# Supplementary material for: Clinicopathologic and proteomic characteristics of low-grade undifferentiated spindle cell sarcoma
Source: Front Mol Biosci. 2025 Jul 1;12:1591644. doi: 10.3389/fmolb.2025.1591644 (PMC12259450; doi:10.3389/fmolb.2025.1591644)
Supplement: Supplementary file 1 [file Table2.xlsx]

## Sheet: Protein_quant
Supplementary Table 2A. MS/MS spectrum database search analysis
Protein accession	Protein description	Gene name	Coverage [%]	Peptides	PSMs	Unique Peptides	Razor + unique peptides	MW [kDa]	Intensity N1	Intensity N2	Intensity N3	Intensity N4	Intensity N5	Intensity N6	Intensity N7	Intensity N8a	Intensity N8b	Intensity N9a	Intensity N9b	Intensity N10a	Intensity N10b	Intensity N11a	Intensity T1	Intensity T2	Intensity T3	Intensity T4	Intensity T5	Intensity T6	Intensity T7	Intensity T8a	Intensity T8b	Intensity T9a	Intensity T9b	Intensity T10a	Intensity T10b	Intensity T11a	N1	N2	N3	N4	N5	N6	N7	N8a	N8b	N9a	N9b	N10a	N10b
A0AV96	RNA-binding protein 47 OS=Homo sapiens OX=9606 GN=RBM47 PE=1 SV=2	RBM47	12	6	13	6	6	64.1	163268	580945	835809	1.56466e+06	9.81051e+06		50372.1	16622.2		132890	219596	468281	41138.7	265953	1.22434e+06	1.70494e+06	517145	2.98051e+06	1.83791e+06		675420	24032	265745	338659	11919.9			14297.4	0.0963034	0.294318	0.653338	0.887443	2.86427		0.0620557	0.067306		0.856106	1.30769	3.70268	0.260095
A0AVT1	Ubiquitin-like modifier-activating enzyme 6 OS=Homo sapiens OX=9606 GN=UBA6 PE=1 SV=1	UBA6	26	24	185	24	24	117.9	1.08823e+07	4.11924e+07	9.79617e+06	1.16243e+07	4.55694e+07	4.5029e+06	1.24377e+07	6.53666e+06	2.66724e+06	3.09058e+06	3.01259e+06	2.40887e+06	4.57557e+06	2.84285e+06	3.4997e+07	4.7012e+07	2.73682e+07	3.88654e+07	5.38701e+07	2.94685e+07	1.8261e+07	1.7864e+07	8.9146e+06	6.88483e+06	6.44765e+06	6.49998e+06	5.9524e+06	7.50707e+06	0.610051	1.98337	0.727766	0.626605	1.26445	0.516995	1.45625	1.04877	0.719775	0.788924	0.710849	0.754713	1.14627
A0FGR8	Extended synaptotagmin-2 OS=Homo sapiens OX=9606 GN=ESYT2 PE=1 SV=1	ESYT2	28	19	174	19	19	102.3	2.08049e+07	1.24772e+07	1.62654e+07	1.97755e+07	2.28357e+07	3.64302e+06	2.26009e+07	5.23166e+07	6.43473e+07	6.00424e+07	2.67516e+07	1.06208e+08	8.43067e+07	5.78964e+07	2.80767e+07	2.35352e+07	2.0315e+07	2.6096e+07	1.43168e+07	1.55141e+07	5.94162e+06	1.4909e+07	3.9528e+07	7.74447e+07	2.68275e+07	5.05594e+07	4.12006e+07	3.63145e+07	1.96001	1.0096	2.03072	1.79143	1.06485	0.702917	4.44703	1.12885	2.33528	2.06123	0.84891	4.47507	2.84039
A0M8Q6	Immunoglobulin lambda constant 7 OS=Homo sapiens OX=9606 GN=IGLC7 PE=1 SV=3	IGLC7	54	5	213	2	2	11.2	1973.54	553479	2901.49			4963.01	1.19059e+06						273975		319167	1656.86	618758		192404	694443	1.28764e+06			146089					0.0142484	3.43212	0.0277608			0.0733861	17.9529						0.911585
A0MZ66	Shootin-1 OS=Homo sapiens OX=9606 GN=SHTN1 PE=1 SV=4	SHTN1	14	8	19	8	8	71.6	2.12847e+06	5.10992e+06	1.01211e+06	894615	1.03234e+07		802653	1.24944e+06	118891	1.58387e+06	725236	430726	1.06829e+06	2.20122e+06	6.0588e+06	5.40863e+06	6043872	1.17754e+07	7.90673e+06	1.78712e+06	1.70379e+06	1.21657e+06	957021	1.12452e+06	2.2303e+06	542973	1.53043e+06	1.31257e+06	0.814375	1.67924	0.513184	0.329135	1.95506		0.64141	1.01557	0.162537	2.04825	0.866936	0.68366	1.35582
A1A4S6	Rho GTPase-activating protein 10 OS=Homo sapiens OX=9606 GN=ARHGAP10 PE=1 SV=1	ARHGAP10	1	1	2	1	1	89.3								53230.7		42843.4											142755		166375	89676.6		138807		281635
A1L0T0	2-hydroxyacyl-CoA lyase 2 OS=Homo sapiens OX=9606 GN=ILVBL PE=1 SV=2	ILVBL	11	4	27	4	4	67.8	1.14421e+07	9.52642e+06	296769	2.68437e+06	2.93708e+07	512783	520864	210552	247716	650459	469591	74435.2	169121	9896.7	2.12702e+06	1.84796e+06	2.72718e+06	2.04157e+06	662221	991752	2.00154e+06	75128.7	702430	1.15613e+06	695914	475317	126831	1.05845e+06	3.04328	2.17625	0.104603	0.686531	3.86666	0.279331	0.289342	0.297488	0.588672	1.46218	0.975762	0.205368	0.373101
A1L4H1	Soluble scavenger receptor cysteine-rich domain-containing protein SSC5D OS=Homo sapiens OX=9606 GN=SSC5D PE=1 SV=3	SSC5D	14	15	25	15	15	165.6		205695	897471		4.96623e+06	2189144	3.26598e+06	51322.5	962631	579181	1.87462e+06	2.99766e+06	4.39757e+06	5.80922e+06	724134	1.26359e+06	2.90914e+07	6.02743e+06	2.48789e+06	3.16762e+06	1.55555e+06	311898	323577	2.3898e+06	2.04396e+06	1.22093e+06	1.9253e+06	1.02426e+06		0.077833	0.523973		1.08295	1.97525	3.00513	0.0299938	0.94622	0.538526	1.6112	3.42097	4.01285
A1X283	SH3 and PX domain-containing protein 2B OS=Homo sapiens OX=9606 GN=SH3PXD2B PE=1 SV=3	SH3PXD2B	20	15	141	13	15	101.5	2.07554e+07	1.73472e+07	6.87698e+06	1.6016e+07	2.14948e+07	5.62112e+06	6.76391e+06	4.14993e+07	1.30389e+07	1.29638e+07	1.014e+07	7.3424e+06	1.3902e+07	7.7772e+06	2.96085e+07	5.09944e+07	5.57611e+07	4.70666e+07	3.88404e+07	3.75688e+06	3.08607e+07	4.12265e+07	1.92948e+07	1.11967e+07	1.50926e+07	1.54457e+07	1.79233e+07	1.24282e+07	1.71206	1.22902	0.751753	1.27035	0.877614	0.94964	1.16529	2.87432	1.51896	1.42855	1.03287	0.993063	1.50345
A2RRP1	NBAS subunit of NRZ tethering complex OS=Homo sapiens OX=9606 GN=NBAS PE=1 SV=2	NBAS	6	13	69	13	13	268.4	5.59337e+06	1.01882e+07	3.6652e+06	2.25587e+07	1.61271e+07	1.61164e+06	6.93127e+07	1.83617e+07	1.90697e+07	4.16712e+07	1.10955e+07	2.28979e+07	1.76113e+07	3.34138e+07	1.68586e+07	1.61892e+07	1.60384e+07	4.41028e+07	2.08357e+07	6.91264e+06	1.90455e+07	1.94587e+07	9.65202e+06	2.37565e+07	2.12876e+07	2.54365e+07	1.29641e+07	2.4176e+07	0.659999	1.03254	0.573136	2.55956	0.941909	0.389482	17.0818	0.956237	1.67035	3.45271	0.849797	2.32859	1.43206
A3KMH1	von Willebrand factor A domain-containing protein 8 OS=Homo sapiens OX=9606 GN=VWA8 PE=1 SV=2	VWA8	1	2	5	2	2	214.7			1.08581e+06		280503		114088		20176.3	35233.8			25552.1		248782	179771	148432	118060	164500		201325	109936		79446.4	75893.6	149396		131928			8.51685		0.821778		1.41034		0.420056	0.693882			0.493857
A4D126	D-ribitol-5-phosphate cytidylyltransferase OS=Homo sapiens OX=9606 GN=CRPPA PE=1 SV=2	CRPPA	5	2	3	2	2	49.8	1.31978e+06			822588	666209			30198.2	10611.4	37041.7	15377.3	10030.1	13854.1		366703	356613	707216	384321			59916.4		11746.2	5259.6	31073.9	28234.1	20163.4	93683.8	2.27755			1.36498	0.569059			0.715416	0.422824	1.39617	0.535761	0.464008	0.512474
A4D1E9	GTP-binding protein 10 OS=Homo sapiens OX=9606 GN=GTPBP10 PE=1 SV=1	GTPBP10	2	1	1	1	1	42.9					447779	78593.6									150326		142477	321844	498775
A4D1P6	WD repeat-containing protein 91 OS=Homo sapiens OX=9606 GN=WDR91 PE=1 SV=2	WDR91	12	8	33	8	8	83.3	5.29161e+07	3.61621e+06	5312216	2.42743e+06	3.73393e+06	3.0479e+07	1.07981e+06	1.80638e+06	949210	738131	1.01422e+06	847115	1.47984e+06	540912	4.02782e+06	7.31531e+06	4.83631e+06	8.92418e+06	6.33335e+06	1.87458e+07	1.58486e+06	1.01909e+06	1.55898e+06	1.53504e+06	2.57238e+06	1.04041e+06	1.30833e+06	3604089	7.74241	0.454448	1.03004	0.341519	0.270419	9.1335	0.329979	0.839228	0.741725	0.5456	0.692975	0.768524	1.0735
A4D2B0	Metallo-beta-lactamase domain-containing protein 1 OS=Homo sapiens OX=9606 GN=MBLAC1 PE=1 SV=1	MBLAC1	6	1	2	1	1	27.2	319960	193224	136358	151749	233825		59529.8					13192.4			308808		481128	313424	277328	186166	119637		14515	254245			16528.3
A5D8V6	Vacuolar protein sorting-associated protein 37C OS=Homo sapiens OX=9606 GN=VPS37C PE=1 SV=2	VPS37C	3	1	7	1	1	38.6		1.19225e+06			2.79984e+06	247700									988519	950719	746159	1.8911e+06	857975		254529
A5PLL7	Plasmanylethanolamine desaturase OS=Homo sapiens OX=9606 GN=PEDS1 PE=1 SV=3	PEDS1	9	2	5	2	2	31.1	320986	43264.2	74300.2		255241	63762.9	31306.2	200584		19473.6	95513.1	91052.4		18882.2	381102				306721			150687	161858		124906	113548	26872.6	38019.2	3.31381	0.38363	1.01653		1.30429	1.34821	0.67503	2.81589		0.434947	1.97195	2.49606
A5YKK6	CCR4-NOT transcription complex subunit 1 OS=Homo sapiens OX=9606 GN=CNOT1 PE=1 SV=2	CNOT1	14	28	158	28	28	266.8	6.44883e+06	9.79347e+06	7.94429e+06	1.04063e+07	1.78053e+07	5.48929e+06	7.68058e+06	6.02962e+06	3.10661e+06	3.96076e+06	5.58461e+06	1.41465e+07	2.45182e+06	3.92976e+06	1.82624e+07	2.53056e+07	2.13978e+07	3.531e+07	1.93101e+07	1.93659e+07	2.09359e+07	6.49067e+06	5.98017e+06	6.47819e+06	8.24931e+06	8.03373e+06	4.45697e+06	1.37387e+07	0.715785	0.933641	1.16855	1.11065	0.978211	1.24786	1.78052	1.07149	0.928529	1.11982	1.4595	4.90901	0.680305
A6NC98	Coiled-coil domain-containing protein 88B OS=Homo sapiens OX=9606 GN=CCDC88B PE=1 SV=1	CCDC88B	1	1	4	1	1	164.7		121236	301892		447035			57028.1	29485.1									559930	396026			26794.5	74398.3				36628.9	17876.9
A6ND36	Protein FAM83G OS=Homo sapiens OX=9606 GN=FAM83G PE=1 SV=2	FAM83G	3	2	4	2	2	90.8	564451	721646		663596	364833			367643	27525.1		19669.6	363653	544794		1.80169e+06	975876	814289	844722	1.00145e+06		1.04474e+06	418629	92790.4				414221		0.983703	1.0802		1.11204	0.314712			1.42594	0.179561		0.112197	2.75426	3.2993
A6NDE4	RNA-binding motif protein, Y chromosome, family 1 member B OS=Homo sapiens OX=9606 GN=RBMY1B PE=2 SV=2	RBMY1B	6	2	2	2	2	55.8		255725	339946		1.02434e+06						23899.1			36009.6				308529						345134			264466			0.680461	1.39569		1.57078						0.273831
A6NDG6	Glycerol-3-phosphate phosphatase OS=Homo sapiens OX=9606 GN=PGP PE=1 SV=1	PGP	15	4	19	4	4	34	2.08742e+06	3.05782e+06	7.30904e+06	5.73318e+06	6.38245e+06	2.18337e+06	5.26896e+06	184044	111854	1.18389e+06	175911		236605	709937	3.28568e+06	6.88438e+06	3.03202e+06	5.58319e+06	1.36122e+07	5.27554e+06	5.15767e+06	1.03509e+06	258093	127095	319655	841076	77513.2	1.77403e+06	0.356149	0.4481	1.65261	0.940584	0.539002	0.762953	1.87757	0.298528	0.305158	3.05523	0.419631		0.599242
A6NFQ2	TRPM8 channel-associated factor 2 OS=Homo sapiens OX=9606 GN=TCAF2 PE=1 SV=2	TCAF2	1	1	6	1	1	100.8	589937	1135575			157375	387118	17789.3	248357	143944	164150	56817.1		65777.9	142737		582713		2.13028e+06	347450	243845	65711.8	253971	10941.4	185889		123827		270349
A6NGU5	Putative glutathione hydrolase 3 proenzyme OS=Homo sapiens OX=9606 GN=GGT3P PE=5 SV=2	GGT3P	6	3	4	3	3	61.5		566742			1.84438e+06	165596		20861.3			320372				1.19845e+06	1.07026e+06	1.24344e+06	3.13658e+06	3.59163e+06		6.27563e+06	22309			10027.7	40740.1	17698.5	29244.9		0.119934			0.22493	0.0835626		0.144308			3.25924
A6NHL2	Tubulin alpha chain-like 3 OS=Homo sapiens OX=9606 GN=TUBAL3 PE=1 SV=2	TUBAL3	12	7	359	1	1	49.9	1297459	685733			1.83409e+06	795804	499187	55842.7			132893	101845		138831	2983038	5022116	2.25465e+06	316484	2.92681e+06	965973	344397	255806		166322	148191	211764	77883.8	298857
A6NHR9	Structural maintenance of chromosomes flexible hinge domain-containing protein 1 OS=Homo sapiens OX=9606 GN=SMCHD1 PE=1 SV=2	SMCHD1	4	8	23	8	8	226.2	1.20236e+06	932758		202792	3064451		632350	1.434e+06	62330.2	1.31773e+06	155778	26458.8	90391.4	968414	4.5403e+06	2.32282e+06	2.52301e+06	6.26333e+06	3.78181e+06	46222	3.08269e+06	1.83841e+06	664660	316157	335128	1.24853e+06	179091	786243	0.899057	0.59905		0.145809	1.13419		0.987552	2.28325	0.166921	3.3381	0.364773	0.0822655	0.224723
A6NIH7	Protein unc-119 homolog B OS=Homo sapiens OX=9606 GN=UNC119B PE=1 SV=1	UNC119B	37	6	33	6	6	28.1	4.13323e+06	6.95087e+06	2.763e+06	1.60034e+06	1.66671e+07	552982	639065	291787	193090	516622	172501	390839	184433	389607	8.16598e+06	1.40991e+07	4.99594e+06	1.32919e+07	8.00316e+06	2.02329e+06	1.95015e+06	306599	419951	434598	656280	630572	380430	1.42171e+06	0.771146	1.11385	0.683152	0.287105	1.53918	0.211304	0.249025	0.366969	0.408445	1.03373	0.319056	0.959854	0.362175
A6NMZ7	Collagen alpha-6(VI) chain OS=Homo sapiens OX=9606 GN=COL6A6 PE=1 SV=2	COL6A6	24	46	254	44	46	247	9.20871e+07	5.96508e+07	5.16648e+07	9.29466e+07	8.99331e+07	4.23064e+07	6.39915e+07	6.82203e+07	1.79595e+07	1.6532e+07	1.10711e+07	5.96317e+07	2.24496e+07	1.12893e+07	7.63695e+07	8.62966e+07	8.44981e+07	2.44771e+08	7.83798e+07	4.12528e+07	5.8553e+07	1.42775e+08	1.86239e+07	2.11083e+07	1.84672e+07	1.77703e+08	2.01706e+07	2.04659e+07	1.73842	0.967193	1.29253	1.68721	0.840344	1.63572	2.52306	2.25302	0.997597	0.868651	0.537717	3.84567	1.15765
A7E2Y1	Myosin-7B OS=Homo sapiens OX=9606 GN=MYH7B PE=1 SV=4	MYH7B	8	22	266	5	5	225.7	461750	3553392	3.04806e+07		2.03126e+06	817866	709157	629697	1.02972e+06	90162	152762	2.02961e+06	529053	1.32472e+06	1.11171e+06	2.54138e+06	1.81362e+06	1.33665e+06	3.2464e+06	4.5266e+07	288345			1.22204e+06	75350.4	145279	507555		0.0937096	0.619387	8.19766		0.204044	0.339944	0.300586	0.442533	1.21714	0.100811	0.157886	2.78528	0.580537
A8CG34	Nuclear envelope pore membrane protein POM 121C OS=Homo sapiens OX=9606 GN=POM121C PE=1 SV=3	POM121C	4	3	3	3	3	125	861422		1873482	3076582	270469	894461	544068		79119	106342				82326.4	2.93462e+06	836771		798121	999028	2.21697e+06			143570	169937		196165	209607		0.66374		1.91303	2.27945	0.103153	1.41153	0.875558		0.536588	0.682219
A8K2U0	Alpha-2-macroglobulin-like protein 1 OS=Homo sapiens OX=9606 GN=A2ML1 PE=1 SV=3	A2ML1	23	30	102	30	30	161	2.33664e+07	1.4935e+08	1.06584e+07	4.91304e+07	1.40069e+07	4.13858e+06	2.60503e+07	2.08297e+07	9.70406e+06	1.11667e+07	3.14141e+06	7.00485e+06	1.07793e+07	5.75514e+06	2.3457e+07	2.29585e+07	1.71007e+07	3.39719e+07	1.94116e+07	1.1549e+07	1.28554e+07	2.74649e+07	3.67981e+06	1.16251e+07	5.15067e+06	6.831e+06	8.74495e+06	7.74726e+06	1.45645	7.99561	0.880412	2.94466	0.432144	0.528328	3.39131	2.14484	1.68064	1.8294	0.475719	1.4085	1.73309
A8K7I4	Calcium-activated chloride channel regulator 1 OS=Homo sapiens OX=9606 GN=CLCA1 PE=1 SV=3	CLCA1	17	12	29	11	12	100.2	791111	660982	4.01615e+06	843045	1.51553e+08	6.31846e+06	956399	2.43116e+06	1.15735e+06	518455	1.91384e+06	1.26052e+06	1.31585e+06	264785	1.12125e+06	5.04996e+06	3.0834e+06	2.35123e+06	2.49833e+06	4.70373e+06	631172	677137	2.01411e+06	3.9923e+06	3.10024e+06	2.0973e+06	2.41608e+06	2.53611e+06	0.15659	0.112372	1.05348	0.160457	14.8482	2.56146	0.395382	0.554404	0.443903	0.188102	0.641848	0.561318	0.46853
A8MU46	Smoothelin-like protein 1 OS=Homo sapiens OX=9606 GN=SMTNL1 PE=1 SV=2	SMTNL1	8	3	5	3	3	53	1.77942e+06	2.01054e+06	3.67514e+06	2.30403e+06	5.31432e+06		375383	129237	101652	1.76673e+06	149377	147126	210867	90476.2	2.11217e+06	4.58834e+06	765072	8406147	7.70255e+06	6.20027e+06	1.58645e+06	152548		2.9104e+06	208088	170805	369308	947326	0.566026	0.549301	1.54925	0.704733	0.836732		0.249391	0.238228	0.315158	5.18136	0.404949	0.529587	0.606919
A8MXV4	Acyl-coenzyme A diphosphatase NUDT19 OS=Homo sapiens OX=9606 GN=NUDT19 PE=1 SV=1	NUDT19	7	2	5	2	2	42.2		619410					225061	444953		241792		305875	194527	185558	1.9293e+06	240166		2.23588e+06	135965	304270	252134	68247.2	558810		446111	148994		234809		1.51993					1.34293	1.66941		1.44331		2.24098	1.13959
A8TX70	Collagen alpha-5(VI) chain OS=Homo sapiens OX=9606 GN=COL6A5 PE=1 SV=1	COL6A5	17	35	92	33	33	289.7	8.1455e+06	1.42448e+07	1.70764e+07	1.07091e+07	2.1719e+07	7.69885e+06	1.25315e+07	1.01952e+07	5.12754e+06	6.76936e+06	4.15845e+06	1.49342e+07	6.2412e+06	4.6951e+06	1.73321e+07	2.15853e+07	1.6948e+07	9.86153e+07	3.46146e+07	1.14568e+07	1.03545e+07	6.92967e+06	1.10245e+07	6.04742e+06	5.4388e+06	9.09899e+06	5.36523e+06	1.14641e+07	0.710339	1.06696	1.97348	0.898007	0.937495	1.37506	2.28245	1.38448	1.17114	1.46254	0.830489	3.9602	1.32335
B0I1T2	Unconventional myosin-Ig OS=Homo sapiens OX=9606 GN=MYO1G PE=1 SV=2	MYO1G	17	13	75	11	11	116.4	835298	3.14146e+07	1.22052e+06	2.39294e+06	8.88442e+06	995031	3.80543e+06	3.47574e+06	1.91056e+06	541641	424803	1.39648e+06	824524	440250	2.98336e+06	7.643e+06	757109	1.4626e+07	6.87759e+06	332281	2.5494e+06	1.38185e+06	3.11199e+06	1.40703e+06	460870	217665	1.5374e+06	245239	0.242409	7.83033	0.469399	0.667758	1.2762	0.591415	2.30654	2.26656	2.09551	0.561955	0.4074	1.77827	0.839538
B2RTY4	Unconventional myosin-IXa OS=Homo sapiens OX=9606 GN=MYO9A PE=1 SV=2	MYO9A	1	3	10	1	1	292.5		347415		132863				41133.7	53450.4	45347.2	77635.3		66081.3	16396.1									68027.8	132333	93476.6	28697	126357	70606.3
B7ZAQ6	Golgi pH regulator A OS=Homo sapiens OX=9606 GN=GPR89A PE=1 SV=2	GPR89A	8	3	13	3	3	52.9	2.0835e+07	9.58757e+06	9.67815e+06	8.68734e+06	2.52251e+07	6.80926e+06	35965.9	4970048	3.35317e+06	2.67112e+06	4.53596e+06	3.69034e+06	4.83679e+06	2.28721e+06	1.66731e+07	3.96967e+07	1.85168e+07	2.08395e+07	2.88547e+07	6.92337e+06	1.25022e+06	7.27378e+06	1.02583e+07	9.37795e+06	9748017	896970	7.43988e+06	9.77641e+06	2.94526	1.16407	1.81306	1.18086	1.765	1.97141	0.0106187	0.807784	0.916641	0.690714	1.08422	1.17124	1.22747
C9JLW8	Mapk-regulated corepressor-interacting protein 1 OS=Homo sapiens OX=9606 GN=MCRIP1 PE=1 SV=1	MCRIP1	51	4	43	4	4	10.9	4.79437e+06	2.20006e+07	3.74389e+06	7.54415e+06	2.33948e+07	8.86081e+06	1.19664e+07	1.13413e+06	1.23837e+06	6.16271e+06	1.73844e+06	1.43767e+06	1.15074e+06	4.42385e+06	3.43609e+07	2.38651e+07	1.07168e+07	3.28506e+07	2.57463e+07	2.87103e+06	1.01667e+07	381819	7.18479e+06	1.97544e+06	8.80356e+06	1.23868e+07	6.10631e+06	1.10941e+07	0.448223	1.7666	0.463848	0.678193	1.08259	1.69662	2.33655	0.29169	0.535694	2.52173	0.657553	0.72204	0.462118
O00115	Deoxyribonuclease-2-alpha OS=Homo sapiens OX=9606 GN=DNASE2 PE=1 SV=2	DNASE2	10	3	29	3	3	39.6	1.56176e+06	9.49635e+06	17464610		2.9233e+06		261853	969645		281377	33901.4	233813	176948	52056.6	3.62535e+06	4.55127e+06	1.38782e+06	6.87027e+06	9.32681e+06	15509310	382672	771423	464216	365380	688618	1.21549e+06	261938	1.93753e+06	0.316909	1.65507	4.69642		0.293612		0.110975	1.16412		0.537457	0.059857	0.548147	0.331701
O00116	Alkyldihydroxyacetonephosphate synthase, peroxisomal OS=Homo sapiens OX=9606 GN=AGPS PE=1 SV=1	AGPS	24	11	74	11	11	72.9	6.06845e+06	8.16259e+06	1.24995e+06	2.85713e+07	2.66253e+07	1.8912e+06	4.6788e+06	1.47761e+06	760105	725617	2.10192e+06	391077	457912	443074	2.73076e+07	2.8024e+07	1.83677e+07	3.4041e+07	3.30861e+07	1.59397e+07	9.55664e+06	1.24119e+06	2.60462e+06	1.09948e+06	4.36908e+06	2.52846e+06	1.77841e+06	2.42802e+06	0.404717	0.467566	0.110473	1.83224	0.878922	0.258321	0.651716	0.625038	0.540792	0.488343	1.30761	0.323038	0.302445
O00139	Kinesin-like protein KIF2A OS=Homo sapiens OX=9606 GN=KIF2A PE=1 SV=3	KIF2A	7	6	43	6	6	79.9	1.53917e+07	7628678	1.46546e+08	1.09629e+07	1.13606e+07	3.90588e+06	1.69031e+07	2.44907e+06	3.02831e+06	2.34139e+06	3.62617e+06	2.64489e+07	2.38647e+07	2.31825e+06	1.3036e+07	9.29134e+06	5.30005e+06	1.39485e+07	1.71017e+07	6.17436e+07	1.63101e+07	917607	3.37514e+06	1.26666e+07	3.46359e+06	1.93207e+06	2.67595e+07	3.93177e+06	1.01583	0.432438	12.8173	0.695723	0.37112	0.527958	2.32996	0.340232	0.707594	0.517508	0.740857	7.17506	5.17662
O00142	Thymidine kinase 2, mitochondrial OS=Homo sapiens OX=9606 GN=TK2 PE=1 SV=4	TK2	13	4	57	4	4	31	5.25117e+06	1.93562e+07	1.15358e+06	1.60429e+07	1.46661e+07	1.18665e+06	8.75336e+06	1.0629e+07	1.36344e+07	1.71543e+07	2.3863e+07	1.81138e+07	1.40153e+07	1.00945e+07	1.11492e+07	1.49928e+07	8.96505e+06	2.32964e+07	1.23092e+07	2.44592e+06	4.71782e+06	1.01313e+07	1.81059e+07	9.60755e+06	1.2813e+07	7.93529e+06	1.09472e+07	6.07917e+06	1.12754	3.56974	0.328255	3.31237	1.55874	0.521849	3.92555	0.921597	1.98836	2.36642	3.0429	3.06692	1.89744
O00148	ATP-dependent RNA helicase DDX39A OS=Homo sapiens OX=9606 GN=DDX39A PE=1 SV=2	DDX39A	46	17	480	5	5	49.1	2413327	1.37739e+06	1.37183e+06	269610	2.62144e+06	1.44561e+06	236608	471864	27888.6		50049.6	10459.1	19599.5	47953.4	5.07543e+06	3.48213e+06	749444	3.27532e+06	6.69751e+06	1.01005e+06	1.95236e+06	605769	121861	2.40833e+06	696181	1.13031e+06	113956	1.40225e+06	1.04391	0.511733	0.786385	0.11214	0.561263	1.28069	0.213759	1.3252	0.131735		0.206718	0.0573594	0.0859466
O00151	PDZ and LIM domain protein 1 OS=Homo sapiens OX=9606 GN=PDLIM1 PE=1 SV=4	PDLIM1	52	13	255	13	13	36	9.44206e+07	6.92983e+07	5.04119e+07	5.80403e+07	1.6483e+08	1.167e+07	6.8976e+07	2.36887e+07	1.42505e+07	2.42691e+07	7.701e+06	5.78883e+06	9.33185e+06	9.85995e+06	9.83662e+07	7.40164e+07	3.77594e+07	6.3453e+07	5.89488e+07	3.58961e+07	8.96187e+07	3.73777e+07	3.30171e+07	1.40992e+07	1.23648e+07	1.03091e+07	1.74037e+07	2.33129e+07	2.10732	1.3284	1.49103	1.24558	1.82088	0.533435	3.21522	1.42675	1.4436	2.32558	0.682134	0.680839	0.877595
O00154	Cytosolic acyl coenzyme A thioester hydrolase OS=Homo sapiens OX=9606 GN=ACOT7 PE=1 SV=3	ACOT7	18	5	49	5	5	41.8	8.624e+07	1.06247e+07	30552141	9.58002e+07	3.49139e+07	3.62397e+06	11642988	4.27663e+06	5.79572e+06	1.5464e+07	2.80192e+06	6.35185e+06	3.59829e+06	3.18294e+06	9.12695e+07	2.74455e+07	1.24304e+07	2.23239e+07	1.68628e+07	1.12523e+07	9.45852e+06	2.73031e+06	5.17316e+06	3.44492e+06	3.43155e+06	6.52477e+06	3.67351e+06	1.52044e+07	4.09732	0.433562	1.92363	4.37661	0.821054	0.352634	1.15533	0.602398	1.37309	3.46556	0.580432	1.74714	0.791399
O00159	Unconventional myosin-Ic OS=Homo sapiens OX=9606 GN=MYO1C PE=1 SV=4	MYO1C	40	42	874	41	42	121.6	3.85159e+08	1.73407e+08	7.95665e+07	4.70861e+08	3.60805e+08	6.48035e+07	1.17017e+08	4.55033e+07	3.04855e+07	8.48641e+07	5.00906e+07	3.54945e+07	3.84884e+07	3.687e+07	3.0546e+08	3.02227e+08	3.49526e+08	3.50188e+08	3.6878e+08	8.75321e+07	1.62561e+08	4.44698e+07	5.50374e+07	6.32822e+07	5.46841e+07	6.21939e+07	4.78394e+07	8.38554e+07	2.35741	0.911594	0.645377	2.77119	1.09307	0.812345	1.49587	0.798347	0.899604	2.36888	1.29246	1.21606	1.05438
O00160	Unconventional myosin-If OS=Homo sapiens OX=9606 GN=MYO1F PE=1 SV=3	MYO1F	24	22	157	18	18	124.8	5.10714e+06	1.26912e+07	8.60401e+06	8.84272e+06	2.67062e+07	4.96501e+06	5.14096e+06	2.44457e+07	6.39241e+06	6.71048e+06	4.21698e+06	3.42799e+06	4.63929e+06	5.75151e+06	2.55191e+07	2.14216e+07	8.19221e+06	5.46714e+07	4.92448e+07	8.82443e+06	9.32174e+06	3.79137e+07	1.25542e+07	5.46138e+06	3.51926e+06	2.93625e+06	2.44385e+06	3.94004e+06	0.514017	1.0971	1.1476	0.855786	1.33044	1.02345	1.08067	3.47284	1.52742	1.51673	0.881044	0.950971	1.02909
O00161	Synaptosomal-associated protein 23 OS=Homo sapiens OX=9606 GN=SNAP23 PE=1 SV=1	SNAP23	31	6	76	6	6	23.3	3.67344e+06	1.51044e+07	420888	3.76444e+06	4.10405e+07	1.74455e+06	7.61868e+07	3.31836e+07	6.86677e+07	5.77064e+07	5.57495e+07	5.40326e+07	4.7235e+07	1.1798e+08	1.87633e+07	2.0972e+07	2.26989e+07	2.74419e+07	3.27531e+07	3.68372e+06	5.3492e+07	3.66257e+07	5.10449e+07	2.05167e+07	6.27314e+07	6.3249e+07	3.92466e+07	9.03481e+07	0.380459	1.34363	0.0577683	0.374899	2.10392	0.370054	16.4803	0.509705	1.77401	1.41023	1.25936	1.62067	1.13286
O00165	HCLS1-associated protein X-1 OS=Homo sapiens OX=9606 GN=HAX1 PE=1 SV=2	HAX1	11	3	4	3	3	31.6	48214.9	1.0307e+06		314663	1.09771e+06	54827.9	71447.4	8725.58	37037		128449			41287.1	1.78777e+06	1.19373e+06	103614	967012	1.64041e+06	2.33817e+06	388267	30303.7	451289	63424.7	135136	54852.8		87280.3	0.064769	1.18921		0.406455	0.729887	0.150846	0.200458	0.0599974	0.428335		1.29892
O00168	Phospholemman OS=Homo sapiens OX=9606 GN=FXYD1 PE=1 SV=2	FXYD1	13	1	2	1	1	10.4											949928														1.72334e+06
O00170	AH receptor-interacting protein OS=Homo sapiens OX=9606 GN=AIP PE=1 SV=3	AIP	39	10	118	10	10	37.6	1.71797e+08	9.64736e+06	2.75376e+07	3.79633e+06	2.40289e+07	2.12646e+06	1.95978e+06	3.78385e+07	4.74722e+07	2.85641e+07	4.05506e+07	5.94993e+07	1.07448e+08	2.89831e+07	1.75576e+07	1.8781e+07	7.36537e+06	22592435	2.77722e+07	1.577e+06	5.99018e+06	1.22899e+06	2.9711e+07	2.95707e+07	2.35153e+07	1.3354e+07	9.6565e+07	4.72929e+06	16.3304	0.787651	3.46896	0.346999	1.13057	0.41399	0.389082	0.999449	2.10899	1.20037	1.5752	3.0689	4.43139
O00182	Galectin-9 OS=Homo sapiens OX=9606 GN=LGALS9 PE=1 SV=2	LGALS9	17	5	60	5	5	39.5	8.18513e+06	8.31816e+06	441914	2.08412e+07	4.97325e+07	2.04452e+06	2.34636e+06	1.20666e+07	6.21899e+06	3.74316e+06	4.84042e+06	3.89482e+06	7.23495e+06	1.16867e+06	3.37376e+07	2.09207e+07	1.88187e+07	4.77268e+07	5.2372e+07	3.49214e+06	1.12875e+07	7.07342e+06	1.12304e+07	1.0652e+07	8.62038e+06	5.2409e+06	9.82373e+06	9.58911e+06	0.906233	0.791012	0.0648398	2.2188	2.72544	0.46361	0.542573	1.49321	1.29439	0.736959	0.88091	0.941168	1.39794
O00186	Syntaxin-binding protein 3 OS=Homo sapiens OX=9606 GN=STXBP3 PE=1 SV=2	STXBP3	16	10	114	10	10	67.7	7.12742e+06	9.3878e+06	9.46718e+06	3.43728e+06	1.47191e+07	2.28114e+06	2.54691e+06	5.43592e+06	4.17568e+06	3.17895e+06	3.80386e+06	4.68136e+06	2.76468e+06	3.13539e+06	7.77307e+06	1.71184e+07	9.58739e+06	1.34997e+07	1.63671e+07	5.97017e+06	6.69959e+06	7.76298e+06	5.15536e+06	3.22421e+06	4.56253e+06	3.02704e+06	3.37976e+06	3.81178e+06	1.52817	1.7288	2.68999	0.708656	1.56208	1.00171	1.14052	1.49321	1.92923	1.38932	1.53669	2.5111	1.1858
O00192	Splicing regulator ARVCF OS=Homo sapiens OX=9606 GN=ARVCF PE=1 SV=1	ARVCF	1	1	1	1	1	104.6																					211138
O00194	Ras-related protein Rab-27B OS=Homo sapiens OX=9606 GN=RAB27B PE=1 SV=4	RAB27B	19	4	40	2	2	24.6		413499	688700	1.24813e+06	686110			141939			1.87972e+06			196617	829819	1.24988e+06	1.0612e+06	872847	773259			235779			314861	221656	228075	511384		0.707745	1.81878	2.39167	0.676763			0.392559			7.6456
O00203	AP-3 complex subunit beta-1 OS=Homo sapiens OX=9606 GN=AP3B1 PE=1 SV=3	AP3B1	19	20	184	15	20	121.2	1.94877e+07	1.58545e+07	9.50061e+06	2.34636e+07	3.49771e+07	7242527	1.06111e+07	8.49678e+06	4.49476e+06	3.89704e+06	5.60524e+06	4.42951e+06	5.51507e+06	3.78328e+06	3.24561e+07	2.00637e+07	4.78024e+07	4.93757e+07	4.42012e+07	9.39192e+06	14239168	7.48142e+06	7.44955e+06	6.26788e+06	8.529e+06	6.57574e+06	6.02113e+06	1.05057e+07	1.36735	0.955455	0.883401	1.58304	1.21474	1.04077	1.55498	1.32108	1.17541	0.964005	1.28169	1.34485	1.33888
O00204	Sulfotransferase 2B1 OS=Homo sapiens OX=9606 GN=SULT2B1 PE=1 SV=2	SULT2B1	12	4	14	4	4	41.3	1.01174e+06	6.76297e+06	2.7386e+06	2.28052e+06	661277	416461	2.18847e+06	896673	1.58244e+06	1.16006e+06	425516	258102	343670	297560	1.44289e+06	4.1918e+06	779407	2319899	1.8162e+06	1.41214e+06	1.6113e+06	3.09525e+06	317224	940872	343616	2.59267e+06	275847	574520	0.807825	4.63795	2.89778	1.7509	0.261344	0.681034	3.64953	1.22708	3.64232	2.52575	0.856386	0.689726	0.734344
O00214	Galectin-8 OS=Homo sapiens OX=9606 GN=LGALS8 PE=1 SV=4	LGALS8	15	5	15	5	5	35.8	1.02503e+06	1.60558e+06		1.80046e+06	4.09358e+06		311599	3.10261e+06	1.52928e+06	951759	753556	621273	726459	477688	2.29053e+06	8.21663e+06	2.52319e+06	3335487	7.19155e+06	476500	2.28991e+06	217261	2.01773e+06	1.48409e+06	1.55935e+06	2.17032e+06	1.22718e+06	1.93133e+06	0.750412	1.00957		1.26744	1.48337		0.476443	2.50751	2.0788	1.22381	0.895664	0.980489	0.916737
O00217	NADH dehydrogenase [ubiquinone] iron-sulfur protein 8, mitochondrial OS=Homo sapiens OX=9606 GN=NDUFS8 PE=1 SV=1	NDUFS8	18	4	107	4	4	23.7	4.51331e+06	7.79814e+06	1.08873e+07	6.72106e+06	8.03004e+06	2.46271e+06	2.90409e+06	3.48722e+06	3.17453e+06	3.34078e+06	1.6951e+06	2.3941e+06	3.87397e+06	2.3751e+06	7.13826e+06	4.68564e+06	4.61965e+06	1.0626e+07	7.57653e+06	2.35749e+07	3.83874e+06	2.18399e+06	2.51303e+06	2.98218e+06	2.85714e+06	2.26415e+06	3.26963e+06	2.89574e+06	1.11864	1.66007	3.57604	1.60182	0.985133	1.25013	1.50333	1.3414	2.05385	2.04455	0.958933	1.79831	2.32677
O00231	26S proteasome non-ATPase regulatory subunit 11 OS=Homo sapiens OX=9606 GN=PSMD11 PE=1 SV=3	PSMD11	42	16	293	16	16	47.4	7.60595e+07	9.65703e+07	4.77372e+07	6.50668e+07	1.50834e+08	3.35638e+07	6.21389e+06	1.24111e+07	7.75798e+06	6.26186e+06	1.00734e+07	7.8821e+06	7.89523e+06	3.9266e+06	1.25451e+08	2.34672e+08	1.17694e+08	2.20443e+08	1.68034e+08	4.37188e+07	2.40133e+07	8.87826e+06	1.16835e+07	1.19445e+07	1.66761e+07	1.00486e+07	1.02055e+07	2.34411e+07	0.980683	1.06945	0.815683	0.806705	0.962619	0.886327	0.167336	0.790252	0.830831	0.634348	0.943288	0.980032	0.78494
O00232	26S proteasome non-ATPase regulatory subunit 12 OS=Homo sapiens OX=9606 GN=PSMD12 PE=1 SV=3	PSMD12	29	13	155	13	13	52.9	1.2699e+07	4.09362e+07	1.60678e+07	2.32664e+07	4.28173e+07	5.984e+06	1.94281e+07	7.07868e+06	9.07334e+06	1.52073e+07	8.05005e+06	4.07649e+06	1.31793e+07	8.83995e+06	3.53519e+07	4.82687e+07	3.6428e+07	3.69932e+07	6.03514e+07	2.06263e+07	2.43139e+07	2.40811e+07	9.35879e+06	2.71361e+07	3.79206e+07	2.52009e+07	7.39685e+06	2.51698e+07	0.757468	2.09722	1.27011	1.33445	1.26414	0.731026	2.42032	0.568778	1.22622	1.94407	0.951267	0.639619	1.65348
O00233	26S proteasome non-ATPase regulatory subunit 9 OS=Homo sapiens OX=9606 GN=PSMD9 PE=1 SV=3	PSMD9	29	7	68	7	7	24.7	7.36238e+06	1.54896e+07	4.52815e+07	4.36004e+06	1.92434e+07	3.49786e+06	1.68712e+06	2.09241e+07	3.46628e+06	736041	1.83932e+06	2.60966e+06	1.71409e+06	772919	1.43749e+07	3.81639e+07	1.73839e+07	2.83612e+07	3.10414e+07	2.41305e+07	1.68326e+07	3.08317e+07	3.07359e+06	3.6707e+06	2.51877e+06	3.35872e+06	1.33881e+06	7.09875e+06	0.546322	0.987216	4.45288	0.311101	0.706796	0.531594	0.261472	4.56358	1.27155	0.255407	0.589971	1.11145	0.583727
O00244	Copper transport protein ATOX1 OS=Homo sapiens OX=9606 GN=ATOX1 PE=1 SV=1	ATOX1	38	3	58	3	3	7.4	5.46784e+06	9.75579e+06	3.86753e+06	5.69047e+06	1.5288e+07	2.7033e+06	5.40657e+06	4.54179e+06	1.83111e+06	2.89452e+06	6.67134e+06	2.78598e+06	4.55768e+06	2.15925e+06	12396163	2.1711e+07	1.69269e+07	1.22554e+07	2.62232e+07	5.0606e+06	1.12176e+07	4.53838e+06	4.61394e+06	6.17609e+06	1.01126e+07	6.94611e+06	4.81953e+06	6.21408e+06	0.941325	1.44254	0.882362	0.942001	1.30273	0.953159	1.94399	1.06036	0.71904	1.07516	2.29063	1.27014	1.66146
O00264	Membrane-associated progesterone receptor component 1 OS=Homo sapiens OX=9606 GN=PGRMC1 PE=1 SV=3	PGRMC1	30	5	162	4	4	21.7	1.10927e+07	1.37518e+07	1.69354e+07	9.15972e+06	1.67022e+07	11321271	1.00134e+07	7.32231e+06	3.75962e+06	3.71386e+06	5.93191e+06	3.23227e+06	5.29507e+06	3.4032e+06	1.34209e+07	1.91534e+07	1.35203e+07	2.14196e+07	1.57256e+07	1.21915e+07	2.23977e+07	3.84133e+06	6.33044e+06	8.2683e+06	1.03324e+07	6.58402e+06	9.19735e+06	1.1075e+07	1.30613	1.39076	2.64261	1.03708	0.973429	2.73019	2.46254	1.42525	1.23083	1.15011	1.69805	1.22856	1.60928
O00267	Transcription elongation factor SPT5 OS=Homo sapiens OX=9606 GN=SUPT5H PE=1 SV=1	SUPT5H	13	11	61	11	11	120.9	1.49689e+07	1.07754e+07	1.93975e+06	6.99811e+06	9.54835e+06	3.65438e+06	1.25553e+07	2.26017e+06	1.61159e+06	2.4353e+06	1.812e+06	3.36158e+06	2.70592e+06	1.08053e+06	9.02681e+06	1.08781e+07	6.8406e+06	9.33585e+06	1.37055e+07	3.76232e+06	2.35857e+07	1.74082e+06	2.66725e+06	2.66954e+06	2.78226e+06	3.18584e+06	2.56178e+06	5.06649e+06	2.53296	1.56608	0.434984	1.13867	0.79974	1.26648	4.43725	0.885385	1.06183	1.5178	1.04391	2.57145	1.65509
O00273	DNA fragmentation factor subunit alpha OS=Homo sapiens OX=9606 GN=DFFA PE=1 SV=1	DFFA	23	6	59	6	6	36.5	3.04694e+06	1.19956e+07	2.08009e+06	4.05688e+06	4.94058e+06	3.00684e+06	1.26433e+06	1.7124e+06	1.66698e+06	1.43455e+06	1.11789e+06	114239	1.76097e+06	110234	4.25503e+06	1.00972e+07	4.07731e+06	4.24402e+06	3.79538e+06	3.16464e+06	1.20985e+06	5.17456e+06	607774	9.08855e+06	1.94525e+06	511161	1.95848e+06	1.05654e+06	1.04084	3.51952	0.941654	1.33258	0.835372	2.10367	0.902048	1.24912	2.04521	1.66489	1.19925	0.162726	2.00571
O00291	Huntingtin-interacting protein 1 OS=Homo sapiens OX=9606 GN=HIP1 PE=1 SV=5	HIP1	34	30	82	28	30	116.1	1.72578e+07	1.85886e+07	3.98223e+07	11507974	3.47399e+07	4.91234e+06	6.43226e+06	1.2585e+07	8.14215e+06	8.86239e+06	1.09332e+07	1.18359e+07	6.82489e+06	9.85292e+06	3.81287e+07	3.46018e+07	3.69897e+07	3.58248e+07	2.27921e+07	4.89644e+07	5.59691e+07	4.72455e+06	7.53137e+06	9.28292e+06	1.68e+07	1.06343e+07	1.21916e+07	8.79611e+06	1.09171	1.00997	3.33839	0.700003	1.08776	0.63644	0.849835	1.33415	1.45178	1.49477	1.70456	2.45018	1.12971
O00299	Chloride intracellular channel protein 1 OS=Homo sapiens OX=9606 GN=CLIC1 PE=1 SV=4	CLIC1	77	18	427	18	18	26.9	3.98547e+07	1.15442e+08	1.71358e+07	4.42332e+07	1.92897e+08	2.13574e+07	7.64467e+07	3.29368e+07	2.6976e+07	2.39656e+07	2.22824e+07	1.62292e+07	1.5203e+07	2.72406e+07	1.65996e+08	2.26923e+08	2.3895e+08	1.45886e+08	1.93758e+08	3.44657e+07	7.52146e+07	2.91501e+07	3.51682e+07	2.65633e+07	3.29302e+07	4.19263e+07	2.06245e+07	6.22105e+07	0.626255	1.55804	0.356834	0.668345	1.5003	0.687334	2.50889	1.04377	1.43784	1.20832	1.03848	1.0043	0.752263
O00300	Tumor necrosis factor receptor superfamily member 11B OS=Homo sapiens OX=9606 GN=TNFRSF11B PE=1 SV=3	TNFRSF11B	10	3	5	3	3	46	1.25973e+06		512288	1.65339e+06		923780	312855	652937	668017	710918	822205	273236	442805	228609					1.29307e+07	427643		1.02498e+06	242207	3046318	1.01383e+06	682477		605066	1.10648		0.596306	1.39643		1.66181	0.573929	0.936234	1.61106	1.62182	1.73383	0.765059	0.991386
O00303	Eukaryotic translation initiation factor 3 subunit F OS=Homo sapiens OX=9606 GN=EIF3F PE=1 SV=1	EIF3F	43	12	175	12	12	37.5	8.50922e+06	2.75872e+07	3.19979e+06	7.8125e+06	2.07482e+07	6.34493e+06	7379997	1.25611e+07	8.80379e+06	4.96472e+06	7.27442e+06	5.87297e+06	1.0488e+07	3.52855e+06	3.22926e+07	4.57489e+07	2.21112e+07	3.34719e+07	4.07053e+07	5.24539e+06	1.38218e+07	9.12815e+06	1.53634e+07	1.12081e+07	1.02568e+07	8.17023e+06	9.05843e+06	1.09733e+07	0.883928	2.46137	0.440492	0.780364	1.06682	1.3499	1.60115	1.48866	1.75488	0.936123	1.26788	1.35916	1.94079
O00329	Phosphatidylinositol 4,5-bisphosphate 3-kinase catalytic subunit delta isoform OS=Homo sapiens OX=9606 GN=PIK3CD PE=1 SV=2	PIK3CD	5	4	6	4	4	119.4	949884	57874.9		89841	896076			64243	55681.2					40450.1	266182	1.01655e+06	1.63071e+06	2.02815e+06	1.86398e+06	297443	1.24265e+06	291968	138024			105294	64586.1	95012.4	1.31703	0.0689219		0.119779	0.614968			0.339769	0.495308
O00330	Pyruvate dehydrogenase protein X component, mitochondrial OS=Homo sapiens OX=9606 GN=PDHX PE=1 SV=3	PDHX	12	6	25	6	6	54.1	5547338	2.77269e+06	7.45665e+06	6.29655e+06	4.60774e+06	619357	507156	1.54598e+06	318893	1.45142e+06	1.60584e+06	388773		249331	3.3163e+06	2.38e+06	1.04793e+06	4.72277e+06	2.24077e+06	5.34668e+06	350316	1.97989e+06		372687	3.10313e+06	1.96085e+06	173336	3.4333e+06	2.72306	1.169	4.85072	2.97204	1.11955	0.622676	0.519953	1.33165	0.461998	1.98906	2.03423	0.653921
O00339	Matrilin-2 OS=Homo sapiens OX=9606 GN=MATN2 PE=1 SV=4	MATN2	14	11	63	11	11	106.8	1.51372e+07	9.1382e+06	1.23534e+07	4.86884e+07	1.67327e+07	1.11404e+07	7.50953e+06	1.67611e+06	2.88343e+06	2.20896e+06	1.69358e+06	3.63548e+06	2.81869e+06	2.86093e+06	2.27954e+07	1.03234e+07	1.97535e+07	2.7976e+07	2.63225e+07	5.55072e+07	3.51174e+06	7.75921e+06	7.18322e+06	5.49533e+06	6.19054e+06	3.07173e+06	2.74416e+06	6.45414e+06	1.13032	0.586083	1.22245	3.49593	0.618449	1.70375	1.17117	0.379523	1.09813	0.79578	0.563966	1.60746	0.99655
O00391	Sulfhydryl oxidase 1 OS=Homo sapiens OX=9606 GN=QSOX1 PE=1 SV=3	QSOX1	21	13	77	13	13	82.5	6.92977e+06	1.6445e+07	5.78811e+06	2.42217e+07	2.28138e+07	6.92385e+06	4.77596e+06	3.71896e+06	3.51981e+06	3.13757e+06	2.57692e+06	2.75301e+06	4.5111e+06	2.56976e+06	3.24975e+07	1.63863e+07	25223182	1.53692e+07	2.75574e+07	5.49404e+06	7.6804e+06	6.92862e+06	3.16734e+06	5.21226e+06	4.00831e+06	3.44392e+06	4.90091e+06	2.53936e+06	0.742695	1.51379	0.822086	2.49619	1.21024	1.5198	1.06906	0.942322	1.50005	1.26485	0.960267	1.36216	1.78475
O00400	Acetyl-coenzyme A transporter 1 OS=Homo sapiens OX=9606 GN=SLC33A1 PE=1 SV=1	SLC33A1	6	3	13	3	3	60.9		1.52525e+06	3.12858e+06	821943	3.1548e+06	757493	59457.9	122084	142928	137252	191498	37569.2	99313.3	26314.1	2.10297e+06	2.03799e+06	1.0479e+06	2.91565e+06	4.26914e+06	1.75935e+06	284741	135522	170581	168006	157697	205399	119966	164234		0.834508	2.6411	0.503466	0.994723	0.988269	0.0791058	0.536652	1.05672	0.959892	1.23797	0.322485	0.681645
O00401	Actin nucleation-promoting factor WASL OS=Homo sapiens OX=9606 GN=WASL PE=1 SV=2	WASL	20	9	38	9	9	54.8	6.96555e+06	1.93497e+07	5.97534e+06	1.83683e+07	5.71377e+07	4.23591e+06	4.15003e+08	6.89887e+06	8.70977e+06	9.19152e+06	7.64889e+06	79762.5	1.11528e+07	2.06475e+07	5.58756e+07	3.97322e+07	3.96038e+07	7.66112e+07	6.45276e+07	8.46827e+06	8.29891e+06	2.0519e+07	1.03525e+07	1.12607e+07	2.0153e+07	8.88813e+06	9.01843e+06	7.86002e+06	0.214256	0.511202	0.243573	0.543281	0.869923	0.266852	26.6611	0.473261	1.00494	1.00318	0.771675	0.0106848	1.1946
O00408	cGMP-dependent 3',5'-cyclic phosphodiesterase OS=Homo sapiens OX=9606 GN=PDE2A PE=1 SV=1	PDE2A	2	2	5	2	2	105.6	1.04631e+06	89960.2	483313	2.24349e+06	1.87839e+06	75774.2		464013	10440.1		524675	387367			1.33367e+06	157800	1.13939e+06	1.89457e+06	1445583		871878				576836				1.53154	0.113099	0.937528	3.1577	1.36092	0.227162		1.09057	0.0412705		1.81354	1.77783
O00410	Importin-5 OS=Homo sapiens OX=9606 GN=IPO5 PE=1 SV=4	IPO5	30	25	313	24	25	123.6	9.33494e+06	1.8434e+07	6.61606e+06	1.08919e+07	2.57317e+07	8.02214e+06	5.3584e+06	7.41936e+06	4.4907e+06	5.43031e+06	4.52669e+06	5.51928e+06	4.68976e+06	2.12311e+06	2.63524e+07	4.08386e+07	1.93183e+07	4.16634e+07	2.99261e+07	5.05263e+06	1.40352e+07	9.2067e+06	11417955	1.51866e+07	1.22804e+07	7.92846e+06	6.8555e+06	1.54182e+07	0.936105	1.58772	0.879228	1.05026	1.27721	1.6476	1.12227	1.05526	1.07428	1.22882	0.946864	1.53292	1.0415
O00418	Eukaryotic elongation factor 2 kinase OS=Homo sapiens OX=9606 GN=EEF2K PE=1 SV=2	EEF2K	4	3	7	3	3	82.1	2.45316e+06	1.36486e+06	691292224	639802	2.41862e+06		2.31686e+06	1.66811e+07	9.21748e+06	2.03599e+07	12029827	4.91088e+06	11294697	6.75002e+06	979342	1.97944e+06	1.90799e+06	775463	2.39261e+06	560872425	2.37742e+06	7.36078e+06	2.42188e+07	1.0887e+07	1.84523e+07	4.05297e+06	1.29006e+07	1.01454e+07	0.149137	0.0712671	55.6943	0.0374012	0.0727795		0.294177	0.245211	0.227895	0.476168	0.260068	0.140967	0.259242
O00422	Histone deacetylase complex subunit SAP18 OS=Homo sapiens OX=9606 GN=SAP18 PE=1 SV=1	SAP18	24	4	37	4	4	17.6	4.09992e+06	6.2214e+06	1619788	4470232	7.02835e+06	173086	1.30074e+06	2.6102e+06	1.69442e+06	1.33298e+06	603214	223940	1.08365e+06	1.49097e+06	5.90045e+06	8.56472e+06	2.09154e+06	8.68934e+06	1.87125e+07	1.51457e+07	1.29629e+07	1.16806e+06	3.33478e+06	3.56371e+06	1.99814e+06	2.06548e+06	1.84322e+06	5.50455e+06	1.0755	1.40174	0.563099	1.12758	0.912582	0.092992	0.712653	1.26088	1.37667	1.02445	0.428532	0.21124	0.817346
O00423	Echinoderm microtubule-associated protein-like 1 OS=Homo sapiens OX=9606 GN=EML1 PE=1 SV=3	EML1	24	17	113	16	17	89.8	9.94009e+06	1.55222e+07	7.27182e+06	1.08962e+07	4.54983e+07	83770.6	4.54347e+06	1.42083e+07	4.85763e+06	1.58229e+06	2.08224e+06	9.25813e+06	2.8205e+06	6.09561e+06	8.96241e+06	3.01612e+07	6.15377e+06	5.89077e+06	5.26336e+06	1.08263e+07	6.82838e+07	1.55348e+07	2.27954e+06	5.58816e+06	9.5699e+06	8.29417e+06	2.55131e+06	3.58164e+06	1.31092	1.75825	1.27092	1.38179	2.97005	0.022627	1.25148	2.13157	1.22572	0.377671	0.45941	2.71222	0.660694
O00425	Insulin-like growth factor 2 mRNA-binding protein 3 OS=Homo sapiens OX=9606 GN=IGF2BP3 PE=1 SV=2	IGF2BP3	18	9	28	7	7	63.7	48726780	838708		3.58347e+06	3.47348e+06	65668276	1.63974e+06	1.71145e+06	6.70377e+06	610986	830083	1.41413e+07	8.12894e+06	719847	1.64606e+06	279117	666665	977159	1.23456e+07	3.02736e+07	751139	279034	1.39861e+06	272156	2.22454e+06	1.53304e+06	9.09288e+06	578842	8.16395	0.120694		0.57732	0.288058	22.5339	0.573796	0.3949	2.60166	0.224297	0.281681	6.37171	2.92869
O00429	Dynamin-1-like protein OS=Homo sapiens OX=9606 GN=DNM1L PE=1 SV=2	DNM1L	35	25	278	25	25	81.8	2.53585e+07	2.06726e+07	9.27765e+06	2.42553e+07	4.50414e+07	1.23223e+07	9.6449e+06	1.75669e+07	9.94699e+06	8.22703e+06	1.08588e+07	7.89849e+06	1.07763e+07	4.69313e+06	5.99888e+07	4.39e+07	3.1619e+07	5.31095e+07	6.57638e+07	1.72458e+07	2.55238e+07	1.4374e+07	1.58952e+07	1.50894e+07	1.84371e+07	1.23694e+07	1.57982e+07	2.02297e+07	1.49751	1.04853	0.726062	1.37732	1.31656	1.49034	1.18958	1.51555	1.44337	1.12925	1.37775	1.33065	1.45165
O00442	RNA 3'-terminal phosphate cyclase OS=Homo sapiens OX=9606 GN=RTCA PE=1 SV=1	RTCA	26	7	80	7	7	39.3	535645	2.2291e+06	2.33574e+06	1.55492e+06	4.12931e+06	2.28803e+06	1.97161e+06	1.65391e+06	2051322	1.7866e+06	2.34282e+06	4.90585e+06	3.05266e+06	1.97229e+06	6.21346e+06	7.66966e+06	5.10264e+06	1.05426e+07	1.22573e+07	744251	1.7358e+06	1.18241e+06	2.01321e+06	2.69716e+06	2.40126e+06	3.60968e+06	1.96756e+06	2.0971e+06	0.276388	0.987903	1.59719	0.77149	1.05463	2.41798	2.12478	0.73893	1.54147	1.26995	1.53937	4.28006	2.12955
O00443	Phosphatidylinositol 4-phosphate 3-kinase C2 domain-containing subunit alpha OS=Homo sapiens OX=9606 GN=PIK3C2A PE=1 SV=2	PIK3C2A	2	3	3	3	3	190.6	503858	314065	118062	377686	1.13456e+06	498650	292944				77206.8			5117.1	787803	1.12742e+06	363489	1.29995e+06	1432146	104574	424450		93178.1		132842	71216.2	64189.1	103497	0.729812	0.390718	0.226622	0.526033	0.813413	1.47927	0.886209				1.01164
O00451	GDNF family receptor alpha-2 OS=Homo sapiens OX=9606 GN=GFRA2 PE=1 SV=2	GFRA2	6	3	4	3	3	51.5		1.42462e+06	1.41737e+06	759085	2.63652e+06	4091610	250052	710620	353242	713991		810535	451551	853836		1.37594e+06	3.18271e+06	1.8717e+06	2.8129e+06	933479	598935	287603	115945							1.01838	1.5633	0.607491	1.08613	6.97447	0.43466	1.32121	1.10463	2.11201		2.94272	1.31086
O00461	Golgi integral membrane protein 4 OS=Homo sapiens OX=9606 GN=GOLIM4 PE=1 SV=1	GOLIM4	22	14	54	14	14	81.8	8.29876e+06	1.34193e+06	3.17703e+06	4961750	1.15479e+07	5.22908e+06	1.66718e+06	3.37895e+06	3817390	2.41916e+06	2.10152e+06	6.08201e+06	3.94798e+06	1.26997e+06	1.09743e+07	9.73795e+06	1.2741e+07	5.77394e+06	1.28814e+07	3991775	4.78083e+06	4.20512e+06	4.59907e+06	5.47715e+06	3.13758e+06	3.91048e+06	2.39194e+06	1.93349e+06	2.33362	0.324108	1.18393	1.34163	1.60731	3.01155	0.979152	1.12849	2.14433	1.28544	1.0322	3.9665	2.05877
O00462	Beta-mannosidase OS=Homo sapiens OX=9606 GN=MANBA PE=1 SV=3	MANBA	6	6	32	5	5	100.8	3.97595e+07	1.26931e+07	7.70054e+06	2.71713e+07	1.66455e+07	1.95615e+06	4.74465e+06	813368	239533	265058	650833		175811	232270	1.7178e+07	2.5134e+07	1.59062e+07	1.46185e+07	1.23636e+07	7.53951e+06	5.4115e+06	1.82466e+06	715312	479513	849790	2.31256e+06	473134	212957	1.97908	0.542663	0.507963	1.3005	0.410109	0.199421	0.493259	0.637686	0.31586	0.330622	0.750418		0.21522
O00468	Agrin OS=Homo sapiens OX=9606 GN=AGRN PE=1 SV=6	AGRN	18	30	216	30	30	217.2	2.9924e+08	4.10293e+07	4.72959e+07	2.0507e+08	1.28535e+08	4.54672e+07	4.54853e+07	3.99735e+07	4.19775e+07	2.8475e+07	6.26675e+07	4.16558e+07	4.14497e+07	2.60094e+07	1.2128e+08	8.52798e+07	6.8805e+07	8.62607e+07	5.11909e+07	5.89456e+07	4.98053e+07	3.69416e+07	5.27631e+07	3.25618e+07	3.65439e+07	3.35932e+07	5.28226e+07	4.39979e+07	6.11602	0.720251	1.28103	4.03024	1.30032	1.90325	1.94164	1.07544	1.89951	1.21884	2.47954	2.18844	1.74122
O00469	Procollagen-lysine,2-oxoglutarate 5-dioxygenase 2 OS=Homo sapiens OX=9606 GN=PLOD2 PE=1 SV=2	PLOD2	29	21	235	21	21	84.6	9.12091e+06	1.12723e+07	8.35823e+06	2.96575e+06	2.17706e+07	9.19421e+06	9.0678e+06	1.40394e+07	1.20022e+07	7.76661e+06	1.36474e+07	1.20236e+07	1.19835e+07	8.69151e+06	1.10813e+07	2.55018e+07	2.9707e+07	6.26966e+07	1.66603e+08	8.68683e+06	7.45715e+06	1.20619e+07	2.76489e+07	1.89766e+07	2.10011e+07	3.63229e+07	1.71805e+07	1.23051e+07	0.811315	0.861204	0.985269	0.253668	0.958527	1.67499	1.68462	0.848945	1.22068	0.747192	1.21365	1.41974	1.13144
O00471	Exocyst complex component 5 OS=Homo sapiens OX=9606 GN=EXOC5 PE=1 SV=1	EXOC5	8	4	9	4	4	81.8	1.37558e+06	818750	578560	1.2419e+06	2.70191e+06	314309	382718	12846.3	109132	170805	422975	703279	131964	311830	1.91006e+06	252131	2.08229e+06	2.53589e+06	2.07348e+06	723083	1.21415e+06	281322	477442	379582	732709	351346	234791	837475	1.63276	0.834696	0.910067	1.41744	1.58741	0.764083	0.948777	0.0395751	0.565461	0.837171	1.91633	4.23072	0.634768
O00478	Butyrophilin subfamily 3 member A3 OS=Homo sapiens OX=9606 GN=BTN3A3 PE=1 SV=1	BTN3A3	8	4	9	4	4	65	3.2922e+06	3.04047e+06	2.18997e+06	5.62312e+06	1.64143e+07	1.48498e+06	2.00651e+06	1.38665e+06	56249.1	460336	511254	50770.5	155167	77108.1	5.53924e+06	6.10074e+06	1.29601e+07	1.13863e+07	1.43147e+07	1.068e+06	3.8316e+06	1.67823e+06	106275	568538	1.8415e+06	1.36545e+06	101909	750655	0.492662	0.390792	0.434301	0.809134	1.21582	0.455125	0.627127	1.91142	0.130411	1.00956	1.03642	0.136661	0.333967
O00483	Cytochrome c oxidase subunit NDUFA4 OS=Homo sapiens OX=9606 GN=NDUFA4 PE=1 SV=1	NDUFA4	37	3	47	3	3	9.4	4.76146e+07	1.36263e+07	3.13254e+07	2.05791e+07	4.00611e+07	4.62233e+06	6.40568e+06	8.18235e+06	857077	1.36078e+06	806488	2.6505e+06	518619	678257	20143913	2.29531e+07	2.38784e+07	24780071	3.08802e+07	2.11022e+07	3.39374e+06	3.58851e+06	1061071	1.09357e+06	1520301	1.4502e+06	890148	6.53192e+06	2.22393	0.546641	1.93896	0.924248	0.92616	0.442171	0.624881	2.9795	0.524921	0.788353	0.431892	1.88467	0.29487
O00487	26S proteasome non-ATPase regulatory subunit 14 OS=Homo sapiens OX=9606 GN=PSMD14 PE=1 SV=1	PSMD14	17	5	80	5	5	34.6	2.21635e+07	1.8439e+07	3.62131e+06	2.36004e+07	2.89216e+07	5.75823e+06	4.80475e+06	2.79842e+06	2.75846e+06	2.45554e+06	1.88791e+06	1.52504e+06	1.50698e+06	1.82321e+06	3.442e+07	2.57069e+07	1.43297e+07	1.74504e+07	3.71989e+07	5.71494e+06	2.05352e+07	6.38282e+06	1.49004e+07	4.18379e+06	2.49971e+06	3.46904e+06	2.68637e+06	6.24505e+06	1.73989	1.24326	0.376737	1.78149	1.12379	0.925806	0.787777	0.704474	1.16796	0.983491	0.698951	0.749685	0.592348
O00499	Myc box-dependent-interacting protein 1 OS=Homo sapiens OX=9606 GN=BIN1 PE=1 SV=1	BIN1	32	14	97	13	14	64.7	6.76446e+06	2.30919e+07	6.83552e+07	1.43757e+07	2.25003e+07	729793	5.02047e+06	4.8364e+06	1.89775e+06	4.26653e+06	4.3366e+06	2.53462e+06	7.21882e+06	2.21393e+06	1.37455e+07	2.45435e+07	1.66669e+07	3.425e+07	3.01387e+07	7.29974e+07	1.62457e+07	1.37299e+06	1.38644e+06	3.42297e+06	7.69433e+06	2.83319e+06	5.01749e+06	5.5499e+06	0.417269	1.22345	5.58784	0.852689	0.686993	0.0922001	0.646811	0.958671	0.632698	1.34553	1.26418	0.981079	2.23424
O00505	Importin subunit alpha-4 OS=Homo sapiens OX=9606 GN=KPNA3 PE=1 SV=2	KPNA3	12	6	106	4	4	57.8	2.62443e+07	3.5797e+06	4.07029e+06	5.54868e+06	1.29337e+07	1.0969e+06	2.9582e+06	1.45752e+06	870653	1.15567e+06	415344	649835	1.05756e+06	695314	5.26204e+06	8.04809e+06	3.41702e+06	5.81675e+06	7.94668e+06	8.30916e+06	4.25885e+06	1.15551e+06	1.52113e+06	756371	667900	1.59464e+06	383296	2.86253e+06	5.18052	0.606913	1.06477	1.05319	1.2637	0.443459	1.2196	1.11945	1.12472	1.41219	0.469148	0.974622	1.26827
O00541	Pescadillo homolog OS=Homo sapiens OX=9606 GN=PES1 PE=1 SV=1	PES1	16	9	103	9	9	68	4.83814e+06	1.00817e+07	3.61613e+06	4.07829e+06	1.80986e+07	2.30356e+06	3.51474e+06	5.66605e+06	2.35314e+06	1.86676e+06	5.04165e+06	1.86268e+06	579890	1.30847e+06	1.83323e+07	3.70621e+07	1.41237e+07	2.20894e+07	36521158	1.80263e+06	1.17749e+07	8.79596e+06	8.88357e+06	7.47017e+06	8.44612e+06	6.21873e+06	5.15154e+06	7.98076e+06	0.678215	1.21385	0.671774	0.549727	1.25579	0.661359	1.02904	1.19457	0.834428	0.626167	1.56321	0.766856	0.190895
O00560	Syntenin-1 OS=Homo sapiens OX=9606 GN=SDCBP PE=1 SV=1	SDCBP	25	5	19	5	5	32.4	1.76725e+06	1.37312e+06	1.51153e+06	7.06617e+06	6.73984e+06	1.75504e+06	402321	455251	47952	453536	797718	557737	122255	251528	1.17814e+07	14547994	5.0432e+06	9.22954e+06	6.76033e+06	2.87731e+06	2.7152e+06	324822	756949		1.35038e+06		698509	267420	0.378412	0.252532	0.428917	1.45489	0.714329	0.769665	0.179924	0.576641	0.102158	0.913977	1.48599	1.37952	0.241791
O00562	Membrane-associated phosphatidylinositol transfer protein 1 OS=Homo sapiens OX=9606 GN=PITPNM1 PE=1 SV=4	PITPNM1	5	6	9	6	6	134.8	264364	344716	686211		1.9051e+06	657793	364957	33201.8	132198	127240	50318.6	230801	260662	47773	9.00155e+06	280536	357909	1.77756e+06	2.021e+06	1.07266e+06	248517	12369.4	135345	18672.8	248627	160472	24363.6	79813.2	0.212928	0.238469	0.732448		0.759503	1.08509	0.613934	0.181239	1.21374	1.10505	0.403954	2.46021	2.2217
O00566	U3 small nucleolar ribonucleoprotein protein MPP10 OS=Homo sapiens OX=9606 GN=MPHOSPH10 PE=1 SV=2	MPHOSPH10	9	4	11	4	4	78.8	1.06237e+06	1.85629e+06	987819	816169	1.34869e+06	52597.6		752560	249779		429232	6.1816e+06	411725	327724	1.93675e+06	2.78836e+06	1.2458e+06	2.55599e+06	3.12372e+06	2.12852e+06	497905	252859	693814	850618	474414	125620	3.57438e+06	918617	1.1328	1.70006	1.39587	0.83683	0.71182	0.114866		0.955945	0.533652		0.801858	15.3334	0.816613
O00567	Nucleolar protein 56 OS=Homo sapiens OX=9606 GN=NOP56 PE=1 SV=4	NOP56	29	15	207	15	15	66	1.45508e+07	2.80318e+07	8.673e+06	1.82948e+07	3.59122e+07	6.14804e+06	7.42955e+06	8.95568e+06	3.66027e+06	2.62573e+06	5.58112e+06	1.1652e+06	2.00234e+06	1.85385e+06	7.58707e+07	6.63145e+07	3.79808e+07	6.9542e+07	6.93856e+07	7.97691e+06	3.65697e+07	9.89053e+06	7.37842e+06	7.63107e+06	8.00632e+06	5.48227e+06	4.62446e+06	1.47805e+07	0.619097	1.02439	0.489026	0.748479	0.756305	0.535745	0.660215	1.30983	0.900407	0.610992	1.20047	0.332782	0.457268
O00571	ATP-dependent RNA helicase DDX3X OS=Homo sapiens OX=9606 GN=DDX3X PE=1 SV=3	DDX3X	45	28	633	9	29	73.2	4.23296e+07	7.90757e+07	1.132e+08	5.13884e+07	1.11073e+08	4.45626e+07	2.28542e+07	3.86396e+07	1.35501e+07	1.46272e+07	1.39362e+07	1.25619e+07	1.8145e+07	8.55904e+06	9.69013e+07	9.27115e+07	8.6945e+07	1.10673e+08	1.21567e+08	2.57901e+07	4.84183e+07	3.9338e+07	2.95014e+07	2.9808e+07	2.6895e+07	3.43577e+07	1.83411e+07	5.4002e+07	0.953736	1.53027	3.38001	1.11335	1.23873	2.05638	1.07547	1.74685	1.03033	1.05209	0.926578	1.10897	1.28085
O00584	Ribonuclease T2 OS=Homo sapiens OX=9606 GN=RNASET2 PE=1 SV=2	RNASET2	30	6	56	6	6	29.5	785784	8.9315e+06	1.97646e+06	199118	1.02867e+07	936626	210993	844273	672556	643723	381319	53363.5	52904.6	421796	1.25963e+07	5.12282e+06	5.28245e+06	1.19468e+07	1.28142e+07	465519	3.19819e+06	92772.1	969052	114949	1.26306e+06	623938	154264	2.98359e+06	0.192254	1.87689	0.640841	0.0468449	1.24575	0.46934	0.107818	0.975442	1.30694	1.18328	0.647919	0.120395	0.0954398
O00585	C-C motif chemokine 21 OS=Homo sapiens OX=9606 GN=CCL21 PE=1 SV=1	CCL21	10	1	1	1	1	14.6	139837	91066.2		110618	297496				28517.7	97819.9	26833.8	33793.7	35271.5				188320		70357.3	152149	39791.9	76127.5	166104	193310	61948.6	46391.4	61150.4	59111.3
O00592	Podocalyxin OS=Homo sapiens OX=9606 GN=PODXL PE=1 SV=2	PODXL	7	4	6	4	4	58.6	2.56481e+06	145728	8.68337e+06	1.57134e+06	1.18466e+06	37207.6	542517	119236	256498	8.34477e+06	1.78382e+06	2.36239e+06	210112	1.64487e+07	6404582	1.8451e+06		859688	1.74843e+06	9.32855e+06	2.742e+06	133427	1400507	2.51557e+06	2.68411e+06	2.61618e+06	2.73108e+06	205095	1.53718	0.0750155	6.89677	0.905562	0.351433	0.0456718	0.679097	0.05846	0.211517	6.50934	1.28622	2.26177	0.16085
O00602	Ficolin-1 OS=Homo sapiens OX=9606 GN=FCN1 PE=1 SV=2	FCN1	4	1	2	1	1	35.1		295090		117953	161727		89972.7	387324	112584	150517	142184	98749.1	131833		298143	311215	164468	175512			410517	352861	238319	745726	225543	326470	296602	444091
O00622	CCN family member 1 OS=Homo sapiens OX=9606 GN=CCN1 PE=1 SV=1	CCN1	3	1	1	1	1	42	1.25462e+06	371471	325744	923816	415797	650977	645266			99152.7	103494				600240	497807					311141		294358	164334	145855
O00625	Pirin OS=Homo sapiens OX=9606 GN=PIR PE=1 SV=1	PIR	9	3	14	3	3	32.1	1.10086e+06	5.65086e+06	975529	1.33079e+06	2.43632e+06	796525	62584	134443	206021	103272	2.37592e+06	431593	139227	516126	4.01426e+06	4.02381e+06	2.33633e+06	2.88066e+06	432033	1.06048e+06	1.21287e+06	7503.57	55149.7	126887	1.84583e+06	72062.5	725609	141757	0.656565	2.89468	0.771035	0.763193	0.719217	0.972954	0.0779575	0.363191	0.936088	0.443862	9.43933	2.27674	0.587268
O00629	Importin subunit alpha-3 OS=Homo sapiens OX=9606 GN=KPNA4 PE=1 SV=1	KPNA4	21	8	129	6	8	57.9	2.9156e+07	1.20074e+07	1.77534e+07	1.36578e+07	7.70654e+07	4.60625e+06	839367	2.78254e+06	1.80493e+06	4.31588e+06	3.72129e+06	969056	3.03765e+06	2.24602e+06	2.89846e+07	2.58515e+07	2.15115e+07	2.12836e+07	3.04895e+07	1.54159e+07	6.70321e+06	4.68986e+06	5.5506e+06	5.98297e+06	4.94011e+06	5.12261e+06	4.49543e+06	7.02953e+06	2.15969	0.763927	1.74274	0.972797	2.82556	0.698808	0.129857	0.572054	0.624116	1.41168	1.12513	0.389036	0.975104
O00635	E3 ubiquitin-protein ligase TRIM38 OS=Homo sapiens OX=9606 GN=TRIM38 PE=1 SV=1	TRIM38	7	2	5	2	2	53.4		642694						135930	65297.1	69105.8	72326.3		81854.5	48264.9					145924		306640	80208.7	66571.8	90437.9	96069.4	289910	111563	348175		3.88185						1.79245	1.44822	1.44982	1.40262		1.68535
O00712	Nuclear factor 1 B-type OS=Homo sapiens OX=9606 GN=NFIB PE=1 SV=2	NFIB	15	6	47	3	4	47.4	5839245	964575	2.68045e+06	3.40367e+06	2.2569e+06	2.97908e+06	2.2807e+06	653286	722231	773604	1.02741e+06	485609	1.26569e+06	516876	2.88994e+06	3.56098e+06	2.36273e+06	3.50724e+06	2.3857e+06	5.32238e+06	2.94059e+06	747701	980785	1.18167e+06	1.90334e+06	621668	1.75322e+06	2.27739e+06	3.14166	0.445739	1.91117	1.76088	0.601032	3.28271	2.56284	0.713347	1.32643	1.34396	1.64989	1.03545	2.15796
O00743	Serine/threonine-protein phosphatase 6 catalytic subunit OS=Homo sapiens OX=9606 GN=PPP6C PE=1 SV=1	PPP6C	23	6	45	6	6	35.1	1.64763e+06	3.58098e+06	1021110	1.65492e+06	5.70216e+06	142032	1.72464e+06	1.42144e+06	1.68908e+06	722260	1.84716e+06	273616	1.11635e+06	623270	3.92295e+06	6.41845e+06	4.91964e+06	6.93499e+06	9.13941e+06	2.17983e+06	3.64477e+06	493988	1.65321e+06	1.48047e+06	1373136	963636	1.0178e+06	2.24187e+06	0.814542	1.52054	0.668985	0.786705	1.39533	0.14381	1.78075	1.18625	2.37089	0.95899	2.26709	0.445899	1.45469
O00748	Cocaine esterase OS=Homo sapiens OX=9606 GN=CES2 PE=1 SV=1	CES2	21	10	22	10	10	61.8	8.2537e+06	1.42831e+06	1.08693e+07	1.13942e+07	3.8925e+07	4.69838e+06	3.88723e+06	818244	719612	725508	431942	2.85013e+06	680007	122872	1.69262e+06	3.35364e+06	2.09665e+06	2576942	2.33905e+06	9.13312e+06	3.27138e+06	1.21834e+06	2.34122e+06	1.59451e+06	1.65402e+06	245493	107751	53587.4	1.34893	0.200496	2.35414	1.79063	3.14885	1.57267	1.32688	0.72394	1.07085	1.02125	0.562029	4.92411	0.939399
O00754	Lysosomal alpha-mannosidase OS=Homo sapiens OX=9606 GN=MAN2B1 PE=1 SV=3	MAN2B1	17	15	174	15	15	113.7	1.16935e+07	1.40351e+07	1.79482e+07	8.64809e+06	1.83347e+07	3.97025e+06	4.52856e+06	7.96483e+06	3.74862e+06	3.43636e+06	5.16427e+06	3.54408e+06	6.96859e+06	2.19584e+06	2.14167e+07	1.66581e+07	1.53587e+07	1.72846e+07	19885661	7.04736e+06	1.03013e+07	4.6329e+06	9.14881e+06	1.32012e+07	1.23555e+07	1.25451e+07	8.99397e+06	1.0045e+07	1.61289	1.66271	3.28072	1.14699	1.25174	1.12157	1.30458	1.36042	1.07691	0.933826	1.29724	1.18207	1.85849
O00757	Fructose-1,6-bisphosphatase isozyme 2 OS=Homo sapiens OX=9606 GN=FBP2 PE=1 SV=2	FBP2	22	5	31	4	6	36.7	1.1708e+06	1.73271e+06	1.44428e+07	1.02118e+06	4.79909e+06	2.5604e+06	2.10003e+06	3.90558e+06	891089	928548	2.5107e+06	240781	3.70157e+06	1.01852e+06	3.64725e+06	5.58044e+06	6.04204e+06	3.3732e+06	2.03808e+07	2.85596e+07	6.79849e+06	5.00443e+06	2.55189e+06	2.46987e+06	1.64548e+06	2.50418e+06	1.76526e+06	2.05786e+06	0.302502	0.384516	4.94525	0.253704	0.613743	1.35488	1.13324	1.69514	0.650507	0.641203	1.60261	0.204074	2.50856
O00762	Ubiquitin-conjugating enzyme E2 C OS=Homo sapiens OX=9606 GN=UBE2C PE=1 SV=1	UBE2C	14	2	10	2	2	19.6	3.97452e+06	411799		1.85129e+06	1.59699e+06		104165	166783	310808	247178		309648	387852	167778	1007233	882342	816550	4.14461e+06	2.02392e+06		899125	61161.4	341031	1.6264e+06	232707	159686	165479	50219.6	4.06646	0.361876		1.82132	0.808756		0.222589	0.496582	1.55647	1.1709		1.80033	1.80311
O00763	Acetyl-CoA carboxylase 2 OS=Homo sapiens OX=9606 GN=ACACB PE=1 SV=3	ACACB	32	64	164	52	63	276.4	6.13925e+07	1.34611e+07	7.56968e+07	2.14742e+08	2.11579e+07	1.43784e+07	9.72723e+06	3.24747e+06	1.90918e+06	6.7514e+06	3.59124e+06	2.88922e+06	3.4232e+06	652612	2.04858e+07	1.7212e+07	1.2161e+07	3.09671e+07	2.5352e+07	3.62966e+07	8.15816e+06	4.12103e+06	4.04022e+06	4.04255e+06	3.82486e+06	3.79835e+06	2.98065e+06	4.91973e+06	1.96357	0.369786	3.20846	6.60431	0.334953	0.941867	0.649784	0.542128	0.53606	1.79316	0.881685	0.941849	0.892289
O00764	Pyridoxal kinase OS=Homo sapiens OX=9606 GN=PDXK PE=1 SV=1	PDXK	23	6	101	6	6	35.1	3.02023e+07	3.34864e+07	1.34253e+07	40992858	6.40179e+07	7.11752e+06	6.61902e+06	7.10824e+06	4.95281e+06	4.52391e+06	1.15396e+07	3.57795e+06	3.58222e+06	3.81634e+06	6.48781e+07	6.12621e+07	6.37545e+07	8.96549e+07	8.11022e+07	2.11305e+07	1.54138e+07	8.63502e+06	1.18108e+07	7.35647e+06	6.23948e+06	8.94397e+06	7.40946e+06	1.34568e+07	1.08825	1.03633	0.641066	1.42029	1.14175	0.525248	0.498117	0.812741	0.95247	0.82295	1.94041	0.798856	0.639528
O00767	Stearoyl-CoA desaturase OS=Homo sapiens OX=9606 GN=SCD PE=1 SV=2	SCD	11	2	4	2	2	41.5	3.65416e+06		1476044			1.04247e+06			102284	537302				312445	430877			387923			272230			172154	473994		150253	283896	5.59198		2.99342			3.2673			0.55966	2.78096
O14494	Phospholipid phosphatase 1 OS=Homo sapiens OX=9606 GN=PLPP1 PE=1 SV=1	PLPP1	7	2	8	2	2	32.1	2.01632e+06	3.46347e+06	7.15093e+06	3.04532e+06	8.10698e+06	2.61992e+06	382524				30919.9	51115			2.66799e+06		5.55094e+06	6.3509e+06	3140886	3.00541e+06	310855			59497.8					0.171539	0.253078	0.80622	0.249124	0.341384	0.456497	0.067969				0.151472	0.332487
O14495	Phospholipid phosphatase 3 OS=Homo sapiens OX=9606 GN=PLPP3 PE=1 SV=1	PLPP3	7	2	16	2	2	35.1	2.10215e+06	1.31021e+06		1.21002e+06	970882	1316407	402111	210862	148148	240414	221264	288962	285071	182450		1.22354e+06	968931	1.16031e+06	1.51882e+06		567821			219563	505736		385141	382382	2.89661	1.55062		1.60324	0.662176	3.71504	1.15723	0.753241	0.890101	1.36636	1.16241	2.01568	1.59003
O14497	AT-rich interactive domain-containing protein 1A OS=Homo sapiens OX=9606 GN=ARID1A PE=1 SV=3	ARID1A	1	3	9	3	3	241.9		479907		289646	965522		465467	382417	86357.7	98331.1	79790.6	61478.4	101424	20865.6	647739	1.18778e+06	1.40599e+06	700272	1.08688e+06	90568.3	1.38644e+06	129211	383372	357094	165163	129381	257414	708914		0.908303		0.613735	1.05312		2.14225	2.02828	0.770373	0.829758	0.622379	0.636733	0.839938
O14524	Nuclear envelope integral membrane protein 1 OS=Homo sapiens OX=9606 GN=NEMP1 PE=1 SV=2	NEMP1	4	2	3	2	2	50.6		504219			416937			479905							774603	1.39091e+06	752919	986134	822680	246518		346392		169393						0.981744			0.467832			1.37335
O14530	Thioredoxin domain-containing protein 9 OS=Homo sapiens OX=9606 GN=TXNDC9 PE=1 SV=2	TXNDC9	17	4	20	4	4	26.5		857854	12448667	342755	2.25198e+06		247636	279320	82458.6	63440.8	215251	46495.3	89197.7	29630.9	1.65234e+06	1.90693e+06	3.07875e+06	1.96107e+06	3.78788e+06	3.22124e+06	2.00864e+06	1.85939e+06	137910	198695	363269	251114	178243	405422		0.322064	7.21107	0.144063	0.487229		0.226075	0.762912	0.378807	0.275684	0.86463	0.247985	0.380402
O14556	Glyceraldehyde-3-phosphate dehydrogenase, testis-specific OS=Homo sapiens OX=9606 GN=GAPDHS PE=1 SV=2	GAPDHS	4	2	18	1	1	44.5		134976				241143	638090			97316.8	49274.1									114016	1.94042e+06	1.2212e+06		59076.8	38395.6	1.55644e+06	44486.8	1.93342e+06
O14558	Heat shock protein beta-6 OS=Homo sapiens OX=9606 GN=HSPB6 PE=1 SV=2	HSPB6	80	8	155	8	8	17.1	1.40877e+08	1.61786e+07	1.15762e+08	1.07635e+08	1.63979e+08	4.946e+06	2.19149e+07	2.06353e+06	1.77555e+06	3.01187e+07	5.54481e+06	7.05949e+06	1.08016e+07	3.29503e+06	4.34423e+07	3.89543e+07	3.10569e+07	9.10133e+07	2.44356e+07	1.31952e+08	2.73134e+06	1.55828e+06	1.28816e+06	4891206	1.19076e+07	4.19796e+06	6.52299e+06	2.81249e+06	2.52144	0.248708	2.74577	1.85243	1.45271	0.181305	0.819215	0.21743	0.314668	5.04913	0.85923	1.45254	1.77711
O14561	Acyl carrier protein, mitochondrial OS=Homo sapiens OX=9606 GN=NDUFAB1 PE=1 SV=3	NDUFAB1	15	2	15	2	2	17.4	4.51326e+06	6.82971e+06	3.43989e+06	5.38442e+06	9.39249e+06	678620									4.49072e+06	3.90591e+06	2.31469e+06	9.64741e+06	1.58056e+07	1.57675e+06									0.88882	1.15523	0.897754	1.01963	0.915558	0.273715
O14579	Coatomer subunit epsilon OS=Homo sapiens OX=9606 GN=COPE PE=1 SV=3	COPE	45	10	231	10	10	34.5	9.50434e+06	1.65564e+07	1.68432e+06	7.82987e+06	3.99289e+07	1.02019e+07	7.22838e+06	6.65923e+06	3.61567e+06	2.03094e+06	7.6008e+06	1.44358e+06	4.29925e+06	1.47451e+06	3.16355e+07	4.06169e+07	5.24336e+07	5.47222e+07	5.92064e+07	1.11799e+06	1.61039e+07	7.04549e+06	6.77198e+06	6.93199e+06	1.18175e+07	6.14635e+06	5.46459e+06	1.1989e+07	0.693199	1.03715	0.162799	0.549124	1.44147	1.52393	1.1011	0.976127	0.891417	0.473641	1.63853	0.413208	0.983993
O14613	Cdc42 effector protein 2 OS=Homo sapiens OX=9606 GN=CDC42EP2 PE=1 SV=1	CDC42EP2	27	3	13	3	3	22.5	3.56048e+06	881840	320939	177563	3.94363e+06	273228	113802	152396	63383.6	193129	1.11473e+06	209314	196915	283292		883219	413388		1.85696e+06	544316	325506	216953	354379	112008	1.74572e+06	239014	59058.6	908116	5.85335	1.24517	0.699212	0.280691	3.20904	0.919959	0.390749	0.435296	0.304507	0.877663	4.68267	1.16749	0.878228
O14617	AP-3 complex subunit delta-1 OS=Homo sapiens OX=9606 GN=AP3D1 PE=1 SV=1	AP3D1	29	26	183	26	26	130.1	6872137	1.00134e+08	5.84271e+07	2.73625e+08	1.14902e+08	6.21484e+06	4.25424e+07	2.71038e+07	4.50525e+07	4.91136e+07	6.94931e+07	1.0161e+08	2.77866e+07	9.58698e+07	1.09222e+08	4.13535e+07	2.23293e+08	1.34512e+08	7.92323e+07	9.31481e+07	1.22223e+07	1.26058e+07	3.45756e+07	2.9818e+07	6.57123e+07	3.4441e+07	3.44937e+07	6.94318e+07	0.163135	2.04163	1.83806	6.24585	1.3501	0.302158	2.10925	0.57379	1.60417	1.65422	2.1636	4.20053	0.918492
O14618	Copper chaperone for superoxide dismutase OS=Homo sapiens OX=9606 GN=CCS PE=1 SV=1	CCS	16	5	90	5	5	29	6.17903e+06	1.09419e+07	1.3519e+06	1.18827e+07	1.73851e+07	7.07362e+06	5.56682e+06	7.20501e+06	5.2334e+06	3.88517e+06	1.43413e+07	7.58239e+06	6.06536e+06	1.75301e+06	3.01732e+07	1.2837e+07	2.27749e+07	2.06308e+07	5.11739e+07	2.9532e+06	2.09527e+07	6.95101e+06	1.22705e+07	1.87307e+07	1.55022e+07	4.9019e+06	9.69184e+06	9.87035e+06	0.802717	1.22089	0.232742	1.48436	1.11789	1.88205	1.51042	0.925335	1.13047	0.793862	2.70874	1.90158	1.21629
O14639	Actin-binding LIM protein 1 OS=Homo sapiens OX=9606 GN=ABLIM1 PE=1 SV=3	ABLIM1	15	8	23	8	8	87.6	6.00794e+08	2.44912e+07	5.91389e+08	4.91415e+08	1.26905e+08	2.46153e+08	496827	1.08677e+06	15260.2	1.74899e+06	172248	80269.2	925753	1.62627e+06	5.39405e+07	8.43839e+06	3.27033e+07	1.30571e+08	3.80805e+07	5.60338e+07	1.85713e+06	1.16639e+06	894188	287320	360239	239751	942737	724640	1.28182	0.04488	1.67211	1.00816	0.134017	1.07561	0.00221389	0.174516	0.00412164	0.446846	0.0406787	0.0251705	0.23212
O14653	Golgi SNAP receptor complex member 2 OS=Homo sapiens OX=9606 GN=GOSR2 PE=1 SV=2	GOSR2	15	2	8	2	2	24.8	306544	1.14176e+06	447172		2.6049e+06	299373	1.23621e+06		73707.2	3255741	22683.8	1458282	428694	1.10911e+06	3.43402e+06	2642987	2.41257e+06	2.62894e+06	3055853	233550	197573		53076.2			598788	546805	437171	0.289621	0.926517	0.559887		1.21818	0.579291	2.43938		0.215638	9.01001	0.0580276	4.95326	1.16431
O14656	Torsin-1A OS=Homo sapiens OX=9606 GN=TOR1A PE=1 SV=1	TOR1A	16	5	27	5	5	37.8	1.12275e+06	3.14486e+06	264104	1.22339e+06	4.69128e+06	1.15454e+06	900454	4.88057e+06	275815	100606	684317	1.34211e+06	1.30269e+06	458516	4.67461e+06	6.88624e+06	4.27396e+06	2.69453e+06	5.97892e+06	120729	6.54371e+06	2.20592e+06	1.30517e+06	837529	1.40453e+06	750544	2.55573e+06	1.04315e+07	0.646179	1.55458	0.201435	0.677038	1.33642	1.3609	1.08238	3.24579	0.308515	0.10645	0.669299	1.74294	1.35272
O14657	Torsin-1B OS=Homo sapiens OX=9606 GN=TOR1B PE=1 SV=2	TOR1B	19	6	31	6	6	38	3.26972e+06	2.41254e+06		4.68158e+06	3.21494e+06	1.47e+06	1.82592e+06	1.42366e+06	1.60699e+06	1.02096e+06	1.77479e+06	1.35842e+06	1.42194e+06	429446	8.1853e+06	2.87372e+06	3.52416e+06	5.89246e+06	1.02769e+07	593706	3.05437e+06	380481	1.08779e+06	1.7564e+06	2.05195e+06	1.67269e+06	1.28458e+06	2.30815e+06	1.55251	0.983875		2.13745	0.755577	1.42952	1.81074	1.10836	2.10425	1.26459	2.03205	2.06515	1.72851
O14662	Syntaxin-16 OS=Homo sapiens OX=9606 GN=STX16 PE=1 SV=3	STX16	16	3	22	3	3	37	80135.5	489557	682706	673895	1.98786e+06	1.09674e+06		619225	52267	279262	131604	302936	34197.5	148223	8.3278e+06	2.14524e+06	1.35184e+06	704023	1.6094e+06	72261.8	1.8493e+06	202446	542051	747965	95791.5	108493	320482	740424	0.0854494	0.448362	0.964734	0.690965	1.04919	2.39517		1.6709	0.237214	1.1989	0.522257	1.59624	0.144083
O14672	Disintegrin and metalloproteinase domain-containing protein 10 OS=Homo sapiens OX=9606 GN=ADAM10 PE=1 SV=1	ADAM10	12	6	30	6	6	84.1	4.05378e+06	1884796	1.91554e+06	3.89643e+06	1.77858e+07	991139	965128	1.09047e+06	493186	501793	921613	155126		297072	6.4551e+06	5.43351e+06	3.38585e+06	1.33226e+07	1.22752e+07	2.13077e+06	6.06856e+06	680564	830250	24756.8	1.14999e+06	1.30109e+06		982337	0.811587	0.324101	0.508224	0.750104	1.76251	0.406403	0.403561	1.18352	0.900283	0.866471	1.47103	0.328768
O14681	Etoposide-induced protein 2.4 homolog OS=Homo sapiens OX=9606 GN=EI24 PE=1 SV=4	EI24	6	2	11	2	2	38.9	553548	7.99941e+06	1.31428e+06		846405	1.83703e+06	1.189e+06	3.07381e+06	1.77083e+06	3.30622e+06	1.83179e+06	1.40497e+06	3.00012e+06	4.36498e+06		519287	656760	643358		639548	3.18161e+06	1.62823e+06	1.96526e+06	2.08624e+06	4.16721e+06	5.27502e+06	2.78398e+06	7.11985e+06	0.640628	7.95152	2.01571		0.484853	4.35426	2.87397	1.05933	1.02646	1.81283	0.928419	0.945515	1.6144
O14684	Prostaglandin E synthase OS=Homo sapiens OX=9606 GN=PTGES PE=1 SV=2	PTGES	13	2	20	2	2	17.1	1.80916e+06	3.43695e+06	2.01947e+06	4.67758e+06	5.09862e+06	1.07128e+06	2.69103e+06	789188	1.00139e+06	1.19815e+06	7.50007e+06	765456	924619	687194	7.31043e+06	2.60141e+07	3.49297e+06	2.96575e+06	3.7187e+06	1.50137e+06	1.85047e+06	1.10461e+06	86018.9	1.29277e+06	1.03507e+07	339259	1.59404e+06	725340	0.576594	0.940821	0.852941	1.43348	0.804316	0.699265	1.79127	0.536049	1.14403	1.29481	7.49208	1.01529	0.980627
O14727	Apoptotic protease-activating factor 1 OS=Homo sapiens OX=9606 GN=APAF1 PE=1 SV=2	APAF1	5	5	12	5	5	141.7	238235	95393.1	3.01242e+06	216834	1.14041e+06			317021	474646	295657	285973	754252	478506	335764		463485	830881	610418	1.10668e+06	68674.2	875433	203366	453187	114786	508151	138428	389453	618217	0.734015	0.25244	12.3	0.642402	1.73917			0.832102	2.09541	1.23466	1.10389	3.86589	1.96107
O14732	Inositol monophosphatase 2 OS=Homo sapiens OX=9606 GN=IMPA2 PE=1 SV=1	IMPA2	10	3	19	3	3	31.3	1.22727e+06	2.50668e+07	9.74588e+06	3.77897e+06	1.88789e+07	1.4019e+06	651333	4.6444e+06	1.51904e+06	1.29378e+06	1.48862e+06	1.48251e+06	1.11312e+06	1.43983e+06	1.73382e+07	1.94066e+07	1.30464e+07	1.37308e+07	2.44672e+07	1.01986e+07	2.81651e+06	2.37745e+06	1.43412e+06	992337	1.22841e+06	1.19376e+06	981173	942994	0.163055	2.86045	1.71595	0.482779	1.24152	0.381471	0.180738	2.06321	1.13499	0.914418	0.972545	1.28604	0.772097
O14734	Acyl-coenzyme A thioesterase 8 OS=Homo sapiens OX=9606 GN=ACOT8 PE=1 SV=1	ACOT8	21	4	16	4	4	35.9					456486			41965.9		318026	160195	298400		201190	1.52524e+06	1.7745e+06	263924	636318	2.36274e+06	275114	180379	36314.7	108339	92077.9	188372	62612.7	15838.2	99435					0.384135			0.303692		3.66159	1.70491	4.21677
O14735	CDP-diacylglycerol--inositol 3-phosphatidyltransferase OS=Homo sapiens OX=9606 GN=CDIPT PE=1 SV=1	CDIPT	27	5	125	5	5	23.5	9.91167e+06	1.57767e+07	7.93727e+06	1.08905e+07	1.61279e+07	4.45909e+06	3.2067e+06	3.14645e+06	2.11832e+06	1.94297e+06	3.2146e+06	2.93753e+06	3.2439e+06	1.29052e+06	1.61014e+07	2.52133e+07	1.02232e+07	2.1005e+07	3.67175e+07	1.34817e+07	9.78977e+06	2.63082e+06	3.21314e+06	4.46548e+06	4.07056e+06	3.44597e+06	2.31203e+06	4.54555e+06	1.08737	1.48658	1.15396	1.14884	0.875769	1.0019	0.734749	0.966026	1.09388	0.949081	1.45147	1.76114	1.55508
O14737	Programmed cell death protein 5 OS=Homo sapiens OX=9606 GN=PDCD5 PE=1 SV=3	PDCD5	52	6	80	6	6	14.3	2.71845e+06	1.52349e+07	9.97594e+06	3.68261e+06	1.4077e+07	1.67648e+06	1.06191e+06	2.00165e+06	461947	930320	2.32697e+06	606574	620894	308292	1.10614e+07	1.95142e+07	7.69933e+06	1.67499e+07	2.36676e+07	8.75208e+06	6.37071e+06	2.61171e+06	2.70034e+06	4.64395e+06	4.07046e+06	2.41089e+06	1.43427e+06	2.72506e+06	0.392576	1.88967	1.90918	0.511375	1.00622	0.49585	0.320287	0.956107	0.371125	0.707003	1.63464	0.565779	0.463078
O14744	Protein arginine N-methyltransferase 5 OS=Homo sapiens OX=9606 GN=PRMT5 PE=1 SV=4	PRMT5	22	13	190	13	13	72.6	4.88445e+06	1.02826e+07	4.42882e+06	5.49422e+06	1.18335e+07	1.647e+06	2.75831e+06	5.70988e+06	3.01021e+06	3.52627e+06	5.44091e+06	1.20592e+06	3.3941e+06	1.71487e+06	1.49079e+07	1.98573e+07	1.28567e+07	1.51159e+07	1.99436e+07	7.06165e+06	9.40715e+06	4.6367e+06	6.27598e+06	7.73849e+06	1.12406e+07	5.09511e+06	6.4471e+06	8.68649e+06	0.93126	1.68383	1.11901	1.00726	1.11674	0.643127	1.09837	1.29782	1.15078	1.27519	1.81875	0.535242	1.20456
O14745	Na(+)/H(+) exchange regulatory cofactor NHE-RF1 OS=Homo sapiens OX=9606 GN=SLC9A3R1 PE=1 SV=4	SLC9A3R1	34	10	60	10	10	38.8	2.85481e+07	2.30109e+07	2.22817e+07	1.44046e+07	2.32828e+07	2.19188e+06	8.13108e+06	2.66133e+06	4.42763e+06	2.67429e+06	4.45173e+06	6.72266e+06	7.74925e+06	3.5718e+06	7.75062e+06	8.92296e+06	3.85078e+06	1.57071e+07	1.33607e+07	8.34928e+06	3.57909e+07	1.63181e+06	3.36882e+06	3.77588e+06	4.77823e+06	1.74509e+06	5.82642e+06	1.73103e+06	3.09788	2.14468	3.20424	1.50303	1.25056	0.487138	1.84283	0.667953	1.86909	1.06789	1.6432	3.29483	3.03686
O14756	17-beta-hydroxysteroid dehydrogenase type 6 OS=Homo sapiens OX=9606 GN=HSD17B6 PE=1 SV=1	HSD17B6	3	1	1	1	1	35.9	3671303			285309	4.04208e+06				233113	409085		256420	187847					319879			105638	392823	615961	203193		71395.2		361421
O14763	Tumor necrosis factor receptor superfamily member 10B OS=Homo sapiens OX=9606 GN=TNFRSF10B PE=1 SV=2	TNFRSF10B	4	1	3	1	1	47.8		51106.9	6837.03		222109	74752.4		26024.3	7261.89		7145.17	41750.8			165605	107918		226031	292780			16985.3	57806.9	6509.45		107481	46893.3	166630
O14772	Fucose-1-phosphate guanylyltransferase OS=Homo sapiens OX=9606 GN=FPGT PE=1 SV=3	FPGT	3	2	4	2	2	68	336335	574379	1.59438e+06	548571	551737	320446	234712	194001	28548.3	158612			55002.7	47113.1	577470	806757	659179	540672	877395		9.15812e+06	124980	38566		142280	184766	40961.3		0.295022	0.432735	1.85338	0.462696	0.23955	0.575685	0.429999	0.940537	0.232789	1.22342			0.416363
O14773	Tripeptidyl-peptidase 1 OS=Homo sapiens OX=9606 GN=TPP1 PE=1 SV=2	TPP1	21	6	167	6	6	61.2	1.43908e+07	3.04164e+07	4.8776e+06	2.03894e+07	4.43969e+07	2.40631e+07	2.05751e+07	6.09058e+06	4.8908e+06	3.16156e+06	2.17731e+06	2.82993e+06	3.79881e+06	3.47584e+06	7.91815e+07	8.60475e+07	2.51736e+07	1.17775e+08	1.01263e+08	1.11368e+07	1.19738e+07	5.61373e+06	1.02673e+07	4.99543e+06	3.21299e+06	7.99076e+06	3.48189e+06	8.40407e+06	0.471345	0.855667	0.211714	0.642155	0.719762	1.61419	1.40749	0.846701	1.14357	0.699268	0.445149	0.768231	0.824587
O14776	Transcription elongation regulator 1 OS=Homo sapiens OX=9606 GN=TCERG1 PE=1 SV=2	TCERG1	19	19	145	19	19	123.8	6.76875e+06	6.17664e+06	9.03085e+06	7.82087e+06	2.0713e+07	1.1759e+07	3.29714e+06	1.15988e+07	7.0645e+06	4.69664e+06	7.92665e+06	7.73964e+06	2.10626e+06	1.93949e+06	2.52113e+07	2.40433e+07	2.58188e+07	2.10709e+07	2.66199e+07	1.01534e+07	3.01228e+07	1.53207e+07	1.24341e+07	9.2939e+06	1.49292e+07	8.15518e+06	4.34559e+06	1.84506e+07	0.774245	0.606826	1.36895	0.860211	1.17272	2.7548	0.787694	1.60937	1.64867	1.03681	1.6175	2.09704	0.456322
O14786	Neuropilin-1 OS=Homo sapiens OX=9606 GN=NRP1 PE=1 SV=3	NRP1	8	7	70	7	7	103.1	1.00243e+07	7.10307e+06	2.46043e+06	1.50962e+07	1.53558e+07	2.78084e+06	1.7693e+06	4.51368e+06	2.77564e+06	4.16939e+06	5.77777e+06	2.79609e+06	3.62945e+06	2.58312e+06	2.01448e+07	1.39837e+07	1.03107e+07	2.114e+07	1.43118e+07	3.91902e+06	5.94627e+06	4.0173e+06	6.01472e+06	5.54462e+06	8.27132e+06	9.68596e+06	5.31072e+06	9.35555e+06	1.95165	1.18778	0.63482	2.82615	1.4798	1.10885	0.719451	0.966563	0.999705	1.4205	1.81959	1.16922	1.21355
O14787	Transportin-2 OS=Homo sapiens OX=9606 GN=TNPO2 PE=1 SV=3	TNPO2	22	14	128	10	10	101.3	9.61838e+06	9.06971e+06	6.12951e+06	1.26512e+07	1.87059e+07	5.54429e+06	4.11314e+06	2.08683e+06	2.2392e+06	1.48503e+06	2.25725e+06	786449	2.35051e+06	1.95606e+06	1.35812e+07	1.41282e+07	1.23222e+07	3.61892e+07	1.42527e+07	3.37469e+06	4.77972e+06	1.71697e+06	3.33618e+06	2.80478e+06	3.59002e+06	2.03585e+06	1.34572e+06	5.13702e+06	1.25514	1.01654	1.05999	1.58745	1.20823	1.48177	1.12102	0.8175	1.47537	0.925562	1.30045	0.60161	1.43774
O14791	Apolipoprotein L1 OS=Homo sapiens OX=9606 GN=APOL1 PE=1 SV=5	APOL1	12	4	28	4	4	43.9	1.20836e+07	3.95367e+06	2.50207e+06	3.35245e+07	1.61788e+07	9.73274e+06	1.00453e+07	1.17505e+06	303244	1.80664e+06	1704341	1.4821e+06	1.23053e+06	602258	5.53655e+07	1.25535e+07	9.22537e+06	7.902e+06	7.26235e+06	1.11357e+07	5.17015e+06	419304	626387	748868	3.3028e+06	1.23391e+06	1.14558e+06	1.5458e+06	0.980981	0.275681	0.269187	2.61702	0.650119	1.61826	1.70325	0.630997	0.273888	1.54352	1.34599	1.55415	1.03177
O14802	DNA-directed RNA polymerase III subunit RPC1 OS=Homo sapiens OX=9606 GN=POLR3A PE=1 SV=2	POLR3A	2	2	2	2	2	155.5				487252				142701	126282	188353	106417				798916	548648			711710		172444		154198	1.29676e+06			249549					1.73657				0.568332	0.845917	1.19349	0.623304
O14807	Ras-related protein M-Ras OS=Homo sapiens OX=9606 GN=MRAS PE=1 SV=2	MRAS	18	2	2	2	2	23.8
O14818	Proteasome subunit alpha type-7 OS=Homo sapiens OX=9606 GN=PSMA7 PE=1 SV=1	PSMA7	47	11	245	11	11	27.9	1.97611e+07	3.05639e+07	5.21229e+07	1.46213e+07	4.7276e+07	1.26355e+07	1.18494e+07	3.16816e+07	1.49704e+07	1.35053e+07	1.30598e+07	8.83959e+06	1.45128e+07	9.26165e+06	3.79896e+07	6.0885e+07	3.66745e+07	4.54261e+07	5.5181e+07	9.17834e+07	3.224e+07	2.54887e+07	2.948e+07	2.80682e+07	2.4015e+07	1.97149e+07	2.83201e+07	3.16899e+07	0.969776	1.28828	3.38983	0.689966	1.14837	1.26999	1.21452	1.81897	1.44565	1.23365	1.10273	0.991051	1.30103
O14828	Secretory carrier-associated membrane protein 3 OS=Homo sapiens OX=9606 GN=SCAMP3 PE=1 SV=3	SCAMP3	20	4	44	4	4	38.3	2.43789e+06	2.69269e+06		2.07731e+06	4.16192e+06						284375				6.50936e+06	6.79276e+06	7.42688e+06	8708896	1.84571e+07	822245	446714	726725			376925	312878		748612	0.424729	0.402926		0.347999	0.358899						0.394356
O14841	5-oxoprolinase OS=Homo sapiens OX=9606 GN=OPLAH PE=1 SV=3	OPLAH	12	11	39	11	11	137.4	2.31432e+06	3.12567e+06	8.24973e+06	9.25224e+06	7.31407e+06	1.32659e+06	1.96229e+06	4.7266e+06	3.49084e+06	2.18772e+06	5.92803e+06	1.55401e+06	1.66857e+06	1.10981e+06	6.47414e+06	5.05283e+06	4.65994e+06	1.39889e+07	7.6846e+06	8.89485e+06	1.2279e+07	3.38274e+06	6.20995e+06	3.86582e+06	1.28984e+07	4.76137e+06	4.53122e+06	5.11909e+06	0.670531	0.777822	3.16756	2.57764	1.0489	0.78719	1.18743	1.37261	1.70505	1.01078	2.53175	0.88124	0.756589
O14862	Interferon-inducible protein AIM2 OS=Homo sapiens OX=9606 GN=AIM2 PE=1 SV=1	AIM2	3	1	1	1	1	38.9																		224038	601123
O14867	Transcription regulator protein BACH1 OS=Homo sapiens OX=9606 GN=BACH1 PE=1 SV=2	BACH1	4	3	4	3	3	81.9	220144	289350	516345		1.52574e+06	285142	5.614e+06	34187	449777	190197	55115	217005		183350	394783	770469	125840	1.07248e+06	2.44704e+06		899784	249005	49623.2	483170	109558	286825	159376		0.309333	0.349209	0.961499		1.06116	0.820595	16.4756	0.129021	2.855	1.14202	0.305902	1.59924
O14874	[3-methyl-2-oxobutanoate dehydrogenase [lipoamide]] kinase, mitochondrial OS=Homo sapiens OX=9606 GN=BCKDK PE=1 SV=2	BCKDK	15	4	13	4	4	46.3	1.08036e+06	8.16201e+06	1.00592e+06	3.61328e+06	4.05225e+06	8.08345e+06	5906432	775897		475203	358881	391732	127348	354654	4.57332e+06	1.2347e+07	4.16399e+06	5.08225e+06	7.86917e+06	737554	1.55927e+06	1.68831e+06	448076	186296	294016	1.69215e+06		3.67923e+06	0.265505	1.72283	0.327609	0.853858	0.492926	4.06864	3.03165	0.877004		0.854568	0.596569	0.864632	0.224754
O14879	Interferon-induced protein with tetratricopeptide repeats 3 OS=Homo sapiens OX=9606 GN=IFIT3 PE=1 SV=1	IFIT3	22	9	57	9	9	56	1.69058e+07	3.34715e+06	7.84938e+06	3.31517e+06	2.36321e+06	2.56754e+06	745917	1.31553e+06	1.50472e+06	739361	2.24172e+06	227770	1.5072e+06	528312	1.17117e+07	6.65304e+06	1.23751e+06	1.3974e+07	7.83426e+06	9.09779e+06	1.9385e+06	1.0633e+06	1.777e+06	228763	2.23576e+06	1.75228e+06	1.9753e+06	2.1271e+06	4.21893	0.717438	2.59592	0.795523	0.291912	1.3123	0.388783	0.889331	1.71092	0.795224	2.22873	0.30068	1.59093
O14880	Microsomal glutathione S-transferase 3 OS=Homo sapiens OX=9606 GN=MGST3 PE=1 SV=1	MGST3	32	3	33	3	3	16.5	3.90553e+07	1.06078e+07	1.49512e+07	3.5551e+07	1.36949e+07	1.77952e+07	3.08345e+06				340799	340455		562794	1.09062e+07	2.30616e+07	7.44049e+06	2.17235e+07	8.53633e+06	6079037					432479			461576	1.16279	0.271262	0.589912	1.01778	0.201819	1.08511	0.191738				0.30142	0.399819
O14896	Interferon regulatory factor 6 OS=Homo sapiens OX=9606 GN=IRF6 PE=1 SV=1	IRF6	5	2	7	2	2	53.1		1.05623e+06			199344		2.05988e+06	424755	36746			90590.6	39326.1									1.27209e+06				276030				1.00926			0.109771		4.78623	2.64562	0.384955			1.10184	0.382461
O14907	Tax1-binding protein 3 OS=Homo sapiens OX=9606 GN=TAX1BP3 PE=1 SV=2	TAX1BP3	12	1	6	1	1	13.7	1.83866e+06	3.9888e+06		1072044	2382190	861299									2.32645e+06	5.30723e+06	3.2247e+06	3028785	3.7329e+06
O14908	PDZ domain-containing protein GIPC1 OS=Homo sapiens OX=9606 GN=GIPC1 PE=1 SV=2	GIPC1	33	7	37	6	7	36	1.23269e+06	7.08453e+06	1.21632e+06	1.5883e+06	7.88459e+06	686133	1.3945e+06	2.57459e+06	563355	448543	669346	694501	672878	160478	3.99048e+06	2.63702e+06	4.1178e+06	1.89236e+06	4.71352e+06	3.22971e+06	4.11399e+06	2.22061e+06	1.35762e+06	434409	1.5261e+06	1.13657e+06	508499	2.12462e+06	0.62464	3.0834	0.816796	0.773907	1.9776	0.712088	1.47586	2.73638	1.00707	0.758475	1.04624	1.4414	1.11666
O14920	Inhibitor of nuclear factor kappa-B kinase subunit beta OS=Homo sapiens OX=9606 GN=IKBKB PE=1 SV=1	IKBKB	5	4	20	4	4	86.5	1.03177e+06	1.62412e+06		1.03546e+06	4.09836e+06	1200439	814688	281987	745599		801098	65918.7	731599	64165.2	2.25481e+06	2.06828e+06	1.89825e+06	4.27574e+06	1.10027e+07		884875			836413			837915	456723	0.55164	0.74582		0.532339	1.08459	1.31451	0.909738	0.432243	1.92226		1.80591	0.197311	1.75101
O14929	Histone acetyltransferase type B catalytic subunit OS=Homo sapiens OX=9606 GN=HAT1 PE=1 SV=2	HAT1	13	4	25	4	4	49.5	485452	1.99788e+06	307992	734090	5.15091e+06		1.05526e+06	371524	616237	355870	101813	1.74724e+06	1.38795e+06		3.21884e+06	6.44571e+06	4.85934e+06	3.05578e+06	8.28786e+06	551915	1.93806e+06	518580	2.39346e+06	1.43945e+06	1.4017e+06	325133	2.25318e+06	1.18616e+06	0.308654	1.09103	0.25951	0.448802	1.62103		1.40131	0.369207	1.03001	0.562658	0.148799	3.39063	2.15364
O14933	Ubiquitin/ISG15-conjugating enzyme E2 L6 OS=Homo sapiens OX=9606 GN=UBE2L6 PE=1 SV=4	UBE2L6	27	4	41	4	4	17.8	913277	1.0736e+07	3.43662e+06	5102628	2.36136e+07	9.01012e+06	440587	1.33744e+06	576006	44918.1	990442	65768.2	122053	146196	3.94025e+06	1.48813e+07	1.26119e+06	1.56465e+07	3.15802e+07	2.18897e+06	1.51554e+06	851342	1.87548e+06	790913	887664	801405	506081	1.10952e+06	0.117199	1.18334	0.584446	0.629647	1.49991	2.36811	0.118088	1.15197	0.834459	0.0615545	1.25462	0.110619	0.164148
O14936	Peripheral plasma membrane protein CASK OS=Homo sapiens OX=9606 GN=CASK PE=1 SV=3	CASK	24	18	88	18	18	105.1	6.14817e+06	8.91282e+06	3.51171e+06	2.98027e+07	1.32399e+07	1.83421e+06	3.92061e+06	7.65342e+06	2.42827e+06	1.87603e+06	5.37523e+06	1.59665e+06	2.39772e+06	2.05716e+06	1.03395e+07	1.22089e+07	1.16054e+07	2.02088e+07	2.21611e+07	2.3284e+06	9.79169e+06	6.95189e+06	3.9496e+06	5.78486e+06	1.03503e+07	4.87098e+06	5.58939e+06	9.90098e+06	1.05403	1.3124	0.79784	4.91297	1.12351	0.64403	1.40382	1.73214	0.924349	0.675519	1.78912	0.705638	0.847314
O14939	Phospholipase D2 OS=Homo sapiens OX=9606 GN=PLD2 PE=1 SV=2	PLD2	2	2	5	2	2	105.9	140076	391763		414669	191801		97303.5	116988	21151.7			27453	33278.4		542429	238644	300157	912471	116243		346772	87231.6	36164.8			27446.2	43895.5	38588.9	0.543298	1.30509		1.54652	0.368221		0.78823	1.80539	0.549015			0.827303	0.801881
O14950	Myosin regulatory light chain 12B OS=Homo sapiens OX=9606 GN=MYL12B PE=1 SV=2	MYL12B	66	12	706	5	18	19.8	3.70686e+08	2.99997e+08	5.45753e+07	8.65707e+07	5.2219e+08	3.18334e+07	6.4515e+07	1.08906e+08	6.96539e+07	6.71338e+07	4.50271e+07	3.68292e+07	4.40086e+07	2.8489e+07	2.24184e+08	2.99532e+08	1.2739e+08	1.27346e+08	6.54809e+07	3.60528e+07	2.63491e+08	9.10799e+07	1.16186e+08	9.46629e+07	6.86799e+07	6.33357e+07	9.09375e+07	1.13306e+08	4.05358	2.81768	0.790894	0.910299	2.82646	0.712958	1.47348	1.52339	1.63877	1.49408	0.926293	1.006	0.961206
O14958	Calsequestrin-2 OS=Homo sapiens OX=9606 GN=CASQ2 PE=1 SV=2	CASQ2	17	7	33	7	7	46.4	9.51234e+06	3.94465e+06	4.69903e+07	9.43358e+06	8.74669e+06	4.13799e+06	2.29001e+06	2.22124e+06	504585	6.01783e+06	952586	652066	527284	507469	9.18806e+06	9.64903e+06	6.85624e+06	7.57113e+06	1.99111e+07	1.60424e+07	3.89929e+06	2.81506e+06	1.95785e+06	2.47918e+06	2.53357e+06	1.08286e+06	1.93732e+06	1.57059e+06	1.15954	0.412997	7.59092	1.10574	0.527742	1.03308	0.58302	1.07496	0.410716	4.63348	0.677976	0.616215	0.398436
O14964	Hepatocyte growth factor-regulated tyrosine kinase substrate OS=Homo sapiens OX=9606 GN=HGS PE=1 SV=1	HGS	17	14	85	14	14	86.1	9.9615e+06	1.94349e+07	4.87638e+06	1.27826e+07	3.95896e+07	8.8116e+06	3.62152e+06	3.60938e+06	1.41778e+06	5.91085e+06	2.86892e+06	2.33025e+06	1.96195e+06	1.5366e+06	4.61779e+07	4.56055e+07	7.26271e+07	5.61704e+07	6.68059e+07	5.30529e+06	6.69036e+06	3.63049e+06	3.42604e+06	3.46503e+06	5.12554e+06	3.39609e+06	2.81667e+06	9.38674e+06	0.512884	0.859444	0.332722	0.632842	1.00892	0.929175	0.389435	0.692933	0.457801	1.80542	0.81001	0.873587	0.588117
O14966	Ras-related protein Rab-7L1 OS=Homo sapiens OX=9606 GN=RAB29 PE=1 SV=1	RAB29	21	4	20	3	3	23.1		297839	423944		568264		435133				17829			11056.7	882003	1382507	110836	1.26429e+06	3078154	163610	128141	100264			51758.2	293355		51346.7		0.298993	0.656652		0.328753		1.06221				0.19246
O14967	Calmegin OS=Homo sapiens OX=9606 GN=CLGN PE=1 SV=1	CLGN	6	3	24	2	2	70			3.76583e+06		97412.8			34972.9	11873.1	14013.9	59849.2		33730.9	18955.5		989124				5.03893e+06			28954.4	85079	121709		42000.1				2.45894		0.0237573			0.331083	0.189051	0.211074	0.833252		0.498598
O14972	Vacuolar protein sorting-associated protein 26C OS=Homo sapiens OX=9606 GN=VPS26C PE=1 SV=1	VPS26C	11	3	18	3	3	33	6.36036e+06	2.5627e+06	1.0435e+06	4.73019e+06	3238425	1351889	503458	1.12922e+06	489235	1.58552e+06	712797	454059	319562	654454	4.99787e+06	5.5916e+06	3.56035e+06	7.57819e+06	6.24751e+06	2.19195e+06	1.26059e+06	1.38776e+06	1.08557e+06	1.65451e+06	1.35245e+06	1.44446e+06	460206	2.52138e+06	2.96949	1.02764	0.64563	2.12353	0.748369	1.29267	0.490923	1.09254	0.796137	2.44064	1.01424	0.857861	0.482762
O14974	Protein phosphatase 1 regulatory subunit 12A OS=Homo sapiens OX=9606 GN=PPP1R12A PE=1 SV=1	PPP1R12A	23	22	178	22	22	115.2	5.32447e+07	2.87634e+07	1.59811e+07	2.97088e+07	7.96249e+07	1.16094e+07	8.18995e+07	2.45076e+07	3.00773e+07	2.52493e+07	3.30591e+07	1.35014e+07	1.08994e+07	2.22781e+07	6.72119e+07	6.19292e+07	5.08219e+07	5.37762e+07	6.67086e+07	1.97008e+07	3.62068e+07	1.31579e+07	2.02197e+07	2.15039e+07	3.94064e+07	3.10025e+07	4.3647e+07	3.22901e+07	2.19358	1.01779	0.872516	1.17691	1.62371	0.979569	7.04706	1.14564	2.36481	1.87788	2.27275	1.23245	0.795551
O14975	Long-chain fatty acid transport protein 2 OS=Homo sapiens OX=9606 GN=SLC27A2 PE=1 SV=2	SLC27A2	4	2	2	2	2	70.3	355700	415798		521874	955942		190741					46484		55457.4	226691									73742.5	92754.9			97605.8	1.23419	1.23914		1.74117	1.64176		1.38227					0.876084
O14976	Cyclin-G-associated kinase OS=Homo sapiens OX=9606 GN=GAK PE=1 SV=2	GAK	13	14	54	14	14	143.1	2.16935e+06	1.47504e+07	3.98705e+06	3.96727e+06	9.84452e+06	2.33679e+06	4.6956e+06	849792	575058	628090	969178	400502	1.83333e+06	289831	1.03303e+07	1.16305e+07	6.295e+06	9.43046e+06	1.50773e+07	1.33757e+07	1.65795e+06	1.14484e+06	495777	1.5364e+06	1.87205e+06	3.20877e+06	2.77481e+06	1.81629e+06	0.377011	2.20176	0.918259	0.662973	0.846838	0.831747	1.70438	0.596163	0.678537	0.701042	0.999929	0.548658	2.00822
O14979	Heterogeneous nuclear ribonucleoprotein D-like OS=Homo sapiens OX=9606 GN=HNRNPDL PE=1 SV=3	HNRNPDL	35	14	269	12	12	46.4	1.54061e+07	1.82728e+07	6.42274e+06	8.21379e+06	2.89898e+07	1.18542e+07	4.0888e+06	8.20489e+06	4.39196e+06	5.52032e+06	7.28969e+06	2.83562e+06	3.70269e+06	2.59575e+06	4.46983e+07	36493672	2.72237e+07	3.95054e+07	4.98453e+07	8.11458e+06	1.20739e+07	7.67213e+06	7.65731e+06	1.10382e+07	1.23138e+07	8.07039e+06	8.85466e+06	1.37366e+07	1.25847	1.28202	0.695277	0.645167	1.17213	1.98322	0.697579	1.16347	1.04749	1.24542	1.52021	0.78519	0.819817
O14980	Exportin-1 OS=Homo sapiens OX=9606 GN=XPO1 PE=1 SV=1	XPO1	34	29	506	29	29	123.3	4.61221e+07	4.64143e+07	2.8565e+07	5.82151e+07	9.41377e+07	1.31359e+07	4.56147e+07	4.07404e+07	4.2056e+07	1.30565e+07	1.76533e+07	1.88434e+07	1.59364e+07	1.65398e+07	1.41788e+08	1.08265e+08	3.77223e+08	8.60063e+07	1.04133e+08	4.19587e+07	4.9942e+07	8.88235e+07	2.07158e+08	3.04293e+07	3.40255e+07	3.75486e+07	2.64392e+07	8.26204e+07	0.956236	0.826512	0.784836	1.16057	0.966053	0.557783	1.9752	1.0712	1.85987	0.54619	0.682628	0.967498	0.654263
O14981	TATA-binding protein-associated factor 172 OS=Homo sapiens OX=9606 GN=BTAF1 PE=1 SV=2	BTAF1	2	4	9	4	4	206.8	79104.8	557658			614353	443651	262489	299692	196661	129694	201615	91347.2	145087	121894	1.12115e+06	2.69986e+06	965655	1.81265e+06	2.50933e+06		2.0224e+06	675563	598983	385104	405664	526565	247271	1.32672e+06	0.133673	0.809373			0.513854	1.53543	0.926404	0.82981	0.915863	0.57134	0.820995	0.493905	0.627263
O14983	Sarcoplasmic/endoplasmic reticulum calcium ATPase 1 OS=Homo sapiens OX=9606 GN=ATP2A1 PE=1 SV=1	ATP2A1	44	55	600	33	35	110.2	4.76491e+07	1.92666e+07	5.96524e+08	3.41998e+07	3.11482e+07	1.14005e+07	2.98474e+07	1.43753e+07	1.67463e+07	1.55969e+07	1.2829e+07	1.17298e+07	9.2391e+06	1.29558e+07	3.74642e+07	1.982e+07	1.44837e+07	1.91303e+07	1.85069e+07	1.19795e+09	1.59255e+07	8.37755e+06	1.11605e+07	1.1139e+07	1.38243e+07	1.61629e+07	7.59801e+06	1.73307e+07	0.650499	0.225911	10.7922	0.448948	0.210478	0.318761	0.851036	0.406981	0.797416	0.702527	0.534148	0.648469	0.408416
O15013	Rho guanine nucleotide exchange factor 10 OS=Homo sapiens OX=9606 GN=ARHGEF10 PE=1 SV=4	ARHGEF10	3	3	7	3	3	151.5	1.45249e+06	758690	941734	709241	1.31714e+06	1.89491e+06	212714	167820	125979	130105	232541		242912	138625	764905	2.21037e+06	1.15402e+06	2.2712e+06	1.20441e+06	511882	1.10745e+06	46855.5	152718	183503	314754	112059	235891	35703.3	1.51549	0.679899	1.30214	0.711561	0.680226	4.04925	0.463537	0.859946	1.08576	1.0607	1.75242		1.94354
O15020	Spectrin beta chain, non-erythrocytic 2 OS=Homo sapiens OX=9606 GN=SPTBN2 PE=1 SV=3	SPTBN2	12	27	133	18	18	271.2	2.20243e+07	2.59398e+07	1.20336e+07	2.18437e+07	2.62911e+07	9.8607e+06	4.44267e+06	1.24864e+07	3.32924e+06	3.79289e+06	4.33666e+06	5.5473e+06	1.97156e+06	1.96383e+06	2.65388e+07	2.35595e+07	1.77148e+07	3.74843e+07	4.05565e+07	8.94943e+06	2.59802e+07	7.3092e+06	7.04411e+06	7.56059e+06	5.93514e+06	3.58421e+06	7.03026e+06	1.06639e+07	1.62748	1.64634	1.17841	1.5521	0.961619	1.49234	0.685657	2.26603	1.01621	1.09514	1.15744	1.96587	0.558671
O15027	Protein transport protein Sec16A OS=Homo sapiens OX=9606 GN=SEC16A PE=1 SV=4	SEC16A	12	22	114	22	22	251.7	1.40035e+07	2.06355e+07	1.14797e+07	9.95223e+06	1.96541e+07	892332	5.96026e+06	8.09935e+06	5.35047e+06	6.90692e+06	4.96292e+06	7.74034e+06	7.73528e+06	4.19261e+06	2.10314e+07	2.2253e+07	2.59225e+07	2.16853e+07	1.9505e+07	1.27312e+07	1.98268e+07	9.42295e+06	9.09071e+06	1.42325e+07	7.45092e+06	9.55376e+06	7.54398e+06	1.27591e+07	1.72714	2.18598	1.87633	1.18029	1.19984	0.225405	1.53534	1.12991	1.25544	1.53302	1.01823	2.10862	1.68495
O15031	Plexin-B2 OS=Homo sapiens OX=9606 GN=PLXNB2 PE=1 SV=3	PLXNB2	13	22	95	21	22	205	8.08745e+06	7.92171e+06	6.97373e+06	3.45988e+06	1.77554e+07	4.31717e+06	3.60923e+06	4.47142e+06	1.09474e+06	899535	4.02342e+06	2.0287e+06	2.00797e+06	3.10662e+06	1.39087e+07	1.2676e+07	2.06307e+07	2.34061e+07	1.82638e+07	5.64471e+06	1.13693e+07	1.57358e+07	3.77128e+06	1.10414e+06	4.38476e+06	4.25436e+06	1.16467e+06	6.24356e+06	1.13518	0.955026	1.29721	0.466978	1.23358	1.24109	1.05808	1.41039	0.580782	0.451421	1.86639	1.24956	0.988936
O15042	U2 snRNP-associated SURP motif-containing protein OS=Homo sapiens OX=9606 GN=U2SURP PE=1 SV=2	U2SURP	11	11	66	11	11	118.2	1.50112e+07	6.53275e+06	4.74467e+06	8.32003e+06	1.48996e+07	1.34707e+07	4.27739e+06	5.23949e+06	4.60018e+06	2.13772e+06	3.21942e+06	2.16296e+06	3.08694e+06	1.91377e+06	1.31852e+07	1.62521e+07	9.93892e+06	1.96528e+07	1.45288e+07	6.7678e+06	1.01059e+07	2.92885e+06	5.66067e+06	8.04408e+06	7.23005e+06	2.69746e+06	5.22572e+06	4.93579e+06	2.30471	0.861464	0.965373	1.2283	1.13229	4.23582	1.3716	1.44943	2.14039	0.940866	1.30978	1.16842	1.33338
O15056	Synaptojanin-2 OS=Homo sapiens OX=9606 GN=SYNJ2 PE=1 SV=3	SYNJ2	4	4	14	4	4	165.4	2.43161e+06	4.18402e+06		737598	3.77591e+06		412600	425979	580334	57256.7	663533	773930	1.17648e+06	179047	2.55467e+06	1.32384e+06	525342	2.55742e+06	1.4035e+06	464980	3.49078e+06	191095	775046	929399	243088	97354.3	278625	824660	2.05149	3.03187		0.598379	1.57681		0.727034	0.900745	2.06396	0.192624	2.06343	3.19565	3.88433
O15061	Synemin OS=Homo sapiens OX=9606 GN=SYNM PE=1 SV=3	SYNM	48	58	490	58	58	172.8	1.12844e+09	8.41251e+08	5.4958e+08	5.29287e+08	2.11204e+09	3.24997e+08	7.29574e+08	2.43205e+08	2.17109e+07	8.4078e+07	3.92538e+07	1.1147e+08	2.54368e+08	2.64407e+07	3.01111e+08	6.22762e+08	2.64976e+08	6.57876e+08	2.11259e+09	9.07314e+08	2.82271e+08	3.06347e+07	2.24637e+07	9.52614e+07	3.8275e+07	3.9274e+07	5.15494e+07	3.78361e+07	1.43782	0.920651	0.928001	0.648484	1.33202	0.848116	1.94154	2.45373	0.368418	1.3496	0.582436	2.19611	4.00713
O15067	Phosphoribosylformylglycinamidine synthase OS=Homo sapiens OX=9606 GN=PFAS PE=1 SV=4	PFAS	12	14	97	14	14	144.6	1.6058e+07	1.04666e+07	515821	1.33102e+07	1.51497e+07	1.92423e+06	2.59026e+06	1.00763e+07	1.5897e+06	5.18069e+06	3.60573e+06	1.44395e+06	2.9287e+06	4.88429e+06	2.11063e+07	2.19238e+07	2.72857e+07	2.23171e+07	2.8638e+07	9.22629e+06	2.09544e+07	1.74488e+07	6.3322e+06	3.2796e+06	3.90929e+06	3.334e+06	6.2016e+06	1.09889e+07	2.00768	1.12396	0.0854657	1.60018	0.937536	0.49273	0.676389	1.87781	0.49828	1.53606	0.988225	0.525467	0.852199
O15075	Serine/threonine-protein kinase DCLK1 OS=Homo sapiens OX=9606 GN=DCLK1 PE=1 SV=2	DCLK1	17	11	78	11	11	82.2	8.96936e+06	7.42506e+06	8.52545e+06	2.14273e+07	1.44274e+07	4.87896e+06	2.22924e+07	4.10704e+06	2.06386e+06	2.75345e+06	1.07236e+07	5.74986e+06	9.07511e+06	1.41147e+06	1.10129e+07	2.3517e+07	1.4046e+07	2.17564e+07	7.4686e+06	9.61468e+06	5.81693e+06	811436	5.26167e+06	1.46568e+07	1.52282e+07	4.51937e+06	1.48287e+07	8.23542e+06	1.17166	0.833069	1.47586	2.69146	0.932847	1.30531	6.082	0.79691	0.67355	0.850017	3.0601	2.17862	2.74947
O15084	Serine/threonine-protein phosphatase 6 regulatory ankyrin repeat subunit A OS=Homo sapiens OX=9606 GN=ANKRD28 PE=1 SV=5	ANKRD28	5	4	18	2	2	112.9	614791	177829		574946		430752								74654.1		1.13025e+06				98091.6									1.36057	0.338016		1.22349		1.9524
O15085	Rho guanine nucleotide exchange factor 11 OS=Homo sapiens OX=9606 GN=ARHGEF11 PE=1 SV=1	ARHGEF11	4	5	21	5	5	167.6	2.43035e+06	848784	210903	3.09886e+06	3.86959e+06	147495	36311.2	109887	107019	196974	217565	193905	185227	26413.5	2.19883e+06	2.75356e+06	2.54419e+06	2.52418e+06	2.34944e+06	187457	798890	116921	207128	360640	164388	323841	175185	293217	2.08782	0.626273	0.240102	2.5598	1.6454	0.259507	0.0651501	0.358718	0.587594	1.02302	1.0445	1.23606	0.94412
O15116	U6 snRNA-associated Sm-like protein LSm1 OS=Homo sapiens OX=9606 GN=LSM1 PE=1 SV=1	LSM1	17	2	35	2	2	15.2	585423	1.44505e+06	615403	844205	3.57156e+06	1022872	1.45426e+06	488556	168738	385452	427699	280946	124727	82195.2	2.27192e+06	5.3065e+06	3721538	2.84025e+06	2.47076e+06	340421	1.8416e+06	415466	273239	830295	583524	288379	636605	537340	0.436968	0.926412	0.608735	0.605909	1.31953	1.56368	2.2671	1.13973	0.662078	1.43063	1.46736	1.27983	0.454322
O15117	FYN-binding protein 1 OS=Homo sapiens OX=9606 GN=FYB1 PE=1 SV=2	FYB1	5	3	8	3	3	85.3	3.61962e+06	1.53771e+06	6.29377e+06	4.5063e+06	3.43688e+06	1.05772e+06	921246	899705		807089			146593	352588	3.21871e+06	3.14799e+06	1.50084e+06	5.46936e+06	4.92348e+06	4.00794e+06	1.15415e+06	787149	144521	212453	360291	329740	247873	284688	1.27314	0.464547	2.9337	1.52411	0.598358	0.761966	0.67677	1.66978		2.38315			0.424806
O15118	NPC intracellular cholesterol transporter 1 OS=Homo sapiens OX=9606 GN=NPC1 PE=1 SV=2	NPC1	6	7	25	7	7	142.1		2.65211e+06	5.39429e+06	1.35628e+06	1.6535e+06		1.61431e+06	2.86272e+06	600873	692344	2.76807e+06	1.16483e+06		515082	2.25565e+06	1.3932e+07	2.63419e+06	1.213e+07	6.70115e+06	7.09112e+06	1.78774e+07	1.06414e+06	3.24892e+06	1.41381e+06	4.14757e+06	1.72996e+06	1.56292e+06	6.35995e+06		0.691932	2.17147	0.396149	0.248609		1.02416	1.4018	0.49488	0.539385	1.99341	1.11381
O15119	T-box transcription factor TBX3 OS=Homo sapiens OX=9606 GN=TBX3 PE=1 SV=4	TBX3	3	2	2	1	1	79.3																					243729
O15120	1-acyl-sn-glycerol-3-phosphate acyltransferase beta OS=Homo sapiens OX=9606 GN=AGPAT2 PE=1 SV=1	AGPAT2	6	2	4	2	2	30.9	2.77064e+06	492253	734636	8.15451e+06	1.84777e+06		1958615	99630.4							995862	737209		503399		119225	395159	480809	528122	129667			218878	707789	2.58982	0.395203	0.910021	7.32939	0.854908		3.82375	0.179959
O15121	Sphingolipid delta(4)-desaturase DES1 OS=Homo sapiens OX=9606 GN=DEGS1 PE=1 SV=1	DEGS1	5	1	13	1	1	37.8	296447	1.16327e+06			1.37843e+06			460637	239205	242446					726606	1.11188e+06	272608	1.97572e+06	2.3924e+06			119591	190626			263848
O15123	Angiopoietin-2 OS=Homo sapiens OX=9606 GN=ANGPT2 PE=1 SV=1	ANGPT2	2	1	1	1	1	56.9								583080	1.44789e+06		534441				1.19653e+06	295360			362326				688449			267698	1.12365e+06
O15126	Secretory carrier-associated membrane protein 1 OS=Homo sapiens OX=9606 GN=SCAMP1 PE=1 SV=2	SCAMP1	22	6	27	6	6	37.9		531776	6175398	140472	2.11125e+06	1.52951e+06	3.41872e+06	5.19038e+06	3.52901e+06	3.52458e+06	187776	2.28947e+06	3086381	2.21197e+06	3.12244e+06	3.73758e+07	5.72952e+06	1.0615e+07	3.45544e+06	1.65773e+07	2.85929e+06	4.7203e+06	6.71811e+06	4.21207e+06	318502	838344	2.40851e+06	381542		0.136239	2.4411	0.0402904	0.311711	0.934395	2.12983	1.81843	2.0795	1.9646	0.0967501	1.56631	1.68836
O15127	Secretory carrier-associated membrane protein 2 OS=Homo sapiens OX=9606 GN=SCAMP2 PE=1 SV=2	SCAMP2	12	3	44	3	3	36.6	538688	9.88801e+06	2.28699e+06	2.62052e+06	7.00503e+06		2.26054e+06	8.2118e+06	2.49308e+06	3.24475e+06	4.72905e+06		2.02826e+06	2.77935e+06	9.45789e+06	7.39948e+06	1.01204e+07	1.58327e+07	1.26553e+07	6.45425e+06	1.27355e+06	4069625	3.63746e+06		6.1193e+06	4.84261e+06	2.85273e+06	1.93846e+06	0.173565	2.73638	0.976517	0.811882	1.11717		1.5212	2.23354	1.14051	1.40413	1.89166		0.861382
O15143	Actin-related protein 2/3 complex subunit 1B OS=Homo sapiens OX=9606 GN=ARPC1B PE=1 SV=3	ARPC1B	38	12	253	11	12	40.9	1.25181e+07	3.19197e+07	6.71214e+06	9.17513e+06	6.7904e+07	1.12053e+07	1.63696e+07	3.47057e+07	1.07064e+07	1.29058e+07	1.83416e+07	6.41239e+06	1.06842e+07	8.87081e+06	5.04313e+07	6.77718e+07	8.07928e+07	8.21839e+07	1.07511e+08	5.09422e+06	2.75156e+07	2.60672e+07	3.59216e+07	1.41626e+07	2.44148e+07	2.63069e+07	1.55589e+07	3.74449e+07	0.640536	1.40283	0.455151	0.451437	1.71982	1.1743	1.74941	1.83191	0.950513	1.08382	1.42381	0.660948	0.88057
O15144	Actin-related protein 2/3 complex subunit 2 OS=Homo sapiens OX=9606 GN=ARPC2 PE=1 SV=1	ARPC2	51	17	587	17	17	34.3	3.10205e+08	3.24264e+08	4.3073e+08	2.24203e+08	8.8392e+08	1.35902e+08	2.31075e+08	8.67569e+07	1.17307e+08	4.43842e+07	9.20056e+07	1.35061e+08	1.66982e+08	8.24381e+07	5.36341e+08	2.53544e+08	6.61728e+08	8.9339e+08	3.60442e+08	4.64335e+07	1.25029e+08	2.06256e+08	1.00611e+08	8.86717e+07	9.93096e+07	4.50341e+08	1.49293e+08	4.46363e+08	1.45391	1.30536	2.67537	1.01044	2.05061	1.30455	2.262	0.625841	1.4233	0.509399	0.976085	1.90254	1.88082
O15145	Actin-related protein 2/3 complex subunit 3 OS=Homo sapiens OX=9606 GN=ARPC3 PE=1 SV=3	ARPC3	28	5	170	5	5	20.5	1.93492e+07	3.7992e+07	3.39682e+06	1.493e+07	5.16636e+07	6.26162e+06	1.52504e+07	1.68266e+07	8.0695e+06	7.5636e+06	9.04136e+06	5.90995e+06	9.84923e+06	6.07772e+06	4.99288e+07	6.20767e+07	6.1111e+07	6.89332e+07	7.62761e+07	3.10639e+06	3.58585e+07	1.54734e+07	1.96518e+07	1.47366e+07	1.48043e+07	1.99518e+07	1.43206e+07	2.38262e+07	1.08307	1.82653	0.251973	0.803584	1.43139	0.71784	1.78288	1.25199	1.00987	0.895377	0.98936	0.858689	1.14427
O15160	DNA-directed RNA polymerases I and III subunit RPAC1 OS=Homo sapiens OX=9606 GN=POLR1C PE=1 SV=1	POLR1C	24	6	38	6	6	39.2	1.1305e+07	2.69489e+06	3.72961e+06	1.5317e+06	6.15017e+06	3.10795e+06	466275	1.04785e+06	729578	351338	519843	224504	294881	186764	6954150	3.8555e+06	7.56228e+06	6.01947e+06	8.08818e+06	7.72702e+06	3.24299e+06	897739	1.24106e+06	1.50744e+06	1.66682e+06	775056	1.28369e+06	1.40689e+06	3.00639	0.615542	1.3144	0.391679	0.809553	1.69277	0.258981	1.09954	1.28764	0.586557	0.802233	0.460026	0.483147
O15162	Phospholipid scramblase 1 OS=Homo sapiens OX=9606 GN=PLSCR1 PE=1 SV=1	PLSCR1	12	4	25	4	4	35	1.23503e+06	2.89598e+06	2.13574e+06	4.90138e+06	3.96485e+06	311035	2.83493e+06	3.50184e+06	1.91237e+06	909316	3016404	487299	268020	650222	4.74543e+06	4.86898e+06	7.0467e+06	5.46084e+06	5.17552e+06	1.79234e+06	2.18659e+06	1.41958e+06	3318712	1.87593e+06	3.13278e+06	1.70281e+06	1.09736e+06	1.12933e+06	0.632421	1.2737	1.44933	2.4134	1.00494	0.326203	3.03196	2.49389	2.29067	1.03031	3.15925	0.677676	0.298034
O15173	Membrane-associated progesterone receptor component 2 OS=Homo sapiens OX=9606 GN=PGRMC2 PE=1 SV=1	PGRMC2	47	8	172	7	8	23.8	1.97686e+07	2.5384e+07	1.0978e+07	2.73282e+07	2.78586e+07	8.95747e+06	8.43169e+06	5.82444e+06	3.11993e+06	3.93721e+06	4.07565e+06	2.79815e+06	4339278	2.50663e+06	2.59846e+07	5.41772e+07	2.53174e+07	3.12064e+07	3.59066e+07	7.80649e+06	9.51866e+06	5.37929e+06	7.81961e+06	1.24141e+07	5.38865e+06	3.87727e+06	5.58794e+06	7.55176e+06	1.37634	1.51793	1.01288	1.82953	0.960041	1.27727	1.22606	1.07967	0.972729	1.16117	1.11109	1.01287	1.25595
O15195	Villin-like protein OS=Homo sapiens OX=9606 GN=VILL PE=1 SV=3	VILL	6	3	3	3	3	95.8		363475	125259		1.13123e+06				4345.73	48928.7					225163	743818		1.31735e+06						25314.1						0.318682	0.169449		0.571578				0.0929772	0.990234
O15211	Ral guanine nucleotide dissociation stimulator-like 2 OS=Homo sapiens OX=9606 GN=RGL2 PE=1 SV=1	RGL2	6	4	11	4	4	83.5	1.96128e+06	3.29502e+06	898300	2.34185e+06	4.2878e+06	166606	1.65021e+06	1.1966e+06	1.74755e+06	2.31059e+06	601690	154219	185985	1.40746e+06	3.84154e+06	5.94217e+06	5.50692e+06	4.26016e+06	6.63318e+06	1.06995e+06	1.38068e+06	276875	759622	939306	658381	756358		1.08422e+06	1.04974	1.51475	0.637166	1.20526	1.13595	0.182634	1.84472	1.35596	3.33073	4.16575	1.00274	0.341258	0.329075
O15212	Prefoldin subunit 6 OS=Homo sapiens OX=9606 GN=PFDN6 PE=1 SV=1	PFDN6	56	7	97	7	7	14.6	1.48929e+07	9.57015e+07	2.49959e+06	2.85902e+06	1.46429e+07	1.80144e+06	7.17669e+06	3.45273e+06	4.85553e+06	4.03135e+06	2.70455e+06	1.80676e+06	3.56039e+06	1.22695e+06	1.82377e+07	1.43131e+07	1.46634e+07	2.6866e+07	2.46495e+07	1.98686e+06	8.84374e+06	4.52238e+07	3.93471e+06	8.11996e+06	4.43206e+06	2.92514e+06	3.70162e+06	4.11982e+06	1.52575	8.42098	0.33936	0.281643	0.742526	0.377982	1.53559	0.570953	1.35047	1.06062	0.657728	0.583421	0.919288
O15217	Glutathione S-transferase A4 OS=Homo sapiens OX=9606 GN=GSTA4 PE=1 SV=1	GSTA4	10	3	21	3	3	25.7	5.0029e+06	8.23443e+06	1.65487e+07	3.42e+06	1.48422e+06	668273	260193	966512	502651	1.16039e+06	1.47788e+06	3.44873e+06	859790	750073	5.31302e+06	1.06138e+06	4.14702e+06	1.52108e+07	307224	1.17197e+07	4.82204e+06	137688	2.60085e+06	761748	2.80287e+06	206431	1.36633e+06	461656	1.56127	2.20715	6.84399	1.02628	0.229264	0.427129	0.169591	0.674845	0.5903	1.28906	1.51757	4.70219	0.93736
O15228	Dihydroxyacetone phosphate acyltransferase OS=Homo sapiens OX=9606 GN=GNPAT PE=1 SV=1	GNPAT	1	1	3	1	1	77.1	2.42776e+06	277185	2408328	1.9241e+06	639392	294477		1.48175e+06	616295	643665	901991	565023	874721	437514	792440	818469		835706	1.50015e+06			1.27053e+06	1.04289e+06	1.34959e+06	1.32428e+06	1.70587e+06	1.05944e+06	1.32514e+06
O15230	Laminin subunit alpha-5 OS=Homo sapiens OX=9606 GN=LAMA5 PE=1 SV=8	LAMA5	21	60	590	59	60	399.5	4.05354e+08	2.6601e+08	6.49701e+07	3.55899e+08	3.2087e+08	5.60714e+07	8.82112e+07	1.39259e+08	1.63e+08	9.90546e+07	4.3594e+07	1.41167e+08	5.84727e+07	7.08045e+07	3.07064e+08	1.31446e+08	1.13844e+08	1.53296e+08	1.24924e+08	38978166	2.02189e+08	6.50682e+07	1.7449e+08	6.96585e+07	6.42303e+07	3.10979e+07	7.68066e+07	5.11763e+07	4.13574	2.33109	0.878459	3.49161	1.62043	1.17168	1.87972	1.81226	3.56775	2.05089	0.834329	3.58736	1.18814
O15231	Zinc finger protein 185 OS=Homo sapiens OX=9606 GN=ZNF185 PE=1 SV=3	ZNF185	44	22	88	22	22	73.5	5.17639e+07	4.57878e+07	2.55509e+07	3.39911e+07	1.07092e+08	1.2055e+07	4.57896e+06	1.39999e+07	2.59575e+06	773479	4.27118e+06	3.58699e+06	1.5298e+06	3.95624e+06	5.47136e+07	3.99228e+07	2.9173e+08	5.14649e+07	3.85678e+07	2.47566e+07	6.49353e+06	1.25115e+07	1.55047e+07	4.1402e+06	1.68241e+07	2.23908e+06	5.16515e+06	5.75169e+06	1.18993	0.904036	0.778377	0.751345	1.21852	0.567559	0.219842	1.56485	0.488001	0.137552	0.702117	0.78293	0.266993
O15239	NADH dehydrogenase [ubiquinone] 1 alpha subcomplex subunit 1 OS=Homo sapiens OX=9606 GN=NDUFA1 PE=1 SV=1	NDUFA1	19	1	2	1	1	8.1			360193	577832	731869			11643.5			11386.5				670267	126744	544152	707817	763458	451226		36803.3			10483.3		16387.7
O15243	Leptin receptor gene-related protein OS=Homo sapiens OX=9606 GN=LEPROT PE=1 SV=1	LEPROT	10	1	2	1	1	14.2															653199	1931796	574287		507193
O15247	Chloride intracellular channel protein 2 OS=Homo sapiens OX=9606 GN=CLIC2 PE=1 SV=3	CLIC2	33	7	72	6	6	28.3	6.98657e+06	6.40304e+06	6.6671e+06	6.87527e+06	7.76726e+06	5.41177e+06	987833	1.75075e+06	1.74014e+06	1.45186e+06	646894	800721	1.52259e+06	1.21709e+06	9.66333e+06	1.48249e+07	6.21772e+06	1.64357e+07	1.01039e+07	5.78373e+06	7.09873e+06	1.55179e+06	1.95943e+06	1.43076e+06	714220	3.27173e+06	2.08115e+06	3.19983e+06	1.3208	1.03969	1.67033	1.24981	0.726816	2.09537	0.390039	1.02068	1.70632	1.34667	0.55464	0.911571	1.386
O15254	Peroxisomal acyl-coenzyme A oxidase 3 OS=Homo sapiens OX=9606 GN=ACOX3 PE=1 SV=2	ACOX3	5	3	3	3	3	77.6	2.15561e+06	1.07929e+06	470405	1.38917e+06	5.26437e+06	1.11368e+06	944311	1.58243e+06	926013		1.11451e+06	364465	1.73861e+06		1.66895e+06	2.11719e+06	2.75401e+06	1.19306e+06	2.07313e+06	506258	1.1132e+06	328636	2.2572e+06	1.25924e+06	1.83116e+06	2.06466e+06	1.01637e+06	1.34076e+06	2.43082	1.04535	0.702983	1.50632	2.9384	2.57213	2.22407	1.53472	1.51054		1.58965	0.690246	2.63284
O15258	Protein RER1 OS=Homo sapiens OX=9606 GN=RER1 PE=1 SV=1	RER1	10	2	15	2	2	22.9		2.55497e+06	4.42491e+06		4.39302e+06	1.04897e+06		408013	291867	132252	1.09567e+06		121295	162163	6.92611e+06	3.04215e+06	3.90874e+06	2368665	7.18587e+06	2.04366e+06	986483	1.02028e+06	587254	160165	1.49049e+06	522425	233687	888206		0.843535	2.25408		0.835834	0.825819		0.735614	0.885054	0.379356	2.90516		0.341458
O15260	Surfeit locus protein 4 OS=Homo sapiens OX=9606 GN=SURF4 PE=1 SV=3	SURF4	22	5	185	5	5	30.4	1.20454e+08	3.39127e+07	1.25781e+07	1.70873e+07	4.0045e+07	4.80915e+06	2.11396e+07	1.53239e+07	8.03944e+06	2.3927e+07	8.24608e+06	5.89278e+06	1.29474e+07	7.15825e+06	3.38591e+07	6.24104e+07	5.20386e+07	5.10068e+07	5.41832e+07	6.78349e+06	2.22079e+07	1.60132e+07	1.23611e+07	2.22987e+07	1.43519e+07	1.34423e+07	1.20415e+07	1.75874e+07	6.1034	1.4759	0.844613	0.83254	1.00434	0.499077	2.23717	1.15739	1.02128	2.87519	0.915944	0.869105	1.52689
O15263	Defensin beta 4A OS=Homo sapiens OX=9606 GN=DEFB4B PE=1 SV=1	DEFB4B	19	1	2	1	1	7		903467																				1.04589e+06
O15264	Mitogen-activated protein kinase 13 OS=Homo sapiens OX=9606 GN=MAPK13 PE=1 SV=1	MAPK13	11	4	38	3	3	42.1	3.46618e+06	5.05872e+06	1.06909e+06	2.72562e+06	4.41181e+06	1.83598e+06	1.37391e+06	1.54185e+06	877300	541334	496490	1.38636e+06	1.24959e+06	690041	614060	1.40721e+06	421601	1.23571e+07	7.29141e+06	419453	3.67596e+06	1.37287e+06	1.00833e+06	1.04232e+06	1.97455e+06	2.6216e+06	969955	1.9692e+06	2.186	2.74019	0.893519	1.65289	1.3772	2.37145	1.8097	1.19608	1.14466	0.668119	0.566425	2.1001	1.51358
O15269	Serine palmitoyltransferase 1 OS=Homo sapiens OX=9606 GN=SPTLC1 PE=1 SV=1	SPTLC1	24	9	69	9	9	52.7	3.98137e+06	8.31837e+06	1.66324e+06	3.53133e+06	7.7256e+06	301670	2.55054e+06	3.23216e+06	1.2691e+06	4.87805e+06	7.57852e+06	4.22767e+06	4.21967e+06	5.62e+06	1.1861e+07	9.37482e+06	6.44757e+06	8.19087e+06	1.15724e+07	3.6235e+06	2.15153e+06	2.55965e+06	4.40756e+06	1.10816e+07	3.95489e+06	3.85342e+06	6.84633e+06	7.42086e+06	1.46746	2.63338	0.812412	1.25156	1.40944	0.227726	1.96343	0.7531	0.497355	1.80832	2.59691	1.92356	1.53517
O15270	Serine palmitoyltransferase 2 OS=Homo sapiens OX=9606 GN=SPTLC2 PE=1 SV=1	SPTLC2	9	4	6	4	4	62.9	849820	252400	380132	663248	514614	1.0627e+06	652722	315083	10855.7	1.14406e+06	635856	139805		2.88244e+06	4.20335e+06	6.95127e+06	5.3026e+06	1.47732e+06	2.43608e+06	842997	59756.2	295107		1.00522e+06	551007	28256.9	610406	5.62633e+06	0.713887	0.18211	0.423181	0.535745	0.213977	1.82835	1.1452	0.426687	0.0247259	2.46493	1.26636	0.369703
O15273	Telethonin OS=Homo sapiens OX=9606 GN=TCAP PE=1 SV=1	TCAP	51	6	10	6	6	19		38610.6	2.8146e+07	453779	56181	637061			5973.31	14324.6	12611.4	29950.1	24381.2		95522.1	520021	900606	48125	57371	2.8567e+07	866952	58977.7		11888.6		9702.13	17588	11247		0.00461554	5.19136	0.0607295	0.00387031	0.181595			0.0242312	0.054967	0.0447328	0.141056	0.0918166
O15294	UDP-N-acetylglucosamine--peptide N-acetylglucosaminyltransferase 110 kDa subunit OS=Homo sapiens OX=9606 GN=OGT PE=1 SV=3	OGT	11	11	49	11	11	116.9	6.18987e+06	4.39093e+06	4.99416e+06	1.08681e+07	6.73528e+06	6.24631e+06	965173	1.40875e+06	479193	1.52614e+06	1.69612e+06	138133	526671	1.76131e+06	6.1087e+06	5.8842e+06	5.10833e+06	7158989	7.33827e+06	1.53988e+06	9.06099e+06	1.02418e+06	2.22402e+06	1.57198e+06	2.81638e+06	714703	1.27935e+06	1.9303e+06	1.54209	0.939561	1.64884	2.60352	0.830548	3.18712	0.502207	1.09142	0.624419	1.88114	1.93253	0.208977	0.637108
O15296	Polyunsaturated fatty acid lipoxygenase ALOX15B OS=Homo sapiens OX=9606 GN=ALOX15B PE=1 SV=3	ALOX15B	3	2	5	2	2	75.8	410672	2.94876e+06	1.16312e+06	1171331	3.50389e+06	3513049	160465			17691.6		39745.3		17638.1	1.67298e+06	2.78639e+06	1.43626e+06	3.91356e+06	2.62036e+06	1.43778e+06	1.47979e+06		29608.6	21650.1	27739.7	22378.1	52531.4		0.0829086	0.511311	0.311183	0.227386	0.350136	1.45257	0.0676603			0.212269		0.585301
O15305	Phosphomannomutase 2 OS=Homo sapiens OX=9606 GN=PMM2 PE=1 SV=1	PMM2	23	6	105	5	6	28.1	2.79997e+06	7.79688e+06	743935	2.88627e+06	16168277	2.02599e+06	696155	2.59059e+06	1.17839e+06	690025	2.37141e+06	814572	1.35713e+06	565866	1.41223e+07	1.59589e+07	2.22854e+07	1.62613e+07	2.51346e+07	2.13138e+06	5.73065e+06	3.78713e+06	4.03006e+06	3.06987e+06	3.88371e+06	2.588e+06	1.54714e+06	4.35559e+06	0.536158	1.28234	0.188783	0.531442	1.53245	0.794557	0.278417	0.961544	0.735645	0.407478	1.29447	0.590396	0.78652
O15344	E3 ubiquitin-protein ligase Midline-1 OS=Homo sapiens OX=9606 GN=MID1 PE=1 SV=1	MID1	5	3	6	3	3	75.2	348464	1.68024e+06			2.01263e+06	270088		274885	19273.1	13938.5	739587		95595.8	86525.1	530649	1.12793e+06	1.74201e+06	664769	1.62525e+06	166227	82953.3	170355	166656	36478.5	2.2269e+06	113152	470083	489353	0.563782	2.33489			1.61176	0.894965		1.08482	0.127929	0.0875175	4.2925		0.589066
O15347	High mobility group protein B3 OS=Homo sapiens OX=9606 GN=HMGB3 PE=1 SV=4	HMGB3	18	4	21	3	3	23	740861	5.49836e+06	792601	2.61863e+06	7.71202e+06	2.24265e+06	1135929	653678	595333	288549	334069	234370		255025	7155367	1.46426e+07	3.48072e+06	7.3286e+06	6.31767e+06	1.70047e+06	5.38537e+06	390477	457767	226565	1.73545e+06	197317	1.05635e+06	675131	0.187585	1.19574	0.265954	0.637553	0.966521	1.16298	0.600707	0.878412	1.34556	0.616913	0.660213	0.61501
O15355	Protein phosphatase 1G OS=Homo sapiens OX=9606 GN=PPM1G PE=1 SV=1	PPM1G	25	11	66	11	11	59.2	3.94041e+06	5.34809e+07	904714	2.15192e+06	9.43093e+06	1.5736e+06	2.61617e+06	4.11834e+06	809152	2.93649e+06	4.18315e+06	1.23325e+06	3.1129e+06	833438	1.37389e+07	1.55939e+07	4.23129e+06	1.20742e+07	2.61071e+07	1.30531e+06	1.60066e+07	1.56602e+06	4.66728e+06	4.01011e+06	7.71991e+06	6.68991e+06	2.18408e+06	7.33763e+06	0.692121	8.06828	0.210592	0.363452	0.81993	0.566086	0.959744	1.01649	0.335908	1.15313	1.51844	0.594395	1.19967
O15357	Phosphatidylinositol 3,4,5-trisphosphate 5-phosphatase 2 OS=Homo sapiens OX=9606 GN=INPPL1 PE=1 SV=2	INPPL1	17	17	68	16	17	138.5	3.00762e+06	6.35577e+06	3.84512e+08	6.48346e+06	5.23168e+06	4.65752e+06	2.3276e+06	1453750	1.90715e+06	1.229e+06	932424	2.08722e+06	2.28191e+06	1.75054e+06	1.95531e+07	1.56283e+07	1.08776e+07	9.63991e+06	1.44264e+07	3.24358e+08	9.42559e+06	1.36127e+06	2.31444e+06	1.77025e+06	1.82704e+06	1.64491e+06	3.21439e+06	2.3437e+06	0.0721136	0.130889	12.2178	0.149479	0.0620894	0.228716	0.116561	0.170435	0.376065	0.22924	0.160767	0.477839	0.417719
O15371	Eukaryotic translation initiation factor 3 subunit D OS=Homo sapiens OX=9606 GN=EIF3D PE=1 SV=1	EIF3D	26	12	196	12	12	63.9	1.05374e+07	1.7135e+07	7.49971e+06	9.14247e+06	2.18557e+07	7.42768e+06	9.5728e+06	8.99634e+06	3.83784e+06	6.16013e+06	6.29442e+06	2.23539e+06	7.4723e+06	2.37731e+06	2.80269e+07	3.92526e+07	2.28629e+07	3.37178e+07	3.09256e+07	6.18955e+06	1.69071e+07	7.91994e+06	8.43153e+06	7.64528e+06	1.02252e+07	5.89191e+06	1.5823e+07	9.05866e+06	1.01672	1.42001	0.958957	0.848221	1.04379	1.4678	1.9291	1.40892	1.01092	1.5349	1.44974	0.683626	1.82722
O15372	Eukaryotic translation initiation factor 3 subunit H OS=Homo sapiens OX=9606 GN=EIF3H PE=1 SV=1	EIF3H	36	12	145	12	12	39.9	6.41389e+08	7.43506e+07	4.15026e+08	2.41331e+08	2.69211e+08	2.9404e+07	6.23325e+08	7.19002e+06	3.73568e+06	7.98823e+06	3.66138e+06	6.78145e+06	2.26506e+06	3.36024e+06	9.24427e+07	5.04606e+07	2.22427e+08	9.97632e+07	1.26548e+08	4.97299e+08	2.3932e+07	4.83691e+06	6.86852e+06	7.06138e+06	6.57689e+06	6.09943e+06	2.98609e+06	7.57872e+06	1.83806	0.183005	1.57616	0.665013	0.381866	0.172581	3.7308	0.412545	0.360513	0.729225	0.308958	0.759815	0.202926
O15379	Histone deacetylase 3 OS=Homo sapiens OX=9606 GN=HDAC3 PE=1 SV=2	HDAC3	9	4	13	3	3	48.8	1.01214e+06	534328	480972	1.26802e+06	594930	719393	228554	423287	240652	276044	71832.1	244877	222569	96519.8	1.21899e+06	782018	864004	808714	657409	407281	81887.8	462492	585417	261520	165061	185845	316542	254784	2.62463	1.19009	1.65287	3.16181	0.763618	3.8207	1.23785	1.79652	1.7179	1.864	0.448363	2.02951	1.47496
O15382	Branched-chain-amino-acid aminotransferase, mitochondrial OS=Homo sapiens OX=9606 GN=BCAT2 PE=1 SV=2	BCAT2	20	7	54	7	7	44.3	5.1738e+06	2.90654e+06	4.0978e+06	1.3416e+07	6.7611e+06	5.13632e+06	2.50414e+06	2.85727e+06	1.07598e+06	2.86231e+06	1.09005e+06	3.18951e+06	2.12395e+06	3.3624e+06	2.25129e+06	4.2475e+06	1.30649e+06	5.07595e+06	4.9791e+06	1.38875e+06	1.83326e+06	1.14164e+06	3.00282e+06	2.93162e+06	1.6237e+06	1.98232e+06	3.5691e+06	2.23188e+06	2.33676	1.12752	2.4527	5.8265	1.51148	4.75122	2.36218	1.42517	0.902676	2.27145	0.799604	3.10659	1.65417
O15394	Neural cell adhesion molecule 2 OS=Homo sapiens OX=9606 GN=NCAM2 PE=1 SV=2	NCAM2	1	1	6	1	1	93		317236	406579		304644			332685	223234	394712	155235	182393	285613	214877			861496	574651		367922	272080	155886	324805	519817	226495	201095	325648	554215
O15397	Importin-8 OS=Homo sapiens OX=9606 GN=IPO8 PE=1 SV=2	IPO8	5	5	23	5	5	119.9	669295	1.39275e+06		477149	2.45164e+06	181474		149066	139279	78348.2	229531	15373.8	84755.9	52078.6	1.70452e+06	3.58396e+06	1.46735e+06	2.95619e+06	2.9555e+06	304324	1.42014e+06	172743	267078	303019	462622	94121.2	316320	383846	0.577923	1.03292		0.396174	1.04783	0.320933		0.596719	0.93775	0.498989	1.35128	0.120176	0.52976
O15400	Syntaxin-7 OS=Homo sapiens OX=9606 GN=STX7 PE=1 SV=4	STX7	49	9	72	9	9	29.8	1.08345e+07	9.61194e+06	4.63813e+06	1.25405e+07	2.19932e+07	4.7532e+06	325557	256144	1.03133e+06	5.60125e+06	229880	494829		2.45609e+06	2.59706e+07	2.80754e+07	1.97349e+07	28026849	4.03287e+07	3033607	5.50573e+06	1.58689e+06	1.48653e+06	966010	67532.9	2.25979e+06	174729	3.21932e+06	0.703673	0.536186	0.399204	0.78317	0.707021	0.632261	0.044161	0.132299	0.895943	4.60285	0.174617	0.499082
O15427	Monocarboxylate transporter 4 OS=Homo sapiens OX=9606 GN=SLC16A3 PE=1 SV=1	SLC16A3	12	5	38	5	5	49.4	214973	3.55e+06	138696	903957	6.78543e+06	249929	2.54199e+06	3.65837e+06	2.22705e+06	3.76092e+06	1.94369e+06	1.30244e+06	1.83777e+06	476609	13736813	1.04089e+07	3.8746e+06	7.61782e+06	5.02148e+06	109437	4.68744e+06	3.88462e+06	6.31444e+06	4.29662e+06	5.10715e+06	3.3112e+06	1.80543e+06	3.94633e+06	0.136199	1.93179	0.116451	0.550702	2.12788	0.324305	3.36367	1.07135	1.09694	1.7523	0.837114	0.744813	0.840338
O15438	ATP-binding cassette sub-family C member 3 OS=Homo sapiens OX=9606 GN=ABCC3 PE=1 SV=3	ABCC3	3	4	6	3	3	169.2					2.58824e+06		2.0489e+06									521847	467759	2.01115e+06	239098	514348	859947						100274						1.05627		3.52826
O15439	ATP-binding cassette sub-family C member 4 OS=Homo sapiens OX=9606 GN=ABCC4 PE=1 SV=3	ABCC4	5	6	15	5	6	149.4	233027	117677	1.26252e+06	217154	1.81717e+06	656862	59463.4	509295	218034	179893	168588	106538	244434	79229.6	1.19982e+06	1.0655e+06	2.38198e+06	456352	345290	793529	1.61572e+06	676990	297207	973112	176377	572644	339630	203583	0.514925	0.223343	3.69714	0.461409	1.98753	2.97276	0.274434	1.59772	1.15044	0.897869	0.777804	0.652648	1.19732
O15446	DNA-directed RNA polymerase I subunit RPA34 OS=Homo sapiens OX=9606 GN=POLR1G PE=1 SV=1	POLR1G	5	1	4	1	1	55						566173	605400				241527	1.02251e+06	924196					535259	764993				199251	409364	438759		213280
O15460	Prolyl 4-hydroxylase subunit alpha-2 OS=Homo sapiens OX=9606 GN=P4HA2 PE=1 SV=1	P4HA2	40	18	199	18	18	60.9	2.85166e+07	1.05842e+07	3.36178e+07	2.52074e+07	3.17267e+07	4.31537e+06	9.10192e+06	1.01292e+07	6.65262e+06	6.06134e+06	6.9288e+06	7.85294e+06	1.69331e+07	9.42662e+06	2.38146e+07	2.32173e+07	3.5563e+07	5.21425e+07	8.14184e+07	4.70001e+07	4.03567e+06	1.43489e+07	1.15183e+07	7.55286e+06	1.35373e+07	4.17244e+07	1.04544e+07	9.04671e+06	1.86764	0.595381	2.91778	1.58746	1.02849	0.578843	1.24502	0.909924	1.00515	0.866297	0.915376	1.37754	2.3751
O15479	Melanoma-associated antigen B2 OS=Homo sapiens OX=9606 GN=MAGEB2 PE=1 SV=3	MAGEB2	5	2	2	2	2	35.3				357821	228912	113746									517124	212006	83437.2	331055	588458							20519.5	528069					1.6697	0.549849	1.13052
O15484	Calpain-5 OS=Homo sapiens OX=9606 GN=CAPN5 PE=1 SV=2	CAPN5	7	4	28	4	4	73.1	1.01498e+06	1.86662e+07	169698	844272	4.37213e+06	2.32716e+06	2.01259e+06	1.64524e+06	509592	623635	493993	663603	285657	212785	5.97609e+06	1.6526e+06	1.03084e+06	1.21007e+06	461030	1.13679e+06	3.56077e+06	1.96201e+06	5.40831e+06	554691	986937	173566	257004	2.16363e+06	0.590103	9.3211	0.130748	0.471989	1.25818	2.77104	2.44385	1.54932	0.807133	0.934358	0.684143	1.2203	0.420025
O15488	Glycogenin-2 OS=Homo sapiens OX=9606 GN=GYG2 PE=1 SV=2	GYG2	5	3	4	3	3	55.1	685212	502495		1.03603e+07		410834	192118	254936	186971	132592				89221	328509	1.5637e+06		678586	402345	2100670	2.24566e+06		123463	432929		27803.4		732972	0.499234	0.314451		7.25822		0.613046	0.292347	0.698789	0.861981	0.578232
O15498	Synaptobrevin homolog YKT6 OS=Homo sapiens OX=9606 GN=YKT6 PE=1 SV=1	YKT6	40	7	156	7	7	22.4	7.93364e+06	7.76276e+06	6.19969e+06	7.57791e+06	2.43135e+07	9.5361e+06	6.04103e+06	3.68905e+06	2.00018e+06	2.53512e+06	6.96551e+06	1.47444e+06	1.79722e+06	577155	1.93508e+07	2.28797e+07	1.31732e+07	1.96952e+07	2.857e+07	1.11556e+07	8.61608e+06	3.93685e+06	9.30493e+06	9.29155e+06	8.59529e+06	6.69369e+06	2.52697e+06	6.23397e+06	0.915855	0.769683	0.948447	0.841169	1.38926	2.25462	1.45652	0.954981	0.870879	1.04412	2.65183	0.745336	0.726438
O15511	Actin-related protein 2/3 complex subunit 5 OS=Homo sapiens OX=9606 GN=ARPC5 PE=1 SV=3	ARPC5	58	8	148	7	8	16.3	1.11637e+07	1.93521e+07	170129	9.50781e+06	4.0237e+07	5.65952e+06	9.70687e+06	1.90891e+07	1.21934e+07	5.52715e+06	1.08079e+07	4.74643e+06	6.74935e+06	3.44516e+06	4.40955e+07	4.63362e+07	44717126	5.30723e+07	6.25233e+07	6.16197e+06	3.10411e+07	1.23683e+07	2.05307e+07	1.31858e+07	1.58902e+07	1.28858e+07	1.18741e+07	1.896e+07	0.913281	1.35977	0.0184444	0.747925	1.62931	0.948255	1.65854	1.52834	1.64199	0.704058	1.27259	0.742075	0.843754
O15514	DNA-directed RNA polymerase II subunit RPB4 OS=Homo sapiens OX=9606 GN=POLR2D PE=1 SV=1	POLR2D	18	2	7	2	2	16.3		374862	197518	567672	734568	99367.8	707702	91876.9		77562.6	43499.4		56124.8	58444.7	911097	896150	1.64005e+06	940038	1.57244e+06		1.02948e+06	82491.3				5686.94	81067	114410		0.386121	0.31391	0.654618	0.436038	0.244064	1.7726	0.813512		1.09265	0.56644		0.775943
O15523	ATP-dependent RNA helicase DDX3Y OS=Homo sapiens OX=9606 GN=DDX3Y PE=1 SV=2	DDX3Y	35	22	473	3	3	73.1	1.51313e+06	389279			2.95882e+06	2.07949e+06		140264	144005	251225	30115.2		233179	17175.9	590890		3.81778e+06		1.7674e+06	587190	525440	179164	191482	645804	57147.4		352851		1.23923	0.273827			1.19943	3.48802		0.642747	1.1099	1.83159	0.202952		1.66841
O15525	Transcription factor MafG OS=Homo sapiens OX=9606 GN=MAFG PE=1 SV=1	MAFG	11	2	15	2	2	17.8	8.32214e+06	2.91751e+06	9142861		6.57217e+06	1.37205e+06	214063	1.98099e+06	1.35977e+06	1.16779e+06	367686	1785829	512178	722237	7.55582e+06	1.23472e+07	7.99549e+06	8.19382e+06	1.43567e+07	10540861	9.61693e+06	1.36444e+06	1.74875e+06	767574	544576	1.41187e+06	775313	2.05252e+06	1.6608	0.500076	2.41799		0.649192	0.56079	0.0892224	1.3759	1.58847	1.29043	0.375572	2.42207	0.555445
O15530	3-phosphoinositide-dependent protein kinase 1 OS=Homo sapiens OX=9606 GN=PDPK1 PE=1 SV=1	PDPK1	9	4	16	4	4	63.1	207901	373609	422450		1.6954e+06		794804	136071	533815	1.63999e+06	689227	687067	501999	1.42477e+06	1.19238e+06	989458	906619	679803	2.77793e+06	101059	246939	131648	96019.9	329516	157606	493118	479497	385458	0.474677	0.732654	1.27822		1.91599		3.7901	0.313942	2.07149	6.01997	2.33861	3.09547	1.80844
O15533	Tapasin OS=Homo sapiens OX=9606 GN=TAPBP PE=1 SV=2	TAPBP	17	6	72	6	6	47.5	5.92088e+06	8.67356e+06	4.50335e+06	5.37993e+06	2.60649e+07	7.41861e+06	2.79395e+06	1.16208e+07	1.22901e+07	4.61566e+06	8.21264e+06	6.46199e+06	6.98088e+06	3.93572e+06	1.26115e+07	2.43049e+07	1.74883e+07	1.85591e+07	2.31026e+07	4.80761e+06	1.32562e+07	5.33014e+06	9.58444e+06	1.08219e+07	1.08447e+07	6.95143e+06	7.9312e+06	5.72968e+06	0.976951	1.22921	0.984717	0.853579	2.12875	2.50702	0.962841	1.71606	3.05252	1.08442	1.78357	1.86339	1.60961
O15540	Fatty acid-binding protein, brain OS=Homo sapiens OX=9606 GN=FABP7 PE=1 SV=3	FABP7	7	1	2	1	1	14.9		2.14328e+06	184705			5.66226e+06		919627	501966	479461	739561		743674	368447		90551.4				214519	50098.5	794857	1.36286e+06	789272	1.51517e+06	1.50469e+06	1.02305e+06	2.09778e+06
O15551	Claudin-3 OS=Homo sapiens OX=9606 GN=CLDN3 PE=1 SV=1	CLDN3	13	2	2	2	2	23.3		86265.3		1.42138e+06	6.51849e+06	1.91184e+06		2.11859e+06		6196.47	11664.8	930135		1973.81	1.94315e+06	129303			390256	1.26086e+06		5.96192e+06	1.32884e+07	1.31929e+06	12464	14202.4	5533.87	2.79581e+06		0.0306516		0.565412	1.33476	1.61985		3.23844		0.0150696	0.0262226	2.77638
O43143	ATP-dependent RNA helicase DHX15 OS=Homo sapiens OX=9606 GN=DHX15 PE=1 SV=2	DHX15	40	26	456	25	27	90.9	4.22534e+07	4.33044e+07	3.39713e+07	3.51553e+07	9.79246e+07	2.47995e+07	2.10275e+07	1.77053e+07	1.28775e+07	1.60753e+07	1.41797e+07	1.05746e+07	1.3812e+07	1.15151e+07	1.28264e+08	1.27524e+08	7.56881e+07	1.17741e+08	1.53195e+08	3.01154e+07	6.7375e+07	1.43165e+07	1.65428e+07	2.13327e+07	2.07696e+07	2.7057e+07	1.98321e+07	4.31446e+07	0.997119	0.877725	1.0624	0.79773	1.14382	1.19861	1.03639	0.946055	1.15732	1.3666	1.11427	1.10337	1.15235
O43148	mRNA cap guanine-N7 methyltransferase OS=Homo sapiens OX=9606 GN=RNMT PE=1 SV=1	RNMT	21	8	30	8	8	54.8	1.00594e+06	3.16065e+06	3.70918e+06	3.35342e+06	4.01011e+06	1.21897e+06	3.51444e+06	1.28734e+07	7.51224e+06	4.16318e+06	2.58905e+06	6.87725e+06	4.13995e+06	1.98948e+06	6.21081e+06	3.31854e+06	5.7798e+06	1.29249e+07	2.28855e+07	2.06469e+06	3.45389e+06	2.45364e+07	1.11764e+07	5.6908e+06	3.57412e+06	5.37191e+06	5.04636e+06	8.76328e+06	0.376866	1.01702	1.84154	1.20804	0.74362	0.935306	2.74991	2.09528	2.05649	1.07806	0.619728	2.18578	1.05211
O43149	Zinc finger ZZ-type and EF-hand domain-containing protein 1 OS=Homo sapiens OX=9606 GN=ZZEF1 PE=1 SV=6	ZZEF1	2	5	17	5	5	330.9	715979	1.4207e+06	401621	2.8293e+06	3.93017e+06	613159	2.53852e+06	386781	177015	1.86812e+06	713242	774364	119020	1.0313e+06	2.43815e+06	3.90364e+06	2.96873e+06	3.71868e+06	4.53453e+06	1.26605e+06	3.31971e+06	555808	391868	2.50055e+06	588985	368081	1.34685e+06	417781	0.463198	0.789424	0.344328	1.76005	1.25852	0.812433	3.43002	0.567862	0.437118	4.36368	1.54003	2.22007	0.272844
O43150	Arf-GAP with SH3 domain, ANK repeat and PH domain-containing protein 2 OS=Homo sapiens OX=9606 GN=ASAP2 PE=1 SV=3	ASAP2	3	4	9	3	3	111.6	456646	1.6803e+06	20468840	467333	795412	1.36961e+06		304915	125238	97383	235360	205128	209932	111106	2.50139e+06	986701	1.5165e+06	642274	2.11397e+06	45673276	2.43903e+06	459375	198375	312353	327884	447178	288927	594768	0.105141	0.332293	6.2456	0.103466	0.0906495	0.645856		0.339916	0.234823	0.172721	0.385869	0.446542	0.365418
O43155	Leucine-rich repeat transmembrane protein FLRT2 OS=Homo sapiens OX=9606 GN=FLRT2 PE=1 SV=1	FLRT2	2	2	2	2	2	74		24668.9			72232.6		46628.7	15266.9			25611.1	14914.4		12019.3	198902	538470	1.12167e+06	197188	48355.6		28206.1	15782.8		31750.6	57633.7	31283.1		32404.3		0.152072			0.256609		0.698973	0.277813			0.6854	0.529971
O43159	Ribosomal RNA-processing protein 8 OS=Homo sapiens OX=9606 GN=RRP8 PE=1 SV=2	RRP8	5	2	4	2	2	50.7	70857.2	140997	218366	786359	298824			487308	151828	178298	215956		67955.2	188124	102918	494704	239220	276328	981735	578126	117925	393964	798859	329990	635026	112530	242936	626457	0.423858	0.724416	1.73105	4.52311	0.884776			1.69846	0.890049	0.988713	1.10696		0.369822
O43169	Cytochrome b5 type B OS=Homo sapiens OX=9606 GN=CYB5B PE=1 SV=3	CYB5B	53	6	64	6	6	16.7	1.16898e+07	8.84898e+06	2.77838e+06	1.3503e+07	2.07766e+07	1.93725e+06	654409	714171	208178	512303	927619	350956	794475	275830	1.55751e+07	1.41634e+07	6.11953e+06	3.55282e+07	1.40316e+07	1.96452e+06	796293	611046	548228	332850	1.42157e+06	801179	905404	1.52642e+06	1.26622	0.823256	0.398823	1.40641	1.11393	0.429768	0.148047	0.525127	0.257457	0.59932	1.0031	0.503916	0.912135
O43172	U4/U6 small nuclear ribonucleoprotein Prp4 OS=Homo sapiens OX=9606 GN=PRPF4 PE=1 SV=2	PRPF4	28	11	59	11	11	58.4	5.65506e+06	3608665	1.2339e+06	796736	5.71432e+06	788585	1.00317e+06	1.26968e+06	380809	647648	1.08709e+06	271884	294190	371618	8.93887e+06	9.66172e+06	7.45999e+06	9.6562e+06	10382758	2.84471e+06	3.76949e+06	635481	700152	2.6255e+06	1.30946e+06	515167	912876	1.95783e+06	1.64901	0.903805	0.47682	0.223399	0.824771	0.470959	0.610959	1.21722	0.614033	0.987834	1.53269	0.508982	0.440372
O43175	D-3-phosphoglycerate dehydrogenase OS=Homo sapiens OX=9606 GN=PHGDH PE=1 SV=4	PHGDH	39	17	245	17	17	56.6	3.65603e+09	4.45665e+08	3.3846e+09	2.59212e+09	9.65679e+08	5.37352e+09	1.54265e+08	2.56182e+07	4.77209e+06	1.29358e+07	2.81818e+07	5.92912e+06	7.56863e+06	4.62692e+06	3.64946e+08	1.02783e+08	4.93267e+08	3.41954e+08	7.169e+07	1.1284e+09	6.8891e+07	3.08338e+07	6.26455e+06	8.54819e+06	4.32759e+07	4.53872e+07	7.63658e+06	5.12811e+07	1.60625	0.168172	1.97061	1.09506	0.209999	4.83515	0.141554	0.30836	0.0966112	0.247727	0.498875	0.139362	0.142247
O43181	NADH dehydrogenase [ubiquinone] iron-sulfur protein 4, mitochondrial OS=Homo sapiens OX=9606 GN=NDUFS4 PE=1 SV=1	NDUFS4	14	2	15	2	2	20.1	387376				284799	347168	895517	2.44887e+06	873815	989585	1.38887e+06	714889	1.08042e+06	496896		380089	504264	467489	489597		465807	2023214	1.9094e+06	1.25188e+06	2.04687e+06	185863	1.46562e+06	3.32135e+06	1.17642				0.428103	2.15931	5.68004	1.82099	1.09288	1.17075	1.51885	1.03806	1.25445
O43182	Rho GTPase-activating protein 6 OS=Homo sapiens OX=9606 GN=ARHGAP6 PE=1 SV=3	ARHGAP6	2	2	3	2	2	105.9				1.14886e+06			1.38194e+06		32992.3	45844.9	26233.6			70400.8	2.86563e+06			256786	420146						52143.7	349250		1.07724e+06				1.20456			3.14716		0.312409	0.410641	0.217206
O43184	Disintegrin and metalloproteinase domain-containing protein 12 OS=Homo sapiens OX=9606 GN=ADAM12 PE=1 SV=3	ADAM12	1	1	1	1	1	99.5		255237		441697	743030	272335	262069								858761	740775	950574	752581	804647		822687
O43237	Cytoplasmic dynein 1 light intermediate chain 2 OS=Homo sapiens OX=9606 GN=DYNC1LI2 PE=1 SV=1	DYNC1LI2	43	17	197	16	17	54.1	3.3643e+07	1.60894e+07	1.39335e+07	1.68149e+07	4.00197e+07	8.7463e+06	6.6594e+06	6.27228e+06	2.83875e+06	5.07594e+06	5.69507e+06	1.3746e+06	3.13011e+06	2.60379e+06	4.68412e+07	4.3438e+07	4.67408e+07	2.98718e+07	2.8112e+07	8.93291e+06	1.02435e+07	5.54724e+06	5.2215e+06	5.67805e+06	9.35017e+06	6.01231e+06	6.0112e+06	1.49135e+07	2.09195	0.859288	1.14818	1.00539	1.23172	1.11386	0.864854	1.08974	0.829532	1.40308	1.45515	0.466354	0.849129
O43240	Kallikrein-10 OS=Homo sapiens OX=9606 GN=KLK10 PE=1 SV=3	KLK10	19	5	12	5	5	30.2	1.1279e+07	4.0807e+07	43673.2	7020249	2.91262e+06	2.3954e+06		558944	15092.6	33424.4	38061.5	43666.7	22211.7	27269.1	6.08819e+06	2.60579e+06	2.18644e+06	6.97016e+06	3.2321e+06	3.22668e+06	1.8272e+06	2.73411e+06		12838.4	17550.5			122359	0.776033	2.41149	0.00398212	0.464453	0.0991914	0.337547		1.3418	0.0609389	0.127659	0.134375	0.204698	0.0832564
O43242	26S proteasome non-ATPase regulatory subunit 3 OS=Homo sapiens OX=9606 GN=PSMD3 PE=1 SV=2	PSMD3	44	21	274	21	21	60.9	2.82378e+07	3.85191e+07	1.29174e+08	3.1841e+07	5.08652e+07	3.80752e+07	1.915e+07	2.33393e+07	8.57642e+06	7.31734e+06	1.14566e+07	1.45624e+07	1.02554e+07	5.08477e+06	5.44227e+07	6.78149e+07	5.78429e+07	8.55522e+07	7.25981e+07	1.81522e+07	4.30312e+07	2.05158e+07	1.97894e+07	1.56648e+07	2.0269e+07	1.89844e+07	1.36075e+07	3.35361e+07	0.896357	1.05019	5.43395	0.971889	0.799194	2.47537	1.2696	1.59809	0.987713	0.797146	1.15367	1.94711	1.09644
O43251	RNA binding protein fox-1 homolog 2 OS=Homo sapiens OX=9606 GN=RBFOX2 PE=1 SV=3	RBFOX2	15	4	30	4	4	41.3	1.83372e+06	1.36019e+06	4.54069e+06	2.66233e+06	3.77171e+06	1.83854e+06	491709	40033.1	305054	382826	533612	324985	716035	220776	4.50214e+06	4.58141e+06	2.9612e+06	2.83275e+06	4.05173e+06	2.49925e+06	2.70595e+06	793852	476476	934738	760487	954192	826493	1.66981e+06	0.882853	0.562466	2.89711	1.23252	0.898822	1.8129	0.494439	0.0675289	0.86548	1.0274	1.32376	1.07048	1.88592
O43252	Bifunctional 3'-phosphoadenosine 5'-phosphosulfate synthase 1 OS=Homo sapiens OX=9606 GN=PAPSS1 PE=1 SV=2	PAPSS1	39	19	150	18	18	70.8	1.47828e+07	1.26831e+07	9.5993e+06	1.56096e+07	3.1972e+07	3.35174e+06	7.72525e+06	8.56901e+06	4.81289e+06	4.87261e+06	6.57264e+06	2.7333e+06	3.44679e+06	2.62675e+06	4.36497e+07	2.90062e+07	3.48028e+07	2.8916e+07	2.93913e+07	1.40473e+07	2.96869e+07	8.56762e+06	9.59784e+06	8.1069e+06	1.01709e+07	1.27532e+07	6.89994e+06	1.99966e+07	1.18747	0.87505	1.02187	1.2057	1.27121	0.551424	1.29607	1.23646	1.16806	1.11862	1.39477	0.77016	0.776571
O43264	Centromere/kinetochore protein zw10 homolog OS=Homo sapiens OX=9606 GN=ZW10 PE=1 SV=3	ZW10	12	8	41	8	8	88.8	6.28308e+06	3236615	1.1217e+06	9.97009e+06	5.07771e+06	1.81019e+06	259054	678915	96366.4	2.02678e+06	483556	233364	1.16714e+06	934855	6.82425e+06	8.41974e+06	3.63952e+06	6.85792e+06	5.65313e+06	1.72514e+06	1.25073e+06	971299	263281	1.18027e+06	748758	886788	584974	791738	2.08925	0.924378	0.49429	3.18784	0.835732	1.23279	0.179911	0.760954	0.181668	3.61427	0.797083	0.510766	2.04261
O43290	U4/U6.U5 tri-snRNP-associated protein 1 OS=Homo sapiens OX=9606 GN=SART1 PE=1 SV=1	SART1	22	16	74	16	16	90.2	2.79779e+06	7.97141e+06	3.90378e+06	4.49773e+06	9.13007e+06	594269	3.84085e+06	3.23347e+06	1.16357e+06	1.63418e+06	1.4626e+06	1.81366e+06	3.14483e+06	995013	1.72581e+07	1.23079e+07	1.00694e+07	1.14232e+07	1.69579e+07	4.3396e+06	5.24403e+06	1.85597e+06	1.93541e+06	4.50825e+06	4.85495e+06	2.79214e+06	1.81777e+06	2.67263e+06	0.63706	1.55898	1.17799	0.984777	1.02901	0.277138	1.82659	1.36257	0.824696	1.09562	0.906422	1.49242	2.06921
O43292	Glycosylphosphatidylinositol anchor attachment 1 protein OS=Homo sapiens OX=9606 GN=GPAA1 PE=1 SV=3	GPAA1	3	2	9	2	2	67.6	1.26119e+07	2.74804e+06	3.81904e+06	23837166	1.25003e+07	2.11139e+06	2.88169e+06	309706	145904	125113	227438	88850.3	70312.8	82803.6	5.78072e+06	4.67267e+06	4.17165e+06	1.11546e+07	12534462	3.9204e+06	4.80423e+06		211202	333328	346033	196113	258418	675440	1.08416	0.202899	0.43507	1.97038	0.531883	0.371734	0.517384	0.546382	0.432936	0.35117	0.590096	0.306091	0.193686
O43293	Death-associated protein kinase 3 OS=Homo sapiens OX=9606 GN=DAPK3 PE=1 SV=1	DAPK3	14	6	27	6	6	52.5	8.50189e+06	7.47138e+06	4.099e+06	7.97198e+06	2.99181e+07	4.31522e+06	933912	6.28558e+06	1.48003e+06	1.49516e+06	1.00038e+06	4.5425e+06	1.20029e+06	242576	2.55524e+07	3.30164e+07	1.88696e+07	3.2489e+07	3.67509e+07	5.05976e+06	4.95695e+06	2.39128e+07	1.65987e+06	5.73481e+06	1.70861e+06	1.43866e+06	2.03905e+06	3.47036e+06	0.785946	0.593225	0.502163	0.708636	1.36897	0.817011	0.180316	1.77988	0.704898	0.673603	0.416606	2.5118	0.530699
O43294	Transforming growth factor beta-1-induced transcript 1 protein OS=Homo sapiens OX=9606 GN=TGFB1I1 PE=1 SV=2	TGFB1I1	38	13	104	13	13	49.8	6.36739e+07	3.10107e+07	1.68938e+07	1.49931e+07	6.73038e+07	2.55503e+06	2.38464e+06	2.34202e+06	2.44905e+06	2.3434e+06	1.41889e+06	562333	1.02523e+06	1.13955e+06	3.14427e+07	3.29544e+07	1.73649e+07	3.43333e+07	4.01988e+07	8.09449e+06	2.13689e+07	4.40807e+06	3.47418e+06	2.23336e+06	2.74142e+06	1.99856e+06	3.60158e+06	6.09288e+06	2.77803	1.16206	0.97677	0.628994	1.45344	0.228308	0.217295	0.606168	1.06613	0.964979	0.540089	0.28421	0.414324
O43307	Rho guanine nucleotide exchange factor 9 OS=Homo sapiens OX=9606 GN=ARHGEF9 PE=1 SV=3	ARHGEF9	2	1	6	1	1	60.9					287256			45909.5	15332.7	10218.7	7732.63	14605.9	18264.8	5146.05		273427		860943	403001		163999	24410.1	29756.9	25085.3	22577.5	12361.1	41543.2	15170.2
O43312	Protein MTSS 1 OS=Homo sapiens OX=9606 GN=MTSS1 PE=1 SV=2	MTSS1	3	1	2	1	1	82.2
O43314	Inositol hexakisphosphate and diphosphoinositol-pentakisphosphate kinase 2 OS=Homo sapiens OX=9606 GN=PPIP5K2 PE=1 SV=3	PPIP5K2	3	4	21	4	4	140.3	1.39527e+06	1.22539e+06	1.00068e+06	2.81276e+06	1.37422e+06	77434.6		757919	145239	186017	245480	347836	346735	131409	401427	2.42693e+06	1.89965e+06	855062	1.83469e+06	39132.4	1422141	531332	373819	719095	284633	1.02735e+06	466903	903735	2.21425	1.67027	2.10453	4.29222	1.07946	0.251682		1.64206	0.52925	0.641194	0.782161	1.47159	1.17296
O43318	Mitogen-activated protein kinase kinase kinase 7 OS=Homo sapiens OX=9606 GN=MAP3K7 PE=1 SV=1	MAP3K7	2	1	6	1	1	67.2			2.00898e+06	348059			39529.1	75474.4			36660			70903.5		583196	991812		187071		221989	77104.2	153927		121399	65466.3		130631
O43324	Eukaryotic translation elongation factor 1 epsilon-1 OS=Homo sapiens OX=9606 GN=EEF1E1 PE=1 SV=1	EEF1E1	30	5	41	5	5	19.8	1.65279e+06	2.86408e+06	410363	1.22088e+06	5.03769e+06	860538	365269	655657	415056	207189	394437	363149	520342	118031	5.83372e+06	4.65444e+06	1.39468e+06	5531785	3.99405e+06	737617	3.98145e+06	630469	815036	840996	753805	533975	734790	502483	0.97513	1.45135	0.32085	0.692623	1.47115	1.03983	0.450098	1.04703	1.1148	0.526403	0.926343	1.13243	1.29744
O43353	Receptor-interacting serine/threonine-protein kinase 2 OS=Homo sapiens OX=9606 GN=RIPK2 PE=1 SV=2	RIPK2	5	3	3	3	3	61.2		949991			2.85629e+06			610504	59567.8	5315.78	63048.9		102579		2.18102e+06	3.3905e+06	1.61609e+06	4.84154e+06	3.19658e+06	425454	1486289	69273.4	77869.9	135916	92589.4	82416	107889	121509		0.341009			0.590867			3.2473	0.532912	0.0449854	0.493202		0.851938
O43390	Heterogeneous nuclear ribonucleoprotein R OS=Homo sapiens OX=9606 GN=HNRNPR PE=1 SV=1	HNRNPR	41	24	661	17	25	70.9	4.49804e+07	5.85459e+07	2.3956e+07	4.84544e+07	1.4484e+08	2.40488e+07	3.69931e+07	5.473e+07	2.63045e+07	3.01436e+07	4.37329e+07	1.48432e+07	2.88319e+07	1.30162e+07	1.42167e+08	1.87613e+08	1.13463e+08	1.542e+08	1.60306e+08	2.61079e+07	1.2977e+08	4.34553e+07	5.72696e+07	8.51173e+07	7.39205e+07	3.9795e+07	5.70668e+07	9.76184e+07	0.941594	1.05264	0.664573	0.975334	1.50076	1.03106	1.61737	1.35647	1.09654	1.18864	1.59407	0.718385	1.11577
O43395	U4/U6 small nuclear ribonucleoprotein Prp3 OS=Homo sapiens OX=9606 GN=PRPF3 PE=1 SV=2	PRPF3	13	8	35	8	8	77.5	1.54831e+08	2.76303e+07	1.62695e+07	2.44059e+07	7.06328e+07	1.00673e+07	8.33306e+06	1.03635e+06	93742.7	1.383e+06	1.47104e+07	1122258	659512	376380	2.64823e+07	1.23247e+08	3.5203e+07	7.62682e+07	2.46891e+07	1.41836e+07	2.39947e+07	4.47948e+07	159415	4.00902e+06	2373683	1.51798e+06	861779	9.50029e+06	2.62535	0.402399	0.365589	0.397927	0.592813	0.349616	0.29511	0.236063	0.0359142	0.5012	4.92786	0.499179	0.234563
O43396	Thioredoxin-like protein 1 OS=Homo sapiens OX=9606 GN=TXNL1 PE=1 SV=3	TXNL1	43	8	206	8	8	32.2	3.10025e+06	1.47394e+07	4.57135e+06	3.73013e+06	1.50124e+07	4.60057e+06	4.42448e+06	4.74191e+06	2.8073e+06	3.34818e+06	3.84909e+06	1.99216e+06	1.90824e+06	1245637	1.21684e+07	1.3032e+07	10430081	2.26256e+07	1.63625e+07	1.74018e+06	1.86802e+07	4.64852e+06	4.74688e+06	5.27698e+06	5.77232e+06	4.39767e+06	1.84279e+06	1.45344e+07	0.548335	2.23909	1.07148	0.634385	1.31426	1.66652	1.63441	1.25687	1.25151	1.41194	1.5004	1.03111	0.789745
O43399	Tumor protein D54 OS=Homo sapiens OX=9606 GN=TPD52L2 PE=1 SV=2	TPD52L2	57	11	234	11	11	22.2	2.61033e+07	8.7917e+07	9.29547e+06	2.99469e+07	9.66774e+07	2.06638e+07	7.38583e+06	9.4131e+06	4.23021e+06	6.70021e+06	6.89381e+06	4.46237e+06	4.52201e+06	3.59575e+06	8.91315e+07	1.70808e+08	9.72701e+07	1.15853e+08	2.18228e+08	8.97291e+06	1.92157e+07	1.33636e+07	1.43252e+07	7.83179e+06	1.13604e+07	1.27993e+07	6.16637e+06	2.11564e+07	0.546262	1.58023	0.25779	0.602611	1.00141	0.885652	0.322816	0.7102	0.536808	0.804278	0.764928	0.657442	0.532717
O43402	ER membrane protein complex subunit 8 OS=Homo sapiens OX=9606 GN=EMC8 PE=1 SV=1	EMC8	12	2	34	2	2	23.8	2.19967e+06	3.0872e+06	1.24679e+06	4.98404e+06	6.13438e+06	497449	8.27042e+06	1.12535e+06	668163	735355	1.92214e+06	774889	863294	618374	4.82262e+06	5.43584e+06	5.81145e+06	4.93565e+06	2758058	584526	3.85494e+06	1.57738e+06	1.12926e+06	1.61092e+06	2.22934e+06	3.49546e+06	1.15844e+06	4.33282e+06	1.0327	1.24487	0.775716	2.24999	1.42551	0.478317	8.10954	0.809709	0.808601	0.841801	2.03395	1.08874	0.96988
O43426	Synaptojanin-1 OS=Homo sapiens OX=9606 GN=SYNJ1 PE=1 SV=2	SYNJ1	1	1	1	1	1	173																374579			644865
O43427	Acidic fibroblast growth factor intracellular-binding protein OS=Homo sapiens OX=9606 GN=FIBP PE=1 SV=3	FIBP	7	2	6	2	2	41.9		215984			325104			177791	50831.3	104822	423610	148295		263665		590371		394015	957793	357845	573453	109931	142767	109707	332669	247465		124473		0.814274			0.706336			1.16577	0.560591	1.09352	4.08493	1.89879
O43432	Eukaryotic translation initiation factor 4 gamma 3 OS=Homo sapiens OX=9606 GN=EIF4G3 PE=1 SV=2	EIF4G3	13	18	105	13	13	176.5	8.35214e+07	83612197	4.36679e+07	8.91907e+07	1.13344e+08	6.84948e+06	2.75718e+07	5.6615e+06	5.33956e+06	6.28594e+06	7.31378e+06	3.10425e+06	6.28568e+06	1.10076e+07	1.79704e+08	1.89148e+08	2.49297e+08	1.38008e+08	8.14285e+07	7.54091e+07	5.02787e+07	1.14996e+07	1.03698e+07	1.35221e+07	1.20121e+07	2.88177e+07	8.07246e+06	3.67237e+07	1.02086	0.877767	0.707326	1.04826	0.685725	0.171464	0.703855	0.371692	0.589613	0.656586	0.706166	0.397972	0.644349
O43447	Peptidyl-prolyl cis-trans isomerase H OS=Homo sapiens OX=9606 GN=PPIH PE=1 SV=1	PPIH	20	4	93	4	4	19.2	3.35042e+06	3.77993e+06	1.17968e+06	730540	5.54561e+06	1.24726e+06	1.36443e+07	2.57329e+06	1.48969e+06	989587	2.6151e+06	916956	996020	1.01581e+06	4.45097e+06	5.40479e+06	3.61124e+06	8.82166e+06	9274800	2.43288e+06	7.5486e+07	1.43343e+06	2.51308e+06	4.09634e+06	3.12979e+06	927504	3.58862e+06	2.33796e+06	0.686424	0.665148	0.320294	0.143919	0.562373	0.523357	5.8384	0.892573	0.869084	0.546108	1.334	0.62108	0.539436
O43451	Maltase-glucoamylase OS=Homo sapiens OX=9606 GN=MGAM PE=1 SV=6	MGAM	1	2	5	2	2	311.8	646601	4.29357e+06		379987	1.38508e+06		304368	362574	169162	122676	294115	53710.9	345992	85068.1		117104	212600	565074	978704		438715	397548	337042	318003	297556	282919	436089	316668	1.60186	9.13584		0.905185	1.69843		1.57485	1.24272	0.975184	0.668968	1.48254	0.359485	1.85165
O43464	Serine protease HTRA2, mitochondrial OS=Homo sapiens OX=9606 GN=HTRA2 PE=1 SV=2	HTRA2	13	4	39	4	4	48.8	6.32244e+06	2.35894e+07	4.02377e+06	6.86944e+06	2.44612e+06	1.20841e+06	767923	798971	996872	339541	889795	344507	1.03512e+06	367222	5.55466e+06	6.65916e+06	2.30172e+06	3.09102e+06	3.51432e+06	781921	1.1541e+06	258515	1.45352e+06	1.601e+06	733226	588013	1.47829e+06	1.46765e+06	2.09744	6.72146	1.769	2.19132	0.401666	0.821043	0.532075	0.739214	1.55127	0.499806	1.21072	0.622418	1.49536
O43488	Aflatoxin B1 aldehyde reductase member 2 OS=Homo sapiens OX=9606 GN=AKR7A2 PE=1 SV=3	AKR7A2	38	11	180	10	11	39.6	2.98165e+07	2.62525e+07	8.0651e+06	3.10772e+07	5.29104e+07	8.36046e+06	1.56478e+07	1.88589e+07	1.01337e+07	1.04302e+08	1.27672e+07	9.2645e+06	1.43308e+07	1.48326e+07	6.4919e+07	1.28541e+08	7.23471e+07	9.68478e+07	4.61459e+07	9.68366e+06	1.83833e+07	1.58371e+07	1.66037e+07	1.17619e+07	1.45307e+07	1.59685e+07	1.68571e+07	4.03229e+07	1.32381	1.00111	0.474534	1.32675	1.16276	0.760231	1.45101	0.989981	0.894725	8.71111	0.985641	0.94968	1.17462
O43491	Band 4.1-like protein 2 OS=Homo sapiens OX=9606 GN=EPB41L2 PE=1 SV=1	EPB41L2	41	40	417	38	41	112.5	3.70888e+07	9.46169e+07	4.34619e+07	2.89022e+08	1.82713e+08	1.08634e+07	1.96605e+07	2.58475e+07	4.56088e+07	3.63688e+07	7.62626e+07	1.08815e+07	1.36433e+08	4.70256e+07	1.26279e+08	5.69972e+07	4.01589e+08	1.78744e+08	1.25186e+08	2.98347e+08	2.21342e+08	3.14632e+07	3.36869e+07	3.26314e+07	7.6642e+07	1.12115e+08	1.28086e+08	7.38165e+07	0.489886	1.0734	0.760765	3.67082	1.19455	0.293876	0.54237	0.447932	1.32939	1.00275	1.94366	0.368238	3.69174
O43493	Trans-Golgi network integral membrane protein 2 OS=Homo sapiens OX=9606 GN=TGOLN2 PE=1 SV=4	TGOLN2	9	3	12	3	3	45.9	510413	1.12776e+06		6037715	5503364		3.79589e+06	803082	4.76374e+06		4254558	5938919	3.87137e+06	3.879e+06	3.27662e+06	4.05939e+06	2.03719e+06	8.3168e+06	4.12737e+06		218090	432982	854050	4.10553e+06	2.28505e+06	773329	3.49021e+06	2.2107e+06	0.319712	0.606731		3.63656	1.70627		4.96594	0.31978	3.19043		2.49149	4.61789	2.40699
O43504	Ragulator complex protein LAMTOR5 OS=Homo sapiens OX=9606 GN=LAMTOR5 PE=1 SV=1	LAMTOR5	22	1	11	1	1	9.6	334030	889167		1.01922e+06	1.03305e+06			114137	73324.6	76383.6	94675.3		50665.3	40532.9	408588	582084	391994	1.0012e+06	842363				163457	55611	112094			165481
O43505	Beta-1,4-glucuronyltransferase 1 OS=Homo sapiens OX=9606 GN=B4GAT1 PE=1 SV=1	B4GAT1	4	2	2	2	2	47.1		651985		1.24249e+06		295218	56325.2	121144	142533		113741			129241				394872	3.14929e+06									164843		0.929985		1.98412		1.00412	0.195366	0.538138	1.06492		0.743058
O43516	WAS/WASL-interacting protein family member 1 OS=Homo sapiens OX=9606 GN=WIPF1 PE=1 SV=3	WIPF1	26	9	93	9	9	51.2	72254256	2.67449e+08	13728652	2.82024e+08	6.34733e+08	223383	1.62391e+06	1.03195e+06	1.73862e+06	1.16412e+06	2.03653e+06	2.59944e+06	1.44872e+06	967277	6.41943e+08	6.65296e+08	4.08174e+08	6.15509e+08	5.30011e+08	1.00066e+08	2.10844e+06	801573	2.23996e+06	2.53115e+06	597528	3.49327e+06	2.71815e+06	2.3806e+06	0.135501	0.430785	0.0341189	0.508563	0.589183	0.000857977	0.00636046	0.0604908	0.171413	0.108567	0.175564	0.297546	0.132596
O43520	Phospholipid-transporting ATPase IC OS=Homo sapiens OX=9606 GN=ATP8B1 PE=1 SV=3	ATP8B1	5	5	5	5	5	143.6	1.45263e+06	204611	860281	1.12557e+06	4.08708e+08	476030	64358.8	58861.9	49355.7	94424.1	76833.2	336220		63571.1	442382	1.87623e+06	2.96031e+06	2.04344e+06	226263	1.00688e+06	458391	170473	33698.7	59232.2	97078.8	61801		123388	0.0487462	0.00589737	0.0382575	0.0363195	6.78862	0.0327167	0.00451071	0.0168593	0.0237767	0.0430287	0.0323644	0.18805
O43526	Potassium voltage-gated channel subfamily KQT member 2 OS=Homo sapiens OX=9606 GN=KCNQ2 PE=1 SV=2	KCNQ2	3	1	41	1	1	95.8	100545531	7.40077e+06	1.30081e+08	5.28164e+07	22579267	1.14383e+08	3.08103e+07	3.16852e+07	2.84869e+07	24854219	42691896	4.8907e+07	7.36736e+07	1.6108e+07	9.33531e+06	1.28564e+06	1.18405e+07	2.30939e+07	4.63243e+06	7.16608e+06	455801	6.65322e+06	2.6796e+07	36478267	30840844	1.21179e+07	4.48256e+07	5548020
O43548	Protein-glutamine gamma-glutamyltransferase 5 OS=Homo sapiens OX=9606 GN=TGM5 PE=1 SV=4	TGM5	3	2	2	2	2	80.7	1.06238e+06	858536			200524			302309	207292	80757.8	292598			131900		273922	1.15326e+06		357682			154684	561966		252898	217389	235849	413351	3.96374	2.75121			0.370314			1.30548	1.50561	0.55485	1.85826
O43556	Epsilon-sarcoglycan OS=Homo sapiens OX=9606 GN=SGCE PE=1 SV=6	SGCE	17	4	15	4	4	49.8	4.43211e+06		3.73287e+06	2.11813e+06	1.90433e+06	298908		56039.1	82505.4	472011	737548	186686	130227	458881	568366	1.38858e+06	1.70287e+06	575828	113539	703774	367200			427743	530293	563950	162901	82145.3	4.66413		5.20586	2.14335	0.991937	0.644238		0.164337	0.406946	2.20225	3.18089	1.06905	0.596296
O43570	Carbonic anhydrase 12 OS=Homo sapiens OX=9606 GN=CA12 PE=1 SV=1	CA12	4	1	1	1	1	39.4		105541			176384			277638		27859.2			47654.1			274493		155248	998612	283246	80748		30952.6				45339.8
O43572	A-kinase anchor protein 10, mitochondrial OS=Homo sapiens OX=9606 GN=AKAP10 PE=1 SV=2	AKAP10	5	2	4	2	2	73.8		410898			1.69211e+06			86351.1	45797.9	73902.2	237602					575063	726217					70068	99571.3		476141	95576.4	80885	213762		0.876196			2.07939			0.727528	0.648988	0.990625	2.94405
O43583	Density-regulated protein OS=Homo sapiens OX=9606 GN=DENR PE=1 SV=2	DENR	36	6	67	6	6	22.1	1.1637e+07	1.34765e+07	7.78205e+06	9.7945e+06	2.46313e+07	4.45061e+06	5.62873e+06	7.52168e+06	3.83916e+06	5.41131e+06	4.07306e+06	3.29808e+06	5628312	3425751	2.38158e+07	2.43026e+07	2.03843e+07	2.40603e+07	2.91139e+07	7.8211e+06	1.20932e+07	6.50093e+06	9.64318e+06	4.54566e+06	7.69042e+06	6.51755e+06	4.81782e+06	7.58573e+06	1.3532	1.34598	1.19924	1.09518	1.41772	1.05996	1.36704	1.43925	1.23557	1.64738	1.14619	1.23233	1.68158
O43592	Exportin-T OS=Homo sapiens OX=9606 GN=XPOT PE=1 SV=2	XPOT	21	18	121	18	18	109.9	1.408e+07	4.06862e+07	1.16042e+06	1.23814e+08	5.93058e+07	1.14208e+08	4.48369e+06	2.20293e+07	2.25301e+06	1.84235e+06	4.48918e+06	1.19232e+07	1.21546e+06	455135	8.65838e+06	1.7821e+07	3.29218e+07	1.83787e+07	2.54274e+07	5.8257e+06	1.21628e+07	4.27545e+06	3.14309e+06	5.22763e+06	5.39656e+06	1.0367e+07	2.61837e+06	9.56384e+06	0.638371	1.58438	0.0697227	5.39784	1.33091	10.6051	0.424578	3.05134	0.524883	0.406006	0.914472	3.22498	0.262875
O43598	2'-deoxynucleoside 5'-phosphate N-hydrolase 1 OS=Homo sapiens OX=9606 GN=DNPH1 PE=1 SV=1	DNPH1	14	2	24	2	2	19.1	371761	1.46389e+06	2.51018e+06	1.42712e+06	3.95911e+06	858495	557044	2.43838e+06	2.40891e+06	2.82692e+06	2.02278e+06	1.75183e+06	3.50751e+06	1.15079e+06	2.62313e+06	2.86452e+06	1.63808e+06	376175	4.0994e+06	1.27576e+06	2.81295e+06	4.93818e+06	1.85097e+06	9.63534e+06	3.45827e+06	2.09724e+06	3.24618e+06	2.49439e+06	0.388018	1.31231	3.47203	1.43228	2.04535	1.83516	1.21431	0.933704	1.55145	1.72223	1.13912	1.30992	2.09712
O43615	Mitochondrial import inner membrane translocase subunit TIM44 OS=Homo sapiens OX=9606 GN=TIMM44 PE=1 SV=2	TIMM44	25	10	74	10	10	51.3	1.24126e+07	1.51846e+07	9.04026e+06	1.05515e+07	1.73561e+07	2.97289e+06	3.59502e+06	6.40034e+06	7.8975e+06	6.57727e+06	3.25517e+06	3059938	4.74481e+06	7.55555e+06	1.50723e+07	1.78643e+07	1.12188e+07	2.40854e+07	2.19742e+07	7.02409e+06	1.11646e+07	2.45459e+06	5.06797e+06	6.79902e+06	7.13085e+06	6.50507e+06	5.2625e+06	1.07459e+07	1.81958	1.91186	1.75623	1.48732	1.25934	0.89256	1.10068	1.26002	2.61502	2.06012	0.942461	1.17634	1.45852
O43617	Trafficking protein particle complex subunit 3 OS=Homo sapiens OX=9606 GN=TRAPPC3 PE=1 SV=1	TRAPPC3	31	6	69	6	6	20.3	4.94294e+06	1.05559e+07	2.85915e+06	6.43605e+06	2.23721e+07	3.35545e+06	2269013	5.50081e+06	2055736	2.7499e+06	1.34476e+06	842577	1.63942e+06	2.28845e+06	1.92148e+07	2.60596e+07	1.77026e+07	1.67147e+07	2.78069e+07	2.34671e+06	9.09505e+06	2.42459e+06	4.62329e+06	4.22247e+06	3.34809e+06	6.61306e+06	2.58662e+06	9.23828e+06	0.704955	1.29305	0.540385	0.882623	1.5793	0.98011	0.67587	1.57309	0.988791	1.25116	0.565568	0.470524	0.732038
O43633	Charged multivesicular body protein 2a OS=Homo sapiens OX=9606 GN=CHMP2A PE=1 SV=1	CHMP2A	21	6	50	6	6	25.1	1.61518e+06	2.74732e+08	932216	2.65085e+06	1.06498e+07	509489	4.05296e+06	5.9691e+06	1.99255e+06	2.0424e+06	4.44035e+06	1.92837e+06	2.87166e+06	2.2455e+06	9.66317e+06	8.47138e+06	7.95424e+06	6566785	7.54916e+06	1.87195e+07	5.86446e+06	6.89076e+06	3.54214e+06	6.65162e+06	7.54924e+06	3.77569e+06	6.46801e+06	1.06271e+07	0.170495	24.9083	0.130406	0.269065	0.556434	0.110148	0.89354	0.619185	0.347642	0.337071	0.677395	0.390613	0.465117
O43639	Cytoplasmic protein NCK2 OS=Homo sapiens OX=9606 GN=NCK2 PE=1 SV=2	NCK2	32	12	44	10	12	42.9	6.49412e+06	4.66244e+06	7.15567e+06	7.3429e+06	1.40343e+07	1.5665e+06	2.32718e+06	5.67368e+06	4.86665e+06	2.9904e+06	6114841	3.3716e+06	3.89135e+06	4.35831e+06	3.93171e+06	8.71019e+06	1.28361e+07	2.07532e+07	1.19547e+07	1.37591e+06	1.53765e+07	4.98091e+06	1.10748e+07	7.39144e+06	1.12288e+07	5.26904e+06	7.59595e+06	1.78824e+07	1.60349	0.988781	2.34145	1.74338	1.71522	0.792178	1.20012	0.990141	1.42847	0.830293	1.56939	1.14898	1.06035
O43660	Pleiotropic regulator 1 OS=Homo sapiens OX=9606 GN=PLRG1 PE=1 SV=1	PLRG1	23	9	35	9	9	57.2	3.21942e+06	2.89643e+06	1.62338e+06	2.62466e+06	6.58379e+06	784116	1.70754e+06	1.00321e+07	387930	275503	1.55538e+06	345108	392170	7801.23	7.07227e+06	5.16964e+06	3.23054e+06	9.68761e+06	5.86057e+06	321466	9.23564e+06	7.77638e+06	1.49257e+06	2206204	2.41871e+06	1.12498e+06	1.49135e+06	2.33851e+06	1.05467	0.814969	0.704769	0.82678	1.06757	0.526097	1.16831	7.24262	0.471049	0.316446	1.6514	0.486521	0.442073
O43665	Regulator of G-protein signaling 10 OS=Homo sapiens OX=9606 GN=RGS10 PE=1 SV=3	RGS10	14	2	8	2	2	21.2	1.26746e+06	656466			1.26964e+06			190473	101098	355314	5.63129e+06				3.30948e+06	1.40872e+06	1.25338e+06	4.67654e+06	3.77966e+06			218671	365550	53723	5.43397e+06	488959		390529	0.79055	0.351681			0.391974			0.26463	0.236244	0.785398	11.5061
O43670	BUB3-interacting and GLEBS motif-containing protein ZNF207 OS=Homo sapiens OX=9606 GN=ZNF207 PE=1 SV=1	ZNF207	7	3	62	3	3	50.7	1.90217e+06	7.43364e+06	1.5368e+06	1.07578e+06	3.72826e+06	2.56784e+06	476501	3.48263e+06	587359	1.19e+06	2.14685e+06	1.56213e+06	570391	389250	5.88514e+06	6.39333e+06	2.91256e+06	3.57517e+06	6.47593e+06	1.23214e+06	7.08739e+06	4.0866e+06	2.31854e+06	2.51198e+06	4.23622e+06	3.44479e+06	1.81934e+06	6.47294e+06	0.96797	3.24905	1.03638	0.526399	0.939077	2.67627	0.506439	1.80032	0.510689	0.978725	1.63214	1.5769	0.460398
O43674	NADH dehydrogenase [ubiquinone] 1 beta subcomplex subunit 5, mitochondrial OS=Homo sapiens OX=9606 GN=NDUFB5 PE=1 SV=1	NDUFB5	21	4	30	4	4	21.7	5.7927e+07	2.0287e+07	3877421	2.40209e+07	3.74518e+07	337463	1659023	2.21901e+06	846839		754105	1.41426e+06	1.79834e+06	1.07932e+06	2.12763e+07	1.51088e+07	9.72287e+06	22614706	1.24528e+07	1.20485e+07	6.18787e+06		797647	1.75043e+06	1.00732e+06	197203	819479		3.41252	1.02649	0.30271	1.3607	1.09207	0.0407164	0.204125	0.902728	0.579439		0.451172	1.1235	1.14232
O43676	NADH dehydrogenase [ubiquinone] 1 beta subcomplex subunit 3 OS=Homo sapiens OX=9606 GN=NDUFB3 PE=1 SV=3	NDUFB3	21	2	26	2	2	11.4	1.19907e+06	1.48272e+06	1.94437e+06	2.96929e+06	2.10007e+06	790125	729569	1.45649e+06	776679	1.18213e+06	585371	45131	722683	661033	1.77739e+06	1.91124e+06	1.21621e+06	3.53169e+06	3.76694e+06	1.5002e+06	1.96091e+06	994906	1.28262e+06	593096	1.2383e+06	414438	1.97596e+06	1.71039e+06	1.07196	1.1385	2.30356	2.55249	0.929284	1.44669	1.36222	1.98046	1.77627	2.55738	1.17059	0.119833	1.53435
O43678	NADH dehydrogenase [ubiquinone] 1 alpha subcomplex subunit 2 OS=Homo sapiens OX=9606 GN=NDUFA2 PE=1 SV=3	NDUFA2	40	3	75	3	3	10.9	3.92408e+06	9.9979e+06	1.28501e+07	1.91601e+07	1.11831e+07	2.71548e+06	3.32596e+06	3.51934e+06	3.29505e+06	3.02155e+06	6.35347e+06	2.29537e+06	3.99548e+06	1.53887e+06	2.61568e+07	8.04777e+06	7.35403e+06	11309083	1.05521e+07	9.76521e+06	3.49305e+06	5.25213e+06	9.33426e+06	1.15707e+07	1.33155e+07	1.03264e+07	8.29325e+06	1.32063e+07	0.748432	1.63781	3.24797	3.51391	1.05574	1.06074	1.32489	0.665975	1.04874	0.909697	1.76816	0.84819	1.18054
O43681	ATPase GET3 OS=Homo sapiens OX=9606 GN=GET3 PE=1 SV=2	GET3	34	10	197	10	10	38.8	6.57457e+06	1.17585e+07	6.79343e+06	9.16667e+06	2.76429e+07	6.12073e+06	6.45984e+06	1.21861e+07	7.27718e+06	5.72843e+06	7.47331e+06	2.88747e+06	9.57552e+06	2.89027e+06	1.69544e+07	3.50144e+07	2.50618e+07	3.24459e+07	3.87592e+07	4.96441e+06	1.08004e+07	9.03948e+06	1.01597e+07	2.0835e+07	1.58079e+07	1.16647e+07	1.03994e+07	1.42048e+07	0.768344	1.18027	1.05212	1.0301	1.59902	1.46501	1.57674	1.4515	1.45789	1.08557	1.30912	0.671608	1.78087
O43684	Mitotic checkpoint protein BUB3 OS=Homo sapiens OX=9606 GN=BUB3 PE=1 SV=1	BUB3	41	10	126	10	10	37.1	2.55772e+06	1.55755e+07	995142	1.82521e+06	1.44058e+07	9.58752e+06	4.69501e+06	4.37339e+06	2.09034e+06	1.79486e+06	3.14475e+06	1.05214e+06	2.16606e+06	1.52964e+06	23955662	2.27362e+07	1.22693e+07	1.74923e+07	3.04526e+07	7.31938e+06	1.43739e+07	4.90912e+06	4.37424e+06	5.742e+06	5.60933e+06	4.08228e+06	3.58244e+06	1.0057e+07	0.365894	1.91376	0.188659	0.25107	1.02005	2.80903	1.40278	1.12629	0.905439	0.735417	1.19106	0.529115	0.871004
O43704	Sulfotransferase 1B1 OS=Homo sapiens OX=9606 GN=SULT1B1 PE=1 SV=2	SULT1B1	21	5	9	5	5	34.9	243962	89924		2.24123e+06	1.01441e+07			98002.7	57955.6	134475	91048.3	93388		174987	195298	2.0074e+06		9216609	278634	448037	182602	109591	160724		169917	150873	96642.3	158796	0.172686	0.0546704		1.52546	3.55409			0.242105	0.240808	0.528539	0.330789	0.450507
O43707	Alpha-actinin-4 OS=Homo sapiens OX=9606 GN=ACTN4 PE=1 SV=2	ACTN4	73	70	2277	44	54	104.8	1.22555e+09	4.67852e+08	1.52534e+08	4.31199e+08	1.5781e+09	2.20903e+08	1.15948e+08	2.07143e+08	1.05307e+08	9.60466e+07	7.54222e+07	7.7436e+07	9.41105e+07	5.94137e+07	9.27474e+08	1.05456e+09	9.23973e+08	8.81821e+08	1.25041e+09	1.80926e+08	3.5626e+08	2.49245e+08	2.53667e+08	2.41015e+08	1.09899e+08	2.22072e+08	1.43789e+08	2.95535e+08	2.8914	0.948043	0.476908	0.978219	1.84287	1.0674	0.571334	1.21734	1.0409	0.898036	0.65186	0.888647	0.863569
O43708	Maleylacetoacetate isomerase OS=Homo sapiens OX=9606 GN=GSTZ1 PE=1 SV=3	GSTZ1	6	1	1	1	1	24.2								191523	57922.4	103374	123770			22359.3								86027	41757		137039	73898.2	75443	52710
O43715	TP53-regulated inhibitor of apoptosis 1 OS=Homo sapiens OX=9606 GN=TRIAP1 PE=1 SV=1	TRIAP1	17	1	1	1	1	8.8		778475														333611			540154
O43716	Glutamyl-tRNA(Gln) amidotransferase subunit C, mitochondrial OS=Homo sapiens OX=9606 GN=GATC PE=1 SV=1	GATC	15	2	5	2	2	15.1	263693	834171	196362	834668	1.53713e+06			191838	18784.9						941195	1.14302e+06		1.16667e+06	384037	83218.9		180072		154922		151817		137723	0.460699	1.25174	0.454638	1.40221	1.32927			1.0592	0.174446
O43719	HIV Tat-specific factor 1 OS=Homo sapiens OX=9606 GN=HTATSF1 PE=1 SV=1	HTATSF1	15	11	46	11	11	85.8	740814	1.58088e+06	4.38406e+06	4.30583e+06	8.9793e+06	1.44988e+06	814793	439334	153381	775858	855577	705708	119868	3.26151e+06	8.23511e+06	8.88027e+06	2.32042e+06	8.23733e+06	3.91651e+07	3.04378e+06	1.13265e+07	1.54946e+06	758566	1.50311e+06	2.75082e+06	2.35015e+06	1.90961e+06	3.90152e+06	0.159428	0.29221	1.25032	0.891032	0.95649	0.639054	0.366229	0.262858	0.15435	0.738546	0.752832	0.824507	0.111982
O43739	Cytohesin-3 OS=Homo sapiens OX=9606 GN=CYTH3 PE=1 SV=2	CYTH3	11	4	27	1	4	46.3	220415	2.13153e+06	4.35485e+06	489836	1.43456e+06	522605	237624	422619	218543	228564	236102	183425	250793	142113	2.32621e+06	2.14565e+06	2.44356e+06	1.50457e+06	2.08378e+06	5.70464e+06	3.04445e+06	381459	526959	203325	437016	426684	365129	1.20828e+06
O43741	5'-AMP-activated protein kinase subunit beta-2 OS=Homo sapiens OX=9606 GN=PRKAB2 PE=1 SV=1	PRKAB2	10	2	28	2	2	30.3	989707	100577	1.49623e+06	99960.4	188228		114040	124289	58983.7	222928	164816	122312	107168	61645.6	133725	162099	230783	150836		471077	445214	104680	175004	418569	381671	192058	618497	92264.3	5.46172	0.476717	10.9424	0.530433	0.514149		1.31441	0.702555	0.560776	2.00485	1.37013	1.35009	0.945871
O43747	AP-1 complex subunit gamma-1 OS=Homo sapiens OX=9606 GN=AP1G1 PE=1 SV=5	AP1G1	18	15	195	14	15	91.3	2.00677e+07	2.84526e+07	1.9673e+07	1.71306e+07	4.393e+07	8.44578e+06	2.14856e+07	1.31702e+07	9.82957e+06	4.07816e+06	1.13518e+07	4.92198e+06	8.9027e+06	4.31894e+06	4.36414e+07	3.57984e+07	3.23663e+07	4.03888e+07	4.99184e+07	2.82881e+07	2.957e+07	1.31518e+07	1.41757e+07	1.11982e+07	1.68792e+07	6.71743e+06	6.93929e+06	1.58879e+07	1.12849	1.37424	1.46608	0.926302	1.22276	0.972718	2.52346	1.48687	1.86649	0.732512	1.88477	1.08509	1.56935
O43752	Syntaxin-6 OS=Homo sapiens OX=9606 GN=STX6 PE=1 SV=1	STX6	24	4	10	4	4	29.2	2.87045e+06	3.4144e+06	1.49693e+06	1.74857e+06	1.7753e+06		186575	240940	468222	702392	471004	593205	938479	277309	4.30136e+06	5.29797e+06	5.36909e+06	2593620	7.3157e+06	726938	1.14012e+06	138772	423328	396686	635276	475405	829880	738625	1.60874	1.64358	1.1118	0.942318	0.49248		0.218393	0.38424	1.2559	1.78214	1.10467	1.84732	2.33687
O43760	Synaptogyrin-2 OS=Homo sapiens OX=9606 GN=SYNGR2 PE=1 SV=1	SYNGR2	17	4	65	4	4	24.8	1.78346e+07	1.08296e+07	5.79991e+06	1.90887e+07	2.14692e+07	890372	9.22201e+06	8.35915e+06	2.57771e+06	6.30601e+06	2.5993e+06	5.18611e+06	4.12056e+06	4.68292e+06	2.24576e+07	1.31487e+07	1.86491e+07	1.87376e+07	1.08755e+07	4.05209e+06	1.47335e+07	4.92485e+06	6.46456e+06	3.71786e+06	4.83683e+06	4.1609e+06	4.69262e+06	9.73317e+06	2.5121	1.31017	1.08264	2.58541	1.49682	0.256857	2.71299	1.75004	0.907674	2.10044	0.800305	2.12017	1.34697
O43765	Small glutamine-rich tetratricopeptide repeat-containing protein alpha OS=Homo sapiens OX=9606 GN=SGTA PE=1 SV=1	SGTA	35	9	65	9	9	34	3.23683e+07	8.96281e+07	1.63133e+07	2.35113e+07	1.07516e+08	4.87591e+07	1.62611e+06	4.1736e+06	1.27322e+06	627472	1.32682e+06	1.52681e+06	1.2719e+06	882274	1.15859e+08	1.23878e+08	7.70778e+07	8.86494e+07	1.42659e+08	1.83184e+07	3.012e+06	4.18594e+06	2.03874e+06	1.52793e+06	3.07163e+06	2.20945e+06	2.30027e+06	3.04872e+06	0.429835	1.02227	0.287086	0.300219	0.706704	1.32613	0.0451004	0.74327	0.381373	0.177787	0.347505	0.530963	0.353677
O43768	Alpha-endosulfine OS=Homo sapiens OX=9606 GN=ENSA PE=1 SV=1	ENSA	55	6	64	5	7	13.4	9.06311e+06	2.57316e+07	3.96135e+06	1.1679e+07	1.03501e+07	5.05405e+06	1.0967e+06	2.13878e+06	673259	993545	1.12616e+06	1.81571e+07	1.36742e+07	295244	9.02466e+06	2.23014e+07	5.2283e+07	3.65628e+07	1.10821e+07	5.35897e+06	4.29456e+06	1.12856e+06	1.37291e+06	9.43613e+06	2.28222e+06	962736	1.26257e+07	1.63561e+06	0.866059	2.11193	0.501652	1.07313	0.48955	0.989139	0.218881	0.593485	0.314221	0.438633	0.459576	9.83864	5.92463
O43772	Mitochondrial carnitine/acylcarnitine carrier protein OS=Homo sapiens OX=9606 GN=SLC25A20 PE=1 SV=1	SLC25A20	27	8	68	8	8	32.9	1.61966e+07	9.65753e+06	1.91788e+07	3.00256e+07	2.49854e+07	2.88655e+06	4.27458e+06	1.47938e+06	5.01718e+06	6.01525e+06	1.23589e+06	3.72374e+06	2.38376e+06	693669	2.02788e+07	2.0444e+07	3.11895e+07	3.27805e+07	3.07051e+07	3.91513e+07	1.07283e+07	2.01963e+06	3.70342e+06	3.70046e+06	3.64741e+06	2.59841e+06	1.97906e+06	3.93705e+06	1.03737	0.531274	1.62788	1.84919	0.7921	0.37865	0.571814	0.411702	2.3484	2.66334	0.505818	2.0236	1.03582
O43776	Asparagine--tRNA ligase, cytoplasmic OS=Homo sapiens OX=9606 GN=NARS1 PE=1 SV=1	NARS1	33	14	335	14	14	62.9	2.63907e+07	3.55433e+07	2.36374e+07	2.29754e+07	7.47651e+07	2.01732e+07	6.05982e+06	1.08164e+07	5.40677e+06	6.4508e+06	7.96289e+06	7.81254e+06	6.65159e+06	4.40891e+06	6.01477e+07	5.6935e+07	7.81502e+07	1.04794e+08	9.08305e+07	1.51363e+07	2.25956e+07	7.60358e+06	6.78291e+06	7.33325e+06	9.26958e+06	7.27253e+06	5.22109e+06	1.50218e+07	0.884053	1.02265	1.04934	0.740066	1.23968	1.38404	0.423973	1.15748	0.973147	1.09828	1.25318	1.63255	1.11141
O43795	Unconventional myosin-Ib OS=Homo sapiens OX=9606 GN=MYO1B PE=1 SV=3	MYO1B	36	40	389	37	41	131.9	3.82564e+07	4.11716e+07	3.81964e+07	5.04237e+07	8.1966e+07	1.17899e+07	8.90265e+07	4.7978e+07	6.32085e+07	8.4552e+07	3.09276e+07	2.0488e+07	3.23015e+07	5.20666e+07	1.20723e+08	9.1971e+07	1.5126e+08	5.2526e+07	9.28813e+07	6.84871e+07	1.296e+08	4.86727e+07	5.33365e+07	5.22322e+07	6.73499e+07	7.68046e+07	5.11888e+07	6.44754e+07	1.0228	0.945423	1.35332	1.29629	1.08468	0.645574	4.97114	1.10067	2.43894	3.0861	1.04346	0.917826	1.15706
O43805	Microtubule nucleation factor SSNA1 OS=Homo sapiens OX=9606 GN=SSNA1 PE=1 SV=2	SSNA1	11	1	5	1	1	13.6	851462	2.58784e+06	6.06152e+07	2.23163e+06	2.22678e+06	565019									1.0315e+06	2.12802e+06	352261	2.80246e+06	2851994	4.00079e+07	697807
O43809	Cleavage and polyadenylation specificity factor subunit 5 OS=Homo sapiens OX=9606 GN=NUDT21 PE=1 SV=1	NUDT21	27	6	107	6	6	26.2	5.89624e+06	1.07469e+07	3.09341e+06	6.03644e+06	2.89562e+07	5.8804e+06	1.09618e+07	4.88833e+06	2.18428e+06	1.45684e+06	3.67851e+06	1.5402e+06	2.59403e+06	1.29234e+06	2.86792e+07	2.59098e+07	1.54297e+07	2.63875e+07	2.92913e+07	1.17932e+07	3.70692e+07	6.67074e+06	6.79406e+06	4.15487e+06	1.0703e+07	5.60792e+06	4.42177e+06	1.20817e+07	0.543373	0.850643	0.377789	0.534914	1.32083	1.10989	2.10987	1.07234	0.80592	0.508459	1.18675	0.659774	0.888518
O43813	Glutathione S-transferase LANCL1 OS=Homo sapiens OX=9606 GN=LANCL1 PE=1 SV=1	LANCL1	27	8	120	8	8	45.3	1.31076e+07	1.10384e+07	1.64567e+07	1.4917e+07	1.73865e+07	7.12345e+06	3.28543e+06	5.62579e+06	1.55808e+06	3.86505e+06	2.63091e+06	3.17428e+06	2.89333e+06	2.16843e+06	1.71394e+07	1.38416e+07	2.03092e+07	1.46098e+07	1.56159e+07	1.01557e+07	1.29558e+07	3.85278e+06	3.5678e+06	2.98679e+06	4.39053e+06	4.3871e+06	3.70468e+06	7.12395e+06	1.57309	1.13783	2.61735	1.72144	1.03282	1.75093	0.823518	1.62593	0.757389	1.77724	1.11825	1.79147	1.30568
O43815	Striatin OS=Homo sapiens OX=9606 GN=STRN PE=1 SV=4	STRN	13	8	37	7	7	86.1	5.32799e+06	5.33065e+06	9.99265e+06	5.47346e+06	7.95982e+06	1.62552e+06	2.74781e+06	9.1915e+06	7.69538e+06	1.04773e+07	1.00241e+06	3.8428e+06	3.99817e+06	4.5041e+06	7.76712e+06	1.15061e+07	7.34386e+06	9.02546e+06	1.46893e+07	1.76728e+06	3.03782e+06	7.76901e+06	1.96973e+06	4.77796e+06	858051	724367	2.21196e+06	235251	1.32987	1.14279	3.30534	1.31367	0.9834	0.830972	1.43246	3.1456	4.42952	5.70476	0.504515	2.56808	2.13647
O43818	U3 small nucleolar RNA-interacting protein 2 OS=Homo sapiens OX=9606 GN=RRP9 PE=1 SV=1	RRP9	25	10	54	10	10	51.8	9.6639e+06	9994927	1.14664e+07	9.22025e+06	1.86307e+07	2.9624e+06	5.08997e+06	3.94064e+06	4.65946e+06	4.40483e+06	6.36476e+06	3.64484e+06	4.32767e+06	2.73585e+06	1.34469e+07	1.49159e+07	1.05021e+07	1.2941e+07	2.35317e+07	2.82232e+07	8.23893e+06	6.57346e+06	1.34983e+07	5.84544e+06	1.12611e+07	5.84002e+06	5.25377e+06	8.99964e+06	1.41389	1.25599	2.22321	1.29714	1.3492	0.887679	1.55535	0.758697	1.50885	1.34928	1.80217	1.37033	1.30098
O43819	Protein SCO2 homolog, mitochondrial OS=Homo sapiens OX=9606 GN=SCO2 PE=1 SV=3	SCO2	10	3	7	3	3	29.8		9713189		8620828	1.32172e+06		145977	460923	147492	249749	174059	202343		136201	631065	1.57302e+06	116264	8.65977e+06	3.85746e+06		1.02085e+06	313471	455916	324494	370586	263337	213594	583898		4.31602		4.28854	0.338454		0.15773	0.766774	0.412684	0.661018	0.425843	0.657313
O43823	A-kinase anchor protein 8 OS=Homo sapiens OX=9606 GN=AKAP8 PE=1 SV=1	AKAP8	3	3	9	3	3	76.1	1.01092e+06	1.41483e+06	283831	7.27953e+06	6.93244e+06		1.14124e+06	1.67778e+06	952626	544711	1.35641e+06	572797		420796	4.78439e+06	3.82974e+06	5.03421e+06	5.31156e+06	4658401	1.9692e+06	3.48111e+06	1.63208e+06	2.28967e+06	1.51789e+06	2.17324e+06	1.94045e+06	399980	2.57933e+06	0.529834	0.636899	0.197139	3.66866	1.79842		1.24925	1.29629	1.23793	0.669577	1.54123	0.86419
O43827	Angiopoietin-related protein 7 OS=Homo sapiens OX=9606 GN=ANGPTL7 PE=1 SV=1	ANGPTL7	10	3	6	3	3	40		443257	1.43182e+07	411756	1.93299e+06			138736	107424	131315	58782	50196.1	206434		916565	2.02174e+06	1.81772e+06	2.13597e+06	3.23998e+06	2.52273e+06	1428607	107032	87896.4	85564.8	200121	129703	107403	136820		0.144819	7.21783	0.150608	0.363947			0.498998	0.649862	0.751442	0.310934	0.352554	1.15934
O43837	Isocitrate dehydrogenase [NAD] subunit beta, mitochondrial OS=Homo sapiens OX=9606 GN=IDH3B PE=1 SV=2	IDH3B	28	9	81	9	9	42.2	1.22229e+07	2.18775e+06	6.59861e+06	9.29911e+06	9.40027e+06	1.53541e+06	1.51976e+06	2.67819e+06	1.59854e+06	2.69162e+06	2.24604e+06	1.82536e+06	1.37849e+06	2.67206e+06	6.24252e+06	5.43211e+06	5.07407e+06	1.13552e+07	1.12251e+07	7.10411e+06	5.45548e+06	1.60412e+06	2.98804e+06	2.85961e+06	5.31232e+06	2.40551e+06	3.29169e+06	1.90412e+06	3.3346	0.512633	2.38567	2.43944	1.26938	0.857905	0.865948	1.15737	1.16189	1.85061	1.42746	1.54037	0.930149
O43847	Nardilysin OS=Homo sapiens OX=9606 GN=NRDC PE=1 SV=3	NRDC	9	11	53	11	11	131.6	5.58592e+06	9.81909e+06	6.45107e+06	3.36567e+06	8.8441e+06	6.88475e+06	9.08044e+06	4.01755e+06	1.4966e+06	1.47156e+06	3.11515e+06	522121	697941	1.11687e+06	1.08389e+07	1.47553e+07	3.33749e+07	7.03434e+06	1.3862e+07	1.06004e+06	1.20987e+07	2.29119e+06	5.08375e+06	5.47318e+06	4.90652e+06	2.92054e+06	2.06398e+06	4.26414e+06	0.885774	1.33734	1.35566	0.513193	0.694166	2.23596	3.00736	1.51822	0.951234	0.884748	1.73127	0.38529	0.411821
O43852	Calumenin OS=Homo sapiens OX=9606 GN=CALU PE=1 SV=2	CALU	73	23	677	23	23	37.1	1.71191e+08	5.48875e+07	4.23191e+07	1.0281e+08	8.37407e+07	4.00156e+07	9.8785e+06	2.67055e+07	1.12438e+07	1.59674e+07	5.38131e+07	4.76463e+06	1.62452e+07	1.49262e+07	1.09182e+08	1.68729e+08	3.20191e+08	2.02977e+08	4.14896e+08	1.69735e+07	5.09777e+07	3.55678e+07	3.52962e+07	3.70936e+07	9.54765e+07	1.20263e+08	2.70136e+07	4.21435e+07	2.348	0.646593	0.769206	1.35591	0.568506	1.12407	0.282981	0.718687	0.508934	0.683664	2.12981	0.250388	0.682623
O43854	EGF-like repeat and discoidin I-like domain-containing protein 3 OS=Homo sapiens OX=9606 GN=EDIL3 PE=1 SV=1	EDIL3	8	3	3	3	3	53.7			47084524	3.54227e+06	243228					192913		74357	157357		655850	170822	715276	141204		6.06701e+07		52732.4		422540	58016.8	131147		76651.5			4.95883	0.270691	0.0095677					0.192346		0.0909954	0.153977
O43861	Probable phospholipid-transporting ATPase IIB OS=Homo sapiens OX=9606 GN=ATP9B PE=2 SV=4	ATP9B	4	5	5	4	5	129.2	453533	117779	1.43724e+06	465730	1.16624e+06	1.499e+06	52351.7	183243	69404.9	371762	154362	47308.8	126516	255175	2.92843e+06	1.19149e+06	2.93574e+06	1.22517e+06	763930	1.02538e+06	448308	362872	157970	225519	267073	374696	151187	506571	0.668149	0.14903	2.80597	0.659749	0.850419	4.52287	0.161081	0.690261	0.439729	2.22803	0.855142	0.347994	0.744131
O43865	S-adenosylhomocysteine hydrolase-like protein 1 OS=Homo sapiens OX=9606 GN=AHCYL1 PE=1 SV=2	AHCYL1	26	12	205	5	5	58.9	8.92661e+06	1.87779e+07	7.432e+06	1.02857e+07	1.88037e+07	1.42938e+06	8.82207e+06	1.36336e+06	860731	1.16266e+06	1.70259e+06	1.07669e+06	962935	668373	1.43088e+07	2.83191e+07	1.91698e+07	1.80817e+07	2.11891e+07	5.86372e+06	2.40033e+07	968936	707878	1.37406e+06	2.48717e+06	1.3001e+06	1.26761e+06	2.74078e+06	0.693273	1.25258	0.764915	0.768128	0.72284	0.227361	1.431	0.697889	0.741058	0.946886	1.28174	1.07624	0.769643
O43866	CD5 antigen-like OS=Homo sapiens OX=9606 GN=CD5L PE=1 SV=1	CD5L	37	10	88	10	10	38.1	4.10219e+06	3.32011e+06	4.45212e+07	4.85622e+07	8.83142e+06	1.35774e+06	1.18807e+07	5.46872e+06	4.49444e+06	6.10163e+06	3.67278e+06	5.14355e+06	5.38543e+06	7.88494e+06	1.07626e+07	3.18692e+06	1.20848e+07	1.39015e+07	9.61408e+06	2.958e+07	4.80411e+06	5.41046e+06	2.06564e+06	2.37142e+06	3.70727e+06	7.74195e+06	3.51472e+06	4.66516e+06	0.570167	0.396352	8.20054	6.4903	0.607574	0.3865	3.44887	1.04489	1.44435	1.85482	1.03203	1.91908	1.60666
O43895	Xaa-Pro aminopeptidase 2 OS=Homo sapiens OX=9606 GN=XPNPEP2 PE=1 SV=3	XPNPEP2	4	2	3	2	2	75.6	136148	132919		220544	620215	543365		24279.6	17230.8		61548.1	43100.2	49340	76263.5	1.15785e+06	272285	576938	1.09928e+06	1.66588e+06	114959			34841.1		84025.6		33664.8		0.275097	0.230676		0.4285	0.620297	2.24861		0.252242	0.301085		0.940381	0.874378	0.800373
O43903	Growth arrest-specific protein 2 OS=Homo sapiens OX=9606 GN=GAS2 PE=1 SV=1	GAS2	31	8	15	8	8	34.9	3.46908e+06	3.17058e+06	3.95277e+06	1.00087e+07	3.46903e+06	4.47456e+06	1.99985e+07	4.1673e+06	5.21433e+06	6.04471e+06	472917	1.17098e+06	1.13115e+07	1.81265e+06	6.58862e+06	3.08165e+06	2.75289e+07	5.32769e+06	2.50371e+06	3.89947e+06	1.57829e+07	6.06316e+06	1.57296e+06	1.11807e+07	1.81605e+06	3.43252e+06	7.58124e+06	1.23197e+06	0.782178	0.614003	1.18109	2.16994	0.387152	2.06628	9.41756	1.18638	2.49677	2.73789	0.198001	0.650975	5.02814
O43914	TYRO protein tyrosine kinase-binding protein OS=Homo sapiens OX=9606 GN=TYROBP PE=1 SV=1	TYROBP	13	1	5	1	1	12.2	581124	748248			1.76864e+06	1.28686e+06									1.73528e+06	1.10384e+06		2.4401e+06	3.16015e+06
O43916	Carbohydrate sulfotransferase 1 OS=Homo sapiens OX=9606 GN=CHST1 PE=1 SV=1	CHST1	4	2	4	2	2	46.7		89315.5	88459.6		299968	138796	56372	91432.5			131779		185793		501021	491708	179678	672043	451120		101532	268975	118348	351826	69870.1	355013		211205		0.529645	0.809377		1.02511	1.96264	0.812886	0.572259			1.21297		1.81567
O43920	NADH dehydrogenase [ubiquinone] iron-sulfur protein 5 OS=Homo sapiens OX=9606 GN=NDUFS5 PE=1 SV=3	NDUFS5	49	5	64	5	5	12.5	1.49249e+07	1.30602e+07	1.54825e+07	1.65127e+07	1.73324e+07	1.13159e+07	4.71722e+06	7911037	7.52045e+06	6.69557e+06	2.38221e+06	16003386	1.26161e+07	7.75563e+06	2.12381e+07	1.58137e+07	1.07168e+07	2.37208e+07	2.21957e+07	1.048e+07	1.97062e+06	3.13015e+06	4.47618e+06	16303584	2.31922e+06	7.91355e+06	5.06192e+06	3.42076e+06	1.89535	1.42453	2.60561	2.01641	1.08948	2.94319	1.25117	1.35426	2.16532	1.82359	0.599739	5.34964	3.37218
O43927	C-X-C motif chemokine 13 OS=Homo sapiens OX=9606 GN=CXCL13 PE=1 SV=1	CXCL13	27	3	9	3	3	12.7	3.35051e+07	2.64169e+07	5.07511e+06	4.51481e+07	3.92852e+07	9.13339e+07	2.4713e+06	501323	1.1974e+06	255867	255086	609105	267954	556164	4.37329e+07	3.99153e+07	1.13759e+07	3.36733e+07	4.15902e+07	1.494e+07	1.69286e+06	4.35161e+06	806744	1.2127e+06	431566	606629	546183	803162	0.741523	0.502154	0.14885	0.960802	0.430353	4.13994	0.114233	0.23082	0.927263	0.18743	0.172725	0.547637	0.192634
O60216	Double-strand-break repair protein rad21 homolog OS=Homo sapiens OX=9606 GN=RAD21 PE=1 SV=2	RAD21	17	10	45	10	10	71.6	4.69489e+06	1.10723e+07	6.48032e+06	8.8268e+06	2.52732e+07	4.5387e+06	9.66156e+06	2.1931e+06	6.2611e+06	6.14668e+06	1.18788e+07	8.72572e+06	6.53366e+06	5.25085e+06	1.27467e+07	1.29104e+07	5.01907e+06	1.59944e+07	8.75679e+06	3.4989e+06	5.53011e+06	657289	3.48515e+06	3.31311e+06	6.60284e+06	3.25985e+06	9.17943e+06	2.84528e+06	0.887964	1.79866	1.62426	1.60529	2.36599	1.75812	3.81652	0.518139	2.48799	2.31046	4.12736	4.02563	2.41025
O60218	Aldo-keto reductase family 1 member B10 OS=Homo sapiens OX=9606 GN=AKR1B10 PE=1 SV=2	AKR1B10	54	14	89	14	14	36	1.903e+06	5.4948e+07	4.15145e+06	6.47569e+06	2.32119e+07	2.55232e+06	5.75358e+06	2.85824e+07	3.10832e+06	5.10606e+06	1.36814e+06	931858	3.11194e+06	3.45282e+06	1.2026e+07	9.99158e+06	9.52103e+06	4.32158e+07	1.33563e+07	6.19619e+06	1.2192e+07	1.43133e+07	1.66188e+06	2.24315e+06	2.20504e+06	3.44722e+06	1.17447e+06	2.76754e+06	0.212955	5.28131	0.615654	0.696809	1.2857	0.584968	1.34473	6.55011	1.19808	1.86168	0.461098	0.417007	1.11352
O60220	Mitochondrial import inner membrane translocase subunit Tim8 A OS=Homo sapiens OX=9606 GN=TIMM8A PE=1 SV=1	TIMM8A	34	3	28	3	3	11	531087	1.85607e+07	847863	2347552	1.02341e+07		3.07193e+06	963864	797433	1.31143e+06	2.01214e+06		2.07443e+06	1.72318e+06	7.83821e+06	1.07417e+07	6871816	1.77588e+07	1.81326e+07	1.99832e+06	2.65959e+06	1575929	1.70776e+06	362628	3.1287e+06	3.66125e+06	1.76176e+06	5.08443e+06	0.126522	3.79783	0.267679	0.537768	1.20679		1.52848	0.426552	0.593553	0.923356	1.30957		1.43342
O60231	Pre-mRNA-splicing factor ATP-dependent RNA helicase DHX16 OS=Homo sapiens OX=9606 GN=DHX16 PE=1 SV=2	DHX16	6	6	58	5	5	119.2	2.61564e+06	882902	7.79637e+06	1.26836e+06	6.96682e+06	3931015	1.0291e+06	192094	237503	302021	228527	39212.6	28065.2	105108	3.75648e+06	3.03635e+06	2.68285e+06	2.46702e+06	8.05263e+06	2.02917e+06	2.43299e+06	858788	228508	617595	538321	190727	223569	614260	0.746785	0.216507	2.94984	0.348209	0.98454	2.29863	0.613655	0.471743	0.981001	1.18004	0.825357	0.188045	0.107616
O60232	Protein ZNRD2 OS=Homo sapiens OX=9606 GN=ZNRD2 PE=1 SV=1	ZNRD2	19	2	19	2	2	21.5	2.01584e+06	2.70845e+06	3.95602e+06	2.25483e+06	1.04396e+07	932617	827368	428282	311125	263052	1.24682e+06	421585	393152		4.48543e+06	7.81875e+06	3.0335e+06	7.61803e+06	3.26532e+07	3.15232e+06	3.16619e+06	894324	1.87287e+06	1.28537e+06	2.18686e+06	1.18118e+06	816094	1.2982e+06	0.480329	0.554302	1.2492	0.516627	1.23126	0.455129	0.411748	0.349724	0.427307	0.341748	1.49731	0.672239	0.501271
O60235	Transmembrane protease serine 11D OS=Homo sapiens OX=9606 GN=TMPRSS11D PE=1 SV=1	TMPRSS11D	4	2	4	2	2	46.2	288726	2.43286e+06	147054	160822	642302		9.44436e+06	805297	464484	246936	1.32565e+06		390207	256566		507949	406086	363465	269776	152846	8.16959e+06	904485	886131	109965	2.50856e+06	846488	659191	1.76605e+06	0.421955	3.05379	0.284805	0.225999	0.464624		28.8272	0.751482	0.729026	0.366621	1.8193		0.568558
O60237	Protein phosphatase 1 regulatory subunit 12B OS=Homo sapiens OX=9606 GN=PPP1R12B PE=1 SV=2	PPP1R12B	8	6	9	6	6	110.3	5905944	1.557e+06		1.06921e+06	10844993										1.80785e+06	304708	1.66752e+06	1.70587e+06	4.61731e+06	1.09771e+06	848586				207268			265265	1.85979	0.421119		0.323754	1.69038
O60240	Perilipin-1 OS=Homo sapiens OX=9606 GN=PLIN1 PE=1 SV=2	PLIN1	62	28	318	28	28	56	5.48803e+08	5.37681e+07	3.45429e+08	1.10868e+09	1.05545e+08	1.08883e+08	1.6082e+08	4.54211e+08	8.05417e+07	1.60567e+08	5.60277e+06	1.37202e+08	5.56617e+07	1.93913e+07	6.62194e+07	4.54572e+07	5.63486e+07	7.05153e+07	6.83443e+07	2.17826e+08	3.15448e+07	1.32733e+07	1.11541e+08	5.81075e+06	4.13066e+06	2.03533e+07	5.18986e+07	1.38453e+07	3.85973	0.324793	3.21951	7.49769	0.367417	1.56837	2.36228	7.58517	2.26223	4.26613	0.137601	4.47417	1.45138
O60256	Phosphoribosyl pyrophosphate synthase-associated protein 2 OS=Homo sapiens OX=9606 GN=PRPSAP2 PE=1 SV=1	PRPSAP2	29	8	82	6	8	40.9	8.2915e+06	8.73763e+06	2.35957e+06	1.34446e+07	2.45381e+07	2.55411e+06	2.69665e+06	2.75509e+06	1.17118e+06	1.69352e+06	3.71787e+06	67591.2	1.1014e+06	476247	2.45542e+07	2.8869e+07	2.21633e+07	3.02304e+07	2.39266e+07	1.31929e+06	6.51672e+06	2.92669e+06	1.91105e+06	3.08369e+06	5.54745e+06	4.03423e+06	2.79986e+06	5.64107e+06	0.841042	0.761236	0.317181	1.31133	1.23199	0.530606	0.571292	0.964035	0.689269	0.942795	1.91322	0.046184	0.601756
O60259	Kallikrein-8 OS=Homo sapiens OX=9606 GN=KLK8 PE=1 SV=1	KLK8	10	2	2	2	2	28	582370	2.44697e+06	177125	204173	1.34971e+06			852898		109623	244058	397342	499097	173130	765791	1.5592e+06	904075		1.61084e+06	730126	140093	137023		427307	42353.9	461760	540408	479422	1.18342	4.27079	0.476989	0.398949	1.35757			2.56826		0.525185	1.0808	2.33642	2.34662
O60264	SWI/SNF-related matrix-associated actin-dependent regulator of chromatin subfamily A member 5 OS=Homo sapiens OX=9606 GN=SMARCA5 PE=1 SV=1	SMARCA5	21	25	116	14	25	121.8	1.48657e+07	4.95506e+07	4.61816e+06	4.64809e+06	27427169	5.24622e+06	2.54908e+06	9718337	5.03689e+06	4.48534e+06	6.34435e+06	3.80256e+06	4.49024e+06	2.46446e+06	3.28971e+07	3.28564e+07	1.11372e+07	2.4968e+07	4.21735e+07	1.75578e+07	2.64358e+07	7.65914e+06	9.06034e+06	9.63806e+06	9.47236e+06	7.90379e+06	8.04603e+06	1.4428e+07	1.34321	3.84546	0.552989	0.403842	1.22665	0.97085	0.481052	1.34509	1.17255	0.987701	1.2914	1.02773	0.970392
O60266	Adenylate cyclase type 3 OS=Homo sapiens OX=9606 GN=ADCY3 PE=1 SV=3	ADCY3	3	2	2	2	2	128.9	266382	114760		91647.5			173182		12939.2	12221.8		11301.4			151426		155526	1.00512e+06	319609	65101.5	643037	12730.2				8561.37			0.633944	0.234573		0.209724			0.860793		0.565443	0.505214		0.573384
O60271	C-Jun-amino-terminal kinase-interacting protein 4 OS=Homo sapiens OX=9606 GN=SPAG9 PE=1 SV=4	SPAG9	19	22	119	22	22	146.1	1.47881e+07	5.98578e+07	5.46982e+06	2.29862e+07	3.79526e+07	4.26971e+06	1.66495e+07	3.05167e+08	5.07105e+06	2.72691e+07	1.12475e+07	2.6191e+06	4.97528e+06	2.88202e+07	2.73582e+07	5.77929e+07	3.35921e+07	4.56855e+07	4.10571e+07	1.17603e+07	2.06948e+07	2.92684e+08	3.31146e+07	7.7025e+06	1.24107e+07	1.82983e+07	5.73884e+06	2.65361e+07	0.617551	2.14695	0.302706	0.923011	0.78448	0.365178	1.45214	10.4465	0.291971	1.48516	0.566243	0.175077	0.26593
O60282	Kinesin heavy chain isoform 5C OS=Homo sapiens OX=9606 GN=KIF5C PE=1 SV=1	KIF5C	11	10	107	1	1	109.4	1.36653e+06	1.72118e+06	309316	2.71409e+06	3840289		594243	1.31589e+06	824266	1489032	1.10126e+06	197455	1.03764e+06	715828	2.76525e+06	2.99586e+06	1.67888e+06	3.72509e+06	5.35518e+06	663432	652296	1.17022e+06	2.1902e+06	2.42467e+06	1.88683e+06	1.97448e+06	1.34672e+06	2.20196e+06
O60306	RNA helicase aquarius OS=Homo sapiens OX=9606 GN=AQR PE=1 SV=4	AQR	8	10	46	9	9	171.2	1.72026e+06	947610	1.81367e+06	1.79626e+06	3.36597e+06	3.06727e+06	3.54063e+06	904916	399419	408541	951270	915003	771534	567017	3.56567e+06	4.12963e+06	2.72304e+06	2.13083e+06	4.79887e+06	177519	2.95992e+06	1.09645e+06	1.10742e+06	1.50362e+06	1.56477e+06	731668	676361	2.28538e+06	1.19072	0.563362	1.66366	1.19555	1.15321	4.34826	5.11855	1.01823	0.755924	0.731385	1.57419	2.01051	1.35554
O60313	Dynamin-like 120 kDa protein, mitochondrial OS=Homo sapiens OX=9606 GN=OPA1 PE=1 SV=3	OPA1	19	18	112	18	18	111.6	4.63755e+07	8.55824e+07	1.12644e+07	4.53797e+07	1.61102e+08	2.2451e+07	1.32354e+07	2.47677e+07	3.95304e+07	1.08452e+07	3.86323e+06	8.05316e+06	4.53836e+06	17912925	1.00154e+08	1.22799e+08	9.65658e+07	1.5596e+08	1.74009e+08	1.93164e+07	4.66964e+07	3.47418e+07	1.64007e+07	7.44394e+06	6.54824e+06	1.17266e+07	4.80363e+06	8.79821e+06	0.861272	1.36514	0.277236	0.810388	1.48093	0.853957	0.51338	1.57282	4.22216	1.09572	0.360792	0.998629	0.449997
O60331	Phosphatidylinositol 4-phosphate 5-kinase type-1 gamma OS=Homo sapiens OX=9606 GN=PIP5K1C PE=1 SV=2	PIP5K1C	7	4	6	4	4	73.2	963177	713498	246423	531016	807059	738397	539078	138613	27151.9		132587	24547.9	26324	155481	1.27239e+06	1.11537e+06	1.71085e+06	1.83176e+06	2.00386e+06	3.25525e+06	439798	315170	476637	42706.3	607959	314214	39878.4	314958	0.936855	0.596074	0.317641	0.496654	0.388555	1.47097	1.09513	0.749507	0.246935		1.05435	0.259197	0.22225
O60333	Kinesin-like protein KIF1B OS=Homo sapiens OX=9606 GN=KIF1B PE=1 SV=5	KIF1B	3	4	13	4	4	204.3	671185	2.4378e+07	1.51042e+06	230381	3.56434e+06	395509	574771	2.85439e+06	1.30865e+06	17842.8	1.38887e+06	1.14255e+06	1.85502e+06	1.4186e+06	5095528	3688303		1.456e+06	1.8096e+06	1.04805e+06	1.78481e+06	2.10951e+06	2.55738e+06	3.26154e+06	3.01167e+06	2.57102e+06	2.4754e+06	5.76091e+06	0.440307	13.7358	1.31311	0.145325	1.15737	0.531394	0.787513	1.32922	1.02499	0.0132196	0.951169	1.03897	1.34881
O60341	Lysine-specific histone demethylase 1A OS=Homo sapiens OX=9606 GN=KDM1A PE=1 SV=2	KDM1A	9	5	15	5	5	92.8	883900	1.8092e+06	1.36334e+06	1970332	2.03556e+06	1.26342e+06	400616	1.0242e+06	668548	573833	287120	97113	247075	327603	5.15835e+06	3.2594e+06	1.74948e+06	1.91019e+06	3.91401e+06	630134	2.47036e+06	674279	322346	549624	252035	449254	191905	796381	0.655321	1.15207	1.3395	1.40466	0.746994	1.91843	0.62034	2.2151	2.43194	1.97454	0.913245	0.410141	0.834368
O60343	TBC1 domain family member 4 OS=Homo sapiens OX=9606 GN=TBC1D4 PE=1 SV=2	TBC1D4	7	7	16	7	7	146.5	4.71857e+06	1.75205e+06	801422	2.63533e+06	4.7776e+06	1.01241e+06	486172	1.47608e+06	1.25482e+06	2.9554e+06	1.35849e+06		945870	3.47693e+06	4.74932e+06	4.75974e+06	4.8023e+06	1.07877e+07	4.22622e+06	1.79555e+06	1.38448e+06	355987	1.14146e+06	979476	2.27475e+06	3.5007e+06	681612	1.57833e+06	2.56992	0.819594	0.578444	1.38015	1.28796	1.12931	0.553032	1.00708	1.43994	3.20805	1.36309		1.00764
O60427	Acyl-CoA (8-3)-desaturase OS=Homo sapiens OX=9606 GN=FADS1 PE=1 SV=3	FADS1	4	2	2	2	2	51.9		140559	562881										292437		408604	278031			1.50039e+06	125895			375785					120861		0.450322	2.78247										1.74299
O60437	Periplakin OS=Homo sapiens OX=9606 GN=PPL PE=1 SV=4	PPL	42	66	315	66	66	204.6	4.26914e+07	2.36957e+08	2.62497e+07	4.75214e+07	4.58762e+07	4.29834e+07	1.83518e+07	5.72456e+07	9.43801e+06	2.10599e+07	1.96188e+07	1.963e+07	1.91128e+07	1.83276e+07	6.63757e+07	6.72459e+07	4.42353e+07	6.32807e+07	5.57137e+07	1.83462e+07	4.76195e+07	3.62643e+07	1.63788e+07	2.01886e+07	3.15061e+07	2.07724e+07	1.70262e+07	4.29113e+07	1.3691	6.52689	1.1156	1.46543	0.728222	2.82321	1.2292	2.58949	0.71806	1.51564	1.30514	1.73394	1.34993
O60443	Gasdermin-E OS=Homo sapiens OX=9606 GN=GSDME PE=1 SV=2	GSDME	25	10	96	10	10	54.5	1.66281e+07	8.46349e+06	1.41896e+06	2.02072e+07	7.16282e+06	2.75474e+06	1.66717e+06	1.12496e+06	1.64676e+06	1.06231e+06	663793	1.00118e+06	690824	1.02145e+06	1.37699e+07	2.18198e+07	1.82161e+07	2.43692e+07	5.12291e+06	352867	7.91611e+06	1.94922e+06	5.6807e+06	1.57093e+06	2.63557e+06	5.47548e+06	1.896e+06	4.26219e+06	2.56971	1.12339	0.290603	3.0028	0.547907	0.871907	0.538109	0.445663	1.09726	0.669563	0.386737	0.774509	0.427321
O60462	Neuropilin-2 OS=Homo sapiens OX=9606 GN=NRP2 PE=1 SV=3	NRP2	10	9	26	9	9	104.8	3.20458e+07	7.91531e+06	2.34096e+06	10265924	1.52951e+07	1.67309e+06	2.07016e+06	7.2614e+06	2.97381e+06	281021	4.54307e+06	3.17871e+06	3.87432e+06	3.52988e+06	2.76514e+07	2.09913e+07	1.24266e+07	2.31211e+07	1.7577e+07	3.27499e+06	1.24127e+07	1.828e+06	6.59125e+06	7.29162e+06	1.13016e+07	1.00453e+06	8.45718e+06	1.5726e+06	4.08441	0.8665	0.395406	1.25816	0.964921	0.436742	0.551079	1.77987	1.226	0.109591	1.63768	1.52146	1.48279
O60476	Mannosyl-oligosaccharide 1,2-alpha-mannosidase IB OS=Homo sapiens OX=9606 GN=MAN1A2 PE=1 SV=1	MAN1A2	4	2	15	2	2	73	372928	398868	447044	393228	780325	441899		404220	161582	238023	290536	85213	269549	82997.5	709702	531977	1.08057e+06	961652	1.58132e+06	214407	35285.2	251135	337449	196287	497932		244628	441875	1.22143	1.12205	1.94036	1.23842	1.26503	2.96425		1.61978	1.08903	1.51749	1.71219	0.666788	1.68653
O60486	Plexin-C1 OS=Homo sapiens OX=9606 GN=PLXNC1 PE=1 SV=1	PLXNC1	3	5	13	4	4	175.6	2.33792e+06	8.91553e+06	1.39489e+06	1.30868e+06	649099			888963	1.05675e+06	1.5775e+06	2.24059e+06	2.58881e+06	1.35074e+06	1.26951e+06	6.59852e+06	3.32062e+06	867941	1.21335e+07	993597	4.24362e+06	1.03308e+06		16835.9	214201	952010	503589	1.01743e+06	605062	1.11128	3.63984	0.878665	0.598146	0.152717			0.882114	1.76369	2.49046	3.26977	5.01633	2.09282
O60488	Long-chain-fatty-acid--CoA ligase 4 OS=Homo sapiens OX=9606 GN=ACSL4 PE=1 SV=2	ACSL4	35	19	135	18	19	79.1	2.15646e+07	1.28639e+07	1.33493e+07	1.56093e+07	4.36273e+07	1.45149e+07	1.37471e+07	5.00157e+06	2.22546e+06	3.91167e+06	4.30982e+06	2.5402e+06	6.8521e+06	1.74043e+06	2.7814e+07	3.26147e+07	2.20914e+07	5.15857e+07	1.35935e+08	1.27969e+07	5.27291e+07	5.81366e+06	3.69129e+06	1.11664e+07	5.95515e+06	6.3675e+06	4.88588e+06	5.69293e+06	0.913761	0.468174	0.74962	0.635997	0.915024	1.25967	1.21662	0.804884	0.60236	1.00152	1.02	0.79825	1.72174
O60493	Sorting nexin-3 OS=Homo sapiens OX=9606 GN=SNX3 PE=1 SV=3	SNX3	54	10	265	8	10	18.8	2.74844e+07	3.33783e+07	8.38414e+06	2.19185e+07	6.90936e+07	1.10654e+07	1.52539e+07	1.41621e+07	6.54122e+06	9.16325e+06	1.1771e+07	6.07769e+06	9.30346e+06	7.68349e+06	4.68111e+07	8.41547e+07	6.68305e+07	6.11509e+07	7.17547e+07	8.86638e+06	2.97199e+07	8.00655e+06	1.32658e+07	1.10581e+07	1.67432e+07	1.24191e+07	9.45224e+06	1.54543e+07	1.23163	1.2847	0.4979	0.944463	1.53255	1.01557	1.42766	1.26195	0.980355	1.29908	1.54256	1.05754	1.29443
O60496	Docking protein 2 OS=Homo sapiens OX=9606 GN=DOK2 PE=1 SV=2	DOK2	14	5	20	5	5	45.4	351582	1.018e+06	486699	1.25141e+06	3.44079e+06		48364.7	732361	239684	459729	173092	262511	228385	196618	2.19856e+06	2.80493e+06	813982	4.51716e+06	6.13548e+06	1.15328e+06	492806	518041	597114	223934	130303	234191	156399	36203.6	0.309497	0.769695	0.567779	1.05927	1.49923		0.0889217	1.8483	1.01741	1.84595	0.642448	1.29372	0.899979
O60499	Syntaxin-10 OS=Homo sapiens OX=9606 GN=STX10 PE=1 SV=1	STX10	8	2	6	2	2	28.1	742778	1.3947e+06	1604683		1.74889e+06					45470.3			20791.2		3.25542e+06	2.36932e+06	1.37181e+06	3.98033e+06	4884219			20355.4				22171.6			0.11481	0.185158	0.328699		0.133803					0.43718			0.196182
O60502	Protein O-GlcNAcase OS=Homo sapiens OX=9606 GN=OGA PE=1 SV=2	OGA	15	11	53	11	11	102.8	1.69067e+07	1.22868e+07	1.33953e+07	7.04003e+06	1.78489e+07	6.12623e+06	3.63856e+06	1.55103e+06	726663	757526	1.10144e+06	77322.5	868943	78870.2	1.98555e+07	2.08904e+07	2.00482e+07	1.41062e+07	1.24204e+07	1.83956e+07	1.29032e+07	1.6161e+06	1.02371e+06	1.08189e+06	3.03757e+06	2.78824e+06	1.2631e+06	3.15459e+06	1.15339	0.719941	1.21104	0.461817	0.60271	0.855965	0.518436	0.981707	0.773577	0.762831	1.02527	0.0955677	0.858755
O60504	Vinexin OS=Homo sapiens OX=9606 GN=SORBS3 PE=1 SV=2	SORBS3	22	12	65	12	12	75.3	1.22442e+07	2.90251e+06	3.37993e+06	6.79809e+06	1.15095e+07	4.3691e+06	3.56962e+06	4.35876e+06	2.13157e+06	2.22593e+06	2.75747e+06	1.10196e+06	3.02071e+06	1.31505e+06	1.34367e+07	8.28414e+06	1.0412e+07	1.1431e+07	1.34644e+07	2.23312e+06	6.67151e+06	4.80138e+06	5.38081e+06	6.85812e+06	5.2204e+06	2.51783e+06	5.09891e+06	6.85718e+06	2.85272	0.580821	1.04357	1.52298	1.32728	2.08481	1.737	1.38228	1.13695	1.12309	1.28605	0.682407	1.49575
O60506	Heterogeneous nuclear ribonucleoprotein Q OS=Homo sapiens OX=9606 GN=SYNCRIP PE=1 SV=2	SYNCRIP	43	22	585	15	15	69.6	2.77665e+07	3.51476e+07	1.16304e+07	1.90018e+07	6.66373e+07	5.55846e+07	1.29678e+07	1.07576e+07	5.91801e+06	5.39916e+06	5.93839e+06	4.5548e+06	8.41915e+06	3.31658e+06	5.74618e+07	7.28805e+07	5.3116e+07	7.05579e+07	8.28378e+07	1.02339e+07	3.17817e+07	7.55331e+06	9.97478e+06	1.33052e+07	6.93351e+06	9.14798e+06	1.17023e+07	2.0405e+07	0.983161	1.06891	0.545742	0.646961	1.16789	4.03093	0.959004	1.13492	1.05012	0.906253	0.921372	0.938353	1.38688
O60508	Pre-mRNA-processing factor 17 OS=Homo sapiens OX=9606 GN=CDC40 PE=1 SV=1	CDC40	8	5	14	5	5	65.5	2.78554e+06	456372	442453	2.24913e+06	1.3693e+06	2.29634e+06	1.3062e+06	191742	125296	297009	178125		145613	66525.3	2.83809e+06	2.9362e+06	9.30968e+06	5.13554e+06	1.81027e+06	2.21244e+06	1.79061e+06	109932	128661	448116	386109	135207	252438	310983	1.10563	0.155583	0.232733	0.858415	0.269018	1.86675	1.08283	0.568396	0.624712	1.40079	0.776553		0.673985
O60524	Ribosome quality control complex subunit NEMF OS=Homo sapiens OX=9606 GN=NEMF PE=1 SV=4	NEMF	7	7	15	7	7	122.9		2.68664e+06		504739	3.38731e+06	98081.2	156434	939102	479050	1329752	215295		408519	1.08902e+06	2.21598e+06	6.92608e+06	1.22859e+06	1831144	3.58653e+06	518357	3.29657e+06	1.19196e+06	280940	438703	307766	1.26923e+06	626225	891987		2.21524		0.465926	1.60956	0.192843	0.313654	1.20734	1.03588	2.71993	0.407066		0.82006
O60547	GDP-mannose 4,6 dehydratase OS=Homo sapiens OX=9606 GN=GMDS PE=1 SV=1	GMDS	40	14	48	14	14	41.9	3.72004e+06	4.43418e+06	327161	1.14236e+06	9.08425e+07	3.22342e+06	5.37373e+06	2.39606e+06	1.14796e+06	1.22403e+06	765599	364656	561834	1.10146e+06	6.71281e+06	1.20991e+07	6.29609e+06	1.00321e+07	6.3275e+06	4.18028e+06	5.98602e+06	3.46165e+06	1.4603e+06	1.62329e+06	1.73611e+06	1.70097e+06	1.83155e+06	3.32857e+06	0.573882	0.58753	0.0668846	0.169456	6.93659	1.01845	1.73141	0.921567	0.74262	0.749014	0.433056	0.273878	0.337408
O60565	Gremlin-1 OS=Homo sapiens OX=9606 GN=GREM1 PE=1 SV=1	GREM1	12	1	3	1	1	20.7					1.3613e+06
O60568	Multifunctional procollagen lysine hydroxylase and glycosyltransferase LH3 OS=Homo sapiens OX=9606 GN=PLOD3 PE=1 SV=1	PLOD3	34	21	301	21	21	84.7	2.22474e+07	1.89083e+07	4.28874e+06	2.1105e+07	5.98933e+07	2.54496e+07	1.86784e+07	1.51078e+07	1.22879e+07	9.74701e+06	1.70187e+07	7.47813e+06	1.43505e+07	5.4644e+06	8.18627e+07	7.49631e+07	8.85996e+07	5.2375e+07	2.40115e+08	1.27321e+07	3.1187e+07	1.27746e+07	2.35953e+07	2.46535e+07	2.5948e+07	2.81156e+07	1.84285e+07	3.48612e+07	0.823311	0.601003	0.210331	0.751017	1.09709	1.92891	1.44369	0.811124	1.10961	0.832581	1.34377	0.784012	1.20301
O60603	Toll-like receptor 2 OS=Homo sapiens OX=9606 GN=TLR2 PE=1 SV=1	TLR2	5	4	7	4	4	89.8	2.89299e+06	8.53424e+06	1.27484e+06	6.77645e+06	4.45031e+06	99314.9	2.02921e+06	2.18727e+06	1.36501e+06	2.77874e+06	1.08397e+06	2.58258e+06	1.82462e+06	1.4993e+06	2.75164e+06	5.1398e+06		5.37369e+06	3.48525e+06	12983084	47168.5	2.23039e+06	3.20802e+06	2.17652e+06	1.32202e+06	1.20584e+06	4.16431e+06	1.95781e+06	1.66934	4.22965	0.974864	3.75993	1.27107	0.117371	2.44554	0.963966	1.01183	1.94839	0.702572	2.22258	1.25559
O60610	Protein diaphanous homolog 1 OS=Homo sapiens OX=9606 GN=DIAPH1 PE=1 SV=2	DIAPH1	19	22	158	22	22	141.3	6.49352e+06	1.34724e+07	2.99797e+07	7.08913e+06	2.04357e+07	7.70947e+06	3.85089e+06	5.2911e+06	1.81353e+06	2.07485e+06	1.43439e+06	1.32461e+06	1.92082e+06	1.59052e+06	1.40055e+07	2.05595e+07	2.77484e+07	2.26968e+07	2.28582e+07	3.37957e+07	9.32293e+06	3.87206e+06	5.18122e+06	5.13161e+06	2.39628e+06	8.37025e+06	3.4533e+06	8.40053e+06	0.561818	1.00116	3.43742	0.589778	0.875159	1.36612	0.695868	1.42877	0.823668	0.8914	0.569634	0.698473	0.809879
O60613	Selenoprotein F OS=Homo sapiens OX=9606 GN=SELENOF PE=1 SV=4	SELENOF	15	2	12	2	2	18.1		1.43428e+06			768577					199924					1.32112e+06	2.40415e+06	3.1422e+06	4766267	11583914			125050	116604			60390.3				0.261596			0.0807839					0.686602
O60645	Exocyst complex component 3 OS=Homo sapiens OX=9606 GN=EXOC3 PE=1 SV=3	EXOC3	11	8	46	8	8	85.5	7.40301e+06	1.48498e+07	1.24624e+06	4.79249e+06	3.38561e+07	3.26989e+06	239112	3.83957e+06	563818	629026	1.33546e+06	225024	1.03867e+06	248743	3.02674e+07	2.16347e+07	6.31834e+07	3.17456e+07	1.61466e+08	2.21586e+06	5.16379e+06	1.05714e+06	1.74157e+06	1.26184e+06	2.55981e+06	2.14115e+06	1.10706e+06	4.12233e+06	0.34792	0.59942	0.0776175	0.216577	0.787569	0.31474	0.0234705	1.00293	0.247706	0.261413	0.513016	0.114779	0.423628
O60656	UDP-glucuronosyltransferase 1A9 OS=Homo sapiens OX=9606 GN=UGT1A9 PE=1 SV=1	UGT1A9	2	1	2	1	1	59.9	243887	498397			1.15359e+06			28530	91603.6	168622	64234.9	113406	222611	120636	222706							141108	54717.1	157154	165089	194975	240144	149578
O60662	Kelch-like protein 41 OS=Homo sapiens OX=9606 GN=KLHL41 PE=1 SV=2	KLHL41	28	17	79	17	17	68	5.38856e+06	5.63207e+06	1.50017e+08	1.41446e+06	1.94102e+06	1.45438e+07	888710	3.05571e+06	5.06914e+06	8.76225e+06	1.84724e+06	538748	4.4328e+06	3.74228e+06	2.37228e+06	4.67558e+06	1.14944e+07	3.45052e+06	6.92729e+06	1.94134e+08	3.48292e+06	4.03042e+06	2.52277e+06	4.93535e+06	4.38462e+06	3.18366e+06	4.67795e+06	2.47489e+06	0.449259	0.403304	16.575	0.113395	0.0801006	2.48341	0.154751	0.345657	0.964443	1.57695	0.307304	0.119004	0.782939
O60664	Perilipin-3 OS=Homo sapiens OX=9606 GN=PLIN3 PE=1 SV=3	PLIN3	50	16	277	16	16	47	7.01997e+06	5.87643e+07	3.67353e+07	8.98435e+06	7.06531e+07	1.19117e+07	1.27576e+07	1.65085e+07	9.07189e+06	7.67243e+06	7.27064e+06	9.50673e+06	1.08033e+07	4.83537e+06	4.79182e+07	1.06779e+08	8.87452e+07	7.00834e+07	1.68778e+08	2.75112e+07	3.53696e+07	1.88681e+07	1.24796e+07	1.63936e+07	1.2495e+07	2.7378e+07	3.01642e+07	2.22185e+07	0.237418	1.707	1.64646	0.292176	1.18274	0.825084	0.901148	1.06219	0.981751	0.785411	0.687986	1.19445	1.08535
O60669	Monocarboxylate transporter 2 OS=Homo sapiens OX=9606 GN=SLC16A7 PE=1 SV=2	SLC16A7	4	2	4	2	2	52.2	1.69176e+06			2.86953e+06	887073	83829.8	562660	1.00362e+06		1.63293e+06			1637.26			567587		142892		849454	929216	1.43131e+06	1967.38	514627		1.17965e+06		2.79974e+06	1.84196			3.00423	0.47806	0.186934	1.27949	2.30577		5.96878			0.0058733
O60678	Protein arginine N-methyltransferase 3 OS=Homo sapiens OX=9606 GN=PRMT3 PE=1 SV=4	PRMT3	2	1	3	1	1	59.9	304906	415170	219074	587822												805571	322350	619986	910281	71055	60711.5			210665
O60684	Importin subunit alpha-7 OS=Homo sapiens OX=9606 GN=KPNA6 PE=1 SV=1	KPNA6	21	9	59	4	4	60	1.91766e+06	1.59878e+06	4.24619e+06		475554	912859	238134	1.30709e+06	591883	108739	507157	415628	403074	838536	2.72491e+06	5.06502e+06	1.95146e+06	2.38413e+06	5.35318e+06		589521	1.2476e+06	1.83009e+06	1.73501e+06	1.44936e+06	896962	745882	3.07813e+06	1.67803	1.20159	4.92397		0.205972	1.63598	0.43521	1.41561	1.07816	0.187367	0.80778	0.878996	0.681615
O60687	Sushi repeat-containing protein SRPX2 OS=Homo sapiens OX=9606 GN=SRPX2 PE=1 SV=1	SRPX2	20	8	54	8	8	52.9	6.29474e+06	4.54418e+06	7.13955e+06	3892000	7.50605e+06	5.2032e+06	3.48667e+06	1.80274e+06	1.89733e+06	1.20069e+06	4.76115e+06	1.09065e+06	1.67611e+06	1.33492e+06	2.35071e+07	1.859e+07	1.49061e+07	1.11041e+07	1.17728e+07	7.4641e+06	1.06234e+07	1.67229e+06	2.06232e+06	7.10026e+06	6.49239e+06	2.8244e+06	1.39663e+06	4.33051e+06	1.03153	0.639587	1.55047	0.613276	0.60883	1.74631	1.19334	0.711398	1.25931	0.753843	2.76315	0.840444	1.03276
O60701	UDP-glucose 6-dehydrogenase OS=Homo sapiens OX=9606 GN=UGDH PE=1 SV=1	UGDH	69	29	335	29	29	55	1.60954e+07	2.30416e+07	3.16681e+07	1.15005e+07	8.50607e+07	3.09615e+07	1.16953e+07	9.27881e+06	6.37179e+06	9.88197e+06	2.91201e+07	6.8215e+06	1.42089e+07	1.16939e+07	5.39771e+07	162516668	6.80283e+07	1.52988e+08	2.94505e+08	1.88194e+07	2.37302e+07	1.1448e+07	1.57559e+07	2.07367e+07	5.09663e+07	6.51626e+07	1.66293e+07	2.07892e+07	0.42788	0.526104	1.11565	0.293979	1.11926	1.68574	0.64935	0.429553	0.49613	0.727844	1.98258	0.616664	1.02708
O60711	Leupaxin OS=Homo sapiens OX=9606 GN=LPXN PE=1 SV=1	LPXN	21	5	42	5	5	43.3	2.31836e+07	1.70337e+06	36899708	4.16288e+07	8.82521e+06	1.68489e+07	1.09439e+06	1.1206e+06	660196	246815	467840	44712.6	493587	113053	2.65601e+06	5.6331e+06	2.65105e+06	7.99804e+06	4.35694e+06	3.60766e+06	80443.7	867392	1.47214e+06	925070	735384	655603	554396	329811	2.35789	0.148797	4.97342	4.07115	0.444273	3.50965	0.23247	0.799405	0.792132	0.280128	0.490824	0.0622859	0.549789
O60716	Catenin delta-1 OS=Homo sapiens OX=9606 GN=CTNND1 PE=1 SV=1	CTNND1	40	29	331	29	29	108.1	3.40941e+07	3.32803e+07	1.98473e+07	3.01723e+07	8.38546e+07	1.6154e+07	1.19799e+07	1.89012e+07	7.99994e+06	6.55332e+06	7.38423e+06	8.26121e+06	6.29376e+06	3.32549e+06	6.29385e+07	5.93457e+07	5.5325e+07	5.75913e+07	5.44644e+07	2.16266e+07	4.3966e+07	1.45239e+07	2.01656e+07	1.73232e+07	1.08216e+07	1.2328e+07	8.53541e+06	1.85441e+07	1.32195	1.10832	1.01983	1.12493	1.60933	1.28282	0.970148	1.75005	1.24582	0.965367	1.00549	1.49365	0.909889
O60749	Sorting nexin-2 OS=Homo sapiens OX=9606 GN=SNX2 PE=1 SV=2	SNX2	44	19	302	17	19	58.4	3.93318e+07	2.73401e+07	8.02899e+06	3.01003e+07	6.50056e+07	7.19237e+06	2.685e+07	1.72728e+07	9.96352e+06	1.20918e+07	1.71143e+07	6.99497e+06	1.30929e+07	1.36345e+07	5.75398e+07	9.88393e+07	5.78905e+07	7.56808e+07	8.36903e+07	7.44123e+06	9.89092e+07	1.34455e+07	1.37114e+07	2.23323e+07	2.10749e+07	2.29531e+07	1.26372e+07	1.69386e+07	1.52868	0.912671	0.413545	1.12493	1.25056	0.572522	2.17954	1.1021	1.06925	1.22749	1.60594	0.87154	1.30439
O60760	Hematopoietic prostaglandin D synthase OS=Homo sapiens OX=9606 GN=HPGDS PE=1 SV=3	HPGDS	15	2	5	2	2	23.3		959289	934199		652705	754216		309151	268168	201263	210292	135625	133899	83332.2		699287	812673	920848	375998			342640	45641.7		143035	353512	50299.8	170072		1.96631	2.95454		0.77101	3.68642		1.98648	2.89821	2.05754	1.98724	1.70175	1.34341
O60762	Dolichol-phosphate mannosyltransferase subunit 1 OS=Homo sapiens OX=9606 GN=DPM1 PE=1 SV=1	DPM1	34	7	81	7	7	29.6	3695133	7.06058e+06	5.52789e+06	5.50301e+06	9.90536e+06	275800	2.16738e+06	4.60004e+06	4.49174e+06	2.01447e+06	3.7702e+06	2.74104e+06	1.43802e+06	610897	8.80039e+06	1.60518e+07	1.50155e+07	1.26326e+07	2.55653e+07	6.685e+06	7.56196e+06	3.3493e+06	5.8133e+06	4.21411e+06	7.68038e+06	2.54762e+06	1.04453e+06	3.82947e+06	0.774956	1.27183	1.53637	1.10976	1.02825	0.118465	0.949362	1.43605	2.35849	1.00055	1.73096	1.67097	0.700958
O60763	General vesicular transport factor p115 OS=Homo sapiens OX=9606 GN=USO1 PE=1 SV=2	USO1	34	24	330	24	24	107.8	4.25343e+07	5.92891e+07	2.20282e+07	4.46307e+07	8.22746e+07	3.45199e+07	1.17803e+07	1.6288e+07	8.17574e+06	8.64926e+06	1.32474e+07	7.9229e+06	1.26372e+07	6.03979e+06	4.94865e+07	6.78915e+07	7.68339e+07	7.80411e+07	1.08373e+08	2.35785e+07	2.44199e+07	1.62846e+07	2.05178e+07	1.84744e+07	2.36188e+07	1.82538e+07	1.78099e+07	2.98287e+07	1.39172	1.6662	0.955169	1.40419	1.33247	2.31328	0.805042	1.11621	0.942357	0.943035	1.33513	1.06025	1.35221
O60783	28S ribosomal protein S14, mitochondrial OS=Homo sapiens OX=9606 GN=MRPS14 PE=1 SV=1	MRPS14	17	2	6	2	2	15.1		1.56854e+06		1.15403e+06	1.14421e+06										1.62289e+06	2.53699e+06	1.76418e+06	1.43112e+06	2.20001e+06		2.70869e+06	145938		328672	230095	267687		509709		0.823051		0.677932	0.346001
O60784	Target of Myb1 membrane trafficking protein OS=Homo sapiens OX=9606 GN=TOM1 PE=1 SV=2	TOM1	26	9	101	9	9	53.8	3.70528e+06	1.39593e+07	8.89231e+06	3.36019e+06	1.07059e+07	2.72561e+06	2.19046e+06	2.87819e+06	1.80771e+06	1.30474e+06	848938	5.39265e+06	1.58096e+06	732506	1.34582e+07	1.90397e+07	1.82653e+07	2.1136e+07	1.64568e+07	1.49757e+07	5.68807e+06	2.69488e+06	2.45711e+06	2.4626e+06	2.27918e+06	2.47728e+06	1.94881e+06	2.37666e+06	0.520181	1.68321	1.65439	0.453604	0.743938	0.783691	0.642272	1.18522	1.25204	0.85482	0.514126	4.33637	1.01653
O60825	6-phosphofructo-2-kinase/fructose-2,6-bisphosphatase 2 OS=Homo sapiens OX=9606 GN=PFKFB2 PE=1 SV=2	PFKFB2	17	9	43	6	9	58.4	1.5317e+07	5.00126e+06	3.17477e+06	5.55259e+06	15924208	988323		2.04987e+06	3.34929e+06	2.9449e+06	2.64008e+06	688452	3.16122e+06	450677	3.43173e+06	5.52635e+06	4.17892e+06	1.51839e+07	9.77434e+06	2.09268e+06	3.89002e+06	4.82448e+06	4.83183e+06	1.2285e+06	3.79172e+06	857720	4.92107e+06	3.72601e+06	4.21783	1.18287	1.15856	1.47025	2.17048	0.557395		0.82372	2.26368	1.88275	1.56021	0.54022	1.98346
O60826	Coiled-coil domain-containing protein 22 OS=Homo sapiens OX=9606 GN=CCDC22 PE=1 SV=1	CCDC22	35	17	146	17	17	70.7	8.72054e+06	1.27693e+07	8.26783e+06	6.03988e+06	2.25871e+07	2.31958e+06	2.53548e+06	9.61797e+06	4.89851e+06	9.20399e+06	1.10082e+07	4.58981e+06	6.40216e+06	3.98016e+06	2.37386e+07	3.70737e+07	2.81146e+07	3.19515e+07	2.98724e+07	7841536	7.19155e+06	4.52626e+06	8.34235e+06	8.69108e+06	1.67823e+07	8.87843e+06	1.08443e+07	2.11347e+07	1.10752	1.39289	1.39152	0.737592	1.41988	0.603344	0.672541	1.17979	1.01063	1.79625	1.98587	1.09941	1.22621
O60828	Polyglutamine-binding protein 1 OS=Homo sapiens OX=9606 GN=PQBP1 PE=1 SV=1	PQBP1	20	3	13	3	3	30.5		860731		666418	1.04297e+06		790798		608785						1.86485e+06	1.04484e+06	666970	1.50187e+06	2.11088e+06		410599		581096							1.21054		1.04929	0.845327		2.70449		1.55256
O60831	PRA1 family protein 2 OS=Homo sapiens OX=9606 GN=PRAF2 PE=1 SV=1	PRAF2	22	3	48	3	3	19.2	1.37266e+07	8.50413e+06	2.95686e+06	1.95418e+06	1.84536e+06	587022	44800.8	3.4391e+06	1.54524e+06	1.43849e+06	6.31834e+06	2.80559e+06	1.21442e+06	1.8258e+06	1.91168e+07	11881206	1.81319e+07	1.04342e+06	6.66726e+06	4.22801e+06	8.29871e+06	6.14231e+06	6.05397e+06	4.93467e+06	8.7998e+06	7.39911e+06	4.57603e+06	6.05423e+06	4.81398	2.5616	1.37423	0.659001	0.320334	0.421641	0.0328153	0.750048	0.566827	0.49914	2.02657	1.19485	0.413553
O60832	H/ACA ribonucleoprotein complex subunit DKC1 OS=Homo sapiens OX=9606 GN=DKC1 PE=1 SV=3	DKC1	30	13	169	13	13	57.6	1.10619e+07	2.08181e+07	8.73722e+06	5.6454e+06	2.53522e+07	5.12896e+06	5.65045e+06	9.38763e+06	4.12518e+06	3.13414e+06	4.78931e+06	4.59706e+06	5.25851e+06	2.07122e+06	4.26289e+07	3.95633e+07	2.41438e+07	4.8627e+07	4.4357e+07	4.63705e+06	1.98251e+07	4.27806e+06	6.80487e+06	4.03826e+06	7.46986e+06	4.96873e+06	7.08051e+06	1.1714e+07	0.891945	1.44175	0.93362	0.437705	1.01183	0.847002	0.951569	1.56035	1.15324	0.828809	1.17072	1.49207	1.36473
O60841	Eukaryotic translation initiation factor 5B OS=Homo sapiens OX=9606 GN=EIF5B PE=1 SV=4	EIF5B	19	18	159	18	18	138.7	4.73339e+06	1.04029e+07	2.00285e+06	1.1332e+07	1.88248e+07	5.85304e+06	1.24908e+07	1.05082e+07	6.93128e+06	8.87711e+06	4.55716e+06	3.58563e+06	1.28983e+07	2.0087e+06	5.62789e+07	4.18234e+07	2.96075e+07	5.0413e+07	4.96542e+07	6.88666e+06	1.83222e+07	1.20642e+07	9.79967e+06	2.41302e+07	7.5054e+06	1.01384e+07	1.27687e+07	1.26916e+07	0.421283	0.79524	0.236232	0.969812	0.829304	1.06692	2.32189	1.1278	1.2512	1.51581	0.719303	0.751474	2.1615
O60844	Zymogen granule membrane protein 16 OS=Homo sapiens OX=9606 GN=ZG16 PE=1 SV=3	ZG16	40	5	16	5	5	18.1	595591	418794		779972	7.63242e+07		283920	66333.1			29028.6	1.15342e+06		13523.9	570744	1.38268e+06	1.41219e+06	619293	314649	272826	112966	63482.5	56087.6	295506	57555.3		49603.3	67788.1	0.0991485	0.0598797		0.124852	6.289		0.098715	0.0680464			0.0437939	2.3105
O60861	Growth arrest-specific protein 7 OS=Homo sapiens OX=9606 GN=GAS7 PE=1 SV=3	GAS7	13	5	5	5	5	54.3	8.23334e+06	962718		1.62343e+06	6.32231e+06	6536381	761481	511136	2.2943e+06	2.34356e+06	3.69468e+06		3.79779e+06	1.03564e+06	705667	334160	2.08992e+06	1.26288e+06	823948	1.7782e+06	367839	1.90503e+06	3.43358e+06	4.76116e+06	5.97283e+06	3.67601e+06	3.37134e+06	4.65522e+06	7.75038	0.778373		1.46947	2.94581	12.6018	1.49712	0.174125	1.31457	1.27019	1.85103		2.0201
O60869	Endothelial differentiation-related factor 1 OS=Homo sapiens OX=9606 GN=EDF1 PE=1 SV=1	EDF1	28	4	74	4	4	16.4	2.52474e+06	1.37097e+07	2.37946e+06	1.84677e+06	1.02065e+07	662229	1.39538e+06	4.01436e+06	1.34968e+06	1.2351e+06	3.65838e+06	499412	1.47417e+06	327152	7.35515e+06	8.29368e+06	6.32468e+06	8.74297e+06	1.03095e+07	1.88464e+06	9.89949e+06	2.66755e+06	2.90552e+06	2.26699e+06	5.37572e+06	2.44483e+06	2.88168e+06	2.96558e+06	0.768106	3.58241	0.959338	0.540255	1.53696	0.41263	0.886639	1.84099	1.04106	0.901169	2.46738	0.447237	1.0556
O60879	Protein diaphanous homolog 2 OS=Homo sapiens OX=9606 GN=DIAPH2 PE=1 SV=1	DIAPH2	10	10	43	10	10	125.5	1.29119e+07	3.39708e+06	1.00348e+07	5.54029e+06	1.83007e+07	1.69668e+06	2.17185e+06	5.27422e+06	4.07894e+06	4.55568e+06	3.38436e+06	1.21671e+06	1.81896e+06	2.05101e+06	1.13591e+07	1.07294e+07	1.15602e+07	1.12683e+07	1.2977e+07	1.56516e+07	4.28604e+06	6.01593e+06	4.73725e+06	3.30138e+06	5.55227e+06	5.13538e+06	4.42917e+06	1.14715e+07	2.58682	0.584553	2.66426	1.06731	1.81479	0.696185	0.908777	1.38303	1.799	1.90063	1.30516	0.623026	0.744755
O60884	DnaJ homolog subfamily A member 2 OS=Homo sapiens OX=9606 GN=DNAJA2 PE=1 SV=1	DNAJA2	25	7	51	7	7	45.7	6.06876e+06	3.15401e+07	2.64637e+06	2.49292e+07	5.38958e+07	276918	1.01913e+07	1.11705e+07	5.76474e+06	9.46272e+06	8.6455e+06	1.35909e+07	6.0094e+06	1.10974e+07	5.21401e+07	4.68593e+07	6.61927e+07	1.26452e+08	7.97073e+07	23134028	1.53002e+07	8.78698e+06	6.44106e+06	6.76183e+06	6.58527e+06	8.49577e+06	6.07585e+06	6.98567e+06	0.323336	1.44331	0.18685	1.27715	1.42132	0.0302172	1.13406	0.9747	0.846032	1.31366	1.10943	2.31574	0.818739
O60885	Bromodomain-containing protein 4 OS=Homo sapiens OX=9606 GN=BRD4 PE=1 SV=2	BRD4	7	9	23	6	9	152.1		7.22991e+06	3.48718e+06	709691	4.03714e+06	1.35884e+06	2.39112e+06	2.76496e+06	2.4783e+06	3.72443e+06	2.57878e+06	3.1069e+06	5.69211e+06	4.83645e+06	7.41399e+06	8.3983e+06	2.44747e+06	8.96135e+06	5.69813e+06	1.00936e+06	8.56777e+06	3.99062e+06	2.65132e+06	2.99938e+06	2.2621e+06	3.79967e+06	3.86571e+06	6.58209e+06		2.85406	2.12399	0.313644	0.918426	1.2791	2.2953	0.873641	1.31707	1.87229	1.19832	1.91698	2.80825
O60888	Protein CutA OS=Homo sapiens OX=9606 GN=CUTA PE=1 SV=2	CUTA	15	2	31	2	2	19.1	4.58358e+06	2.55422e+07	5.24241e+06	4.35678e+06	1.49185e+07	3674136	464276	667050		111634	27910.5			81810.6	6.73636e+06	2.52973e+07	3.26443e+07	1.76886e+07	21557645	3.32944e+06		836092		136114				104049	0.148677	0.711606	0.225352	0.135889	0.239523	0.244086	0.0314533	0.741912		0.197542	0.0456535
O60906	Sphingomyelin phosphodiesterase 2 OS=Homo sapiens OX=9606 GN=SMPD2 PE=1 SV=2	SMPD2	3	1	1	1	1	47.6		230865	237553	188257	1528142		198033								409594	768242	207434	1234519	2.90204e+06	318897	197910
O60911	Cathepsin L2 OS=Homo sapiens OX=9606 GN=CTSV PE=1 SV=2	CTSV	9	3	4	3	3	37.3		3.55622e+06	71667.6	32583.2	520802	45602.8	57144.5					97834.5	151864	731757	555170	515887	439850	540254	560795	33679.6	254530				97783.5		107430			11.7151	0.364274	0.120168	0.988713	0.358225	0.457762					0.586299	0.727704
O60927	E3 ubiquitin-protein ligase PPP1R11 OS=Homo sapiens OX=9606 GN=PPP1R11 PE=1 SV=1	PPP1R11	19	2	5	2	2	13.9		957314		191307	933975											1.36699e+06		605890	893061	185996	3.40816e+06			113592						0.603829		0.135092	0.339496
O60934	Nibrin OS=Homo sapiens OX=9606 GN=NBN PE=1 SV=1	NBN	5	4	10	4	4	84.9	450833	1.60865e+06		948397	3.31879e+06					350623		231989		331099	4.4433e+06	3.77184e+06	3.4861e+06	3.91596e+06	5.95983e+06	744513	2.53266e+06	49450.9							0.153642	0.470866		0.310788	0.559829					0.907383		0.736874
O60936	Nucleolar protein 3 OS=Homo sapiens OX=9606 GN=NOL3 PE=1 SV=2	NOL3	30	4	28	4	4	22.6	1.17756e+06	3.53823e+06	1.33147e+08	1.62074e+07	2.68738e+06		8.39074e+06	4.97234e+06	168945	1.13797e+06	2.23531e+06	39529.6		131970	1.20368e+06	1.85734e+06	659339	1.32022e+06	187073	3.61375e+06	2.74398e+06	1.25704e+06	649604	167629	553683	1.85616e+06	528630	1.79405e+06	0.147186	0.37985	22.055	1.94795	0.166263		2.19046	1.85262	0.105872	0.674572	1.22483	0.0287603
O60938	Keratocan OS=Homo sapiens OX=9606 GN=KERA PE=1 SV=1	KERA	19	6	13	6	6	40.5	581886592	22324554	3.144e+07	1.21025e+06	1.36244e+06	4.68416e+08	262771	6.28062e+06	464751	1.83458e+06	389297	7.7152e+06	3.46727e+06	273650	734212	2.34769e+06	4.1543e+06	491511	499643	2.21682e+08	394513	9.53071e+06	122324	4.0099e+06	298831	1.10364e+06	3.47107e+06	625242	11.5375	0.380187	0.826123	0.0230743	0.0133713	19.0219	0.0108818	0.333504	0.0415077	0.154991	0.0304013	0.8	0.287477
O75023	Leukocyte immunoglobulin-like receptor subfamily B member 5 OS=Homo sapiens OX=9606 GN=LILRB5 PE=1 SV=2	LILRB5	12	4	18	4	4	64	494631	511433		242666	1.87974e+06		862821	498229	587156	962564	866047		113849	1301291	807308	582548		492505	1.03616e+06		2.34157e+06	1.39205e+06	762383	1.07293e+06	1.12375e+06	925884	83896.2	1.47101e+06	1.0878	0.966046		0.513165	2.0462		3.96313	0.732186	1.45129	2.25057	1.87174		0.26124
O75030	Microphthalmia-associated transcription factor OS=Homo sapiens OX=9606 GN=MITF PE=1 SV=2	MITF	5	3	3	1	2	58.8	572982		600518	418662	286655			75340.7		182851				67206.8	760034	1.23654e+06	1.01863e+06	471927	926938		374468	99823.9	161322		70098.1	373667		635704
O75037	Kinesin-like protein KIF21B OS=Homo sapiens OX=9606 GN=KIF21B PE=1 SV=2	KIF21B	1	2	10	2	2	182.5	260579	5.19557e+06	774827		692737			1.55928e+06			220980			156390	1190545	1.76384e+06	679383	986428	916332		311688	388911	662993		648556	389759		737238	0.408397	6.99388	1.6093		0.537395			2.66843			0.556159
O75044	SLIT-ROBO Rho GTPase-activating protein 2 OS=Homo sapiens OX=9606 GN=SRGAP2 PE=1 SV=3	SRGAP2	10	10	32	9	10	120.8	3.6354e+06	6.01044e+06	4.52246e+06	1.41186e+07	1.10225e+07	1.96966e+06	741729	364149	398564	222465	2.3e+06	107703	996549	114132	1.55369e+07	1.69207e+07	1.36562e+07	1.80762e+07	1.3526e+07	2.82507e+06	2.28812e+06	501004	626684	326589	4.07267e+06	505587	1.78865e+06	775096	0.429131	0.609376	0.70746	1.60254	0.644017	0.476186	0.182866	0.323526	0.595577	0.314458	3.00519	0.186854	1.38244
O75051	Plexin-A2 OS=Homo sapiens OX=9606 GN=PLXNA2 PE=1 SV=4	PLXNA2	2	3	9	2	2	211					721445	270649		57340.7	25828.8	72396.3	197735	93615.8	51359.4	54467.4			1.01795e+06	816136	154053		144952	56778.2	121403	169619	319601		63602.4	49259.2					1.44461	2.24244		0.655359	0.496513	1.31644	3.32364	2.08934	0.916544
O75054	Immunoglobulin superfamily member 3 OS=Homo sapiens OX=9606 GN=IGSF3 PE=2 SV=3	IGSF3	2	2	2	2	2	135.1	1.78661e+06	448375	300815	833529	635854	217073		119066		33790.6		22157	30186.4	18803.9	735945	2.22255e+06	1.41183e+06	1.04975e+06	1.08442e+06	164046	162875	41780.8			60939.2		24509.7		1.64589	0.354775	0.367248	0.738366	0.289941	0.409566		1.11549		0.503666		0.405353	0.441576
O75063	Glycosaminoglycan xylosylkinase OS=Homo sapiens OX=9606 GN=FAM20B PE=1 SV=1	FAM20B	8	2	2	2	2	46.4		663959	8.18735e+06					87892.8	130485	96219.9	109562	169724	149890	94874.1	2.37316e+06	1.52497e+06	1629201			1.16874e+06	339086	118488		179682	154033	68127.2	629746	117238		0.365224	6.94879					0.431669	1.07788	0.751852	0.791354	1.62774	1.14944
O75083	WD repeat-containing protein 1 OS=Homo sapiens OX=9606 GN=WDR1 PE=1 SV=4	WDR1	58	24	779	24	24	66.2	2.202e+08	2.11641e+08	5.61533e+07	6.29899e+07	3.01186e+08	2.84848e+07	1.44902e+08	2.18461e+08	1.84147e+08	2.67372e+08	1.9827e+08	1.14412e+08	1.89552e+08	1.93676e+08	2.62709e+08	2.65346e+08	1.80428e+08	1.8805e+08	2.92185e+08	5.23381e+07	3.95515e+08	2.45837e+08	3.56767e+08	2.97007e+08	2.75261e+08	3.96576e+08	2.63857e+08	5.88608e+08	2.40417	1.98468	0.812482	0.661302	1.62767	0.636958	3.30426	0.959301	1.36005	1.86796	1.28041	0.981061	1.29965
O75084	Frizzled-7 OS=Homo sapiens OX=9606 GN=FZD7 PE=1 SV=2	FZD7	3	2	7	2	2	63.6	548553	284481				250346	433647	66222.8	235951	136848	577295	227274	241146	164112	1.38905e+06	659556	144242		417925	2.39287e+06	1.28859e+06	209995	57474.4	723824	551454	192981	565055	652398	1.34103	0.59733				1.25345	2.21414	0.257852	1.54524	0.847758	3.30578	1.72805	1.46609
O75094	Slit homolog 3 protein OS=Homo sapiens OX=9606 GN=SLIT3 PE=2 SV=3	SLIT3	3	4	4	4	4	167.6	335381	433936	259039	125780	286144		174934	18712.3	161579		51939.6	282100	404130	65602.3	375467	588932	481787	1.62158e+06	327257	116028		73258.2	82899.6	233463	50736.2	71611.4	312285	25534.6	1.31324	1.45939	1.34419	0.473583	0.554588		1.43063	0.15695	2.27945		0.640689	4.62044	5.29265
O75110	Probable phospholipid-transporting ATPase IIA OS=Homo sapiens OX=9606 GN=ATP9A PE=1 SV=3	ATP9A	3	3	18	2	2	118.5	858935	431738	138059	824026	1.56739e+06	410934	218039		20094.4	71307.9	26102.4		36522.9	34400.2	409938	757028	2.49077e+06		60816.9	75304.4	207950	45256.5	43004	66161.9	39440.5	154034	92097.6	251170	1.67705	0.724013	0.357222	1.54706	1.51476	1.64325	0.889138		0.316346	1.0619	0.35931		0.533776
O75112	LIM domain-binding protein 3 OS=Homo sapiens OX=9606 GN=LDB3 PE=1 SV=2	LDB3	25	17	128	17	17	77.1	3.17013e+07	6.64492e+06	3.52455e+08	3.35103e+07	1.09116e+07	8.63681e+06	2.53958e+06	3.22098e+06	2.78585e+06	3.17658e+06	2.46094e+06	3.43841e+06	5.27208e+06	883787	1.49099e+07	6.81847e+06	1.62721e+07	8.75271e+06	6.74932e+06	3.0443e+08	1.99962e+06	3.29072e+06	1.92188e+06	4.78845e+06	3.23601e+06	2.81246e+06	2.60899e+06	3.73935e+06	0.887388	0.15976	13.0746	0.901976	0.151184	0.495151	0.148474	0.317875	0.462418	0.498766	0.357175	0.662628	0.812393
O75116	Rho-associated protein kinase 2 OS=Homo sapiens OX=9606 GN=ROCK2 PE=1 SV=4	ROCK2	23	30	170	25	30	160.8	1.10201e+08	3.04134e+08	1.12583e+08	1.4229e+08	3.29938e+08	5.46774e+07	2.78741e+07	1.21821e+07	1.24982e+07	8.69463e+06	1.35943e+07	9.75602e+06	1.28246e+07	1.11881e+07	2.66117e+08	3.24653e+08	3.06156e+08	3.01616e+08	4.52958e+08	9.31627e+07	4.71453e+07	1.27106e+07	1.23149e+07	1.88319e+07	1.28241e+07	1.81324e+07	1.44951e+07	3.06538e+07	0.580522	1.37607	0.785955	0.720755	0.860298	0.589916	0.30668	0.488348	0.842686	0.554537	0.801457	0.763706	0.802731
O75122	CLIP-associating protein 2 OS=Homo sapiens OX=9606 GN=CLASP2 PE=1 SV=3	CLASP2	4	4	18	2	2	141	499321			454592	1519855	368380	468101	96107.6	56863.5	87717.3	104850	71677.5		51669.1	1.222e+06	513413		1.48554e+06	374392	355833		89947	89984.7	167925	49689	131668	92231.8	79463	1.00605			0.880725	1.51573	1.52013	1.96983	0.903623	0.899234	1.31215	1.44981	1.316
O75131	Copine-3 OS=Homo sapiens OX=9606 GN=CPNE3 PE=1 SV=1	CPNE3	25	12	285	11	12	60.1	3.20976e+07	4.79371e+07	1.97272e+07	3.27266e+07	5.53424e+07	1.26335e+07	3.16672e+07	1.70696e+07	1.12311e+07	1.66726e+07	1.2814e+07	1.09688e+07	1.41361e+07	8.9267e+06	4.17465e+07	7.05154e+07	5.18819e+07	7.60571e+07	5.75468e+07	2.09233e+07	1.17486e+08	1.64355e+07	1.75711e+07	1.20373e+07	2.15799e+07	1.3852e+07	1.44899e+07	1.55328e+07	1.1813	1.51531	0.962151	1.15816	1.00816	0.952266	2.43415	1.21844	1.34839	1.89345	1.34517	1.52891	1.57554
O75144	ICOS ligand OS=Homo sapiens OX=9606 GN=ICOSLG PE=1 SV=2	ICOSLG	3	1	1	1	1	33.3
O75146	Huntingtin-interacting protein 1-related protein OS=Homo sapiens OX=9606 GN=HIP1R PE=1 SV=2	HIP1R	13	12	20	10	10	119.3	406035	5603653	6.78393e+06	689988	2.52e+06		1.26373e+07	3.01007e+06	1.51587e+06	1.51781e+06	3.10259e+06	1.51242e+06	2.21765e+06	898447	2.58053e+06	207992	221269	661741	626785	8088508	5.67767e+06	3.30138e+06	4.30631e+06	4.53484e+06	4.67135e+06	3.68232e+06	4.92868e+06	3.51278e+06	0.312545	3.70478	6.92024	0.510707	0.960134		20.3168	0.907607	0.768764	0.728128	1.37581	0.890506	1.04407
O75147	Obscurin-like protein 1 OS=Homo sapiens OX=9606 GN=OBSL1 PE=1 SV=4	OBSL1	1	2	3	2	2	206.8	383659	799772	430473		929891	335810		37377.9	24381	46059.8	57637.8		41549.6	9441.98	677752	968658	62269.3	588064	582214	674612		52125.1	42248.7		81764.7	33034.7		172656	0.721933	1.29259	1.07346		0.866095	1.29418		0.495007	0.543072	0.970485	1.12258		0.859172
O75150	E3 ubiquitin-protein ligase BRE1B OS=Homo sapiens OX=9606 GN=RNF40 PE=1 SV=5	RNF40	5	4	15	4	4	113.6	1.12505e+06	1.21544e+06	3.06523e+06	1.16551e+06	4.31047e+06	1.83112e+06	917980	247774	617771	383324	149946	149195	276845	573513	2.28939e+06	3623828	1.42766e+06	598997	2.95067e+06	1.51872e+06	1.73167e+06	204570	590264	659504	183395	439866	144631	1.08012e+06	0.806282	0.748149	2.91116	0.803174	1.52904	2.68768	1.37403	0.615853	2.58261	1.51585	0.548112	0.724137	1.07442
O75152	Zinc finger CCCH domain-containing protein 11A OS=Homo sapiens OX=9606 GN=ZC3H11A PE=1 SV=3	ZC3H11A	4	3	9	3	3	89.1	1.52361e+07	1.06011e+07	14392266	1.73035e+06	12624354	1.40731e+06	23006010	96328.7	32102.1	52724		54586.5	48351.7		3557978	4.28765e+06	12976670	6.51277e+06	6.89316e+06	6180791	7.70391e+07	178644		1.08924e+06	41727	795112			0.402775	0.240701	0.504204	0.0439848	0.165188	0.076195	1.27022	0.124118	0.0695699	0.108083		0.137343	0.0972762
O75155	Cullin-associated NEDD8-dissociated protein 2 OS=Homo sapiens OX=9606 GN=CAND2 PE=1 SV=3	CAND2	11	10	82	9	9	135.2	1.62727e+06	2.16268e+06	7.53806e+06	2.6981e+06	769864	1.53739e+06	995828		18391.1	90322.4	30171.4				1.23698e+06	2.3143e+06	3.78107e+06	4.69321e+06	1.04245e+06	1.05793e+07	1.81086e+06		18706.3	338297	37467.5	227580	200541	147704	0.287215	0.327855	1.76318	0.457916	0.0672579	0.555749	0.367098		0.122478	0.568992	0.175691
O75165	DnaJ homolog subfamily C member 13 OS=Homo sapiens OX=9606 GN=DNAJC13 PE=1 SV=5	DNAJC13	22	46	439	46	46	254.3	3.60639e+07	3.36465e+07	3.82101e+07	8.99872e+07	2.03934e+08	5.4404e+07	2.30678e+07	9.5755e+06	4.96792e+06	3.9837e+06	9.56752e+06	3.86391e+06	6.96918e+06	5.37939e+06	1.60606e+08	9.818e+07	5.97259e+07	9.1736e+07	1.0881e+08	3.76764e+07	2.52687e+07	8.31624e+06	8.69139e+06	7.28148e+06	1.418e+07	1.02274e+07	7.09967e+06	1.71696e+07	0.591607	0.47407	0.83067	1.41946	1.65589	1.82785	0.790344	0.838658	0.731826	0.555111	1.23236	0.660838	0.953064
O75170	Serine/threonine-protein phosphatase 6 regulatory subunit 2 OS=Homo sapiens OX=9606 GN=PPP6R2 PE=1 SV=2	PPP6R2	6	4	8	3	3	104.9	1.71337e+06	1.72277e+06	520526	3205652	2.28978e+06				68134.2		29486.1	68849.2	54405.9	47776.2	3.4381e+06	3.08845e+06	1482154	1.65575e+06	2.76377e+06	903379	723255			34697.1		88720.9	55684.3	93042.8	0.583649	0.504046	0.234981	1.05002	0.386079				0.653066		0.247123	0.76617	0.484111
O75173	A disintegrin and metalloproteinase with thrombospondin motifs 4 OS=Homo sapiens OX=9606 GN=ADAMTS4 PE=1 SV=3	ADAMTS4	3	2	6	2	2	90.1	817546	1.57828e+06		663596	484217	231583			99815.5	72190.8	11881.6	114016			2.21736e+06	975876	814289	844722	1.35224e+06			11698.4	102544	94775	52654	116598			0.819722	1.35919		0.639791	0.240312	0.475564			1.35511	0.927085	0.141044	1.79712
O75175	CCR4-NOT transcription complex subunit 3 OS=Homo sapiens OX=9606 GN=CNOT3 PE=1 SV=1	CNOT3	8	5	36	5	5	81.8	648639	1.87177e+06	817591	1.63259e+06	2.34436e+06	692571	1.02453e+06	2.3414e+06	1.38995e+06	1.00426e+06	2.11676e+06	1.05789e+06	1.38934e+06	745257	3.86358e+06	3.02169e+06	3.09252e+06	3.11867e+06	3.02433e+06	2.17629e+06	3.38346e+06	1.94429e+06	3.03753e+06	3.08339e+06	3.14361e+06	1.91172e+06	2.26685e+06	4.01121e+06	0.589478	1.46103	0.984668	1.42666	1.05456	1.28907	1.94463	1.4209	1.41871	0.969619	1.88917	1.25363	1.31647
O75179	Ankyrin repeat domain-containing protein 17 OS=Homo sapiens OX=9606 GN=ANKRD17 PE=1 SV=3	ANKRD17	3	7	22	4	7	274.1	5.78156e+06	3.70168e+06	1.63739e+06	2.09704e+06	5.36291e+06	3.6118e+06	553324	655686	792415	145249	1.08594e+06	711987	388558		1.17605e+07	2474395	1.48643e+06	2.8513e+07	2.82019e+07	1.62366e+06	1.95477e+06	381894	784619	593872	1.08661e+06	503081	793557	1.10575e+06	1.12586	0.619127	0.422553	0.392669	0.516918	1.44049	0.225044	0.537806	1.09318	0.189545	1.30993	1.14037	0.497625
O75190	DnaJ homolog subfamily B member 6 OS=Homo sapiens OX=9606 GN=DNAJB6 PE=1 SV=2	DNAJB6	14	4	30	3	3	36.1	7.9363e+06	1.92014e+07	9.18199e+06	1.31772e+07	2.8211e+06	1.33808e+07	427304	817643	7906.49		371155	482569	244103	59067.2	2.30265e+06	3.02278e+06	3.68132e+06	1.94053e+06	2.94786e+06	1.66206e+06	2.30728e+06	5.44349e+06	916354	821283	593334	225266	195413	584476	1.31289	2.72826	2.01297	2.09611	0.230999	4.53358	0.147638	1.02162	0.0166158		0.682018	1.17742	0.476231
O75191	Xylulose kinase OS=Homo sapiens OX=9606 GN=XYLB PE=1 SV=3	XYLB	3	1	6	1	1	58.3	106154		79800.9		288835	152537		80606.5	50294.7		189546		83008.8			365885	362884	413088	578932		317492	66600.1	102052		487099	251527
O75208	Ubiquinone biosynthesis protein COQ9, mitochondrial OS=Homo sapiens OX=9606 GN=COQ9 PE=1 SV=1	COQ9	18	4	15	4	4	35.5		455778	5.20985e+06	7.05599e+06	3.58945e+06	119055	1.08103e+06	595098		533392					1.74426e+06	761209	435083	2.4791e+06	2.30208e+06	3.47989e+06	1298666	421802	538146		36662.8	408102	26323.8	784491		0.203704	3.59269	3.53056	0.924519	0.126882	1.17488	1.15393		1.64554
O75223	Gamma-glutamylcyclotransferase OS=Homo sapiens OX=9606 GN=GGCT PE=1 SV=1	GGCT	37	5	48	5	5	21	3.12829e+06	3.66373e+07	3.47838e+06	3.38409e+06	9.99396e+06	1.67749e+06	2.93987e+06	1.00833e+06	145861	252492	729601	805970	213252	161888	5.89368e+06	1.34087e+07	1.41858e+07	1.35526e+07	1.92355e+07	3.91941e+06	3.21254e+06	482816	452545	2.89784e+06	532228	239805	430413	129745	0.297572	2.9933	0.438482	0.309533	0.470548	0.326808	0.584067	1.03267	0.251252	0.411413	1.0989	1.61185	0.341012
O75251	NADH dehydrogenase [ubiquinone] iron-sulfur protein 7, mitochondrial OS=Homo sapiens OX=9606 GN=NDUFS7 PE=1 SV=3	NDUFS7	18	4	57	4	4	23.5	1.06101e+07	3.63837e+06	4.09332e+06	4.87418e+07	5.169e+06	929294	3.5711e+06	8.14742e+06	1.41822e+07	3.02627e+07	3.69789e+06	1.8333e+07	1.62369e+07	1.02991e+07	1.71788e+07	3.54585e+06	4.30907e+06	7.71249e+06	3.22025e+06	4.09527e+06	3.16099e+06	6.25474e+06	4.70932e+06	2.0232e+07	7.99426e+06	1.37634e+07	1.61838e+07	9.36389e+06	2.80288	0.825535	1.43302	12.3814	0.675889	0.502792	1.97033	0.685573	2.00719	4.05146	0.457615	3.01239	2.13331
O75298	Reticulon-2 OS=Homo sapiens OX=9606 GN=RTN2 PE=1 SV=1	RTN2	6	3	24	3	3	59.2	1.43026e+06	71380.7	2.65209e+07	514887	1.26786e+06	188187	695174		26203.1	611687	425569	74418	21747.5	242862	553724	923621	325016	2.98529e+06	319533	3.59572e+07	1.48326e+06		88630	60734.5	572765	15545.9	39332.8	81308.5	0.289526	0.0124107	7.1146	0.100222	0.127036	0.0780207	0.293912		0.0657308	1.45146	0.933446	0.216735	0.0506445
O75306	NADH dehydrogenase [ubiquinone] iron-sulfur protein 2, mitochondrial OS=Homo sapiens OX=9606 GN=NDUFS2 PE=1 SV=2	NDUFS2	21	9	178	9	9	52.5	2.14082e+07	1.10613e+07	1.89413e+07	3.79762e+07	2.47054e+07	5.15816e+06	7.43013e+06	7.52824e+06	3.17009e+06	7.91858e+06	4.4028e+06	2.15119e+06	3.20613e+06	4.25187e+06	2.84392e+07	2.01867e+07	3.39483e+08	3.24113e+07	3.24412e+07	1.91329e+07	1.07683e+07	6.45538e+06	4.57679e+06	7.15059e+06	7.66229e+06	4.01287e+06	3.22086e+06	1.20831e+07	0.8063	0.357821	0.945404	1.37534	0.460565	0.397887	0.584472	0.844404	0.598051	1.4131	0.726271	0.471173	0.561507
O75312	Zinc finger protein ZPR1 OS=Homo sapiens OX=9606 GN=ZPR1 PE=1 SV=1	ZPR1	12	5	24	5	5	50.9	3.50179e+06	293563	1.18328e+06	698007	3.15079e+06	1.69339e+06	1.47886e+06	2.6219e+06	1.87393e+06	931139	2.14945e+06	1.16291e+06	985361	826206	2.62781e+06	6.33483e+06	3.96378e+06	4.34312e+06	7.68801e+06	1.87389e+06	3.61154e+06	2.42328e+06	2214685	2.41802e+06	3.13421e+06	1.99133e+06	1.94665e+06	3.65573e+06	2.42711	0.17476	1.08687	0.4652	1.08094	2.40383	2.1408	1.50708	1.81168	0.851539	1.81703	1.3053	0.884367
O75323	Protein NipSnap homolog 2 OS=Homo sapiens OX=9606 GN=NIPSNAP2 PE=1 SV=1	NIPSNAP2	27	8	96	7	8	33.7	3.42285e+07	1.36529e+07	5.83373e+07	1.6371e+07	6.36031e+07	6.23473e+06	6.84349e+06	5.63296e+06	3.75206e+06	1.22924e+07	3.99295e+06	1.36102e+07	4.93743e+06	4.92267e+06	2.78191e+07	2.8729e+07	1.51184e+07	2.74724e+07	2.77111e+07	6.23656e+07	1.77845e+07	6.50107e+06	8128282	6.89857e+06	6.79298e+06	9.23981e+06	9.1546e+06	9.48921e+06	2.00573	0.687151	4.53025	0.922447	1.84479	0.748258	0.837555	0.732945	0.821134	2.54473	0.764085	3.45814	1.00312
O75339	Cartilage intermediate layer protein 1 OS=Homo sapiens OX=9606 GN=CILP PE=1 SV=4	CILP	34	37	268	37	37	132.5	6.66378e+08	6.1411e+07	3.33424e+08	2.39659e+07	4.3982e+08	4.02133e+06	9.62865e+06	9.28808e+06	5.58698e+07	3.07361e+07	7.63894e+06	1.20671e+07	1.48702e+07	2.72495e+07	2.41983e+07	2.53415e+07	2.32884e+08	3.16183e+07	3.40139e+07	1.63145e+07	1.17035e+07	1.47631e+07	1.43559e+07	1.22058e+08	1.56557e+07	8.44409e+06	1.32369e+07	1.01689e+08	10.3714	0.820928	6.87707	0.358666	3.38824	0.128184	0.312991	0.213364	2.15865	1.12335	0.258072	0.541304	0.533372
O75340	Programmed cell death protein 6 OS=Homo sapiens OX=9606 GN=PDCD6 PE=1 SV=1	PDCD6	31	6	173	6	6	21.9	2.00467e+07	2.68224e+07	4.15781e+06	1.74308e+07	4.17835e+07	6.65081e+06	8.27351e+06	9.38259e+06	4.6801e+06	3.62581e+06	6.60423e+06	2.98176e+06	4.7956e+06	2.59373e+06	3.86129e+07	3.76791e+07	3.08284e+07	4.36161e+07	4.26482e+07	4.50993e+06	1.62267e+07	7.10101e+06	7.48881e+06	1.31634e+07	1.06759e+07	5.96758e+06	6.08247e+06	1.12614e+07	1.44872	1.66486	0.398193	1.21126	1.4946	0.984379	1.24876	1.36501	1.14519	0.839241	1.41302	0.847089	1.08936
O75342	Arachidonate 12-lipoxygenase, 12R-type OS=Homo sapiens OX=9606 GN=ALOX12B PE=1 SV=1	ALOX12B	24	13	37	13	13	80.3	1.22194e+07	2.1221e+08	1.8818e+07	1.63549e+07	6.45715e+07	2.05599e+07	3.5317e+06	8.51153e+06	3.3745e+06	4.80359e+06	3.95514e+06	2.514e+06	6.47875e+06	3.40347e+06	5.72436e+07	5.27676e+07	7.41032e+07	6.91421e+07	7.90963e+07	2.48926e+07	4.28136e+06	8.04098e+06	8.72103e+06	7.77249e+06	5.03193e+06	1.04811e+06	6.74321e+06	2.78329e+06	0.330749	4.9335	0.675011	0.425673	0.86511	1.13977	0.199656	1.0237	0.682629	0.919183	0.699586	0.590441	1.21667
O75347	Tubulin-specific chaperone A OS=Homo sapiens OX=9606 GN=TBCA PE=1 SV=3	TBCA	49	7	236	7	7	12.8	7.67639e+06	5.52811e+07	1.05703e+07	1.47298e+07	4.67373e+07	5.26947e+06	9.52343e+06	1.04e+07	6.12105e+06	5.11751e+06	6.13978e+06	3.04085e+06	4.10731e+06	4.91266e+06	3.92512e+07	6.18032e+07	4.0336e+07	4.15448e+07	7.76471e+07	1.15716e+07	2.84583e+07	1.27746e+07	1.20832e+07	1.29763e+07	9194309	1.34999e+07	1.15302e+07	1.12754e+07	0.423247	2.61791	0.772346	0.780932	1.2755	0.595047	1.09668	1.14427	1.13274	0.895826	0.993484	0.653331	0.705618
O75348	V-type proton ATPase subunit G 1 OS=Homo sapiens OX=9606 GN=ATP6V1G1 PE=1 SV=3	ATP6V1G1	39	4	77	4	4	13.7	951303	1.58818e+07	6.76469e+06	1.25643e+06	9.0074e+06	2.88382e+06	1.83804e+06	3.01096e+06	519054	2.04808e+06	1.22306e+06	418537	697333	106350	1.60171e+07	2.4015e+07	8.25672e+06	1.13484e+07	1.45729e+07	1.18236e+07	3.43823e+06	2.82901e+06	1.54044e+06	1.81533e+06	2.49943e+06	1.96293e+06	1.0723e+06	1.87651e+06	0.150344	2.15579	1.41679	0.190935	0.704608	0.933432	0.606697	1.69727	0.492117	1.8368	1.01393	0.460705	0.613766
O75351	Vacuolar protein sorting-associated protein 4B OS=Homo sapiens OX=9606 GN=VPS4B PE=1 SV=2	VPS4B	30	12	171	8	11	49.3	5.27431e+07	2.28753e+07	1.75324e+07	2.40444e+07	6.54752e+07	8.18556e+06	1.23e+07	7.22479e+06	4.49233e+06	3.86114e+06	4.97178e+06	1.27233e+06	4.93052e+06	1.52188e+06	3.74308e+07	3.8856e+07	3.78466e+07	4.19898e+07	7.6362e+07	1.88459e+07	4.26842e+07	9.30276e+06	5.41004e+06	8.30931e+06	6.09429e+06	3.99315e+06	5.40572e+06	6.73843e+06	1.98158	0.738168	0.872924	0.868642	1.2176	0.629858	0.965165	1.17835	1.23234	1.00192	1.19254	0.40522	1.25562
O75356	Nucleoside diphosphate phosphatase ENTPD5 OS=Homo sapiens OX=9606 GN=ENTPD5 PE=1 SV=1	ENTPD5	17	4	5	4	4	47.5	3.12391e+06	2.40279e+06	403699	1.65325e+06	1.63644e+07	4.80139e+06		7.02049e+07	2.32412e+07	1.13174e+07	306376	2.54966e+07	1.99893e+07	9.07053e+06	6.6862e+06	8510087	5.58545e+06	11240313	35998460	1.43468e+06	304198	1.31787e+07	12849184	1.99032e+06	30548	9.53915e+06	12072086	1.61413e+06	0.6784	0.448172	0.116181	0.345227	1.75901	2.13551		6.26664	3.48928	1.60725	0.0402195	4.44421	2.78601
O75367	Core histone macro-H2A.1 OS=Homo sapiens OX=9606 GN=MACROH2A1 PE=1 SV=5	MACROH2A1	38	13	340	11	11	39.2	2.18635e+07	2.34193e+07	9.96169e+06	1.84349e+07	5.69186e+07	1.02381e+07	9.98011e+06	1.14631e+07	5.67595e+06	4.52709e+06	5.54583e+06	3.1171e+06	4.5156e+06	3.43097e+06	8.00929e+07	5.98273e+07	3.69609e+07	6.57621e+07	7.88903e+07	9.39903e+06	4.81792e+07	7.54596e+06	1.03654e+07	1.05951e+07	8.67007e+06	1.04466e+07	8.86447e+06	1.63192e+07	0.929039	0.854731	0.560966	0.753245	1.19716	0.891009	0.885727	1.31029	1.09122	0.823291	0.932276	0.695759	0.805929
O75368	Adapter SH3BGRL OS=Homo sapiens OX=9606 GN=SH3BGRL PE=1 SV=1	SH3BGRL	46	8	176	8	8	12.8	1.46926e+07	3.24371e+07	6.26411e+06	8.2384e+06	5.58017e+07	3.58055e+06	1.71433e+07	1.10601e+07	2.02057e+07	1.6091e+07	2.53792e+07	8.56258e+06	2.62423e+07	6.43031e+06	2.38391e+07	4.47579e+07	3.75839e+07	7.27473e+07	4.5434e+07	7115112	3.42706e+07	1.41065e+07	2.01303e+07	2.88376e+07	3.23736e+07	3.04123e+07	2.62536e+07	3.23557e+07	1.09516	2.07665	0.618768	0.590476	2.05877	0.546609	2.66885	0.600326	1.84463	1.38956	2.0259	0.907561	2.22406
O75369	Filamin-B OS=Homo sapiens OX=9606 GN=FLNB PE=1 SV=2	FLNB	50	101	2075	87	87	278	4.07024e+08	4.03971e+08	2.62624e+08	5.75059e+08	6.51516e+08	1.92141e+08	2.21776e+08	1.74432e+08	8.8861e+07	1.07972e+08	1.42634e+08	7.31622e+07	7.60333e+07	1.09161e+08	4.81037e+08	3.96348e+08	3.38081e+08	8.04175e+08	1.15515e+09	2.90297e+08	3.64322e+08	1.99587e+08	1.83109e+08	1.6222e+08	1.91923e+08	1.17705e+08	8.48042e+07	1.50275e+08	1.45311	1.23871	1.24252	1.97411	1.15129	1.40491	1.65365	1.38019	1.18259	1.35923	1.65977	1.13043	0.939365
O75376	Nuclear receptor corepressor 1 OS=Homo sapiens OX=9606 GN=NCOR1 PE=1 SV=2	NCOR1	1	2	13	2	2	270	212491		144772		4.1866e+06		119611	102317	72477.7	122004		78834			211344	530769	130505	285780	208935	998404	1.13308e+06	144098	151215	66808.2	230958	86807	94210	111358	0.52416		0.473257		5.1117		0.61623	0.575509	0.685673	1.09181		0.865885
O75381	Peroxisomal membrane protein PEX14 OS=Homo sapiens OX=9606 GN=PEX14 PE=1 SV=1	PEX14	9	3	7	3	3	41.2		1.5276e+06	1.96668e+06		1.84457e+06			1.98832e+06	3.5931e+06	1.64461e+06	2.73378e+06	2.4263e+06	3.91222e+06	1.69563e+06	1.97793e+06	1.82356e+06	3.60075e+06	2.8387e+06	2.58731e+06		1.40965e+06	83421.7	1.81696e+06	208930	3160635	1.45174e+06	125178	299024		0.964859	1.91662		0.67141			1.8209	5.53451	2.39626	3.68194	4.33899	5.59423
O75382	Tripartite motif-containing protein 3 OS=Homo sapiens OX=9606 GN=TRIM3 PE=1 SV=2	TRIM3	8	5	13	5	5	80.8	1.11445e+06	623088	2.54399e+06	1.36201e+06	3.28447e+06	1.71941e+06	1.18319e+06	5.77425e+06	4.55868e+06	3.71949e+06	3.30986e+06	92754.1	4.00751e+06	2.65688e+06	3.94973e+06	5.00783e+06	8.86282e+06	2.76541e+06	2.18633e+06	513450	5.11012e+06	707151	1.137e+07	4.62383e+06	5.57494e+06	9.17714e+06	1.39874e+06	1.06735e+07	0.680197	0.326637	2.05768	0.799347	0.992251	2.14932	1.50827	1.62264	2.15464	1.66295	1.36789	0.0508984	1.7584
O75390	Citrate synthase, mitochondrial OS=Homo sapiens OX=9606 GN=CS PE=1 SV=2	CS	47	17	352	17	17	51.7	9.17642e+07	3.94369e+07	5.46398e+07	2.58281e+08	1.03529e+08	4.1783e+07	3.01021e+07	1.18443e+07	3.88706e+06	1.22446e+07	6.63418e+06	4.97232e+06	6.64669e+06	5.6879e+06	7.52619e+07	7.19627e+07	4.57681e+07	1.07348e+08	9.69038e+07	4.38288e+07	5.07315e+07	1.1061e+07	1.22312e+07	9.17824e+06	8.92062e+06	1.48832e+07	8.99699e+06	2.07189e+07	1.46113	0.539338	1.15296	3.95447	0.815944	1.36259	1.00107	0.951271	0.525081	1.56463	0.783603	0.779829	0.833525
O75396	Vesicle-trafficking protein SEC22b OS=Homo sapiens OX=9606 GN=SEC22B PE=1 SV=5	SEC22B	52	11	213	11	11	24.7	2.38667e+07	1.90617e+07	1.42811e+07	2.79864e+07	7.16225e+07	1.04315e+07	8.14727e+06	7.7757e+06	5.12645e+06	3.86812e+06	9.48746e+06	3.19096e+06	6.34664e+06	3.12861e+06	9.04205e+07	1.24943e+08	8.53645e+07	7.65203e+07	1.1201e+08	1.54023e+07	9.30547e+06	7.77986e+06	6.53506e+06	1.0626e+07	1.55845e+07	5.00723e+06	8.30148e+06	1.04135e+07	0.745342	0.511289	0.591036	0.84041	1.10712	0.667205	0.531405	0.791131	0.877274	0.62615	1.41962	0.633979	1.00825
O75400	Pre-mRNA-processing factor 40 homolog A OS=Homo sapiens OX=9606 GN=PRPF40A PE=1 SV=2	PRPF40A	12	9	82	9	9	108.7	8.03462e+06	8.80958e+06	7.23309e+06	1.2553e+07	3.11586e+07	2.8039e+06	7.74321e+06	4.34142e+06	2.6153e+06	2.50013e+06	2.24282e+06	479361	905843	869107	1.77601e+07	2.02926e+07	1.37107e+07	5.63148e+07	2.56763e+07	7.70253e+06	1.42732e+07	4.37949e+06	2.81562e+06	4.18221e+06	4.28424e+06	4.26241e+06	1.15368e+06	4.8918e+06	0.67745	0.637983	0.808212	1.01775	1.30039	0.484198	1.36359	1.36886	1.38695	1.25418	1.04001	0.295145	0.445963
O75410	Transforming acidic coiled-coil-containing protein 1 OS=Homo sapiens OX=9606 GN=TACC1 PE=1 SV=2	TACC1	7	5	30	4	4	87.7	1.20304e+06	1.06196e+06	1.89678e+06	882110	2.69406e+06	617775	374184	329740	246184	423559	405872	206325	546492	294313	1737148	3.07427e+06	1.89005e+06	2.63822e+06	3.70127e+06	2.08403e+06	1.079e+06	209263	342621	650382	634979	800478	483333	815014	1.09821	0.832639	2.29462	0.774298	1.21729	1.15501	0.713412	0.734791	0.922705	1.50168	1.33013	0.897819	1.90149
O75427	Leucine-rich repeat and calponin homology domain-containing protein 4 OS=Homo sapiens OX=9606 GN=LRCH4 PE=1 SV=2	LRCH4	9	3	10	3	3	73.4	56644	115509		63890.9	423621	251818	318118	13383	8215.86	36863.6	5109.36	45033.1	7075.96	3440.46	544011	212395	303172	592875	305001	159391	705364	7802.36	10793.8			5465.58	67415.9		0.147582	0.258486		0.160066	0.546308	1.34374	1.73108	0.414554	0.428045	1.81674	0.232759	2.72397	0.342239
O75431	Metaxin-2 OS=Homo sapiens OX=9606 GN=MTX2 PE=1 SV=1	MTX2	23	5	25	5	5	29.7	1.49014e+07	1.20359e+06	1323453	2.83001e+06	9.15004e+06	436561	913906	1.37017e+06	434800	12279.9	56971.5	11476.4	272959	542521	3.73209e+06	3.15953e+06	3.84102e+06	4.05298e+06	2.97348e+06	2.23094e+06	1.27892e+07	826941	189274	502718	1.38265e+06	751531	129469	1.52355e+06	3.43537	0.238323	0.404336	0.627355	1.04412	0.206128	0.440044	2.31725	1.2368	0.0330419	0.1417	0.037901	0.720797
O75436	Vacuolar protein sorting-associated protein 26A OS=Homo sapiens OX=9606 GN=VPS26A PE=1 SV=2	VPS26A	42	12	176	11	12	38.1	7.52313e+06	9.40836e+06	6.87758e+06	1.93864e+07	1.98668e+07	3.18157e+06	4.66775e+06	4.38183e+06	2.6204e+06	2.64745e+06	2.31365e+06	1.44499e+06	3.2798e+06	1.7273e+06	1.81917e+07	2.53248e+07	2.19232e+07	3.38666e+07	2.00632e+07	3.66908e+06	1.02907e+07	2.70205e+06	3.731e+06	3.82664e+06	3.50361e+06	3.81861e+06	2.89403e+06	4.39467e+06	0.837685	0.899782	1.01486	2.07568	1.09494	0.725557	1.08553	1.28185	1.28932	1.2322	0.995392	0.825454	1.49812
O75438	NADH dehydrogenase [ubiquinone] 1 beta subcomplex subunit 1 OS=Homo sapiens OX=9606 GN=NDUFB1 PE=1 SV=1	NDUFB1	34	2	30	2	2	7	2.33317e+06	1.09603e+07	2.53474e+06	5.16802e+07	1.7904e+07	4970204	9.34687e+06	294198	71639.8	150013	56572.1			165206	1.93023e+07	1.07856e+07	2.19911e+07	2.00695e+07	7.26056e+06	1.49313e+06	1.0337e+06		115645	21184.9	174558			168030	0.0652074	0.263095	0.0938803	1.38885	0.247675	0.284494	0.54559	0.423833	0.173588	0.343839	0.119859
O75439	Mitochondrial-processing peptidase subunit beta OS=Homo sapiens OX=9606 GN=PMPCB PE=1 SV=2	PMPCB	26	12	105	11	11	54.3	4.44203e+06	8.7925e+06	758442	9.68835e+06	1.42713e+07	1.45618e+06	4.01617e+06	1.24806e+06	953951	3.38469e+06	1.70213e+06	751827	1.09848e+06	1.03739e+06	1.9059e+07	1.88189e+07	2.05215e+07	1.88054e+07	3.04655e+07	2.37255e+06	5.88992e+06	1.41838e+06	3.201e+06	2.25624e+06	3.26692e+06	3.20121e+06	2.80918e+06	2.91808e+06	0.640848	1.0895	0.145006	1.34401	1.01911	0.430265	1.21014	0.48536	0.62397	2.09419	0.973495	0.57094	0.667019
O75462	Cytokine receptor-like factor 1 OS=Homo sapiens OX=9606 GN=CRLF1 PE=1 SV=1	CRLF1	3	1	1	1	1	46.3
O75475	PC4 and SFRS1-interacting protein OS=Homo sapiens OX=9606 GN=PSIP1 PE=1 SV=1	PSIP1	14	7	67	6	6	60.1	4.96681e+06	6.5444e+06	1.22703e+07	3.80932e+06	1.14226e+07	2.90106e+06	4.58188e+06	5.256e+06	2.39301e+06	3.06253e+06	4.21208e+06	1.71762e+06	3.47508e+06	1.60398e+06	2.28514e+07	1.06654e+07	1.52221e+07	1.56472e+07	1.98386e+07	1.08422e+07	1.2949e+07	9.09724e+06	6.57051e+06	1.43423e+07	5.37968e+06	4.0787e+06	5.22366e+06	9.63368e+06	0.816676	0.924238	2.67373	0.602283	0.929647	0.976959	1.5735	1.20014	0.919032	1.11257	1.41444	0.765855	1.23896
O75477	Erlin-1 OS=Homo sapiens OX=9606 GN=ERLIN1 PE=1 SV=2	ERLIN1	17	5	44	3	3	39.1	508035	818014	343884	514921	1.26139e+06			442777	201796	586992			127891		505003	563722	1.62406e+06	1.02834e+06	5.79328e+06	309778	238572	12882.7	223702	489035	52983.4	15038.6	137049		0.603384	0.834454	0.541255	0.588059	0.741532			1.84016	1.41056	3.88127			0.829905
O75487	Glypican-4 OS=Homo sapiens OX=9606 GN=GPC4 PE=1 SV=4	GPC4	10	4	17	3	3	62.4	1.22863e+06	357554	1.49195e+06	1.03924e+06	347031	2.58481e+06	382288	530586	635959	2.32763e+06	1.32753e+06	1.85947e+06	2.37299e+06	1.49427e+06	809020		2.5257e+06	1.0804e+06			1.20686e+06		258409	1.11219e+06	1.62249e+06	673346	1.68182e+06	596773	2.04195	0.510397	3.28601	1.66082	0.28548	8.79835	1.32698	0.536193	1.08095	3.74239	1.97298	3.66942	3.74436
O75489	NADH dehydrogenase [ubiquinone] iron-sulfur protein 3, mitochondrial OS=Homo sapiens OX=9606 GN=NDUFS3 PE=1 SV=1	NDUFS3	32	9	192	9	9	30.2	3.71207e+07	1.65328e+07	3.79257e+07	3.00628e+07	3.4811e+07	1.54281e+07	4.48996e+06	3.92857e+06	1.52183e+06	2.54404e+06	1.85673e+06	1.37973e+06	1.71784e+06	1.24674e+06	4.0972e+07	2.85275e+07	2.36996e+07	4.20107e+07	4.89842e+07	1.58039e+07	7.55764e+06	2.83116e+06	3.28882e+06	2.77651e+06	3.0054e+06	1.83346e+06	1.87881e+06	5.05213e+06	1.52542	0.58353	2.06536	1.18791	0.708064	1.29848	0.385359	1.08788	0.708798	1.12083	0.756151	0.746075	0.742757
O75494	Serine/arginine-rich splicing factor 10 OS=Homo sapiens OX=9606 GN=SRSF10 PE=1 SV=1	SRSF10	11	3	54	3	3	31.3	863925	7.894e+06	2.9379e+06	1409511	1.2069e+07	2.10646e+06	242417	2441577	847817	1.28757e+06	2.10727e+06	651380	1023595	612525	1.8801e+07	1.36876e+07	1.13867e+07	2.10198e+07	10879562	4.20737e+06	5.59675e+06	2.58001e+06	2.37352e+06	3.21364e+06	3.99472e+06	2.54569e+06	1.82561e+06	5.31693e+06	0.203054	1.59358	0.915086	0.318554	1.40406	1.01399	0.119	1.00087	0.584549	0.839747	1.2704	0.52142	0.655171
O75506	Heat shock factor-binding protein 1 OS=Homo sapiens OX=9606 GN=HSBP1 PE=1 SV=1	HSBP1	74	4	23	4	4	8.5		5.80291e+06			3.21978e+06	500939	2.68216e+06	1.44196e+06	257318	61609.1	153984	55971.5	443315		3.45748e+06	8.50299e+06	3.44914e+06	1.05715e+06	2.87352e+06	1.58131e+06	899236	480717	152022	111378	323664	569416	211063	2.35664e+06		1.986			0.63504	0.408814	2.23217	3.2118	0.963992	0.218328	0.504409	0.243448	1.54179
O75521	Enoyl-CoA delta isomerase 2 OS=Homo sapiens OX=9606 GN=ECI2 PE=1 SV=4	ECI2	14	5	40	5	5	43.6	2.76711e+06	2.40762e+06	4.33911e+06	4.81076e+06	5.86598e+06	1.76172e+06	3.98484e+06	648861	183932	642173	933241	112093	945353	43544.2	5.77888e+06	5.1736e+06	3.61958e+06	6.475e+06	5.5995e+06	2.69238e+06	3.19231e+07	539474	459795	1.274e+06	1.07927e+06	1.32288e+06	952632	732847	0.521314	0.389586	1.08334	0.871498	0.54701	0.679762	1.56796	0.729499	0.347808	1.14867	1.54305	0.246092	1.65953
O75525	KH domain-containing, RNA-binding, signal transduction-associated protein 3 OS=Homo sapiens OX=9606 GN=KHDRBS3 PE=1 SV=1	KHDRBS3	14	5	48	4	4	38.8	1.64489e+06	8.17469e+06	936002	2.70398e+06	3.48817e+06	429073		9.13286e+06			84050.1	87382.9	105899	36834.8	7.43122e+06	9.64741e+06	3.29209e+06	8.19741e+06	5.0939e+06	740622	1.86922e+06	1.25411e+07		310011	170339	172092	486678	626408	0.356313	1.52092	0.268696	0.563221	0.374002	0.190359		10.3186			0.139657	0.19279	0.18682
O75531	Barrier-to-autointegration factor OS=Homo sapiens OX=9606 GN=BANF1 PE=1 SV=1	BANF1	56	4	125	4	4	10.1	1.08034e+07	3.56394e+07	9.52576e+06	7.56367e+06	1.91692e+07	2.12802e+06	5.19725e+06	1.46665e+07	1.0651e+07	8.83976e+06	1.5278e+07	8.46922e+06	14378775	5.83931e+06	2.21596e+07	30602495	2.35553e+07	1.56532e+07	2.72486e+07	6.18323e+06	2.87153e+07	1.15715e+07	1.9564e+07	1.65867e+07	22502135	1.49794e+07	2.06117e+07	3.14209e+07	1.30559	3.69929	1.52558	0.878938	1.14665	0.526708	1.31181	1.14713	1.40116	1.10001	1.75738	1.29352	1.756
O75533	Splicing factor 3B subunit 1 OS=Homo sapiens OX=9606 GN=SF3B1 PE=1 SV=3	SF3B1	34	35	482	35	35	145.7	6.62202e+07	2.4931e+08	1.00879e+08	2.7081e+08	4.19645e+08	2.75092e+07	1.76014e+08	1.79456e+08	2.29996e+08	8.94225e+07	1.04738e+08	2.22855e+08	3.50192e+08	1.13506e+08	2.82045e+08	2.03781e+08	2.53866e+08	3.60799e+08	2.83885e+08	1.73864e+08	1.18276e+08	1.24462e+08	2.34164e+08	1.66291e+08	1.32825e+08	1.0315e+08	3.44005e+08	1.03332e+08	0.628745	2.03313	1.26933	2.47246	1.97219	0.534947	3.49045	1.25367	2.70244	0.993897	1.07608	3.04013	3.81986
O75534	Cold shock domain-containing protein E1 OS=Homo sapiens OX=9606 GN=CSDE1 PE=1 SV=2	CSDE1	23	18	199	18	18	88.8	1.57799e+07	2.53815e+07	8.35549e+06	2.22746e+07	4.14725e+07	6.78568e+06	1.12792e+07	1.10789e+07	7.18982e+06	4.03159e+06	3.80517e+06	1.01014e+06	4.21779e+06	2.62401e+06	4.4501e+07	5.36946e+07	3.83361e+07	43550288	6.86976e+07	1.21978e+07	1.71521e+07	5.066e+06	1.40894e+07	6.858e+06	6.22261e+06	6.19836e+06	4.25824e+06	9.98359e+06	0.820083	1.13296	0.575461	1.11312	1.06683	0.722264	1.22429	1.72873	1.88694	1.00087	0.873209	0.307792	1.02762
O75558	Syntaxin-11 OS=Homo sapiens OX=9606 GN=STX11 PE=1 SV=1	STX11	6	2	19	2	2	33.2	6.73864e+06	1.95742e+07	1819936	7.71155e+06	8.0527e+06	5.06283e+06	873026	1.90256e+06	1.32713e+06	516110	2.69617e+06	1.18463e+07	555649	1.70992e+06	1.05621e+07	20744978	9.08643e+06	5.8559e+06	2.69447e+06	4.66605e+06	2.71265e+06	1.56315e+06	2.44556e+06	1.12283e+06	3.51432e+06	1.18152e+06	1.1508e+06	3.92973e+06	1.46739	3.66099	0.525191	1.61471	0.867951	2.25794	0.397054	0.869448	1.02006	0.375247	1.81203	10.5714	0.396481
O75563	Src kinase-associated phosphoprotein 2 OS=Homo sapiens OX=9606 GN=SKAP2 PE=1 SV=1	SKAP2	8	3	5	3	3	41.2	1.14369e+06	519884	3.59083e+06	866441	2.26788e+06	405563	1235131	842327	399274	360645	67086.6	214502	582651	230962	941153	1995230	1.283e+06	4.05518e+06	2808723	4.73387e+06	938481	986195			499454	719342	351829	941322	0.953646	0.37233	3.96793	0.694703	0.936013	0.692606	2.15101	1.59817	1.27416	1.08866	0.187193	0.794726	1.72611
O75569	Interferon-inducible double-stranded RNA-dependent protein kinase activator A OS=Homo sapiens OX=9606 GN=PRKRA PE=1 SV=1	PRKRA	41	11	143	11	11	34.4	7.56385e+07	1.49047e+07	1.00442e+07	1.75544e+07	7.47986e+07	1.67272e+06	3.29871e+06	3.21784e+06	1.22159e+06	1.71419e+06	2.36316e+06	1.44001e+06	4.74881e+06	721496	3.92781e+07	2.91149e+07	4.0864e+07	3.5954e+07	4.4402e+07	6.35564e+06	1.71372e+07	2.9087e+06	2.56813e+06	2.10065e+06	3.89665e+06	3.76292e+06	5.98526e+06	4.1599e+06	3.35084	0.567122	0.589679	0.747785	1.64016	0.151768	0.305214	0.710098	0.453408	0.601844	0.766939	0.620532	1.63628
O75578	Integrin alpha-10 OS=Homo sapiens OX=9606 GN=ITGA10 PE=2 SV=2	ITGA10	4	4	8	4	4	127.5	1.16378e+07	3.07938e+07	4.96828e+06	1.57078e+07	4.73797e+07	3.74359e+06	4.6131e+06	1.10176e+06	501937	477412	986813	1.21741e+06	1.05823e+06	320653	6.16933e+07	4.79124e+07	5.63833e+07	47812888	6.57624e+07	8016317	7.45612e+06		1.23646e+06	1.60416e+06	1.95013e+06	160415	1.34582e+06	1.36175e+06	0.306544	0.696668	0.173427	0.397847	0.617727	0.201956	0.253784	0.42532	0.325902	0.293219	0.560244	0.917719	0.637862
O75586	Mediator of RNA polymerase II transcription subunit 6 OS=Homo sapiens OX=9606 GN=MED6 PE=1 SV=2	MED6	4	1	3	1	1	28.4							107836	298106	269338	168475	818669	104242		150366		149259						66873.2	466982	466878	1.38034e+06	49577.3	278081	924487
O75592	E3 ubiquitin-protein ligase MYCBP2 OS=Homo sapiens OX=9606 GN=MYCBP2 PE=1 SV=4	MYCBP2	1	4	16	4	4	513.3	7.53594e+06	1.72972e+06	1.91128e+06	7.7718e+06	7.42784e+06		1.28715e+06	1.75801e+06	2.20436e+06	8.59956e+06	535107	1.43336e+06	2.50091e+06	2.22253e+06	6.78844e+06	8.81666e+06	2.09324e+06	8.3091e+06	9.76301e+06	1.09803e+06	2.18481e+06	2.78429e+06	787083	8.73442e+06		3.03009e+06	1.70586e+06	2.25712e+06	2.83719	0.55933	0.953597	2.81354	1.38419		1.01212	0.72511	1.52923	5.64323	0.32459	1.15446	1.61063
O75594	Peptidoglycan recognition protein 1 OS=Homo sapiens OX=9606 GN=PGLYRP1 PE=1 SV=1	PGLYRP1	33	4	12	4	4	21.7	136712	3.1947e+06	588716	1.09037e+06	2.71819e+06	804455	1.584e+06	2.47335e+06	1.38164e+06	1.05166e+06	2.23372e+06	857818	1.23356e+06	967202	365456	2.49169e+06	118094	1.3642e+06	7.08221e+06		85642	2.14801e+06	3.02469e+06	1.92742e+06	2.67346e+06	2882669	2.14939e+06	310173	0.216402	4.34338	1.23496	1.65962	2.1297	2.60799	5.23673	1.31607	1.23651	0.890305	1.74798	0.891319	1.02488
O75604	Ubiquitin carboxyl-terminal hydrolase 2 OS=Homo sapiens OX=9606 GN=USP2 PE=1 SV=2	USP2	2	1	1	1	1	68
O75607	Nucleoplasmin-3 OS=Homo sapiens OX=9606 GN=NPM3 PE=1 SV=3	NPM3	18	2	2	2	2	19.3	576945	1.64255e+06		597359	318011			301489	159980			244558	214197	209295				517068	490901		163302						174692		1.8665	4.56407		1.85827	0.509233			1.27374	1.1368			2.0176	1.41299
O75608	Acyl-protein thioesterase 1 OS=Homo sapiens OX=9606 GN=LYPLA1 PE=1 SV=1	LYPLA1	31	5	100	5	5	24.7	4.43222e+06	2.05746e+07	7.76132e+06	7.6511e+06	1.69735e+07	6.00136e+06	2.78552e+06	7415858	3023695	2.38256e+06	3.48513e+06	8.09288e+06	3.09225e+06	1.18517e+06	2.37776e+07	1.73795e+07	7.43434e+06	2.34535e+07	1.914e+07	6.36094e+06	7.91129e+06	6.56348e+06	9.22892e+06	2.85164e+06	5.98545e+06	2.3661e+06	5.23358e+06	6.63028e+06	0.649584	2.58993	1.50744	1.07825	1.23131	1.80141	0.852649	1.76534	1.21064	0.902363	1.22011	3.76197	1.14937
O75629	Protein CREG1 OS=Homo sapiens OX=9606 GN=CREG1 PE=1 SV=1	CREG1	15	2	6	2	2	24.1	404831	3.67409e+06	741073			718768					156398	97249.6				741579	342946	775626	129211		21728.1		6497.37			128838	113184	7306.34	0.543431	4.23606	1.31832			1.97609					1.51096	1.2475
O75636	Ficolin-3 OS=Homo sapiens OX=9606 GN=FCN3 PE=1 SV=2	FCN3	18	4	67	4	4	32.9	3.45213e+06	4.13964e+06	960955	1.28234e+07	8.20057e+06	903637	7.86888e+06	1.33112e+06	1.04179e+06	517942	197597	985526	1.83705e+06	2681959	1.04416e+07	3.19354e+06	1.42088e+07	1.74322e+06	3685360	915769	2.57405e+06	928095	579861	713893	238527	1.17577e+06	740689	646521	0.984794	1.01429	0.363288	3.51755	1.15793	0.527959	4.68836	1.1829	1.55711	0.732288	0.258241	1.71019	2.549
O75643	U5 small nuclear ribonucleoprotein 200 kDa helicase OS=Homo sapiens OX=9606 GN=SNRNP200 PE=1 SV=2	SNRNP200	29	59	663	59	59	244.4	1.45372e+08	1.25958e+08	2.08645e+08	1.62407e+08	2.20588e+08	8.24412e+07	8.40443e+07	6.24766e+07	5.6184e+07	2.52224e+07	2.54115e+07	2.70766e+07	1.81602e+07	2.30881e+07	1.7929e+08	2.16427e+08	1.16577e+08	2.45884e+08	2.44142e+08	8.95005e+07	1.21709e+08	5.14527e+07	5.24108e+07	3.66213e+07	4.10586e+07	3.53465e+07	2.4215e+07	5.50255e+07	1.38722	1.03236	2.63854	1.49022	1.04191	1.61123	1.67503	1.6947	2.56329	1.08851	1.01372	1.43421	0.769155
O75663	TIP41-like protein OS=Homo sapiens OX=9606 GN=TIPRL PE=1 SV=2	TIPRL	56	10	110	10	10	31.4	1.33632e+06	4.55835e+06	7.21947e+06	3.22583e+06	1.38225e+07	3.0838e+06	1.04596e+06	2.72511e+06	1.48585e+06	2.55422e+06	2.56484e+06	640686	968725	861369	7.68416e+06	1.04101e+07	8.01307e+06	1.0707e+07	1.82693e+07	6.08466e+06	5.66427e+06	1.72165e+06	2.63064e+06	5.13797e+06	5.00724e+06	1.99332e+06	1.97121e+06	5.40593e+06	0.327707	0.960118	2.34623	0.76067	1.67781	1.54885	0.535724	1.18519	1.08689	1.76738	1.6405	0.544118	0.657841
O75676	Ribosomal protein S6 kinase alpha-4 OS=Homo sapiens OX=9606 GN=RPS6KA4 PE=1 SV=1	RPS6KA4	9	6	24	6	6	85.6	649647	2.46328e+06	390497	3.79034e+06	4.63681e+06	1.54998e+06	1.08488e+06	604736	1.34939e+06	305224	1.32461e+06	1.77117e+06	1.05326e+06	533090	4.72893e+06	5.65382e+06	1.75682e+07	9649489	4.40381e+06	255821	1.37497e+06	2.27489e+06	1.31196e+06	406851	1.61862e+06	1.4124e+06	1.54396e+06	810983	0.313242	1.02014	0.249523	1.75736	1.10663	1.53066	1.09253	0.450721	1.69157	0.361934	1.45192	2.57778	1.22573
O75688	Protein phosphatase 1B OS=Homo sapiens OX=9606 GN=PPM1B PE=1 SV=1	PPM1B	18	6	27	4	4	52.6	5.13429e+06	1.09646e+06	8.38421e+06	1.69543e+07	6.01745e+06		346853	272439	152819		136931	146983	126097		7.23645e+06	1.22518e+07	1.10695e+07	2.37273e+07	9.15263e+06	6.91946e+06	2.03891e+06	69360.6	275832	240114	203845	356147	244476	872895	0.424523	0.0778669	0.918697	1.34797	0.246272		0.0598984	0.407459	0.384418		0.301182	0.429266	0.294468
O75691	Small subunit processome component 20 homolog OS=Homo sapiens OX=9606 GN=UTP20 PE=1 SV=3	UTP20	2	6	16	6	6	318.2	231162	169996	472999	244775	1.26361e+06	525279	16231.3	9573.48		15498.9	4604.21	1926.92			1.462e+06	813756	140038	944799	2.02684e+06	199675	791664	86631.9	12972.1	6917.81	12888.4	58789.6	2488.82	148265	0.195752	0.123643	0.53081	0.199313	0.529645	0.911019	0.0287074	0.192617		0.496131	0.136237	0.0757065
O75694	Nuclear pore complex protein Nup155 OS=Homo sapiens OX=9606 GN=NUP155 PE=1 SV=1	NUP155	13	14	124	14	14	155.1	1.85852e+07	3.41044e+07	1.61579e+07	1.796e+07	4.57512e+07	1.95062e+07	6.62851e+06	7.45111e+06	4.01987e+06	5.72532e+06	8.62146e+06	5.37409e+06	5.60061e+06	4.09719e+06	2.96312e+07	5.01078e+07	4.71887e+07	8.818e+07	6.9148e+07	9.74066e+06	1.06659e+07	4.73953e+06	8.19771e+06	9.39769e+06	1.26835e+07	7.34322e+06	5.61862e+06	9.03477e+06	0.919803	1.44971	1.05975	0.854701	1.12076	1.97719	0.685163	0.953835	0.865513	1.16606	1.6231	1.34339	1.11945
O75695	Protein XRP2 OS=Homo sapiens OX=9606 GN=RP2 PE=1 SV=4	RP2	12	5	65	5	5	39.6	4.28939e+06	5.83089e+06	5.28078e+06	2.35026e+06	7.44661e+06	1.2144e+06	2.68012e+06	2.10672e+06	916007	1.25355e+06	2.98568e+06	1.80424e+06	2.67416e+06	1.67325e+06	5.57778e+06	6.37731e+06	3.81619e+06	8.86611e+06	8.61886e+06	7.02478e+06	4.50521e+06	1.41385e+06	2.71765e+06	2.29835e+06	6.10196e+06	1.77397e+06	1.30936e+06	3.38607e+06	1.45671	1.7008	2.37665	0.767492	1.25175	0.844671	1.901	1.09579	0.801358	1.03736	2.28389	1.83256	2.17182
O75718	Cartilage-associated protein OS=Homo sapiens OX=9606 GN=CRTAP PE=1 SV=1	CRTAP	20	8	165	7	7	46.5	5.13124e+06	9.5505e+06	1.07417e+06	3.18966e+06	1.83454e+07	4.86491e+06	3.4413e+06	8.99639e+06	9.12255e+06	2.9211e+06	1.30871e+07	2.7572e+06	1.05031e+07	1.75132e+06	1.89073e+07	1.78095e+07	5.15242e+07	1.28183e+07	3.5339e+07	5.09155e+06	1.72054e+07	1.1622e+07	1.39069e+07	1.73836e+07	1.96527e+07	3.05831e+07	9.98029e+06	1.51544e+07	0.755364	1.20754	0.209553	0.4515	1.33672	1.46675	1.05805	0.882726	1.50551	0.456009	1.88849	0.528287	1.60913
O75746	Electrogenic aspartate/glutamate antiporter SLC25A12, mitochondrial OS=Homo sapiens OX=9606 GN=SLC25A12 PE=1 SV=2	SLC25A12	33	18	197	14	18	74.7	2.09774e+07	9.67989e+06	5.18793e+07	9.54351e+06	2.88683e+07	3.24873e+07	6.20877e+06	4.95513e+06	5.01802e+06	4.84203e+06	4.56939e+06	6.11305e+06	6.64273e+06	3.6535e+06	3.12025e+07	2.25745e+07	2.57366e+07	3.33554e+07	3.4317e+07	3.88508e+07	1.55156e+07	3.47408e+06	7.26812e+06	7.59494e+06	5.91094e+06	3.69905e+06	5.34029e+06	5.64626e+06	1.26555	0.50158	4.14774	0.553626	0.862046	4.01411	0.782319	0.86261	1.46927	1.34108	1.16985	2.07808	1.80561
O75781	Paralemmin-1 OS=Homo sapiens OX=9606 GN=PALM PE=1 SV=2	PALM	6	3	27	3	3	42.1	8.2622e+06	5.49114e+06	2431187	1.12538e+07	1.82666e+06	87536.2	2.85697e+06	439784	484122	1.24508e+06	2.93713e+06	403286	584079	678546	7.1267e+06	1.17408e+06	5.0768e+06	4.06574e+06	920041	2.5594e+06	3.66385e+06		914568	557089	4.2384e+06	1.18477e+06	661455	248548	3.32677	1.89903	1.29728	4.35718	0.364055	0.0721876	2.40261	0.397893	0.736701	1.79223	3.90808	0.712499	0.825117
O75787	Renin receptor OS=Homo sapiens OX=9606 GN=ATP6AP2 PE=1 SV=2	ATP6AP2	7	3	14	3	3	39		1.88509e+06	453765	168027	408002						333325					1.13797e+06	748445	548140	6.08933e+06	2.69396e+06	1.07101e+06		297061	342100	445885		353591	42285.8		1.41387	0.525118	0.141089	0.176352						1.26317
O75792	Ribonuclease H2 subunit A OS=Homo sapiens OX=9606 GN=RNASEH2A PE=1 SV=2	RNASEH2A	12	3	7	3	3	33.4	3.61003e+06	3.32052e+06	1.22159e+06	7.82483e+06	4.95902e+06	9078104	1.44489e+06	646525	395037	359596	341488		268855	233119	6.29565e+06	6.66479e+06	4.46232e+06	8.96841e+06	6.84294e+06	2.38564e+06	899508	659856	905124	761856	625784	614215	544000	570369	0.889395	0.702637	0.398841	1.8537	0.60473	4.58065	0.743477	0.867984	0.892018	0.768087	0.674241		0.563587
O75795	UDP-glucuronosyltransferase 2B17 OS=Homo sapiens OX=9606 GN=UGT2B17 PE=1 SV=1	UGT2B17	15	8	14	8	8	61.1	241855	5.17391e+06			2.21103e+07	429843		1.14631e+06	861356	128691	854629	1.80212e+06	553282	554804	676314	313356	1.60867e+06	329634	404123	201811	2.43257e+06	322360	1.80636e+06	1.5223e+06	1.97475e+06	536272	1.43886e+06	1.59919e+06	0.242266	4.45141			10.9626	0.881851		0.757574	0.957451	0.135314	0.830644	2.3257	0.570937
O75815	Breast cancer anti-estrogen resistance protein 3 OS=Homo sapiens OX=9606 GN=BCAR3 PE=1 SV=1	BCAR3	3	1	2	1	1	92.5			159116		197529	122163						7726.58							268094									10686.9
O75821	Eukaryotic translation initiation factor 3 subunit G OS=Homo sapiens OX=9606 GN=EIF3G PE=1 SV=2	EIF3G	37	10	68	10	10	35.6	184010	1.27428e+07	4.09642e+06	1.3072e+07	2.20167e+07	3.87355e+06	8.5483e+06	1.26267e+07	2.19633e+06	3.55792e+06	6.14027e+06	1.68878e+06	4.09344e+06	2.04551e+06	2.3739e+07	3.08018e+07	2.04186e+07	4.02502e+07	2.9696e+07	2.54952e+07	1.2115e+07	1.61216e+07	8.7687e+06	8.26891e+06	1.07107e+07	9.88641e+06	4.99984e+06	1.25204e+07	0.0207674	1.23522	0.612681	1.41861	1.22991	0.895359	2.01498	1.81572	0.531209	0.814001	1.29855	0.474216	0.919105
O75822	Eukaryotic translation initiation factor 3 subunit J OS=Homo sapiens OX=9606 GN=EIF3J PE=1 SV=2	EIF3J	20	6	68	6	6	29	2.48085e+07	1.02344e+07	9374884	6.06697e+07	2.20956e+07	6.44631e+06	1.67924e+06	6.80015e+06	2.96243e+06	2.76969e+06	1.9771e+06	1.1599e+06	2.92532e+06	1.40205e+06	2.51167e+07	1.90512e+07	1.50191e+07	3.34736e+07	1.73502e+07	1.25524e+07	2.17568e+06	2.15323e+06	3.11308e+06	1453798	5.0358e+06	4.37885e+06	2.46524e+06	4551189	2.04122	0.723258	1.02222	4.79999	0.899863	1.08629	0.288571	1.7943	1.31472	1.16272	0.767214	0.597639	1.20522
O75828	Carbonyl reductase [NADPH] 3 OS=Homo sapiens OX=9606 GN=CBR3 PE=1 SV=3	CBR3	49	13	293	9	9	30.8	4.75539e+06	1.27043e+07	3.08652e+06	8.63512e+06	8.94668e+06	7.80522e+07	3.92999e+06	3.24359e+06	743072	6.44113e+06	5.95379e+06	2.53044e+06	2.35143e+06	4.35218e+06	7.56896e+06	1.7593e+07	9.13334e+06	1.80857e+07	8.47451e+06	7.7562e+06	2.11821e+07	5.1926e+06	2.06865e+06	7.23959e+06	7.79038e+06	1.2272e+07	1.56542e+06	1.04513e+07	0.576008	1.3217	0.49545	1.00575	0.536396	19.3631	0.994223	0.671566	0.258764	2.12175	1.81288	1.02306	0.760172
O75832	26S proteasome non-ATPase regulatory subunit 10 OS=Homo sapiens OX=9606 GN=PSMD10 PE=1 SV=1	PSMD10	22	3	21	3	3	24.4		6.58118e+06	6.02234e+06		1.2474e+06	1.89103e+06	118420	159432			103242	438077			1.72862e+07	1.46257e+06	1.38715e+06	1.13158e+07	3.95831e+06	578301	2.20742e+06	965412	925577	1.13435e+06	198199	903114	861614	1.47155e+06		1.74329	2.46139		0.19042	1.19446	0.0762783	0.169961			0.161862	0.911945
O75843	AP-1 complex subunit gamma-like 2 OS=Homo sapiens OX=9606 GN=AP1G2 PE=1 SV=1	AP1G2	9	7	10	6	6	87.1	736166	4.17756e+06	639693	2.15214e+06	6.55073e+06		4.40937e+06	193970	74256.2	215367	534196	73279.7	144598	67702.9	2.63679e+06	3.13332e+06	1.22785e+06	2.26079e+06	2.05801e+06	331977	541772	285360	178720	62479.9	432470	382759	105043	544461	0.376271	1.83396	0.433297	1.05773	1.65728		4.70707	0.603849	0.388809	1.0667	2.44573	0.445473	0.702869
O75844	CAAX prenyl protease 1 homolog OS=Homo sapiens OX=9606 GN=ZMPSTE24 PE=1 SV=2	ZMPSTE24	17	7	66	7	7	54.8	900330	2.21778e+06	8.66972e+06	588940	7.97956e+06	437950	4.32405e+06	1.84124e+06	846760	711109	1.26846e+06	154393	872210	654492	6.92461e+06	7.15829e+06	5.9608e+06	7.62555e+06	1.42282e+07	9.03919e+06	3.88007e+06	2.04078e+06	1.81694e+06	1.59098e+06	1.94178e+06	1.25127e+06	1.57173e+06	2.75173e+06	0.269846	0.570918	3.44357	0.169732	1.18379	0.268835	2.70679	1.24467	0.96275	0.764804	1.26106	0.203805	0.920624
O75874	Isocitrate dehydrogenase [NADP] cytoplasmic OS=Homo sapiens OX=9606 GN=IDH1 PE=1 SV=2	IDH1	47	17	458	16	16	46.6	5.2492e+07	5.39468e+07	1.22989e+08	9.58411e+07	1.34466e+08	1.73679e+07	3.00093e+07	2.01775e+07	1.06423e+07	2.33547e+07	1.80594e+07	1.35245e+07	7.93071e+06	8.54918e+06	5.48314e+07	8.3639e+07	3.52443e+07	1.86823e+08	1.29932e+08	9.54905e+08	4.7051e+07	1.14662e+07	1.74439e+07	1.80114e+07	1.94162e+07	3.50002e+07	1.52566e+07	1.49033e+07	0.564714	0.498474	1.75344	0.991441	0.716025	0.382675	0.674281	0.750512	0.665789	1.38209	0.987886	0.98233	0.460596
O75880	Protein SCO1 homolog, mitochondrial OS=Homo sapiens OX=9606 GN=SCO1 PE=1 SV=1	SCO1	8	3	20	3	3	33.8	3.84313e+07	2.08121e+07	7.57486e+06	2.60514e+07	4.81172e+07		9.23984e+06	1.60222e+07	1.26551e+07	1.33071e+07	5.67133e+06	5.96847e+06	9.23525e+06	4.54919e+06	6.25997e+07	9.82466e+07	3.54841e+07	4.68927e+07	4.16431e+07	5.97945e+06	4.81937e+07	1.64998e+07	1.88347e+07	1.97796e+07	9.39872e+06	1.12963e+07	1.53547e+07	1.23771e+07	1.97964	0.920785	0.517089	1.29036	1.22683		0.994066	1.32425	1.75923	1.74985	0.68936	0.963286	1.19183
O75881	Cytochrome P450 7B1 OS=Homo sapiens OX=9606 GN=CYP7B1 PE=1 SV=2	CYP7B1	19	10	32	10	10	58.2	7.03094e+06	3.92095e+06	1.62851e+07	3.74938e+06	4.90808e+06	9.36391e+06	5.18154e+06	9.99912e+06	5.50604e+06	2.89672e+06	2.61338e+06	3.89831e+06	4.18008e+06	2.62017e+06	2.96523e+06	7.98691e+06	7.22815e+06	5.32511e+07	4.14937e+06	1.49156e+07	1.93489e+06	1.66177e+06	9.44515e+06	9.96475e+06	4.94918e+06	1.3689e+06	6.01847e+06	1.93e+06	1.39035	0.665952	4.26766	0.712934	0.4804	3.79241	2.14002	2.29003	2.12094	1.05549	0.880226	1.74341	1.49479
O75882	Attractin OS=Homo sapiens OX=9606 GN=ATRN PE=1 SV=2	ATRN	1	2	20	2	2	158.4	2.27474e+08	340749	1.80932e+08	1.53185e+08	1.08316e+06	598997	365882	630719	404663	879393	1.25792e+06	861353	812281	2.71597e+06	1.35902e+06	499196	3.21225e+06	960807	718025	6.55963e+07	1.26027e+06	702202	672638	1.07954e+06	1.06081e+06	1.91811e+06	494648	1.41191e+06	9.66296	0.0124324	10.1855	6.25711	0.0227747	0.0521136	0.0324616	0.0696021	0.0751086	0.154397	0.204152	0.185615	0.139962
O75884	Serine hydrolase RBBP9 OS=Homo sapiens OX=9606 GN=RBBP9 PE=1 SV=2	RBBP9	30	4	11	4	4	21	4107947	658223	1.21545e+06	740571	3.87913e+06		1.68057e+06	1.07747e+06	1.6136e+06	597286	3.35751e+06	600573	2.88923e+06	449781	769364	1.03314e+06	1.40401e+06	1.09582e+06	2.67481e+06	189808	4.86476e+06	1.40949e+06	1.04456e+06	2.59778e+06	2.34166e+06	1.19602e+06	2.38162e+06	3.3957e+06	4.71052	0.648275	1.84702	0.816566	2.20171		4.02486	0.71844	1.80962	0.633631	3.29242	0.781976	3.00804
O75886	Signal transducing adapter molecule 2 OS=Homo sapiens OX=9606 GN=STAM2 PE=1 SV=1	STAM2	6	3	34	2	3	58.1	8.36293e+06	3.01527e+07	7.60538e+06	6.74019e+06	9.81361e+06	1.40193e+07	413940	1.85174e+07	766262		358330	1.11671e+06	1.80525e+06	1.01406e+06	8.43118e+06	6.78447e+06	6.97276e+06	6.40235e+06	7.03296e+06	4.73138e+06	1.59749e+06	1.84746e+07	658986	392908	526099	947411	1.47884e+06	1.78698e+06	1.25679	3.89199	1.51466	0.973996	0.729988	4.31499	0.129925	8.20844	0.571304		0.233602	0.966637	1.2495
O75891	Cytosolic 10-formyltetrahydrofolate dehydrogenase OS=Homo sapiens OX=9606 GN=ALDH1L1 PE=1 SV=2	ALDH1L1	44	29	120	25	29	98.8	4.98482e+07	7.3441e+07	2.40256e+07	1.33784e+08	4.90078e+07	1.00906e+07	1.81681e+07	1.72721e+07	1.06407e+07	2.54902e+06	1.11876e+07	4.18914e+06	8.08963e+06	3.55745e+06	5.2653e+07	7.8781e+07	4.48479e+07	6.46879e+07	5.09698e+07	2.29103e+07	2.12803e+07	1.47344e+07	1.71793e+07	1.01505e+07	2.02396e+07	1.41793e+07	9.4333e+06	1.87364e+07	1.5643	1.97948	0.999159	4.03699	0.761236	0.648542	1.19078	1.4969	1.55105	0.351472	1.42592	0.70895	1.09469
O75907	Diacylglycerol O-acyltransferase 1 OS=Homo sapiens OX=9606 GN=DGAT1 PE=1 SV=2	DGAT1	5	2	10	2	2	55.2	2.70368e+06	1.11718e+06	275406	2.72534e+06	3.31783e+06		335852	701531	448154	298770	691947	251332	356937	167873	2.48413e+06	2.12487e+06	2.76494e+06	3.16506e+06	3.36323e+06		1.39566e+06	372977	842210	1.19118e+06	1.36369e+06	491903	659541	1.39573e+06	2.35117	0.834439	0.31739	2.27893	1.42812		0.609997	1.13279	1.21714	0.767553	1.64319	0.792491	0.899935
O75909	Cyclin-K OS=Homo sapiens OX=9606 GN=CCNK PE=1 SV=2	CCNK	7	2	11	2	2	64.2				232913	400218	375179		131817	70784		88274	18516.6	47903.1		380964	762643		1.27445e+06	1.59142e+06		230134	104425	121621	154382			104174	213207				0.576384	0.509819	1.97754		1.06334	0.960389		1.04724	0.291681	0.603369
O75911	Short-chain dehydrogenase/reductase 3 OS=Homo sapiens OX=9606 GN=DHRS3 PE=1 SV=2	DHRS3	13	3	7	3	3	33.5	2.32836e+06	692665	1.13788e+06	2.59034e+06	410557	293286	709981	187595	176630	85952.6	75677.7	123321	333194	138205	1.46724e+06	1.74154e+06	1.45016e+06	5.08049e+06	2.80753e+06	1.19796e+06	897616	334404	130315	593621	141924	80370.7	337247	42283.6	1.75082	0.447359	1.1339	1.87296	0.152808	0.45168	1.11503	0.76054	1.20441	0.554409	0.451214	0.976301	2.10919
O75915	PRA1 family protein 3 OS=Homo sapiens OX=9606 GN=ARL6IP5 PE=1 SV=1	ARL6IP5	25	5	244	5	5	21.6	2.95584e+07	2.34374e+07	3.19035e+07	2.59451e+07	3.47197e+07	1.1086e+07	1.08267e+07	1.23094e+07	3.91991e+06	9.00439e+06	4.49191e+06	4.75608e+06	6.81688e+06	6.65739e+06	3.30606e+07	4.33774e+07	2.9912e+07	6.82761e+07	1.95442e+07	9.729e+06	5.169e+06	6.0655e+06	8.28291e+06	7.38433e+06	6.53586e+06	1.67884e+07	5.79564e+06	5.78825e+06	1.86931	1.27307	2.6738	1.57774	1.08682	1.43589	1.43003	1.67803	0.898769	1.95293	0.900547	1.26606	1.45099
O75923	Dysferlin OS=Homo sapiens OX=9606 GN=DYSF PE=1 SV=1	DYSF	25	41	263	40	40	237.1	5.86923e+07	7.04369e+07	1.28526e+08	4.25964e+07	5.26922e+07	2.23991e+07	1.06295e+07	6.27095e+06	6.58922e+06	1.3336e+07	3.78018e+06	2.31213e+07	1.9331e+07	4.18128e+06	4.5226e+07	3.83722e+07	2.41675e+07	3.19404e+07	5.99485e+07	6.24591e+07	2.31233e+07	2.23251e+07	9.86378e+06	8.93072e+06	5.9457e+06	5.54313e+06	9.18459e+06	1.03991e+07	1.83881	1.89538	5.33624	1.28324	0.817115	1.43726	0.695534	0.594084	1.04992	2.01006	0.526672	4.27731	2.85947
O75934	Pre-mRNA-splicing factor SPF27 OS=Homo sapiens OX=9606 GN=BCAS2 PE=1 SV=1	BCAS2	15	3	13	3	3	26.1		17574297	793650	1.77786e+06	5.15271e+06	200819	1.84107e+06	401294	46516.3	595830	26108.3	5.41231e+06	198729		3.94771e+06	6.40432e+06	1.51881e+06	3.46747e+06	5.16904e+06		894654	412900	794200	1694181	640944	795403	894249	810764		5.35207	0.372925	0.606149	0.904315	0.145833	1.3634	0.476614	0.0929218	1.12589	0.0456032	12.5525	0.368537
O75935	Dynactin subunit 3 OS=Homo sapiens OX=9606 GN=DCTN3 PE=1 SV=1	DCTN3	29	6	46	6	6	21.1	1.66308e+07	7.95829e+06	5.27122e+06	1.34956e+07	3.86254e+07	401294	3.07063e+06	2.7345e+06	3.22057e+06	1.76723e+06	2.30344e+06	1.85113e+06	4.8913e+06	1.33248e+06	1.01448e+07	1.74689e+07	10258591	1.55909e+07	2.38592e+07	3.09726e+07	7.96369e+06	5.73045e+06	3.41226e+06	4.0707e+06	4.89069e+06	6.21899e+06	4.01965e+06	7.75712e+06	2.09767	0.862152	0.881095	1.6368	2.41145	0.103665	0.80891	0.660666	1.30872	0.679309	0.818452	0.873342	1.84521
O75937	DnaJ homolog subfamily C member 8 OS=Homo sapiens OX=9606 GN=DNAJC8 PE=1 SV=2	DNAJC8	27	7	75	7	7	29.8	1.10897e+06	1.39775e+07		4.64748e+06	1.58749e+07	830124	3.61012e+06	4.77864e+06	689415	1.14235e+06	1.76582e+06	1.04666e+07	846642	508743	1.82374e+07	2.816e+07	9.38618e+06	1.66505e+07	1.71893e+07	935903	1.25647e+07	4.01798e+06	1.45182e+06	4.12054e+06	2.0599e+06	2.14055e+06	4.0495e+06	5.39791e+06	0.183565	1.9872		0.739723	1.30066	0.281425	1.24808	1.53846	0.373312	0.585126	0.83607	6.58012	0.425597
O75940	Survival of motor neuron-related-splicing factor 30 OS=Homo sapiens OX=9606 GN=SMNDC1 PE=1 SV=1	SMNDC1	14	2	4	2	2	26.7	3.76811e+06	2.15397e+06	6289682	1.9687e+06	1.60143e+06	1.3912e+06	3.96069e+06	378584	284587		410078			181170	949337	1.6618e+06	764043	1.67266e+06	1.77166e+06	203273	1.8223e+06	208701	170153	2.09413e+06	347398	592020		794517	2.44056	1.19825	5.39864	1.2261	0.5134	1.84546	5.35781	0.68237	0.862744		1.08702
O75955	Flotillin-1 OS=Homo sapiens OX=9606 GN=FLOT1 PE=1 SV=3	FLOT1	31	12	193	12	12	47.3	2.84075e+07	1.64627e+07	1.62958e+07	3.10206e+07	3.15993e+07	1.9936e+07	1.09071e+07	6.48866e+06	7.06386e+06	9.13948e+06	3.21935e+06	7.7165e+06	6.7458e+06	2.96628e+06	3.18886e+07	3.55184e+07	1.66048e+07	3.29623e+07	3.33517e+07	8.11779e+06	1.4565e+07	5.00066e+06	8.15009e+06	5.78754e+06	2.54589e+06	4.50338e+06	5.54684e+06	8.3473e+06	1.92109	0.956222	1.46043	2.01718	1.05773	2.76122	1.54055	1.13439	2.07711	2.54214	0.827731	2.63434	1.84144
O75962	Triple functional domain protein OS=Homo sapiens OX=9606 GN=TRIO PE=1 SV=2	TRIO	5	13	27	13	13	346.7	1.27032e+07	6.85151e+06	1.86335e+07	1.58016e+07	1.37866e+07	3.18497e+06	1.88151e+06	280125	631208	366556	1.19635e+06	428137	195984	458016	1.39729e+07	1.57268e+07	7.75932e+06	1.43972e+07	1.54569e+07	1.00284e+07	8.24041e+06	451721	195830	335234	4.12123e+06	2.08728e+06	350054	2.20658e+06	0.990991	0.459074	1.92637	1.18532	0.532346	0.508873	0.306557	0.243006	0.920974	0.505912	1.52629	0.725259	0.265462
O75976	Carboxypeptidase D OS=Homo sapiens OX=9606 GN=CPD PE=1 SV=2	CPD	8	5	11	5	5	152.8	9.08733e+06	1.45467e+06	1.69022e+06	6.08608e+06	1.89217e+06	6.97562e+06	1605087		1.03618e+06	1.66072e+06	2.1906e+06	3.28301e+06	3.03404e+06	50132.4	2.58399e+06	751129	1.81213e+06	1.13616e+07	2.09881e+06	692437	284542		709685	4.91707e+06	4.78417e+06	30889.4	2.00642e+06	201561	4.22799	0.581306	1.04215	2.7228	0.435752	6.64705	1.55972		1.23381	1.87055	2.28076	4.53857	3.35383
O76003	Glutaredoxin-3 OS=Homo sapiens OX=9606 GN=GLRX3 PE=1 SV=2	GLRX3	23	7	65	7	7	37.4	1.37662e+07	1.60414e+07	14925593	1.38001e+07	2.94815e+07	7.87338e+06	2.15539e+07	3.61326e+06	3.0022e+06	2.20506e+06	2.97987e+06	4.8232e+06	4.28107e+06	1.76196e+06	2.29303e+07	3.50592e+07	2.07052e+07	2.89761e+07	3.50887e+07	4.64428e+06	1.13716e+07	1.5823e+06	4.38813e+06	3.5928e+06	3.03815e+06	1.46572e+06	4.10985e+06	2.79024e+06	0.965111	0.965937	1.38671	0.93031	1.02305	1.13051	3.15602	1.00542	1.40507	0.976201	1.21944	2.62077	1.86002
O76015	Keratin, type I cuticular Ha8 OS=Homo sapiens OX=9606 GN=KRT38 PE=1 SV=3	KRT38	7	4	187	2	2	50.4	16699047	9239013		6898320	4.75898e+06	4.93628e+06	2.02921e+06	2.43797e+06	3.60346e+06	3169813				2.02986e+06	3732860	2.65693e+06	3.07155e+06	7169430	2.52464e+06	3.10378e+06		1.2663e+06	3.30448e+06	173443	2.37576e+06	4.6374e+06		1.31109e+06	5.29242	2.51495		2.10226	0.746549	3.20413	1.3432	1.14126	2.83717	2.3608
O76021	Ribosomal L1 domain-containing protein 1 OS=Homo sapiens OX=9606 GN=RSL1D1 PE=1 SV=3	RSL1D1	23	11	157	11	11	54.9	5.33889e+06	5.69792e+06	3109889	4.34694e+06	1.91008e+07	4.28218e+06	2.83078e+06	5.7271e+06	2.26179e+06	1.38256e+06	6.31206e+06	678394	1.27145e+06	1.77918e+06	2.7848e+07	3.19169e+07	1.57257e+07	2.80436e+07	3.62527e+07	6.75525e+06	1.77872e+07	4.8705e+06	5.98504e+06	3.64447e+06	1.17276e+07	5.56376e+06	2.6623e+06	6.02196e+06	0.611662	0.560683	0.472166	0.478877	1.08316	1.00479	0.677355	1.3795	0.916326	0.529835	2.236	0.31909	0.478192
O76024	Wolframin OS=Homo sapiens OX=9606 GN=WFS1 PE=1 SV=2	WFS1	6	6	56	6	6	100.2	1.00982e+07	3.08942e+06	1.14846e+06	8.61905e+06	6.31003e+06	945887	824057	335593	210432	8.05602e+06	1.35716e+06	1.56239e+06	938392	1.24443e+06	5.64547e+06	5.65772e+06	6.12946e+06	4.92421e+06	7.45361e+06	1.05055e+06	5.22607e+06	1.83455e+06	432693	808942	1.37363e+06	2.20393e+06	1.13529e+06	1.39991e+06	3.39638	0.892461	0.511888	2.78747	1.05047	0.651564	0.578865	0.245763	0.259194	9.38629	1.46166	2.23427	1.07301
O76027	Annexin A9 OS=Homo sapiens OX=9606 GN=ANXA9 PE=1 SV=3	ANXA9	42	12	16	12	12	38.3	1.01542e+07	26842725	7.67572e+06	1.6613e+07	1.46667e+07	1.74745e+08	27701943	2.08423e+07	1.15723e+07	9.63113e+06	1.98423e+07	7.68843e+06	1.3749e+07	5.05275e+06	3.73215e+06	4.27941e+06	1.56825e+06	1.01305e+07	3.64079e+06	7085455	1.25143e+07	5.61695e+06	2.52735e+07	2.171e+07	3.14201e+07	6.76393e+06	1.91945e+07	1.79186e+07	1.15766	2.62848	1.1597	1.82123	0.82766	40.8026	6.59625	1.26229	1.1788	0.928026	1.76733	0.909275	1.30017
O76031	ATP-dependent Clp protease ATP-binding subunit clpX-like, mitochondrial OS=Homo sapiens OX=9606 GN=CLPX PE=1 SV=2	CLPX	5	3	9	3	3	69.2		9.96216e+06	465386	482142	2.63626e+06		168090	402289			64930.8	151583		40481.4	3.88001e+06	2.84555e+06	227999	3.24315e+06	4.0402e+06				87673.6				103237			2.85769	0.205979	0.154837	0.435803		0.11725	0.946307			0.224625	0.696286
O76041	Nebulette OS=Homo sapiens OX=9606 GN=NEBL PE=1 SV=1	NEBL	2	2	2	2	2	116.4			822666		377015		167163		351482						1.5623e+06		975053			397208			301248	49920.9	240271						2.15093		0.368174		0.688814		2.77341
O76054	SEC14-like protein 2 OS=Homo sapiens OX=9606 GN=SEC14L2 PE=1 SV=1	SEC14L2	15	4	11	4	4	46.1	1.08735e+09	9.68111e+07	4.93429e+08	2018746299	5.64079e+08	6.06802e+08	768529600	1.42312e+08	3.0808e+08	2.46462e+08	4.43918e+08	334880	93897.6	3.48414e+08	1.82125e+08	7.19937e+07	2.49683e+08	6.64357e+08	1.2137e+08	132670632	220421	3.37917e+07	2.79847e+08	3.28967e+08	3.89187e+08	1.07905e+08	4.47026e+08	1.56922e+08	3.61673	0.276574	2.175	6.45664	0.928681	4.13371	5.33894	0.80622	2.93552	2.22143	3.69853	0.00370464	0.000830587
O76062	Delta(14)-sterol reductase TM7SF2 OS=Homo sapiens OX=9606 GN=TM7SF2 PE=1 SV=3	TM7SF2	10	4	18	4	4	46.4	7.64875e+06	5.65746e+06	109385	7.77209e+06	782451	164567	1.78793e+06	675478	574774	1.41852e+06	641493	791570	829894	1.04695e+06	567078	971516	4.56895e+06	1.01982e+07	2.39869e+06	101364	2.63293e+06	439180	1.4408e+06	668637		328014	253656	517421	4.967	3.15549	0.094135	4.85312	0.251503	0.218874	2.42495	0.638407	0.913677	2.133	0.891644	1.4609	1.22469
O76070	Gamma-synuclein OS=Homo sapiens OX=9606 GN=SNCG PE=1 SV=2	SNCG	41	4	18	4	4	13.3	2.05952e+08	5.28317e+07	6.11858e+07	1.41449e+08	7.78848e+07	709920	1.99669e+07	2.48429e+07	2.39312e+07	3.34959e+07	7.2585e+06	14178676	8.041e+06	2.16569e+07	7.23099e+07	2.71456e+07	4.64071e+07	1.00906e+08	4.42265e+07	3.93229e+07	5.98703e+06	7.65517e+06	1.54593e+07	1.32276e+07	1.01792e+07	4.08567e+07	1.06543e+07	1.20745e+07	6.24829	1.37668	2.46001	4.12643	1.16958	0.0441117	1.26519	1.25794	2.03814	2.69849	0.540529	1.40197	0.63575
O76071	Probable cytosolic iron-sulfur protein assembly protein CIAO1 OS=Homo sapiens OX=9606 GN=CIAO1 PE=1 SV=1	CIAO1	9	2	7	2	2	37.8	1.26592e+06	2.09574e+06			279744			1.65143e+06			107427	380719	268894	151587	687189	1.25151e+06	531814	1395474	2.31729e+06		437443	783289	449034		257868	374727	116854	633489	2.1952	3.12138			0.240109			4.06908			0.389279	1.83183	1.03451
O76076	CCN family member 5 OS=Homo sapiens OX=9606 GN=CCN5 PE=1 SV=1	CCN5	23	3	24	3	3	26.8	8.35033e+06	8.65699e+06	3.22751e+06	1.78335e+06	167227	3385737	162226	402617	620500	1.51302e+06		3.30364e+06	1.26452e+06	1.54527e+06	426033	1.54325e+07	521756	220172	789537	264061	462661		709721	603276	36911.1	93011.9	809226	201356	5.43034	4.83539	2.7815	1.11517	0.0538283	4.50946	0.220341	0.352797	0.914501	2.10934		5.65287	1.73012
O76094	Signal recognition particle subunit SRP72 OS=Homo sapiens OX=9606 GN=SRP72 PE=1 SV=3	SRP72	27	14	125	14	14	74.6	2.65095e+06	8.64304e+06	1.31753e+06	4.02841e+06	1.88792e+07	2.92074e+06	1.07834e+06	1.18271e+06	463964	319353	1.05657e+06	400224	846912	802140	1.95649e+07	2.12039e+07	1.21652e+07	2.24682e+07	2.63723e+07	2.84849e+06	5.71105e+06	1.18953e+06	2.4637e+06	3.38557e+06	2.04894e+06	1.95765e+06	2.24041e+06	3.73385e+06	0.359269	1.00607	0.236629	0.524967	1.26644	0.810698	0.305227	0.589111	0.388698	0.25308	0.773982	0.389283	0.658678
O94760	N(G),N(G)-dimethylarginine dimethylaminohydrolase 1 OS=Homo sapiens OX=9606 GN=DDAH1 PE=1 SV=3	DDAH1	29	8	75	7	7	31.1	1640409	3.78777e+06	4.56855e+06	3.56613e+06	2.06389e+07	623818	7.62766e+06	3.47981e+06	3.25901e+06	1.70528e+06	6238920	5.95516e+06	6.56402e+06	820224	8.91066e+06	3.39336e+06	5.5796e+06	9.60732e+06	1.42584e+07	9.0504e+06	1.4384e+07	4.62232e+06	4.29283e+06	9.16561e+06	7147760	6.50431e+06	6.60112e+06	6.78021e+06	0.443679	0.879917	1.63751	0.927458	2.76303	0.345559	4.30882	0.785739	1.23771	0.612617	2.07179	2.62579	2.31425
O94763	Unconventional prefoldin RPB5 interactor 1 OS=Homo sapiens OX=9606 GN=URI1 PE=1 SV=3	URI1	6	2	9	2	2	59.8		330147			851245										635772	1254679	528978	1827878	717498			529063			636184	348678		1.60699e+06		0.638193			0.948287
O94766	Galactosylgalactosylxylosylprotein 3-beta-glucuronosyltransferase 3 OS=Homo sapiens OX=9606 GN=B3GAT3 PE=1 SV=2	B3GAT3	25	6	23	6	6	37.1	618438	5.02886e+06		226906	1949955	1.29811e+06	87087.7	894670	637086	370136	313480	1.09041e+06	491326	111476	8.14983e+06	3.48861e+06	4.14581e+06	5.21831e+06	1.41021e+07	1.41559e+06	613168	269940	1.75432e+06	529553	709001	471113	676534	387987	0.329833	2.30361		0.116365	0.514759	1.41794	0.0970073	1.02725	1.23032	0.676149	0.529339	2.44481	0.880843
O94769	Extracellular matrix protein 2 OS=Homo sapiens OX=9606 GN=ECM2 PE=2 SV=1	ECM2	11	7	26	7	7	79.7	619813	199731	2.1305e+06	1.54131e+06	424121	3.31141e+06	363985	404824	168548		6.55772e+06	2.33038e+06	3.15208e+06	101115	1.85627e+06	927636	2.24138e+06	558490	2.44582e+06	803563	867652	659713	102392	4.62835e+06	4.38727e+06	466442	3.34777e+06	236029	0.681888	0.188729	3.10616	1.6305	0.230953	7.46129	0.836347	0.339714	0.237892		8.09306	3.81873	4.13011
O94776	Metastasis-associated protein MTA2 OS=Homo sapiens OX=9606 GN=MTA2 PE=1 SV=1	MTA2	17	10	88	9	10	75	5.95942e+06	1.49793e+07	3.55455e+06	5266695	2.88183e+07	275018	3.1169e+06	7.71815e+06	4.19142e+06	3.5228e+06	3.5256e+06	5.64386e+06	2.20035e+06	3.07138e+06	2.64482e+07	2.46569e+07	2.31233e+07	2.61048e+07	3.51109e+07	4.41885e+06	7.92098e+06	6.47167e+06	4.20668e+06	7.89141e+06	5.81567e+06	3.55596e+06	5.377e+06	3.92121e+06	0.833685	1.79982	0.65898	0.708461	1.99548	0.0787964	0.910689	1.43642	1.31202	1.0431	0.964971	2.05111	0.639408
O94788	Retinal dehydrogenase 2 OS=Homo sapiens OX=9606 GN=ALDH1A2 PE=1 SV=3	ALDH1A2	12	7	137	2	2	56.7	1.22173e+06	2.54851e+07			1667244	1.02925e+06				207187				68900.4	1.81414e+06	1.35604e+06	449674	533108	2.27067e+06	1.57604e+06		230237	87844.3	96248.1					0.287329	5.14794			0.194082	0.495763				0.553226
O94804	Serine/threonine-protein kinase 10 OS=Homo sapiens OX=9606 GN=STK10 PE=1 SV=1	STK10	17	14	96	13	14	112.1	1.08204e+07	7.78336e+06	8.17943e+06	5.90485e+06	1.53548e+07	3.38675e+06	5.01945e+06	2.45736e+06	1.33071e+06	9.16474e+06	2.90671e+06	7.66242e+06	1.84436e+06	3.9314e+06	1.58463e+07	2.06636e+07	7.44109e+06	1.66841e+07	2.18894e+07	3.89579e+06	1.03891e+07	3.95341e+06	3.46379e+06	2.65919e+06	8.32977e+06	4.23561e+06	2.4586e+06	5.7275e+06	1.73657	1.0729	1.73965	0.911251	1.21977	1.11322	1.6825	0.671127	0.611264	3.98223	1.16748	4.08645	0.7865
O94806	Serine/threonine-protein kinase D3 OS=Homo sapiens OX=9606 GN=PRKD3 PE=1 SV=1	PRKD3	4	3	22	1	1	100.4		107844					38786.4	6990.46			5652.19		13325.6	10404.8									6345.13		39639			81377
O94808	Glutamine--fructose-6-phosphate aminotransferase [isomerizing] 2 OS=Homo sapiens OX=9606 GN=GFPT2 PE=1 SV=3	GFPT2	38	22	165	19	19	76.9	5.55606e+06	11054681	6.25724e+06	2.7206e+06	8.06608e+06	5.51071e+06	3.39454e+06	1.44499e+07	2.79832e+06	1.83791e+06	7.40821e+06	2.89683e+06	1.538e+06	2.33108e+06	1.07233e+07	1.18284e+07	7.99745e+06	3.12162e+07	5.06023e+07	1.12685e+07	6.56854e+06	1.13263e+07	2.28111e+06	2.3161e+06	7.61558e+06	4.33844e+06	1.93269e+06	2.16767e+06	0.802325	1.37111	1.19745	0.377771	0.576538	1.62982	1.0238	3.52555	1.14834	0.713437	2.6582	1.38016	0.585917
O94811	Tubulin polymerization-promoting protein OS=Homo sapiens OX=9606 GN=TPPP PE=1 SV=1	TPPP	8	2	4	2	2	23.7	566592	937538	2245.46	598785	961865	97174.7	602401	316979	75952.4	602226	127663	223915	277421	1.22316e+06	585015	1.22701e+06	715820	1.40248e+06	89272.9	406194	71798.9	287924				290987	274671	46897.1	2.03989	2.89912	0.0107135	2.07294	1.71408	0.716534	4.52972	0.97082	0.391254	2.93452	0.575024	1.33917	1.32668
O94817	Ubiquitin-like protein ATG12 OS=Homo sapiens OX=9606 GN=ATG12 PE=1 SV=1	ATG12	7	1	1	1	1	15.1	742053	803963			786401	352782			91828.7							859188	1447372	1.29825e+06	772481		109910
O94822	E3 ubiquitin-protein ligase listerin OS=Homo sapiens OX=9606 GN=LTN1 PE=1 SV=6	LTN1	1	2	3	2	2	200.4	530080	1.13177e+06	597478	732116	1.02097e+06	303895	181556			36000.3	40653.1		5981.28	58375.5	992047	127227	443775	1.80571e+06	2.09388e+06		15611.6	46492.4		129675	129450		36839.4	81810.3	0.709013	1.30021	1.05907	0.941615	0.675939	0.8325	0.507193			0.474794	0.495606		0.0774179
O94826	Mitochondrial import receptor subunit TOM70 OS=Homo sapiens OX=9606 GN=TOMM70 PE=1 SV=1	TOMM70	18	9	111	9	9	67.4	8.49365e+06	8.20126e+06	3.30729e+07	7.58218e+06	1.32501e+07	3.44894e+06	7.04839e+06	2.57245e+07	4.34263e+06	4.20457e+06	3.78515e+06	4.82628e+06	3.75082e+06	4.1535e+06	1.37927e+07	1.36779e+07	9.07585e+06	2.52321e+07	2.28638e+07	1.19136e+08	7.69674e+06	2.10416e+07	1.02436e+07	6.40379e+06	4.31403e+06	4.25773e+06	5.3827e+06	9.49597e+06	0.791826	0.656686	4.08599	0.679688	0.611414	0.658521	1.37238	3.36577	0.955652	0.875242	0.728339	1.23309	0.766269
O94829	Importin-13 OS=Homo sapiens OX=9606 GN=IPO13 PE=1 SV=3	IPO13	4	2	2	2	2	108.1	153323	396508			269231		97060.1	50003.8			85258	271830	516176	294081			168935	2.66716e+06			619075	998778	65473.3	625622		39814	48784.9		0.497382	1.10478			0.432305		0.657619	0.208937			0.523916	2.21796	3.36766
O94830	Phospholipase DDHD2 OS=Homo sapiens OX=9606 GN=DDHD2 PE=1 SV=2	DDHD2	4	2	3	2	2	81	347393	565472		368738	478857	228502		20721	13774.2	43888.2	41326.4	28841.7	37548.1			882772	573094			59315.7		171020	175652	558856	619099	24438.1	65966.1	397754	1.05575	1.47602		1.07755	0.720322	1.42226		0.235338	0.263123	0.793047	0.690274	0.639656	0.665865
O94832	Unconventional myosin-Id OS=Homo sapiens OX=9606 GN=MYO1D PE=1 SV=2	MYO1D	45	40	401	38	40	116.1	4.0972e+07	6.08349e+07	2.02683e+07	3.75802e+07	1.04954e+08	1.22782e+07	1.23881e+07	1.97133e+07	1.45035e+07	1.48218e+07	1.14273e+07	1.3264e+07	1.84226e+07	7.49427e+06	90130513	2.09669e+08	2.53001e+08	1.07007e+08	8.48878e+07	2.54711e+07	5.85099e+07	2.23458e+07	1.89382e+07	2.32366e+07	1.70426e+07	1.35009e+07	1.81698e+07	3.04215e+07	0.903131	1.15175	0.592065	0.79653	1.14511	0.5543	0.57032	0.963223	1.19193	1.15223	0.821151	1.26557	1.40552
O94851	[F-actin]-monooxygenase MICAL2 OS=Homo sapiens OX=9606 GN=MICAL2 PE=1 SV=2	MICAL2	5	8	22	8	8	218.9	1.27134e+07	51043.7	16763535	3.1928e+06	3.32248e+06	3.35434e+07	500763	761358	476730	1105566	246892	2.11479e+06	633086	2.38376e+06	3.80965e+06	4.29441e+06	2.41963e+06	2.73711e+06	7.95954e+06	4.91112e+06	1.00348e+06	879189	667462	1.38001e+06	245614	1.33811e+06	367460	638640	3.08484	0.0106379	5.39045	0.744941	0.399038	16.6696	0.253777	0.513227	0.540509	1.1857	0.24476	2.78377	0.666347
O94855	Protein transport protein Sec24D OS=Homo sapiens OX=9606 GN=SEC24D PE=1 SV=2	SEC24D	22	18	224	17	17	112.9	8.42717e+07	1.42283e+07	7.96286e+06	2.07594e+07	9.44503e+07	9.95997e+06	1.81086e+07	4.06428e+06	3.22846e+06	3.62896e+06	6.65865e+06	8.30906e+06	6.26484e+06	4.12076e+06	4.3872e+07	3.91419e+07	8.71379e+07	5.01375e+07	5.02141e+07	1.16243e+07	2.68437e+07	7.18787e+06	5.83596e+06	7.44801e+06	1.40346e+07	1.26174e+07	1.07941e+07	1.19562e+07	3.31664	0.480961	0.415312	0.785615	1.83993	0.802827	1.48851	0.466246	0.622925	0.662344	1.12339	1.86135	1.12217
O94856	Neurofascin OS=Homo sapiens OX=9606 GN=NFASC PE=1 SV=4	NFASC	1	2	3	2	2	149.9	166001		53939.7		179020											238107	162139	280740	560722		127957			8695.52					0.335078		0.144289		0.178862
O94874	E3 UFM1-protein ligase 1 OS=Homo sapiens OX=9606 GN=UFL1 PE=1 SV=2	UFL1	32	22	136	22	22	89.5	2.72532e+07	4.0458e+07	1.93615e+07	3.17772e+07	6.5715e+07	9.91286e+06	8.8184e+06	9.52611e+06	5.33847e+06	5.97579e+06	4.0964e+06	4.38363e+06	7.52581e+06	2.24602e+06	6.25042e+07	7.35132e+07	5.86713e+07	9.83076e+07	8.13474e+07	1.03039e+07	3.66371e+07	1.06498e+07	7.22245e+06	8.97781e+06	7.90047e+06	9.21837e+06	4.94477e+06	1.59863e+07	0.899705	1.14717	0.847056	1.00874	1.07381	0.670239	0.608027	1.08492	1.0226	1.08279	0.686113	0.974896	1.33829
O94875	Sorbin and SH3 domain-containing protein 2 OS=Homo sapiens OX=9606 GN=SORBS2 PE=1 SV=3	SORBS2	17	16	139	15	15	124	6.89631e+07	8.56086e+06	1.4396e+07	3.22693e+07	4.23702e+07	4.9779e+06	2.12961e+06	3.49811e+07	4.17772e+06	4.39345e+06	3.0726e+06	8.24781e+06	4.59175e+06	2.32565e+06	1.00191e+07	1.37846e+07	1.60258e+07	3.49059e+07	8.54058e+06	2.03284e+07	3.16284e+06	3.02882e+07	7.02166e+06	3.86942e+06	3.24765e+06	1.02301e+07	4.01928e+06	2.99341e+06	6.18321	0.659258	1.71053	2.78206	1.88035	0.914095	0.398792	4.77321	0.958795	0.953791	0.616591	2.19766	0.978302
O94880	PHD finger protein 14 OS=Homo sapiens OX=9606 GN=PHF14 PE=1 SV=3	PHF14	2	2	3	2	2	106.9	96741.9	107172			157177		66059.5								923651	946200	208945	302243	1.18654e+06		827867								0.223797	0.212943			0.179974		0.319172
O94885	SAM and SH3 domain-containing protein 1 OS=Homo sapiens OX=9606 GN=SASH1 PE=1 SV=3	SASH1	8	7	10	6	7	136.6	1.85815e+06	598433		1.19874e+06	1.64917e+06	5.60337e+06	293493	1.47977e+06	1.33515e+06	1.18223e+06	2.61077e+06	95867.9	1.61817e+06	706637	1.16755e+06	1.88187e+06	2.65794e+06	942023	1.67347e+06	1.41497e+06	395307	1.96414e+06	2.82937e+06	3.73651e+06	3.38557e+06	1.51418e+06	2.59449e+06	3.79419e+06	2.23544	0.618358		1.38672	0.982041	13.8064	0.737446	0.906454	1.37559	1.15218	2.35197	0.114675	1.54772
O94886	CSC1-like protein 1 OS=Homo sapiens OX=9606 GN=TMEM63A PE=1 SV=3	TMEM63A	1	1	2	1	1	92.1	34752748		54385096			28624476	8781688	970243	1.33736e+06	1.14521e+06		468290		1.00614e+06	4.90471e+06	1.64617e+06	3.7059e+06		2.7009e+06			387081	883905	1.44775e+06	1.30338e+06	836062	1.73606e+06
O94887	FERM, ARHGEF and pleckstrin domain-containing protein 2 OS=Homo sapiens OX=9606 GN=FARP2 PE=1 SV=3	FARP2	1	2	21	1	1	119.8	2.51433e+06	1.05588e+06	7.19667e+06	2.44269e+06	3.12329e+06	1.49316e+06	502125	117203	99458.6	68926.8	159267		162131	42556.2	2.38258e+06	2.92347e+06	1.93057e+06	4.81038e+06	3.17913e+06	4.65525e+06	3.73217e+06	185964	164196	260364	490138	185106	273422	709140
O94888	UBX domain-containing protein 7 OS=Homo sapiens OX=9606 GN=UBXN7 PE=1 SV=2	UBXN7	12	5	15	5	5	54.8	2.81819e+06	6.84893e+06	4335825	4.12459e+06		701334	5.09e+06	1.49579e+06	1.77289e+06	51525	1.01686e+07	5.91583e+06	4.13964e+06	4.13801e+06	2.51959e+06	1.62203e+06	981724	3.23159e+06	7.01194e+06	2.54886e+06	4.47129e+06	180424	1.33358e+06	3.2735e+06	1.4481e+06	377110	3.53267e+06	1.25232e+06	1.18384	2.47109	2.41371	1.66604		0.603389	4.46573	0.906347	1.80682	0.049672	9.06149	6.99977	3.91655
O94901	SUN domain-containing protein 1 OS=Homo sapiens OX=9606 GN=SUN1 PE=1 SV=4	SUN1	26	17	102	17	17	87.1	3.53704e+06	6.90862e+06	1.2881e+07	7.91279e+06	1.21239e+07	2.92375e+06	6.48392e+06	4.74961e+06	2.42957e+06	6.25862e+06	4.28365e+06	4.55781e+06	3.80007e+06	4.52735e+06	1.46843e+07	7.99518e+06	1.46797e+07	5.66702e+06	3.02458e+07	1.362e+07	1.55788e+07	3.96446e+06	4.00075e+06	9.39371e+06	8.90374e+06	8.80942e+06	4.36654e+06	1.43122e+07	0.61251	1.02756	2.95605	1.3176	1.0392	1.03696	2.3451	0.953505	0.820359	1.999	1.26471	1.78675	1.19117
O94905	Erlin-2 OS=Homo sapiens OX=9606 GN=ERLIN2 PE=1 SV=1	ERLIN2	37	10	96	8	10	37.8	1.45617e+07	1.62187e+07	1.51402e+07	2.99368e+07	2.79288e+07	5005976	1.43393e+07	6.06171e+06	8.18162e+06	9.40468e+06	4.17426e+06	1.42526e+07	5.85003e+06	2.24541e+07	2.43747e+07	2.57008e+07	2.73215e+07	37573426	5.09364e+07	1.04366e+07	1.88076e+07	6.50921e+06	5.06612e+06	4.35241e+06	6.80021e+06	7.94395e+06	1.25277e+07	8.16854e+06	1.12972	1.08072	1.5566	2.23328	1.07249	0.795417	2.32346	0.805347	1.82826	1.98793	0.815606	3.69765	1.21357
O94906	Pre-mRNA-processing factor 6 OS=Homo sapiens OX=9606 GN=PRPF6 PE=1 SV=1	PRPF6	26	22	130	22	22	106.9	9.02637e+06	1.78585e+07	4.81422e+06	1.05738e+07	2.64579e+07	6.80929e+06	6.91849e+06	4.03243e+07	6.53394e+06	2.53612e+06	4.71204e+06	4.55042e+06	3.10474e+06	2.00564e+06	2.94648e+07	3.17289e+07	1.28319e+07	2.80884e+07	3.71237e+07	4.14215e+06	1.84784e+07	8.2395e+07	8.54306e+06	9.60175e+06	9.868e+06	4.63919e+06	4.94752e+06	8.20977e+06	0.81476	1.38453	0.57588	0.917761	1.1821	1.25883	1.3043	4.68395	1.27653	0.46869	0.804947	1.03215	0.563104
O94911	ABC-type organic anion transporter ABCA8 OS=Homo sapiens OX=9606 GN=ABCA8 PE=1 SV=4	ABCA8	5	8	18	7	7	183.6	5.71828e+06	5.48988e+06	3.82001e+06	7.71677e+06	4.80931e+06	1.55724e+08	1.32975e+06	344355	263375	840091	144252	479462	437775	468010	3.97847e+06	1.52227e+06	6.46118e+06	5.72877e+06	3.17259e+06	1.66032e+06	2.95895e+06	89788.3	466611	189376	1.01132e+06	399107	395599	4.82468e+06	0.422113	0.34807	0.373694	0.547745	0.175723	23.5433	0.205014	0.191582	0.246452	0.743606	0.118027	0.520889	0.38029
O94915	Protein furry homolog-like OS=Homo sapiens OX=9606 GN=FRYL PE=1 SV=2	FRYL	2	5	27	4	5	339.4	1.55429e+06	1.01426e+06	713253	645102	2.20949e+06	2.75161e+06	359816	238314	117951	55433.3	177312	122791	96671.9	53572.7	1.45797e+06	1.71983e+06	3.28807e+06	2.02273e+06	1.29413e+06	213850	1.08485e+06	84609.5	251005	186453	302814	178452	141628	373419	1.32224	0.741086	0.804103	0.5277	0.930363	4.79418	0.639308	1.08407	0.902441	0.401189	1.18621	1.09074	0.686634
O94919	Endonuclease domain-containing 1 protein OS=Homo sapiens OX=9606 GN=ENDOD1 PE=1 SV=2	ENDOD1	19	7	46	7	7	55	9.95698e+06	6.44931e+06	1.37637e+07	6.29797e+06	7.97502e+06	4.13255e+06	1.9755e+06	2.36658e+06	1.49231e+06	2.1585e+06	631196	1.21095e+06	1.15688e+06	1.26049e+06	9.87815e+06	3.55759e+06	2.36306e+06	1.62235e+06	2.95909e+06	9.35133e+06	6.52212e+06	1.61773e+06	2.30791e+06	1.13135e+06	1.0551e+06	1.51266e+06	1.02708e+06	7.25094e+06	2.62969	1.46296	4.81727	1.5994	1.04253	2.23534	1.08969	1.40093	1.48582	2.03291	0.549507	1.3998	1.06931
O94923	D-glucuronyl C5-epimerase OS=Homo sapiens OX=9606 GN=GLCE PE=1 SV=3	GLCE	3	2	4	2	2	70.1		89641		675264	368128		233678	490034		258720	134544			131395	1.33725e+06	497531	509670		398258		1.48341e+06	449693			99872.4	306823	180093	1.37928e+06		0.238259		2.00935	0.563874		1.51032	1.60411		1.34743	0.647717
O94925	Glutaminase kidney isoform, mitochondrial OS=Homo sapiens OX=9606 GN=GLS PE=1 SV=1	GLS	13	8	64	8	8	73.4	2.65959e+06	9.84192e+06	3.06427e+06	2.51985e+06	1.16329e+07	1.10295e+06	1.95975e+06	2.53201e+06	3.01351e+06	1.64022e+06	1.1742e+06	541052	1.18009e+06	1.16349e+06	1.15457e+07	1.76817e+07	6.75632e+06	1.54293e+07	1.8138e+07	4.17209e+06	2.01863e+06	2.56632e+06	3.25351e+06	4.2701e+06	2.17011e+06	7.2592e+06	1.81298e+06	3.42917e+06	0.630361	2.00353	0.962479	0.574286	1.36473	0.535402	0.970118	1.02068	2.04318	1.05195	0.696115	0.4259	0.742775
O94927	HAUS augmin-like complex subunit 5 OS=Homo sapiens OX=9606 GN=HAUS5 PE=1 SV=2	HAUS5	2	1	2	1	1	71.6																188625			313141
O94929	Actin-binding LIM protein 3 OS=Homo sapiens OX=9606 GN=ABLIM3 PE=1 SV=3	ABLIM3	3	2	2	2	2	77.8	645352		1.10873e+06	1.50349e+06			148383					112230	46040.1			425377			774690	1.47193e+06	415130	70047.5				201164		103149	0.830106		1.88996	1.85959			0.398632					1.48496	0.487097
O94956	Solute carrier organic anion transporter family member 2B1 OS=Homo sapiens OX=9606 GN=SLCO2B1 PE=1 SV=2	SLCO2B1	1	1	11	1	1	76.7		1.15345e+06		766950	3915729		414491	563703	155524	91629.1	117082				4.50263e+06	4.0142e+06	3.15604e+06	2.56309e+06	3.59022e+06	1.51488e+06	1.03178e+06		206804	413618	219200	121996	55317.8	577632
O94966	Ubiquitin carboxyl-terminal hydrolase 19 OS=Homo sapiens OX=9606 GN=USP19 PE=1 SV=2	USP19	1	1	2	1	1	145.6		219334			171893			313602	397328		1.96241e+06				286000	2.44374e+06	1.72663e+06		2.51866e+06	1.65665e+06		304045		431884			1.85002e+06
O94973	AP-2 complex subunit alpha-2 OS=Homo sapiens OX=9606 GN=AP2A2 PE=1 SV=2	AP2A2	46	33	545	23	23	103.9	2.08177e+07	1.75058e+07	1.47305e+07	2.18726e+07	3.52621e+07	2.16406e+07	2.10346e+07	1.08732e+07	4.87797e+06	9.25534e+06	1.1036e+07	4.51859e+06	7.28446e+06	7.51583e+06	2.84403e+07	3.60404e+07	3.43001e+07	4.4314e+07	3.76334e+07	8.54649e+06	2.72106e+07	7.68951e+06	1.37823e+07	1.0823e+07	1.54155e+07	9.60091e+06	9116095	1.24668e+07	1.37467	0.992865	1.28906	1.38883	1.15254	2.92674	2.90102	1.29574	0.977714	1.75479	1.93415	1.0515	1.35543
O94979	Protein transport protein Sec31A OS=Homo sapiens OX=9606 GN=SEC31A PE=1 SV=3	SEC31A	28	32	593	32	32	132.9	7.65401e+07	7.26087e+07	4.44228e+07	6.72939e+07	1.18283e+08	2.21422e+07	4.94294e+07	2.65554e+07	1.75081e+07	2.43907e+07	3.77315e+07	2.2459e+07	3.12998e+07	7.47842e+06	1.36783e+08	1.32425e+08	1.68465e+08	1.4811e+08	1.6355e+08	3.47423e+07	7.8974e+07	2.80959e+07	3.07312e+07	3.7394e+07	5.49906e+07	2.42463e+07	3.08206e+07	5.00945e+07	1.40962	1.14853	1.0842	1.1917	1.07824	0.835183	1.90129	0.953164	1.05697	1.39286	1.99174	1.57416	1.75418
O94985	Calsyntenin-1 OS=Homo sapiens OX=9606 GN=CLSTN1 PE=1 SV=1	CLSTN1	2	2	3	2	2	109.7	63328.6	609756			154545	84248.6	22537.1								152798	855607	1.52143e+06	157956	164963	26336.9	320786								0.205069	1.69589			0.247706	0.558741	0.152422
O94989	Rho guanine nucleotide exchange factor 15 OS=Homo sapiens OX=9606 GN=ARHGEF15 PE=1 SV=4	ARHGEF15	5	4	4	4	4	91.9	3450717	419856	1.07315e+06	2.55391e+06	1.17508e+06	5.24454e+06	2.42438e+06	557338	277936	478991	730052	48107.4	411090	432966	583048	1.80717e+06	1.59339e+06	1.03843e+06	2.89968e+06	1.43294e+06	2.4156e+06	767575	444215	677938	1.55667e+06	1.01233e+06	503172	2.44426e+06	2.81691	0.294377	1.16095	2.00469	0.4748	8.76837	4.13346	0.921446	0.772868	1.25994	1.77508	0.155313	1.06122
O94992	Protein HEXIM1 OS=Homo sapiens OX=9606 GN=HEXIM1 PE=1 SV=1	HEXIM1	11	4	11	4	4	40.6	507761	2.50222e+06	801964	789454	1.71426e+06	436195	928299	552077	539225	242584	549164		1.10083e+06	200088	2.81402e+06	898791	1.60494e+06	2.04028e+06	4.62313e+06	371762	3.06669e+06	705366	225483	869629		777533		1.51906e+06	0.537734	2.27601	1.12552	0.803924	0.898598	0.9461	2.05327	0.8986	1.4762	0.628201	1.31456		2.79773
O95049	Tight junction protein ZO-3 OS=Homo sapiens OX=9606 GN=TJP3 PE=1 SV=3	TJP3	2	2	2	2	2	101.3		449253	1.05572e+06	910652	1.74509e+06	61925.6									439632	409940	537028	348835		175760										0.70181	2.54464	1.59265	1.57104	0.230678
O95070	Protein YIF1A OS=Homo sapiens OX=9606 GN=YIF1A PE=1 SV=2	YIF1A	16	3	16	3	3	32	2.8742e+06	787009	1.0822e+06	2.93063e+06	1.59908e+06	3.88371e+06	606878	891001	400765	865148	1.15567e+06		3.5547e+06	1.97797e+06	2.72575e+06	2.33767e+06	5.51639e+06	3.93866e+06	4.88217e+06	842685	507535	1.2968e+06	1.36404e+06	1.064e+06	1.1544e+06	1.80072e+06	1.02546e+06	5.3448e+06	2.23532	0.525707	1.11537	2.19161	0.615566	6.1861	0.985766	0.668134	0.505458	1.03216	1.27448		4.16204
O95071	E3 ubiquitin-protein ligase UBR5 OS=Homo sapiens OX=9606 GN=UBR5 PE=1 SV=2	UBR5	4	7	19	7	7	309.2		667911	149028	256531	1.43604e+06	236202	305229	40455.2		28399.3	68558.1	61287.3	80130		1.93997e+06	1.95207e+06	716452	1.3686e+06	2.04601e+06	175766	274628	45964.5	41242.2	139572	175025	50264.3	39687.8	383650		0.733275	0.252444	0.315303	0.908563	0.618357	0.814859	0.313252		0.349861	0.780711	0.926688	0.968793
O95136	Sphingosine 1-phosphate receptor 2 OS=Homo sapiens OX=9606 GN=S1PR2 PE=1 SV=2	S1PR2	7	2	3	2	2	38.8			1.45021e+06		432739					324314					455148	405978	2.77335e+06	1.73178e+06	1.4623e+06	3.822e+06	1.10598e+06			122463	138153	216261	283500				1.58183		0.176298					1.44273
O95139	NADH dehydrogenase [ubiquinone] 1 beta subcomplex subunit 6 OS=Homo sapiens OX=9606 GN=NDUFB6 PE=1 SV=3	NDUFB6	10	1	5	1	1	15.5	447358			371072				140348	67954.7	93693.9	192163	175799	176640	64575.2			354210			295873	414305		181820	113255	232235		239904
O95140	Mitofusin-2 OS=Homo sapiens OX=9606 GN=MFN2 PE=1 SV=3	MFN2	5	3	17	2	2	86.3					904034		37937.3	14911			11285.8	14629.6	26685.7		827128	1.04612e+06	548725	1.36452e+06	1.13099e+06	186137	44778			19912.2	24743.8	6518.02	31329.8						0.537486		0.0951738	0.234518			0.261045	0.449309	0.655334
O95147	Dual specificity protein phosphatase 14 OS=Homo sapiens OX=9606 GN=DUSP14 PE=1 SV=1	DUSP14	21	3	10	3	3	22.2	343693	3.60204e+06	3.20286e+06	1.55789e+06	1761301	980441	4.0827e+06	1.48784e+06	163996	59989.7	15907	277900	179527	41224.5	2224693	1.31118e+06	491790	2.2553e+06	2.08402e+06	4.50533e+06	3.18678e+06	2.27279e+06	197118	2.17478e+06	212062	388081	1.23781e+06	128984	0.174892	1.57431	2.15987	0.762287	0.443625	1.02181	4.33908	3.57026	0.661893	0.229029	0.0561365	1.3022	0.672651
O95154	Aflatoxin B1 aldehyde reductase member 3 OS=Homo sapiens OX=9606 GN=AKR7A3 PE=1 SV=2	AKR7A3	27	7	24	6	6	37.2	776910		1.00677e+06	80381.7	1.32157e+07	380536	301265			426730	369790		216409		691772	905010	71210.1	2.77834e+06	1.48428e+06	1.26975e+06	1867529		175899	10364.3	24022.1	224722		254992	0.481845		0.82748	0.0479374	4.05705	0.483371	0.390243			1.74568	1.39833		0.868828
O95155	Ubiquitin conjugation factor E4 B OS=Homo sapiens OX=9606 GN=UBE4B PE=1 SV=1	UBE4B	6	8	17	8	8	146.1	5.34654e+06	5.56336e+06		6.64612e+06	3.76124e+06	5.67505e+06	820182	480552	350509	1.07638e+06	510253	114176	269394	379639	5.83737e+06	7.27393e+06	2.2135e+06	5.40253e+06	2.76854e+06	356231	181432	831198	294942	329260	553986	188171	645661	427476	1.87057	1.67178		2.23589	0.651349	4.06649	0.599324	0.749994	0.920081	2.67271	1.17116	0.347967	0.656481
O95159	Zinc finger protein-like 1 OS=Homo sapiens OX=9606 GN=ZFPL1 PE=1 SV=2	ZFPL1	14	4	18	4	4	34.1	1.46516e+06	1.3055e+06		459748	2.39418e+06	651918	692189	2.98648e+06	351709	373914	735737	71963.8	333879	215927	3.49672e+06	2.77976e+06	3.12643e+06	2.12793e+06	2.69584e+06	276763	3.79549e+06	1.89263e+06	1.02117e+06	2.61717e+06	1.27988e+06	751928	537920	925596	1.34428	1.02878		0.405608	1.08729	1.22503	1.32642	3.89839	0.772181	0.776546	1.41241	0.183436	0.680507
O95163	Elongator complex protein 1 OS=Homo sapiens OX=9606 GN=ELP1 PE=1 SV=3	ELP1	10	9	38	9	9	150.2	1.56034e+06	757510	1.66825e+06	643483	5.72872e+06	2376923	772163	672838	920186	519186	1.75086e+06	275170	430601	549682	2.94604e+06	3.30463e+06	2.94741e+06	3.6052e+06	3.43855e+06	603730	3.66786e+06	1.11112e+06	1.06546e+06	1.1703e+06	3.10758e+06	2.3969e+06	585966	3.71408e+06	1.15931	0.483403	1.64259	0.459723	2.10678	3.61695	1.19822	0.660984	1.52043	0.811472	2.52957	0.527869	0.6605
O95167	NADH dehydrogenase [ubiquinone] 1 alpha subcomplex subunit 3 OS=Homo sapiens OX=9606 GN=NDUFA3 PE=1 SV=1	NDUFA3	50	3	27	3	3	9.3	6.24304e+06	2.69603e+06	1.69746e+06	2.47977e+06	3.17938e+06	5.82891e+06	1.3778e+06	1.25681e+06	241894	41861.9	230935		146697	288562	3.38254e+06	2.30839e+06	2.65294e+06	3.92003e+06	4.45758e+06	1.4864e+06	1.07101e+06	1.64822e+06	404834	196728	595860	172651	228502	447348	2.23162	0.827732	0.804105	0.852343	0.562534	4.26736	1.02863	2.75313	0.891233	0.145897	0.743977		0.501759
O95168	NADH dehydrogenase [ubiquinone] 1 beta subcomplex subunit 4 OS=Homo sapiens OX=9606 GN=NDUFB4 PE=1 SV=3	NDUFB4	30	3	60	3	3	15.2	4.37723e+06	2.68796e+06	2.39364e+07	6.86244e+06	6.06902e+06	2.93094e+06	1.31856e+06	2.26754e+06	845438	1.15188e+06	1.02059e+06	1.90331e+06	955017	1.76568e+06	6.56275e+06	4.75446e+06	8450575	9.33148e+06	7.51383e+06	5.35593e+06	2.14032e+06	840942	1.51581e+06	945592	1.33861e+06	986777	881064	1.62288e+06	1.05068	0.554161	7.61413	1.58391	0.72106	1.44087	0.661032	1.54875	0.971222	1.25171	1.02516	2.53851	1.01849
O95169	NADH dehydrogenase [ubiquinone] 1 beta subcomplex subunit 8, mitochondrial OS=Homo sapiens OX=9606 GN=NDUFB8 PE=1 SV=1	NDUFB8	11	2	45	2	2	21.8	5.61643e+06	5.04056e+06	2.48999e+06	4.66658e+06	2.85749e+06	356382	2.1074e+06	1.72783e+06	604751	1.04619e+06	420264	177212	905059	292251	6.75717e+06	4.39167e+06	1.73504e+06	5.88777e+06	4.91472e+06	2.49025e+06	1.70574e+06	1.68707e+06	1.24975e+06	370752	642523	723938	921480	1.60665e+06	2.38137	1.83564	1.39911	1.90259	0.599699	0.309478	1.86622	2.02377	1.19137	1.94958	0.72393	0.405321	1.65522
O95171	Sciellin OS=Homo sapiens OX=9606 GN=SCEL PE=1 SV=2	SCEL	14	8	15	8	8	77.5	242722	7.49424e+06	2.35246e+06	5.0152e+06	7319723	1.80366e+06	348495	884874	170529		424267	68916	49278.1	339066	6401959	8.86327e+06	5.87596e+06	1.90701e+07	8.72371e+06	463301	3.19132e+06	487276	546319	481906	457089	343689	279917	934543	0.0487474	1.29274	0.626116	0.968525	0.727644	0.741899	0.14618	1.19741	0.388124		0.844337	0.182107	0.10412
O95182	NADH dehydrogenase [ubiquinone] 1 alpha subcomplex subunit 7 OS=Homo sapiens OX=9606 GN=NDUFA7 PE=1 SV=3	NDUFA7	18	2	5	2	2	12.5	235271		543159	253066			302372	333162		345564			122733	148374	194828		602612	1.80455e+06	1061477	732267	368432	134868	228959	141999		84821.8		228946	0.647539		1.98113	0.669747			1.73816	1.79717		2.96574			1.03374
O95183	Vesicle-associated membrane protein 5 OS=Homo sapiens OX=9606 GN=VAMP5 PE=1 SV=1	VAMP5	17	2	9	1	1	12.8			1.03364e+06		1.99719e+06			121154		145143	134304								415916	614108					163930	292445		200145
O95197	Reticulon-3 OS=Homo sapiens OX=9606 GN=RTN3 PE=1 SV=2	RTN3	3	3	70	2	2	112.5	2.02725e+07	1.23608e+07	4.70173e+06	3.28322e+07	1.73813e+07	2.21275e+06	2.4845e+07	1.21983e+07	7.86613e+06	3.80834e+07	9.17844e+06	1.28591e+07	1.10321e+07	2.83233e+07	1.33463e+07	1.24583e+07	3.21282e+07	1.91556e+07	1.3223e+07	6.31319e+06	1.05628e+07	1.00646e+07	5558891	1.64758e+07	11404811	1.43073e+07	8.9071e+06	1.17089e+07	2.5875	1.35506	0.795278	4.02951	1.09809	0.578432	6.6231	1.08251	1.17409	5.37696	1.19788	2.22837	1.52864
O95202	Mitochondrial proton/calcium exchanger protein OS=Homo sapiens OX=9606 GN=LETM1 PE=1 SV=1	LETM1	19	11	82	11	11	83.3	2.51648e+07	9.18067e+06	1.683e+07	1.49266e+07	2.90845e+07	3.568e+07	1.76378e+06	8.39306e+06	9.7531e+06	1.21404e+07	4.7366e+06	4.83944e+06	1.79984e+07	1.51185e+07	2.28456e+07	1.11052e+07	13721219	1.81132e+07	2.55306e+07	3.55555e+07	1.7977e+06	1.80983e+06	6.48614e+06	7.71859e+06	4.11129e+06	5.10339e+06	1.75719e+07	668809	2.42514	0.759904	2.1494	1.3832	1.38735	7.04232	0.355007	1.21809	2.38074	2.80326	1.01097	1.37151	4.07859
O95208	Epsin-2 OS=Homo sapiens OX=9606 GN=EPN2 PE=1 SV=3	EPN2	5	3	12	3	3	68.4	994533	357008	1.09691e+06		660709	1.2211e+06	544780	258995	800231	691117	293008	65208.8	76077.4	3.65996e+06	1.78907e+06	2.27858e+06	1.02673e+06	896673	206160	1.11449e+06		135634	567183	1.24635e+06	763244	519519	1.96327e+06	1.01486e+06	1.60825	0.495853	2.35069		0.528842	4.04421	1.83995	0.469009	2.43734	1.99119	0.780339	0.23059	0.215111
O95210	Starch-binding domain-containing protein 1 OS=Homo sapiens OX=9606 GN=STBD1 PE=1 SV=1	STBD1	30	9	20	9	9	39	1.16201e+07	4.19118e+06	9.72757e+06	1.37616e+07	7.54948e+06	2.71049e+06	35986.9	769936	273548	1.37818e+06	3.13336e+07	3.95794e+07	48368732	110704	6.6485e+06	7.81624e+06	5.92047e+06	9.16694e+06	8.27974e+06	7.19384e+06	692879	2.82222e+06	693244	6.74657e+07	281989	3310398	743744	1.15869e+06	1.62469	0.503315	1.80242	1.85017	0.522469	0.776173	0.0105089	0.12749	0.076184	0.363074	7.63034	12.7977	12.5055
O95218	Zinc finger Ran-binding domain-containing protein 2 OS=Homo sapiens OX=9606 GN=ZRANB2 PE=1 SV=2	ZRANB2	28	9	61	9	9	37.4	1.02929e+07	9.0836e+06	6.0324e+06	5.49657e+06	1.72627e+07	154458	1.08869e+06	1.33297e+06	1.68351e+06	3.20508e+06	1.68216e+06	2.6327e+06	1.08286e+06	1.05719e+06	1.59972e+07	1.17423e+07	1.34781e+07	1.39546e+07	1.59787e+07	5.78391e+06	1.59124e+07	4.86505e+06	3.92187e+06	1.97232e+06	5.08755e+06	2.5632e+06	2.01327e+06	1.22966e+07	1.82013	1.37963	1.41366	0.934622	1.51097	0.05594	0.402086	0.427214	0.907507	1.63431	0.792877	1.64767	0.541894
O95219	Sorting nexin-4 OS=Homo sapiens OX=9606 GN=SNX4 PE=1 SV=1	SNX4	29	12	73	12	12	51.9	1.50701e+06	2.13204e+06	5503198	1.44591e+06	4.22131e+06	1.9167e+06	2.09567e+06	3.36853e+06	1.16987e+06	695101	1.37469e+06	2.06138e+06	3.24134e+06	637093	5.56051e+06	7.47928e+06	1.45503e+07	5.77933e+06	6.47788e+06	9.22953e+06	2.82974e+06	1.95786e+06	1.23455e+06	1.89931e+06	2.75641e+06	2.544e+06	3.43548e+06	3.40857e+06	0.558037	0.678085	2.70054	0.514835	0.773705	1.45361	1.62076	1.79706	1.04971	0.589984	1.07855	2.14746	2.7
O95232	Luc7-like protein 3 OS=Homo sapiens OX=9606 GN=LUC7L3 PE=1 SV=2	LUC7L3	11	5	21	5	5	51.4	1.31354e+06	4.49625e+06	3.33858e+06	906842	7.86442e+06	2.10116e+06	355884	460079	254161	546488	671308		277271	649919	1.11079e+07	1.10608e+07	6.8402e+06	9.14855e+06	1.333e+07	1.59081e+06	3.75774e+06	408974	881178	271324	574311	604812	536040	2.8254e+06	0.304581	0.895475	1.02592	0.202196	0.902629	0.997856	0.172353	0.495839	0.46071	0.937041	1.064		0.466583
O95236	Apolipoprotein L3 OS=Homo sapiens OX=9606 GN=APOL3 PE=1 SV=3	APOL3	6	3	9	3	3	44.3	1.00327e+06	1.21792e+06	468940	490795	1.37858e+06	971278	302075	1.09836e+06	467525	234546	1.44506e+06	149360	274902	225702	2.20175e+06	6.90651e+06	1.52496e+06	2990523	1.36544e+07	897546	1.89401e+06	440145	943257	613696	1.6949e+06	944188	993202	878214	0.750336	0.782346	0.464779	0.352956	0.510332	1.48775	0.471851	1.36694	0.978625	0.464407	2.64485	0.362978	0.534191
O95248	Myotubularin-related protein 5 OS=Homo sapiens OX=9606 GN=SBF1 PE=1 SV=4	SBF1	5	8	12	8	8	208.3	3.75023e+06	2.54684e+06	1.674e+06	7.18818e+06	7.51541e+06	5.4512e+06	1.5724e+06	697434	317191	6.29822e+06	1.03427e+06	51585.3	365927	8987488	6.7493e+06	5.24969e+06	5.93112e+06	9.92798e+06	1.51294e+07	1.24336e+06	13471855	2983845	1.07933e+06	3.5908e+06	1.85158e+06	7.86418e+06	3.02337e+06	5.70881e+06	0.893791	0.52134	0.528717	1.64732	0.886569	2.66084	0.782694	0.339002	0.259316	4.87065	0.739341	0.0489632	0.277723
O95274	Ly6/PLAUR domain-containing protein 3 OS=Homo sapiens OX=9606 GN=LYPD3 PE=1 SV=2	LYPD3	9	2	8	2	2	35.9		1.64207e+07			849122		644333	4.24102e+06	53474.7	54655.7	22576.4	294726	50336.9			327457			597474			1.34805e+06	89133.3	138076	56492.6	63028.2	55716.1	142331		7.37792			0.219863		0.70398	10.3247	0.21896	0.211695	0.0808301	1.4011	0.191341
O95292	Vesicle-associated membrane protein-associated protein B/C OS=Homo sapiens OX=9606 GN=VAPB PE=1 SV=3	VAPB	32	7	83	6	7	27.2	5.77149e+06	1.2319e+07	9.95425e+06	3.81264e+06	4.41085e+07	4476860	1.17796e+06	3.74178e+06	1.67825e+06	2.44334e+06	2731802	253546	1343806	804265	1.04706e+07	2.08697e+07	1.28468e+07	21574462	2.62742e+07	2.11347e+07	5.58882e+06	2.87051e+06	4.90881e+06	2.19599e+06	6.67184e+06	3.31305e+06	2.55816e+06	7.41632e+06	0.621399	1.1392	1.4203	0.394719	2.35064	0.987197	0.264888	1.1716	0.883828	1.21718	1.25795	0.155026	0.656986
O95294	RasGAP-activating-like protein 1 OS=Homo sapiens OX=9606 GN=RASAL1 PE=1 SV=3	RASAL1	3	2	2	2	2	90		1.94841e+06			156187	91495.3	332264	168701		48713.7		28040	3617.79			23304.3		183934			421930	499295	40300.3	34679.3		3630.51	44061.7			5.4087			0.249861	0.605644	2.24287	2.09594		0.962901		0.680274	0.0701814
O95295	SNARE-associated protein Snapin OS=Homo sapiens OX=9606 GN=SNAPIN PE=1 SV=1	SNAPIN	26	3	23	3	3	14.9	939853	9.14065e+06	1.54947e+06	1.61065e+07	6.28372e+06	1.52264e+06	163306	1.3201e+06	478280	759054	331827	852131	837418	775276	3.94381e+06	8.99669e+06	7604794	1.74814e+07	8.86867e+06	331845	143972	2.27565e+06	1.0998e+06	674124	610578	273415	438294	385985	0.276777	2.312	0.604703	4.56091	0.915942	0.918364	0.100443	1.00843	0.614509	0.922528	0.372788	1.27112	0.998841
O95297	Myelin protein zero-like protein 1 OS=Homo sapiens OX=9606 GN=MPZL1 PE=1 SV=1	MPZL1	8	2	8	2	2	29.1	802993	2.20887e+06		1.17059e+06	1.84785e+06		105664	258682							649871	1.6463e+06	1.47207e+06	1.89944e+06	2.01616e+06		1.09869e+06	189164	289815	159710		130320		361413	0.701414	1.6572		0.983216	0.798936		0.192771	0.819245
O95298	NADH dehydrogenase [ubiquinone] 1 subunit C2 OS=Homo sapiens OX=9606 GN=NDUFC2 PE=1 SV=1	NDUFC2	19	3	26	3	3	14.2	1.37949e+07	4.73445e+06	1.60917e+07	1.34825e+07	1.87151e+07	776614	2.12331e+06	4.81659e+06	5.85246e+06	2.95087e+06	3.59427e+06	2.86833e+06	5.7169e+06	2.38042e+06	1.73492e+07	1.92027e+07	1.16704e+07	2.17631e+07	2.90218e+07	1.02309e+07	8.28624e+06	3.66611e+06	6.90712e+06	4.43651e+06	4.28479e+06	2.6574e+06	5.82805e+06	6.73707e+06	1.96124	0.578126	3.03182	1.84316	1.317	0.226133	0.630485	1.08235	2.21195	1.05499	1.18782	1.25863	2.00588
O95299	NADH dehydrogenase [ubiquinone] 1 alpha subcomplex subunit 10, mitochondrial OS=Homo sapiens OX=9606 GN=NDUFA10 PE=1 SV=1	NDUFA10	21	6	45	6	6	40.7	5.93407e+06	2.79825e+06	1.00821e+07	9.3509e+06	1.18438e+07	1.03836e+07	3.06174e+06	4.60184e+06	1.65224e+06	3.6388e+06	1.16077e+06	2.12204e+06	1.58907e+06	2.35783e+06	1.61197e+07	1.01884e+07	7.41298e+06	1.34501e+07	19903591	5.59288e+06	5.12383e+06	2.10948e+06	2.19252e+06	2.47669e+06	3.49864e+06	1.57499e+06	1.26132e+06	2.99455e+06	1.02127	0.413634	2.29947	1.54747	1.00892	3.66	1.10054	1.97263	1.19123	2.48165	0.731763	1.77628	1.06359
O95302	Peptidyl-prolyl cis-trans isomerase FKBP9 OS=Homo sapiens OX=9606 GN=FKBP9 PE=1 SV=2	FKBP9	33	17	493	16	16	63	2.65693e+07	9.33185e+07	2.48485e+07	3.99014e+07	5.16406e+07	2.67993e+07	1.70435e+07	5.6154e+07	1.79938e+07	1.03406e+07	6.38439e+07	1.6465e+07	3.18367e+07	1.3789e+07	1.16649e+08	8.27358e+07	2.13126e+08	5.06351e+07	1.43465e+08	2.9737e+07	5.62408e+07	4.78379e+07	2.61752e+07	4.20517e+07	6.85815e+07	3.60012e+07	3.68153e+07	4.52473e+07	0.752022	2.26861	0.932051	1.08597	0.723474	1.55354	1.00753	1.79347	0.966601	0.525449	2.99879	1.02688	1.58767
O95319	CUGBP Elav-like family member 2 OS=Homo sapiens OX=9606 GN=CELF2 PE=1 SV=1	CELF2	8	3	12	3	3	54.3		328832		459913	2.20135e+06	2.98057e+06	495157	253303	129391	231874	134674	420323	409352	56314.6	889855	1.78589e+06	422580	3.18271e+06	1.33475e+06		199819	155941	452941	233763	537813	154254	334655	92391.7		0.390937		0.612135	1.50821	8.44966	1.43148	0.910887	0.782592	1.32662	0.712232	2.95155	2.29846
O95340	Bifunctional 3'-phosphoadenosine 5'-phosphosulfate synthase 2 OS=Homo sapiens OX=9606 GN=PAPSS2 PE=1 SV=2	PAPSS2	39	23	268	22	23	69.5	1.84226e+07	1.3042e+07	9.26207e+06	2.71525e+07	6.9774e+07	1.4443e+07	9.59914e+06	3.59389e+06	4.83157e+06	3.97028e+06	1.38823e+07	2.99688e+06	5.35111e+06	2.87366e+06	3.12768e+07	2.37419e+07	8.17009e+07	9.00379e+07	1.46741e+08	9.75442e+06	1.99783e+07	7.041e+06	6.72306e+06	8.58e+06	2.02026e+07	1.33544e+07	5.80328e+06	8.94291e+06	0.737191	0.448246	0.491165	1.04477	1.38199	1.18369	0.802255	0.395658	0.89465	0.695418	2.24766	0.644271	0.919847
O95347	Structural maintenance of chromosomes protein 2 OS=Homo sapiens OX=9606 GN=SMC2 PE=1 SV=2	SMC2	5	5	9	5	5	135.6	2.06122e+06	4.64919e+06			3253803	1.72686e+07	1.65496e+06	1.14731e+06			635794			43676.3	3.96808e+06	2.89733e+06	1.62952e+06	3.71128e+06	5.05514e+06	1.77386e+06	966510	2.81939e+06	553742	590292	1.04571e+06	236467	430182		0.628081	1.21678			0.490755	10.777	1.05324	1.32919			1.08326
O95352	Ubiquitin-like modifier-activating enzyme ATG7 OS=Homo sapiens OX=9606 GN=ATG7 PE=1 SV=1	ATG7	19	11	62	11	11	77.9	3.21036e+06	2.38453e+07	1.5694e+06	1.94819e+07	9.05911e+06	999744	1.6915e+07	2.44442e+06	1.56765e+06	1.52088e+06	1.74441e+06	734392	1.15271e+06	1.22174e+06	1.32737e+07	2.16033e+07	6.19626e+06	4.05218e+07	21628981	1.14762e+06	8.0878e+06	1.52231e+06	2.76987e+06	2.03064e+06	2.24509e+06	2.81886e+06	2.40587e+06	3.25236e+06	0.385883	2.46176	0.249991	2.25172	0.538976	0.246116	4.24644	0.878257	0.947334	0.869381	0.921739	0.515249	0.646672
O95359	Transforming acidic coiled-coil-containing protein 2 OS=Homo sapiens OX=9606 GN=TACC2 PE=1 SV=3	TACC2	3	6	7	5	6	309.2	1.16631e+06	8.15897e+06	1.22846e+06	165991	4.3043e+06	712024	312005	163724	59607.5	59406.7	14301.2		103315	313271	693845	2.21676e+06	1.6856e+06	2.3171e+06	2.91499e+06	510184	1.52204e+06	529770		592607		288865		57261.6	0.592078	3.55746	0.826446	0.0810267	1.08155	0.740297	0.330807	0.522276	0.319814	0.301504	0.0670921		0.514597
O95361	Tripartite motif-containing protein 16 OS=Homo sapiens OX=9606 GN=TRIM16 PE=1 SV=3	TRIM16	7	3	9	3	3	63.9		846508	2303389	545872	571855		348468	568999			24826.1	89335.5	165512		728229		1.15668e+06	181487	522267	1188535	1.10415e+06	1.48123e+06	358121	158796	87571.9		156273	475377		1.18698	4.98341	0.856921	0.462102		1.18818	2.29275			0.147118	0.702931	1.04134
O95363	Phenylalanine--tRNA ligase, mitochondrial OS=Homo sapiens OX=9606 GN=FARS2 PE=1 SV=1	FARS2	2	1	6	1	1	52.3	286086	195806	153410	333026	727645	385897			6466.61						871300	476585		470463	744176	164881	15977.4
O95365	Zinc finger and BTB domain-containing protein 7A OS=Homo sapiens OX=9606 GN=ZBTB7A PE=1 SV=1	ZBTB7A	3	1	8	1	1	61.4	100335	2.27544e+06	190982		1.189e+06	380112	64479.9	88373.3	27717.1	43144	73906.5	49797	76267.6	39903.6	445135	1.04309e+06	845857	445151	966744	109043	129389	60363.3	142997	153334	121498	91459.1	84158.4	166890
O95372	Acyl-protein thioesterase 2 OS=Homo sapiens OX=9606 GN=LYPLA2 PE=1 SV=1	LYPLA2	40	6	97	6	6	24.7	2.96017e+06	1.54546e+07	1.61882e+07	1.23775e+07	2.31231e+07	2.95052e+06	1.94948e+06	3.75926e+06	2.99211e+06	1.30909e+06	1.78991e+06	1.04411e+06	5.37082e+06	566828	5.05784e+07	3.37908e+07	1.79657e+07	2.30503e+07	1.76045e+07	5.68003e+06	7.73306e+06	5.34318e+06	9.4811e+06	4.90855e+06	5.46248e+06	4.98628e+06	2.1368e+06	5.06045e+06	0.29145	1.30691	2.11221	1.17182	1.12687	0.594969	0.400881	0.934105	1.25049	0.517524	0.654091	0.506621	2.08377
O95373	Importin-7 OS=Homo sapiens OX=9606 GN=IPO7 PE=1 SV=1	IPO7	24	21	187	21	21	119.4	1.16551e+07	1.20939e+07	5.82409e+06	7.2643e+06	2.12944e+07	2.13348e+06	7.18698e+06	5.33144e+06	2.54562e+06	2.52233e+06	4.04281e+06	1.38132e+06	1.70755e+06	618213	1.85549e+07	3.99894e+07	1.85327e+07	2.35661e+07	4.25655e+07	4.45907e+06	1.7876e+07	7.26521e+06	1.58145e+07	7.04961e+06	7.11261e+06	6.10035e+06	5.224e+06	8.42201e+06	1.174	1.04631	0.777442	0.703597	1.06169	0.440136	1.51198	1.11256	0.893478	0.837436	1.24073	0.562882	0.55638
O95379	Tumor necrosis factor alpha-induced protein 8 OS=Homo sapiens OX=9606 GN=TNFAIP8 PE=1 SV=1	TNFAIP8	12	2	9	2	2	23		2.45606e+06	611653		3076614		135259					462682	569282	600773	583257	560280	425384	1.14962e+06	1.90895e+06	1.42232e+06	841090	217310		454038			565086			3.37534	1.29697		2.43664		0.452014					1.6147	1.58858
O95382	Mitogen-activated protein kinase kinase kinase 6 OS=Homo sapiens OX=9606 GN=MAP3K6 PE=1 SV=3	MAP3K6	1	1	1	1	1	142.5							363765									851779			1.00327e+06		699221
O95388	CCN family member 4 OS=Homo sapiens OX=9606 GN=CCN4 PE=1 SV=1	CCN4	22	6	7	6	6	40.3								24381.3					53981.5				307028	3.44844e+06		220808		11411.1	57005.7													0.271027					0.936956
O95394	Phosphoacetylglucosamine mutase OS=Homo sapiens OX=9606 GN=PGM3 PE=1 SV=1	PGM3	35	16	207	16	16	59.8	6.06361e+06	1.39165e+07	5.15054e+06	7.39796e+06	3.54054e+07	6.34137e+06	7.19579e+06	2.53775e+06	2.39004e+06	2.68706e+06	3.66319e+06	2.64433e+06	3.42194e+06	1.95532e+06	1.8884e+07	1.94272e+07	7.02843e+07	3.15938e+07	6.40113e+07	3.5361e+06	2.37964e+07	3.88079e+06	6.30125e+06	5.7445e+06	7.36014e+06	8.91275e+06	3.42769e+06	1.11762e+07	0.459131	0.905057	0.51683	0.538639	1.32696	0.983415	1.13798	0.465402	0.737216	0.784021	0.98799	0.946979	0.979872
O95395	Beta-1,3-galactosyl-O-glycosyl-glycoprotein beta-1,6-N-acetylglucosaminyltransferase 3 OS=Homo sapiens OX=9606 GN=GCNT3 PE=2 SV=1	GCNT3	2	1	1	1	1	50.8					1.32863e+06	71650.9									21281.5				103145		154024			5151.88
O95396	Adenylyltransferase and sulfurtransferase MOCS3 OS=Homo sapiens OX=9606 GN=MOCS3 PE=1 SV=1	MOCS3	5	3	3	3	3	49.6	1.16851e+06	1.0759e+06	827561				259332	302053	310149	291138	361815	186659		118065	918511	1.66878e+06	483208	755663	1069326	305997	1.43499e+06	312196	496547	144779	592264	520227	95456.8	883889	2.28432	1.80651	2.14395				1.05884	1.06532	1.83982	1.63367	1.8767	1.28555
O95400	CD2 antigen cytoplasmic tail-binding protein 2 OS=Homo sapiens OX=9606 GN=CD2BP2 PE=1 SV=1	CD2BP2	16	5	25	5	5	37.6	2.47237e+06	1.01446e+07	8.43638e+06	1.68459e+07	8.9494e+06	292822	1.66532e+06	4.42584e+06	954182	792235	788738	563593	826632	164952	1.12401e+07	1.0989e+07	1.1756e+07	1.65636e+07	1.04658e+07	4.51877e+06	3.53218e+06	3.32265e+06	1.9117e+06	2.00173e+06	1.31531e+06	1.81872e+06	1.14164e+06	3.03915e+06	0.43861	1.54575	1.9834	2.87367	0.78585	0.106394	0.617039	2.50655	0.908913	0.713847	0.656942	0.623292	0.730989
O95407	Tumor necrosis factor receptor superfamily member 6B OS=Homo sapiens OX=9606 GN=TNFRSF6B PE=1 SV=1	TNFRSF6B	10	3	3	3	3	32.7		598390					1.53749e+06									2.88446e+06	658317		214802	437494			609875							0.982348					6.13764
O95425	Supervillin OS=Homo sapiens OX=9606 GN=SVIL PE=1 SV=2	SVIL	15	28	107	28	28	247.6	7.77463e+07	1.18945e+08	7.31527e+07	3.6373e+07	1.35372e+08	2.93742e+07	3.28281e+07	4.62061e+07	6.94281e+07	2.59141e+07	3.56555e+07	3.28046e+07	2.80756e+07	1.69936e+07	9.72635e+07	2.00821e+08	1.3248e+08	1.22286e+08	1.53194e+08	5.97904e+07	1.19123e+08	5.11425e+07	9.21956e+07	5.74133e+07	6.54708e+07	4.88635e+07	5.34856e+07	7.7094e+07	1.4793	1.94384	1.84457	0.665478	1.27493	1.14469	1.30458	1.11008	2.80542	0.990509	1.25977	1.53898	1.05317
O95433	Activator of 90 kDa heat shock protein ATPase homolog 1 OS=Homo sapiens OX=9606 GN=AHSA1 PE=1 SV=1	AHSA1	41	12	153	12	12	38.3	1.27211e+07	1.65667e+07	1.03178e+07	1.75393e+07	4.1799e+07	8.54519e+06	2.26226e+07	1.0249e+07	1.76029e+07	9.1864e+06	1.98465e+07	2.1035e+07	2.10166e+07	1.04305e+07	3.10538e+07	3.6685e+07	2.80622e+07	3.31085e+07	6.78876e+07	1.18825e+07	2.87948e+07	4.1926e+06	1.61413e+07	1.65613e+07	2.07993e+07	1.20073e+07	2.18431e+07	1.71513e+07	0.949059	1.06157	1.02011	1.25824	1.54353	1.30569	3.52502	0.79937	2.30918	1.13994	2.27648	3.2037	2.55944
O95445	Apolipoprotein M OS=Homo sapiens OX=9606 GN=APOM PE=1 SV=2	APOM	22	5	43	5	5	21.2	945285	919767		7.62479e+06	2.48018e+06	607833	4.49691e+06	968900	1.3598e+06	5.29795e+06	706866	2340773	1.51371e+06	2.67808e+06	2.17867e+06	1.52907e+06	3.65597e+06	3.51771e+06	5.065e+06	2.66877e+06	2.31544e+06	1.48945e+06	251198	1.52525e+06	1.60722e+06	4.55951e+06	1.42305e+06	2.17562e+06	0.625715	0.522918		4.85313	0.812605	0.824036	6.21695	0.625429	1.47633	5.44098	0.671042	2.95055	1.52567
O95450	A disintegrin and metalloproteinase with thrombospondin motifs 2 OS=Homo sapiens OX=9606 GN=ADAMTS2 PE=2 SV=2	ADAMTS2	1	1	1	1	1	134.7											141377											150608
O95453	Poly(A)-specific ribonuclease PARN OS=Homo sapiens OX=9606 GN=PARN PE=1 SV=1	PARN	3	2	3	2	2	73.4		552615	379517		554082	1.6111e+06		562006		235302		316450	235344		463801	427284	184454	1.3849e+06	1.757e+06	5680097	55014.1		349195	506236	377946					0.798256	0.84586		0.461247	5.54943		1.12786		0.751291		1.24011	0.737449
O95456	Proteasome assembly chaperone 1 OS=Homo sapiens OX=9606 GN=PSMG1 PE=1 SV=1	PSMG1	13	3	19	3	3	32.8	381199	1.02639e+06		215400	1.55844e+06	614826	209906	69904.4	82711.8		45298.6	30710.9	88296.5		689288	1.33986e+06	1.94299e+06	1.12175e+06	2.48632e+06	254226	975187	65099.8	149850	112963	125444	51048.6	66007.5	115321	0.420726	0.972972		0.228598	0.851371	1.38978	0.483861	0.527732	1.05023		0.50293	0.452737	1.04081
O95460	Matrilin-4 OS=Homo sapiens OX=9606 GN=MATN4 PE=1 SV=3	MATN4	4	2	2	2	2	68.4						783933			9494.82		3244.1	6910.3			128442			221286		38429.6	4826.97		8137.1	20039.3		18181.1	3447.91							7.88856			0.766982		0.229137	0.648082
O95466	Formin-like protein 1 OS=Homo sapiens OX=9606 GN=FMNL1 PE=1 SV=3	FMNL1	17	16	60	12	16	121.8	2.29127e+06	1.09125e+07		352237	1.33264e+07	634360	2.06407e+06	6.47541e+06	5.5029e+06	1.20971e+07	1.764e+06	4.11612e+06	6.1118e+06	6.65592e+06	6.76179e+06	1.43546e+07	5.11657e+06	1.99249e+07	1.35787e+07	7.79248e+06	5.81691e+06	5.59149e+06	4.08487e+06	6.12825e+06	2.81747e+06	9.04671e+06	3.78073e+06	8.25694e+06	0.689417	2.82016		0.101911	1.98473	0.390923	1.29713	1.16243	1.6615	3.45502	0.465703	1.44288	1.71311
O95470	Sphingosine-1-phosphate lyase 1 OS=Homo sapiens OX=9606 GN=SGPL1 PE=1 SV=3	SGPL1	18	10	58	10	10	63.5	3.83475e+06	5.13411e+06	971035	3.36004e+06	1.14406e+07	1.20722e+06	1.50973e+06	4.43123e+06	124182	45020.9	716343	3.25858e+07	2.69433e+07	142684	1.83611e+07	1.31517e+07	9.58734e+06	1.45361e+07	1.43124e+07	525740	6.85719e+06	1.01121e+06	1.09408e+06	495255	891056	704351	684532	6.8677e+06	0.557402	0.64097	0.187049	0.469629	0.823116	0.359388	0.458331	1.8464	0.0870302	0.029846	0.438971	26.5139	17.5295
O95479	GDH/6PGL endoplasmic bifunctional protein OS=Homo sapiens OX=9606 GN=H6PD PE=1 SV=2	H6PD	30	19	279	19	19	88.8	2.00505e+07	1.61114e+07	1.05207e+07	2.43158e+07	4.70711e+07	8.53342e+06	4.55916e+06	1.36883e+07	1.04932e+07	9.91225e+06	2.01729e+07	9.36581e+06	7.43453e+06	7.51238e+06	2.80877e+07	3.72354e+07	3.69244e+07	6.28537e+07	6.1501e+07	7.8689e+06	3.32888e+07	1.15122e+07	1.47898e+07	1.51048e+07	2.21992e+07	1.50184e+07	1.67098e+07	2.18646e+07	1.42292	0.982039	0.989439	1.65929	1.65344	1.24029	0.675753	1.08845	1.40339	1.25401	2.35907	1.45428	0.923062
O95486	Protein transport protein Sec24A OS=Homo sapiens OX=9606 GN=SEC24A PE=1 SV=2	SEC24A	9	8	71	7	7	119.7	2.26529e+06	4.82327e+06	1.5663e+06	1.32175e+06	1.05714e+07	2.44702e+06	1.76539e+06	1.27278e+06	984169	290844	1.3565e+06	264137	956633	567356	7.34677e+06	8.3954e+06	8.56073e+06	1.08841e+07	9.94065e+06	896964	3.32894e+06	1.63418e+06	1.67531e+06	2.14482e+06	2.76631e+06	1.17631e+06	1.54926e+06	2.63599e+06	0.712686	1.30334	0.65304	0.399856	1.64622	1.57674	1.16002	0.925765	1.204	0.336573	1.45104	0.375164	1.08645
O95487	Protein transport protein Sec24B OS=Homo sapiens OX=9606 GN=SEC24B PE=1 SV=2	SEC24B	7	8	65	7	8	137.3	7.40525e+06	3.61873e+06	4.26992e+06	2.645e+07	1.68703e+07	1.84395e+06	1.72457e+06	1.8089e+06	846497	1.02003e+06	1.75137e+06	390454	1.16039e+06	868596	1.45178e+07	1.33854e+07	9.97068e+06	2.03126e+07	1.6865e+07	3.06282e+06	3.66878e+06	1.34993e+06	2.7982e+06	1.65839e+06	4.02994e+06	2.64104e+06	1.74704e+06	4.21657e+06	1.09701	0.460434	0.83826	3.76769	1.23701	0.559458	0.533582	0.840743	0.661736	0.754283	1.19713	0.354376	0.842113
O95490	Adhesion G protein-coupled receptor L2 OS=Homo sapiens OX=9606 GN=ADGRL2 PE=1 SV=2	ADGRL2	5	5	15	5	5	163.2	1.71445e+06	520397	1.5684e+06		1.44579e+06		617544	408532	322695	202600	169972		333067	141163	1.89451e+06	2.06485e+06	592847	1.18254e+06	4.17276e+06	797270	1.09909e+06	471660	426709	257692	518207	303913	210625	619525	1.93208	0.503703	2.34232		0.806467		1.45351	1.18554	1.57504	0.935403	0.725404		1.50917
O95528	Solute carrier family 2, facilitated glucose transporter member 10 OS=Homo sapiens OX=9606 GN=SLC2A10 PE=1 SV=2	SLC2A10	4	2	5	2	2	56.9			458563		1.03757e+06		84299.2		337607		71679.4	237844	387509	110054		335575	732028	1.52435e+06	2.49775e+06	435329	191948				156841	136340	235495	147254			1.40921		1.19093		0.408281		2.42924		0.45098	1.98694	2.5885
O95551	Tyrosyl-DNA phosphodiesterase 2 OS=Homo sapiens OX=9606 GN=TDP2 PE=1 SV=1	TDP2	6	2	3	2	2	40.9		182838			3196728											1.78916e+06	683111	2.2859e+06	1.94472e+06		287340							151597		0.0822741			0.828976
O95562	Vesicle transport protein SFT2B OS=Homo sapiens OX=9606 GN=SFT2D2 PE=1 SV=1	SFT2D2	6	1	3	1	1	17.8	887854		557900	2570367	2.62203e+06	248450	360674	1.72467e+06	909133	572511	838354			1.50048e+06	2.20922e+06	3997913	1.51645e+06	2.2585e+06	5419257	1.93437e+06	271982	2.54512e+06		562035	902894	569794	1.28945e+06	1.29861e+06
O95563	Mitochondrial pyruvate carrier 2 OS=Homo sapiens OX=9606 GN=MPC2 PE=1 SV=1	MPC2	17	2	14	2	2	14.3		990964	697890	1.65265e+06	2144148		508346	211138	128120	413538	133369	324381	347761	80674.3	1.17714e+06	1.09031e+06	1.37244e+06	2.29016e+06	1.71546e+06	497794	419266	94215.3	70489.5	291997	251273	138961	176265	216407		1.03833	1.12827	1.93864	1.29471		1.29523	0.979754	0.999949	3.05307	0.910162	2.93934	2.5197
O95571	Persulfide dioxygenase ETHE1, mitochondrial OS=Homo sapiens OX=9606 GN=ETHE1 PE=1 SV=2	ETHE1	52	9	121	9	9	27.9	2.46764e+08	3.97457e+07	2.98831e+07	1.66773e+08	1.35298e+08	3.07324e+08	5.28572e+07	2.81192e+07	3.55317e+07	4.19133e+07	2.72011e+07	2.08027e+06	5.09842e+07	2.62978e+07	3.86293e+07	2.38113e+07	4.90716e+07	1.77577e+08	9.64099e+07	3.04175e+07	7.02037e+06	1.19579e+07	2.60572e+07	4.09936e+07	3.03033e+07	1.43287e+07	4.16443e+07	2.15392e+07	4.53798	0.627788	0.728275	2.94908	1.23156	11.5751	2.03018	0.941301	2.00056	2.23228	1.33914	0.135984	2.66489
O95573	Fatty acid CoA ligase Acsl3 OS=Homo sapiens OX=9606 GN=ACSL3 PE=1 SV=3	ACSL3	15	9	88	8	8	80.4	2.10101e+06	2.18386e+06	870155	5.37689e+06	1.04729e+07	1.82701e+06	1.17613e+06	2.5171e+06	648113	1.52189e+06	1.00328e+06	370685	741400	386783	1.05593e+07	6.60113e+06	6.84967e+06	5.38081e+06	1.73352e+07	4.38504e+06	6.88702e+06	2.15946e+06	2.68557e+06	2.99162e+06	3.66479e+06	3.65616e+06	716367	4.13728e+06	0.611279	0.545729	0.335503	1.50426	1.50819	1.08868	0.714688	1.44777	0.62699	1.39269	0.848669	0.416342	0.665841
O95602	DNA-directed RNA polymerase I subunit RPA1 OS=Homo sapiens OX=9606 GN=POLR1A PE=1 SV=2	POLR1A	1	3	8	3	3	194.7	540267	185913	257758	409044	394189		373209	89094.3	85868.3	181384	354467	102244	281951		856195	498214	697717	763616	365281	861249	775568	64830.2	114148	228406	494987	125373	393480	117682	1.67296	0.494457	1.05774	1.21794	0.604174		2.41367	0.535889	0.868694	1.73578	3.13555	1.2009	2.64798
O95613	Pericentrin OS=Homo sapiens OX=9606 GN=PCNT PE=1 SV=4	PCNT	1	2	2	2	2	377.8	1410997		1.36304e+06			256331		86708.7	76502.6	27455.3	164390	41883.7			703978	844696	5.5115e+06	1.13149e+06	120118	226114		45847.6	121152	216655	358390	238091	70538.1	670630	1.69881		2.17479			0.632074		0.431609	0.640491	0.217432	1.20341	0.407114
O95622	Adenylate cyclase type 5 OS=Homo sapiens OX=9606 GN=ADCY5 PE=1 SV=3	ADCY5	1	2	4	2	2	138.8	772122	46597.3	27061.1	694296	380840	44728.8	250226								140652		232282	221447	168202		670308								2.83297	0.146844	0.13158	2.44952	0.69164	0.336117	1.91751
O95630	STAM-binding protein OS=Homo sapiens OX=9606 GN=STAMBP PE=1 SV=1	STAMBP	15	5	33	5	5	48	1.07368e+06	882130	4410433	1.37844e+06	4.43425e+06	897088	2.49508e+06	2.81755e+06	1.46943e+06	1.3218e+06	3.13393e+06	836283	1.16455e+06	643563	4.88473e+06	3.08388e+06	2.07569e+06	4.21865e+06	4.70535e+06	5.55618e+06	2.47252e+06	2.45398e+06	2.82443e+06	2.2836e+06	5.02836e+06	3.47034e+06	1.65269e+06	4.69261e+06	0.686605	0.484514	3.73768	0.84762	1.40357	1.17494	3.33247	1.50801	1.32279	1.12555	2.4668	0.874036	0.973214
O95631	Netrin-1 OS=Homo sapiens OX=9606 GN=NTN1 PE=1 SV=2	NTN1	3	1	1	1	1	67.7					763163							150003							391700				69361
O95639	Cleavage and polyadenylation specificity factor subunit 4 OS=Homo sapiens OX=9606 GN=CPSF4 PE=1 SV=1	CPSF4	12	2	3	2	2	30.2	873603	705302	360630	1.48545e+06		806584	83458.3	125127	119340		54444.9	238178	129714	194040	553782	1.00497e+06		416723	1.36583e+06	900178	644573	92893.1	135435		92745.8	75221.9	46234.2	98456.1	1.52026	1.05419	0.831675	2.48566		2.87476	0.303335	0.937803	1.50437		0.600112	3.48585	1.51798
O95671	Probable bifunctional dTTP/UTP pyrophosphatase/methyltransferase protein OS=Homo sapiens OX=9606 GN=ASMTL PE=1 SV=3	ASMTL	24	11	68	11	11	68.8	3.95862e+06	8.17398e+06	2.02801e+08	2.70433e+06	7.72828e+06	861302	2.70107e+06	2.89975e+06	1.43402e+06	1.11154e+06	3.24493e+06	4.06842e+07	6.14635e+06	3.11557e+06	1.22277e+07	1.08404e+07	9.66253e+06	1.43727e+07	7.58053e+06	1.11787e+08	5.37385e+06	2.2612e+06	2.12969e+06	1.86728e+06	5.11806e+06	3.27477e+06	7.92918e+06	5.2298e+06	0.280001	0.496582	19.0097	0.183931	0.27057	0.124773	0.399027	0.344671	0.286688	0.210204	0.567234	9.44309	1.14072
O95674	Phosphatidate cytidylyltransferase 2 OS=Homo sapiens OX=9606 GN=CDS2 PE=1 SV=1	CDS2	13	4	15	4	4	51.4	1.1631e+06	1.41577e+06	887414	737892	1.40815e+06	692527	384505	53289	13447.4	35851.9	75521.1	35902.4		45057.2	1.1235e+06	1.08887e+06	847765	383986	1.01458e+06	1.41983e+06	3.97158e+06	962579	7285.1	647234	25821.6	399749		182203	0.838711	0.876858	0.848029	0.511644	0.502605	1.02277	0.579092	0.351403	0.149148	0.376141	0.732402	0.462313
O95715	C-X-C motif chemokine 14 OS=Homo sapiens OX=9606 GN=CXCL14 PE=1 SV=2	CXCL14	20	3	19	3	3	13.1	1.26635e+06	3.95662e+06		702914			488292	431204	290793	211137	212489	1.47744e+07	1.96933e+06	37200.9	75859.2		516488	1.6897e+06	332690	1.137e+06	798654	1.03147e+06	2.01396e+06	162948	1.50692e+06	622157	1.34398e+06	1.8081e+06	1.53325	4.11457		0.818355			1.23478	0.373719	0.423893	0.291138	0.27084	25.0044	2.66501
O95716	Ras-related protein Rab-3D OS=Homo sapiens OX=9606 GN=RAB3D PE=1 SV=1	RAB3D	38	8	94	4	5	24.3	871153	1.20215e+07	1.60023e+06	4312356	1.29026e+07	1.01566e+06	7.88628e+07	2.54624e+07	3.31972e+07	4.59484e+07	7.10291e+06	4.89369e+07	6.57886e+07	5.86834e+07	5.87027e+06	4.92521e+06	2.6935e+06	5.96728e+06	8.07851e+06	2.0485e+06	6.07606e+06	7.72302e+06	1.68416e+07	7.74425e+07	5.13244e+06	1.26591e+07	4.16794e+07	6.79627e+06	0.171693	2.03497	0.417955	0.817244	1.25868	0.40997	32.4623	0.714701	1.56724	2.05194	0.293206	2.68229	2.88332
O95721	Synaptosomal-associated protein 29 OS=Homo sapiens OX=9606 GN=SNAP29 PE=1 SV=1	SNAP29	27	6	27	6	6	29	2.20189e+06	1.67213e+07	2.88445e+06	1.4641e+06	1.16872e+07	584767	680423	9.33383e+06	778513	1.06541e+06	920698	2.51425e+06	352593	554402	5.49586e+06	1.26701e+07	6.08352e+06	9.20893e+06	7.53591e+06	2865153	3.21622e+06	1.43497e+07	1.35512e+06	790910	1.38054e+06	1.60328e+06	111813	3.2918e+06	0.57024	3.7194	0.989953	0.364598	1.49814	0.310165	0.368037	4.85632	0.681275	0.881928	0.704495	2.55447	0.286443
O95741	Copine-6 OS=Homo sapiens OX=9606 GN=CPNE6 PE=1 SV=3	CPNE6	15	7	106	6	6	62	9.83772e+06	1.81509e+06	5.45687e+06	308564	1.06863e+06	753847	541889	892605	697244	6062.06	749650		361589	414370	1.39186e+06	884634	1.27467e+06	614077	1.47841e+06	441391	1.221e+06	125207	646504	1.38891e+06	1393773	52563.5	1.41092e+06	65497.3	7.54443	1.19556	5.54581	0.22754	0.405639	1.18403	0.867945	1.73403	2.27821	0.0187365	2.14176		1.09681
O95747	Serine/threonine-protein kinase OSR1 OS=Homo sapiens OX=9606 GN=OXSR1 PE=1 SV=1	OXSR1	27	13	121	10	13	58	1.14693e+07	1.73934e+07	1.14828e+07	2.41568e+07	2.3017e+07	7.07594e+06	9.90167e+06	3.18979e+06	2.94986e+06	4.39806e+06	3.03996e+06	1.89976e+06	3.36068e+06	1.45714e+06	1.88185e+07	2.68672e+07	3.77963e+07	2.21668e+07	2.33462e+07	1.59806e+07	6.1427e+06	4.12693e+06	4.51648e+06	5.54691e+06	4.90189e+06	6.38522e+06	4.69416e+06	4.20842e+06	0.955242	1.24423	1.2674	1.93462	0.948872	1.207	1.7224	0.793887	1.23483	1.74151	1.1127	0.92329	1.30599
O95749	Geranylgeranyl pyrophosphate synthase OS=Homo sapiens OX=9606 GN=GGPS1 PE=1 SV=1	GGPS1	12	3	19	3	3	34.8	936530	877793		795935	4.35857e+06	882877		4.0722e+06	1.83597e+06	1.29427e+06	2.81349e+06	1247189	2.096e+06	662008	1.0439e+06	5.1996e+06	1.58799e+06	1.84503e+06	8.79929e+06	271603	1.18036e+06	2.90365e+06	4.56828e+06	4.92691e+06	7.01447e+06		4.82915e+06	5.81482e+06	0.938652	0.755643		0.76708	2.16226	1.8123		1.2519	0.949331	0.633047	1.27204	0.748718	1.00612
O95758	Polypyrimidine tract-binding protein 3 OS=Homo sapiens OX=9606 GN=PTBP3 PE=1 SV=2	PTBP3	30	10	110	7	7	59.7		3.10056e+06	514301		5.36631e+06	286229	462040	1.90733e+06	160752	50577.4	82071	23157.9	173139	25619.8	4.01824e+06	2.94325e+06	1.86593e+06	4.7671e+06	3.66883e+06	1.01662e+06	2859285	2.3379e+06	208019	542868	161060	147547	494975	365635		1.23144	0.315164		1.22825	0.271077	0.44623	5.0342	0.713628	0.212389	0.318572	0.119357	0.71354
O95772	STARD3 N-terminal-like protein OS=Homo sapiens OX=9606 GN=STARD3NL PE=1 SV=1	STARD3NL	7	2	12	2	2	26.6	1.59623e+06	1.14294e+06	1.25887e+07	1.19771e+06	3.17946e+06	281535	1.5134e+06	1.30595e+06	2.0011e+06	560122	734321	1.65379e+06	376395	217082	4.71052e+06	4.03034e+06	3.74885e+06	3.25178e+06	5.77672e+06	7.4803e+06	3.03599e+06	524802	836402	400414	425329	696954	2.23485e+06	233179	0.659604	0.405651	6.89381	0.475905	0.650313	0.238269	1.30615	1.45966	3.76187	0.996043	1.20705	3.60952	0.656882
O95777	U6 snRNA-associated Sm-like protein LSm8 OS=Homo sapiens OX=9606 GN=LSM8 PE=1 SV=3	LSM8	48	4	57	4	4	10.4	895127	8.40302e+06	3.18949e+06	3.11158e+06	8.81899e+06	674143	4.94565e+06	9.75558e+06	3.585e+06	5.30102e+06	5.68477e+06	3.11835e+06	3.75655e+06	2.08049e+06	9.12544e+06	9.41085e+06	5.68939e+06	1.57436e+07	9.54041e+06	5.74052e+06	8.74934e+06	9.81123e+06	1.60621e+07	9.82517e+06	9.44704e+06	8.31504e+06	7.27886e+06	2.14541e+07	0.269342	2.17168	1.27184	0.900287	1.31347	0.415451	3.10809	1.47408	0.911103	1.27438	1.26326	0.920105	0.886287
O95782	AP-2 complex subunit alpha-1 OS=Homo sapiens OX=9606 GN=AP2A1 PE=1 SV=3	AP2A1	51	39	584	29	38	107.5	1.06935e+08	6.0555e+07	3.71849e+07	7.34962e+07	1.42974e+08	3.69496e+07	2.9135e+07	2.33439e+07	1.45036e+07	1.83268e+07	2.21248e+07	1.67503e+07	2.03784e+07	1.25997e+07	1.37905e+08	1.725e+08	1.24368e+08	1.97504e+08	1.75341e+08	3.37372e+07	8.13202e+07	2.043e+07	2.4085e+07	3.2316e+07	2.98992e+07	2.72041e+07	18037048	3.15766e+07	1.71704	0.835123	0.791252	1.13476	1.13632	1.21511	0.977068	0.97908	1.02313	1.22293	1.3647	1.37187	1.33455
O95785	Protein Wiz OS=Homo sapiens OX=9606 GN=WIZ PE=1 SV=2	WIZ	1	2	2	2	2	178.6	459774			1302276	2.22288e+06										348993	607718	977701	632171	707823		1.74586e+06	101133			598501	375352		489195	0.775791			2.11292	1.85652
O95786	Antiviral innate immune response receptor RIG-I OS=Homo sapiens OX=9606 GN=RIGI PE=1 SV=2	RIGI	18	16	62	16	16	106.5	4.56371e+06	5.27432e+06	2.92139e+06	3.42932e+06	7.63867e+06	2.08356e+06	4.69872e+06	8.9726e+06	4.67023e+07	3.97621e+06	8.0764e+06	5.41349e+07	2.10861e+07	1.28569e+07	9.20882e+06	7.0581e+06	7.42849e+06	9.05256e+06	1.14958e+07	2.15663e+07	8.35612e+06	6.28208e+06	1.85581e+07	4.97378e+06	8.2022e+06	5.38822e+06	3.90081e+07	4.10115e+06	0.970272	0.963127	0.823104	0.701073	0.80385	0.907257	2.08643	0.699126	6.12048	0.49292	0.925483	8.23681	2.56538
O95793	Double-stranded RNA-binding protein Staufen homolog 1 OS=Homo sapiens OX=9606 GN=STAU1 PE=1 SV=2	STAU1	34	17	136	16	17	63.1	7.47146e+06	2.31295e+07	1.45307e+07	1.20009e+07	2.21113e+07	3.32633e+07	6.74099e+06	2.33023e+06	3.44819e+06	3.58875e+06	1.7761e+06	2.69561e+06	3.17217e+06	2.29751e+06	1.82566e+07	2.78643e+07	1.73329e+07	2.98623e+07	4.11442e+07	1.27647e+07	1.15388e+07	3.72717e+06	3.0057e+06	4.91562e+06	3.5022e+06	2.15397e+06	3.85668e+06	4.30041e+06	0.529958	1.40911	1.36588	0.81852	0.776304	4.83225	0.998641	0.629293	1.56623	1.54194	0.7054	1.42153	1.33761
O95801	Tetratricopeptide repeat protein 4 OS=Homo sapiens OX=9606 GN=TTC4 PE=1 SV=3	TTC4	12	5	12	5	5	44.7		8.68536e+06	134611	1.61001e+06	320961		188556	207881	290875	309592	513889	396750	34840.3	84343.6	7.63585e+06	5.63098e+06	5.21633e+06	8.23698e+06	2.76792e+06	359378	676120		726972	902077	820827		69853.9			3.54834	0.0848528	0.736385	0.0755666		0.187321	0.280311	0.659693	0.664178	1.01908	1.04469	0.0733541
O95807	Transmembrane protein 50A OS=Homo sapiens OX=9606 GN=TMEM50A PE=1 SV=1	TMEM50A	15	2	6	2	2	17.4	1.53533e+06	207056		2.73401e+06	3.93496e+06	66832.9	223400	107655	41047.1	455927	95536.5	39169.3	43508.4	31127.5	3.62141e+06	1.41842e+06	1.62458e+06	1.30249e+06	1.35089e+06		501897	68415.6	80256.8	59490.2	116948	304109	33816.4	190639	1.19898	0.13888		2.05301	1.52101	0.106893	0.364371	0.582022	0.373246	3.92165	0.759601	0.413516	0.367277
O95810	Caveolae-associated protein 2 OS=Homo sapiens OX=9606 GN=CAVIN2 PE=1 SV=3	CAVIN2	28	11	67	11	11	47.1	3.93448e+07	3.97616e+07	7.66172e+06	7.09808e+07	2.96451e+07	4.87056e+06	1.56485e+07	8.32937e+06	6.37447e+06	2.78163e+07	1.98898e+07	6.36474e+06	7.03093e+06	7.02037e+06	1.16757e+07	1.09319e+07	5.32675e+06	9.77207e+06	1.52381e+07	1.87864e+07	1.88856e+07	3.07475e+07	1.22717e+07	9.60375e+06	3.1543e+07	1.04946e+07	8.02208e+06	3.58284e+06	3.62583	3.1472	0.935696	6.28985	1.35224	0.919277	3.01191	0.758642	0.976514	4.03083	2.66422	1.13201	0.999897
O95816	BAG family molecular chaperone regulator 2 OS=Homo sapiens OX=9606 GN=BAG2 PE=1 SV=1	BAG2	41	9	86	9	9	23.8	1.84519e+07	1.79649e+07	49715377	1.07132e+07	4.18919e+07	2.47909e+06	1.42725e+07	2.45344e+06	5.33514e+06	4.42635e+06	8.57761e+06	8.81928e+06	7.80777e+06	8.70388e+06	2.63254e+07	2.62237e+07	4.46474e+07	2.68047e+07	1.42193e+07	6.70281e+07	7.68237e+06	2.61333e+06	2.57623e+06	1.63121e+06	1.38065e+07	5.4604e+06	1.07e+07	9.56306e+06	1.14817	0.960129	4.09962	0.641007	1.29025	0.315939	1.85486	0.370441	1.35487	1.06331	1.90469	2.60029	1.84072
O95817	BAG family molecular chaperone regulator 3 OS=Homo sapiens OX=9606 GN=BAG3 PE=1 SV=3	BAG3	37	16	104	16	16	61.6	3.27342e+06	2.36023e+07	1.60137e+07	4.6304e+06	16710695	3.2523e+06	1.13813e+07	4.35519e+06	3.511e+06	1.72067e+07	6.48236e+06	6.801e+06	6.45917e+06	1.56351e+07	1.72013e+07	1.7453e+07	8.54926e+06	3.1176e+07	3.72645e+07	2.38087e+07	6.59832e+06	6.50125e+06	6.06059e+06	6.27832e+06	8.2709e+06	9.82803e+06	5.20722e+06	1.05231e+07	0.413249	2.55922	2.67911	0.562094	1.04421	0.840908	3.00091	0.617052	0.836671	3.87866	1.35071	1.88162	1.42892
O95819	Mitogen-activated protein kinase kinase kinase kinase 4 OS=Homo sapiens OX=9606 GN=MAP4K4 PE=1 SV=2	MAP4K4	11	13	93	5	14	142	1.14739e+07	9.79748e+06	1.38383e+07	1.2256e+07	1.77503e+07	8.30923e+06	3.73322e+06	2.90278e+07	2.26166e+07	1.98081e+07	3.44424e+07	2.03472e+07	2.19594e+07	1.13712e+07	2.00294e+07	1.7173e+07	1.1715e+07	3.51178e+07	2.36428e+07	1.18831e+07	1.91492e+07	2.36655e+07	4.19198e+07	2.63228e+07	4.50141e+07	3.70128e+07	1.92726e+07	3.81071e+07	1.42606	1.04588	2.27928	1.46471	1.09197	2.11511	0.969075	1.26611	1.65918	1.37458	2.20934	1.73303	1.49553
O95822	Malonyl-CoA decarboxylase, mitochondrial OS=Homo sapiens OX=9606 GN=MLYCD PE=1 SV=3	MLYCD	3	2	6	2	2	55	1.02881e+06	119802	840236	3.37025e+06	2.44263e+06		145263	69642.2		78616.8	62226				5.1341e+06	388685	158125	2.34949e+06	503795	1.32503e+06	115988	21187.2	84640.8	61028	88733	111888	52323.6	155138	0.782556	0.078268	0.846975	2.46503	0.919643		0.230772	0.352293		0.632728	0.462932
O95831	Apoptosis-inducing factor 1, mitochondrial OS=Homo sapiens OX=9606 GN=AIFM1 PE=1 SV=1	AIFM1	27	13	213	13	13	66.9	4.47479e+07	8.69494e+08	2.57665e+07	7.72173e+07	6.47305e+07	9.56237e+06	1.22224e+07	7.29703e+06	3.17462e+06	5.80645e+06	4.17208e+06	416866	3.4932e+06	1.96752e+06	5.0466e+07	4.59853e+07	4.15375e+07	1.0377e+08	6.18362e+07	3.25035e+07	1.08815e+07	4.51037e+06	3.19626e+06	6.07925e+06	1.25276e+06	5.14799e+06	1.28338e+06	5.60991e+06	0.42431	7.08138	0.323783	0.704051	0.303809	0.185705	0.242056	0.678853	0.496743	0.859429	0.570815	0.0757305	0.507423
O95833	Chloride intracellular channel protein 3 OS=Homo sapiens OX=9606 GN=CLIC3 PE=1 SV=2	CLIC3	51	10	35	10	10	26.6	6.12036e+06	5.02364e+07	2.68591e+06	16207145	6.33723e+06	1.1547e+06	1.4452e+06	1.84524e+06	6.72381e+06	9.06904e+06	230662	9.82318e+06		386751	3.82313e+06	4.96647e+06	3.09351e+06	1.34306e+07	4.83462e+06	990287	282690	3.37332e+06	2.2068e+06	609354	288024	3.06813e+06	323360	131033	1.21156	8.54136	0.704608	3.08499	0.620938	0.46815	0.597507	0.732373	4.48854	5.72679	0.134639	7.61336
O95834	Echinoderm microtubule-associated protein-like 2 OS=Homo sapiens OX=9606 GN=EML2 PE=1 SV=1	EML2	22	11	78	10	10	70.6	2.10602e+07	1.83864e+07	3.67102e+06	1.44254e+07	2.68762e+07	3.79337e+06	1.28492e+07	8.56144e+06	4.43793e+06	6.54231e+06	2.71292e+06	3.83397e+06	1.75131e+06	9.33895e+06	41348653	4.74375e+07	3.36775e+07	2.56582e+07	2.95635e+07	9.46619e+06	1.20819e+07	1.87528e+07	6.17413e+06	4.80057e+06	3.80327e+06	4.8656e+06	5.09715e+06	1.24844e+07	1.67385	1.25514	0.386661	1.10246	1.05732	0.617486	2.13295	1.38873	1.21077	1.68839	0.647176	1.21441	0.443559
O95858	Tetraspanin-15 OS=Homo sapiens OX=9606 GN=TSPAN15 PE=1 SV=1	TSPAN15	7	2	3	2	2	33.1	3.16821e+06	124204		817818	2.03612e+06	404605					69270			16249.2	474536	625523	479999	262174	1.24927e+06						98247.8	195150			3.20471	0.107907		0.795449	1.01944	0.838214					0.500354
O95861	3'(2'),5'-bisphosphate nucleotidase 1 OS=Homo sapiens OX=9606 GN=BPNT1 PE=1 SV=1	BPNT1	34	9	79	9	9	33.4	3.72792e+06	5.1807e+06	2.55577e+06	4.89404e+06	1.23527e+07	1.72285e+06	4.83326e+06	2.29844e+06	498809	2.08416e+06	1.52079e+06	1.05463e+06	949100	956856	5.35602e+06	1.10324e+07	4.88994e+06	7.99482e+06	1.73097e+07	3.32825e+06	9.71435e+06	3.593e+06	1.19083e+06	2.52805e+06	2.05536e+06	1.11509e+06	1.93921e+06	2.81966e+06	0.892082	1.0648	0.810494	1.12612	1.46313	0.844371	2.41561	1.34243	0.490008	1.93669	1.3063	1.20283	0.865544
O95865	N(G),N(G)-dimethylarginine dimethylaminohydrolase 2 OS=Homo sapiens OX=9606 GN=DDAH2 PE=1 SV=1	DDAH2	36	9	211	8	9	29.6	1.70416e+07	1.8821e+07	8.81095e+06	2.24935e+07	3.12461e+07	1.57878e+07	1.33508e+07	5.76901e+07	5.52467e+07	7.02822e+07	6.48031e+07	1.93891e+07	7.81098e+07	6.306e+07	1.39278e+07	3.0493e+07	6.57496e+07	2.97418e+07	1.63359e+07	1.02639e+07	5.59399e+07	5.48667e+07	7.02318e+07	9.28319e+07	9.10903e+07	8.20224e+07	8.23666e+07	1.49516e+08	1.20896	1.1468	0.828352	1.5344	1.09719	2.29389	1.97816	0.850354	1.36967	1.64821	1.40478	0.558086	1.79772
O95867	Lymphocyte antigen 6 complex locus protein G6c OS=Homo sapiens OX=9606 GN=LY6G6C PE=1 SV=1	LY6G6C	14	2	12	2	2	13.8	256325	6.22777e+06		245486	513694	652457		1.1998e+06							422554	722446	399942	347770	397279		126546	1.56842e+06	73342.4						0.579532	12.0938		0.533697	0.574874	3.02125		1.53026
O95870	Phosphatidylserine lipase ABHD16A OS=Homo sapiens OX=9606 GN=ABHD16A PE=1 SV=3	ABHD16A	18	8	66	8	8	63.2	1.88109e+06	2.68933e+06	2.06851e+06	1.61201e+06	7.66059e+06	2.2099e+06	1.15707e+06	1.09091e+06	239112	582572	811045	151716	528047	315975	9.66618e+06	8.36403e+06	1.5793e+07	1.08062e+07	8.67134e+06	1.31548e+06	2.18119e+06	493852	1.40782e+06	1.10797e+06	1.11599e+06	438495	508259	1.79121e+06	0.477409	0.586227	0.69571	0.393394	0.962333	1.14868	0.613325	1.14233	0.421126	0.970557	1.24899	0.310225	0.863359
O95881	Thioredoxin domain-containing protein 12 OS=Homo sapiens OX=9606 GN=TXNDC12 PE=1 SV=1	TXNDC12	19	3	37	3	3	19.2	3.28137e+08	425212491	9.30581e+07	2.85674e+08	5.6587e+08	2.96548e+08	3.43279e+08	1.26866e+06	902643	866954	3.34459e+06	822136	1.2798e+06	642484	6.90943e+08	8.1745e+08	5.044e+08	7.77066e+08	6.14727e+08	1.35241e+08	899217452	1.44027e+06	1.78165e+06	4.09994e+06	4.57758e+06	1.45365e+06	1.91764e+06	2.2372e+06	0.164095	0.182636	0.0616714	0.13737	0.140068	0.303726	0.35854	0.109385	0.130899	0.118926	0.424098	0.13842	0.172294
O95967	EGF-containing fibulin-like extracellular matrix protein 2 OS=Homo sapiens OX=9606 GN=EFEMP2 PE=1 SV=3	EFEMP2	35	12	78	12	12	49.4	5.97241e+06	1.04028e+07	5.73239e+06	1.0344e+07	7.46159e+06	4.56867e+06	9.18384e+06	1.26227e+07	4.62588e+06	7.51278e+06	2.77179e+06	1.81611e+06	1.52946e+06	4.70302e+06	1.38779e+07	7.01795e+06	1.48576e+07	1.12893e+07	2.14933e+07	4.77214e+06	3.80553e+07	2.20651e+07	1.06555e+07	3.48371e+06	5.27416e+06	7.82196e+06	2.23712e+06	7.20588e+06	0.907751	1.35802	1.15463	1.51178	0.561346	1.42218	2.91535	2.46409	1.51883	2.33333	0.795754	0.692296	0.466187
O95980	Reversion-inducing cysteine-rich protein with Kazal motifs OS=Homo sapiens OX=9606 GN=RECK PE=1 SV=1	RECK	5	5	12	5	5	106.4	440928	4.6484e+06	266353	1.04285e+06	520599			1.50148e+06		64143	101261	68892.5	343550	42525.1	628367	1.32911e+06	1.01307e+06	1.3083e+06	480104	907594	3.00311e+06	253453		359544	270439	23683.5	353505	130342	0.47547	4.30527	0.38063	1.08133	0.277869			5.5955		0.380312	0.554979	0.501345	1.99907
O95989	Diphosphoinositol polyphosphate phosphohydrolase 1 OS=Homo sapiens OX=9606 GN=NUDT3 PE=1 SV=1	NUDT3	15	3	37	2	2	19.5	1.36242e+06			623274	811726	1.17609e+06		796569	537472		602781	216719	768905		833900	3.0291e+06	7.60467e+06	1.52494e+06	2.07815e+06	982852	3.74296e+06	724085	948313	1.45029e+06	1.57253e+06		921709		1.27652			0.561536	0.376452	2.25688		0.914276	1.03757		1.01748	0.485731	1.37798
O95994	Anterior gradient protein 2 homolog OS=Homo sapiens OX=9606 GN=AGR2 PE=1 SV=1	AGR2	55	8	46	7	9	20	3.79542e+07	1.70487e+07	2.20913e+07	9.34038e+06	3.2611e+08	4.07396e+06	2.15455e+06	4.74098e+06	2.43608e+06	480328	214247	1.72862e+07	4.17496e+06	476716	2.24736e+06	3.63095e+06	2.36412e+06	7.8215e+06	5.6565e+06	1.78747e+06	2.39008e+06	1.17939e+06	129986	890070	3.73619e+06	278775	373932	1.79147e+06	1.65519	0.638589	1.27673	0.391681	7.03938	0.363876	0.196243	0.930562	0.804226	0.149998	0.061845	6.62555	1.27952
O95999	B-cell lymphoma/leukemia 10 OS=Homo sapiens OX=9606 GN=BCL10 PE=1 SV=1	BCL10	4	1	9	1	1	26.2	1.0959e+06	1.83509e+06		546417	1.82368e+06	457283	582741			28515.4	225340	59707	141829		1.39393e+06	1.6237e+06	1.0513e+06	2.18196e+06	2.53109e+06		2.69331e+06	175647	348325	159817	330930	182538	126803	387974
O96000	NADH dehydrogenase [ubiquinone] 1 beta subcomplex subunit 10 OS=Homo sapiens OX=9606 GN=NDUFB10 PE=1 SV=3	NDUFB10	20	3	31	3	3	20.8	4.78979e+06	3.81781e+06	6.01321e+06	5044192	6.93289e+06	1.20299e+06		4.01916e+06		837554	1.69822e+06		423180		5802145	2.60298e+06	3.77699e+06	5.53025e+06	4.03044e+06	3.0249e+06		1.96077e+06	1.82799e+06	3051889	2117372	1.6016e+06	1.15579e+06	1.07288e+06	1.8435	1.26207	3.06706	1.8668	1.32076	0.948283		2.68757		0.891062	1.67006		0.441842
O96005	Putative lipid scramblase CLPTM1 OS=Homo sapiens OX=9606 GN=CLPTM1 PE=1 SV=1	CLPTM1	12	5	21	5	5	76	6.33933e+06	1.25415e+07	1.4878e+07	5434836	2.62866e+07	6.03436e+06		56493.9				1.00003e+06	360371		27991481	2.1021e+07	1.82485e+07	2.17611e+07	4.10303e+07	4.98123e+06	887101	150755			54018.7			51029.7	0.123441	0.209752	0.383927	0.101761	0.253356	0.240655		0.060974				2.10765	0.60731
O96007	Molybdopterin synthase catalytic subunit OS=Homo sapiens OX=9606 GN=MOCS2 PE=1 SV=1	MOCS2	11	1	3	1	1	20.9				1.66264e+06			91304.4						91117.6			864608	839163					49214.5		72927			58048.5
O96008	Mitochondrial import receptor subunit TOM40 homolog OS=Homo sapiens OX=9606 GN=TOMM40 PE=1 SV=1	TOMM40	23	5	31	5	5	37.9	1.50148e+06	998778	345192	1.5341e+06	5.1509e+06	1.11881e+06	720432	715589	191605	212939	1.15416e+06	44495			2.70297e+06	3.44834e+06	2.44601e+06	8.34245e+06	1.41257e+07	1.48667e+06	2.7646e+06	559765	1.16099e+06	116665	2.00215e+06	525068	300768	503038	0.579617	0.331155	0.176592	0.569447	0.984204	0.884555	0.580849	1.08694	0.489507	0.514598	2.57824	0.131977
O96011	Peroxisomal membrane protein 11B OS=Homo sapiens OX=9606 GN=PEX11B PE=1 SV=1	PEX11B	24	6	37	6	6	28.4	3.59144e+06	7.80853e+06	755269	2757994	9.5027e+06	1.92855e+06	2.41739e+06	2.57497e+06	1.11712e+06	988528	2.32095e+06	710013	1.23382e+06	1.07989e+06	1.00937e+07	1.70509e+07	1.14364e+07	1.04432e+07	1.4069e+07	1.03946e+06	8.85714e+06	1.55311e+06	2.30637e+06	2.17553e+06	3.59643e+06	2.37973e+06	1.70173e+06	3.81892e+06	0.893112	1.66782	0.248902	0.659494	1.16968	0.982235	1.25555	1.23591	0.90183	0.754875	1.63831	0.665467	0.924667
O96019	Actin-like protein 6A OS=Homo sapiens OX=9606 GN=ACTL6A PE=1 SV=1	ACTL6A	33	10	78	10	10	47.4	6.17043e+06	6.55811e+06	2.23371e+06	1.86541e+07	1.85962e+07	2.25151e+06	3.48738e+06	5.13631e+06	1.83121e+06	2.05962e+06	3.26472e+06	2.59976e+06	2.90287e+06	1.4416e+06	2.5847e+07	2.08595e+07	1.57579e+07	1.53812e+07	2.52735e+07	5.91082e+06	1.33356e+07	4.66908e+06	4.24409e+06	5.7873e+06	4.86889e+06	4.67485e+06	4.03258e+06	6.83109e+06	0.866206	0.790726	0.415548	2.51803	1.29214	0.647333	1.02248	1.32609	0.795189	0.846018	1.2396	1.31069	1.17022
O96033	Molybdopterin synthase sulfur carrier subunit OS=Homo sapiens OX=9606 GN=MOCS2 PE=1 SV=1	MOCS2	13	1	3	1	1	9.7	447430	343971			2.71131e+06			631629				432536				3.03676e+06	1.35161e+06	894370	1.1456e+06	1.24391e+06		870918				338770	206590
P00156	Cytochrome b OS=Homo sapiens OX=9606 GN=MT-CYB PE=1 SV=2	MT-CYB	2	1	22	1	1	42.7	2.10746e+06	621256	2.43842e+06	2.48175e+06	1.80409e+06	703314	784458	70306.5	40729.5	291251	180437	191112	264834	101443	2.02378e+06	1.41852e+06	1.41037e+06	2.04738e+06	2.00792e+06	1.34233e+06	1.23301e+06	55870.7	138291	317790	274531	123190	268607	456027
P00167	Cytochrome b5 OS=Homo sapiens OX=9606 GN=CYB5A PE=1 SV=2	CYB5A	57	6	141	6	6	15.3	8.179e+07	5.00822e+07	4.30471e+07	7.12375e+07	1.39984e+07	8.64782e+06	1.04271e+07	9.46382e+06	6.79359e+06	1.95539e+07	4.0184e+06	1.04294e+07	4.79064e+06	8.16078e+06	6.51236e+06	8.30124e+06	5.17524e+06	3.28184e+07	2.37677e+07	3.16125e+07	7.23118e+06	1.88672e+06	3.67896e+06	5448432	4.52972e+06	5.30941e+06	6.8601e+06	4.54377e+06	5.05525	2.65869	3.52594	4.2338	0.428256	1.0947	1.34603	1.27214	1.53595	4.18188	0.794392	2.73762	1.00549
P00325	All-trans-retinol dehydrogenase [NAD(+)] ADH1B OS=Homo sapiens OX=9606 GN=ADH1B PE=1 SV=3	ADH1B	67	31	379	14	31	39.8	7.39067e+08	1.77982e+07	3.8294e+07	1.89339e+09	1.58836e+08	3.33243e+07	2.27619e+08	2.63927e+07	1.42245e+07	1.93121e+08	1.76173e+07	6.14465e+07	4.94938e+07	3.16328e+07	3.70621e+07	2.03966e+07	1.49645e+07	1.50982e+08	1.49811e+07	3.92471e+07	1.99684e+07	1.747e+07	2.15386e+07	2.81646e+07	2.69372e+07	3.34592e+07	6.73841e+07	3.39606e+07	7.22901	0.149524	0.496381	17.808	0.768999	0.667582	4.65001	0.331781	0.300757	3.8625	0.325703	1.50838	0.971486
P00326	Alcohol dehydrogenase 1C OS=Homo sapiens OX=9606 GN=ADH1C PE=1 SV=2	ADH1C	36	20	254	4	4	39.8	8.53156e+06	3.70854e+06	2.79963e+06	1.62343e+07	1.07283e+07	1.3342e+06	4.93948e+06	2.51105e+06	1.03601e+06	3.21902e+06	1.24861e+06	2.28754e+06	595905	877743	1.41282e+06	2.28237e+06	667274	3.18456e+06	2.57988e+06	201378	2.43933e+06	748743	1.90556e+06	826913	1.31655e+06	1.13839e+06	1.23996e+06	2.97443e+06	4.01859	1.50034	1.74757	7.35289	2.50125	1.28711	4.85933	1.54553	1.0725	3.15222	1.13022	2.74938	0.572686
P00338	L-lactate dehydrogenase A chain OS=Homo sapiens OX=9606 GN=LDHA PE=1 SV=2	LDHA	66	30	1223	26	30	36.7	4.13317e+08	4.38869e+08	8.86368e+08	3.13959e+08	8.53074e+08	1.25854e+08	2.01135e+08	1.44191e+08	8.29976e+07	9.4444e+07	7.98104e+07	8.05604e+07	6.61666e+07	5.48888e+07	4.08057e+08	5.99927e+08	5.99812e+08	7.62336e+08	9.27708e+08	1.00512e+09	2.68752e+08	2.27974e+08	2.81389e+08	1.07692e+08	1.45093e+08	2.63857e+08	9.6105e+07	1.12602e+08	1.15016	1.04894	3.26873	0.840097	1.17502	0.717287	1.169	1.11233	1.07688	1.15915	0.905455	1.21356	0.796984
P00352	Aldehyde dehydrogenase 1A1 OS=Homo sapiens OX=9606 GN=ALDH1A1 PE=1 SV=2	ALDH1A1	56	21	398	18	19	54.8	8.28639e+07	6.868e+07	5.67235e+07	1.54783e+08	1.6854e+08	4.94043e+07	5.48039e+07	3.74052e+07	2.69775e+07	1.99059e+07	1.36044e+07	1.66988e+07	2.95347e+07	1.75242e+07	8.31718e+07	9.99732e+07	5.25732e+07	1.44305e+08	2.58596e+08	3.86625e+07	4.70327e+07	3.52935e+07	3.15668e+07	2.08775e+07	2.54206e+07	1.98886e+07	2.21728e+07	2.22746e+07	1.41061	1.00418	1.27966	2.53363	1.42013	1.72248	1.94851	1.51873	1.8423	1.28588	0.812346	1.32397	1.8724
P00367	Glutamate dehydrogenase 1, mitochondrial OS=Homo sapiens OX=9606 GN=GLUD1 PE=1 SV=2	GLUD1	41	20	728	5	24	61.4	1.11838e+08	1.32956e+08	6.57743e+07	1.08327e+08	1.27739e+08	7.88041e+07	3.97654e+07	4.26225e+07	2.39494e+07	3.43526e+07	2.08949e+07	2.53534e+07	3.21964e+07	3.6384e+07	1.15767e+08	1.04142e+08	8.04818e+07	1.81706e+08	1.69457e+08	6.10067e+07	7.14154e+07	3.74894e+07	3.44546e+07	3.45453e+07	3.64763e+07	5.37923e+07	3.40136e+07	6.19789e+07	1.87792	1.9175	1.46363	1.74906	1.06167	2.71008	1.39457	1.32183	1.24923	1.69499	0.952998	1.53539	1.55906
P00387	NADH-cytochrome b5 reductase 3 OS=Homo sapiens OX=9606 GN=CYB5R3 PE=1 SV=3	CYB5R3	73	17	385	17	17	34.2	1.51533e+08	4.5216e+07	6.73753e+07	1.25804e+08	1.10834e+08	3.31338e+07	4.8649e+07	2.46214e+07	9.21461e+06	2.72693e+07	1.93367e+07	1.85497e+07	1.90239e+07	2.07381e+07	1.59544e+08	2.50193e+08	1.46928e+08	1.40524e+08	5.77508e+07	3.41654e+07	6.42637e+07	1.59424e+07	1.92767e+07	2.20497e+07	3.25506e+07	4.47902e+07	2.55371e+07	3.57656e+07	2.38678	0.611702	1.40636	1.90538	0.864093	1.06887	1.6004	0.995141	0.62641	1.75354	1.14939	1.46404	1.20057
P00390	Glutathione reductase, mitochondrial OS=Homo sapiens OX=9606 GN=GSR PE=1 SV=2	GSR	36	13	160	13	13	56.2	1.87915e+07	1.21841e+07	1.04811e+07	7.0896e+07	3.49305e+07	5.10509e+06	7.85051e+06	8.31471e+06	3.71625e+06	5.08863e+06	7.66204e+06	3.08268e+06	4.68092e+06	4.14936e+06	2.59654e+07	5.49918e+07	1.68512e+07	3.93809e+07	4.40173e+07	1.8005e+07	1.65504e+07	8.20642e+06	5.73859e+06	8.6091e+06	1.18143e+07	9.93955e+06	7.67028e+06	1.29331e+07	1.21093	0.674359	0.895058	4.39297	1.11415	0.673764	1.05658	1.12891	0.848647	1.09922	1.52992	0.817307	0.992341
P00395	Cytochrome c oxidase subunit 1 OS=Homo sapiens OX=9606 GN=MT-CO1 PE=1 SV=1	MT-CO1	3	1	8	1	1	57	3.40704e+06	368463	1.61652e+07	353211	1.47256e+06	9.35681e+06		212191	113597	81257.2			132306		1.41547e+06	244021	290344	1.44518e+06	248517	208559	29287.3	180342	280315	200208	369052		190773	9145.95
P00403	Cytochrome c oxidase subunit 2 OS=Homo sapiens OX=9606 GN=MT-CO2 PE=1 SV=1	MT-CO2	21	4	263	4	4	25.5	4.56143e+07	3.26199e+07	7.21648e+07	7.28502e+07	1.10303e+08	2.53562e+07	2.76714e+07	2.4786e+07	9.23229e+06	1.40915e+07	8.40443e+06	8.70949e+06	1.10415e+07	7.35379e+06	8.83103e+07	6.14477e+07	4.63267e+07	8.26392e+07	7.70848e+07	4.68508e+07	4.66705e+07	1.40667e+07	1.97824e+07	1.75265e+07	1.54401e+07	6.74581e+06	1.62933e+07	2.12729e+07	1.169	0.718023	2.45092	1.79526	1.39921	1.33091	1.48114	1.81707	1.13837	1.64359	0.906124	1.24682	1.26389
P00414	Cytochrome c oxidase subunit 3 OS=Homo sapiens OX=9606 GN=MT-CO3 PE=1 SV=2	MT-CO3	5	1	8	1	1	29.9			722737			15254.2													1.53709e+06		1107960	131770
P00441	Superoxide dismutase [Cu-Zn] OS=Homo sapiens OX=9606 GN=SOD1 PE=1 SV=2	SOD1	62	6	143	6	6	15.9	7.58427e+06	2.57397e+07	2.72558e+07	2.19708e+07	3.16905e+07	5.74332e+06	2.57777e+06	5.1355e+06	5.4054e+06	7.36223e+06	7.88267e+06	8.35349e+06	8.06679e+06	3.47107e+06	1.12139e+07	1.30951e+07	1.27397e+07	4.38872e+07	1.88234e+07	7.76637e+06	8.71755e+06	3.37641e+06	4.94601e+06	6.83466e+06	8.8041e+06	1.01014e+07	9.68639e+06	8.48272e+06	0.863978	2.51845	4.11469	2.40666	1.7869	1.33998	0.613313	0.793561	1.40487	1.80999	1.79136	2.52063	1.94633
P00450	Ceruloplasmin OS=Homo sapiens OX=9606 GN=CP PE=1 SV=1	CP	37	32	769	32	32	122.1	8.06388e+07	1.04893e+08	5.4863e+07	3.01564e+08	1.77244e+08	4.54706e+07	1.48938e+08	3.93857e+07	3.44434e+07	8.08063e+07	2.66879e+07	3.86806e+07	3.03347e+07	7.34489e+07	1.78548e+08	6.63508e+07	1.54631e+08	2.99509e+08	1.06782e+08	9.32103e+07	6.64077e+07	4.75813e+07	2.66835e+07	3.60416e+07	3.62244e+07	6.24391e+07	2.02178e+07	5.56695e+07	1.05001	1.17311	0.946713	3.77579	1.14236	1.21263	4.05045	0.97545	1.43477	3.18406	0.972061	1.8707	1.17307
P00488	Coagulation factor XIII A chain OS=Homo sapiens OX=9606 GN=F13A1 PE=1 SV=5	F13A1	50	36	794	36	36	83.2	1.92884e+08	3.16426e+08	5.25616e+07	2.88726e+08	3.16365e+08	7.93747e+07	1.31908e+08	2.06466e+08	7.6008e+07	1.22065e+08	1.64678e+08	1.92927e+08	6.60631e+07	8.83491e+07	2.33227e+08	6.28427e+08	7.71914e+07	6.85779e+08	9.79596e+08	4.99398e+07	52344363	1.25874e+08	1.27831e+08	3.9097e+07	7.33218e+07	1.20877e+08	7.38238e+07	3.05767e+07	1.33677	1.88353	0.482744	1.92409	1.08525	1.12665	1.90933	1.90088	1.17699	1.788	2.22974	3.46851	0.94969
P00491	Purine nucleoside phosphorylase OS=Homo sapiens OX=9606 GN=PNP PE=1 SV=2	PNP	70	15	413	15	15	32.1	7.787e+06	4.54821e+07	1.1898e+07	2.64781e+07	6.9032e+07	1.08679e+07	1.13425e+07	1.24046e+07	6.17665e+06	4.16817e+06	4.59153e+06	7.1508e+06	4.7593e+06	3.47587e+06	9.9615e+07	5.46506e+07	1.0486e+07	1.81104e+08	6.65581e+07	1.71502e+07	1.89817e+07	1.4913e+07	1.26233e+07	7.8497e+06	8.85977e+06	2.17279e+07	5.6039e+06	3.61293e+07	0.296869	1.48928	0.601114	0.970648	1.30265	0.848568	0.903136	1.06226	0.889635	0.56789	0.578255	1.19577	0.63637
P00492	Hypoxanthine-guanine phosphoribosyltransferase OS=Homo sapiens OX=9606 GN=HPRT1 PE=1 SV=2	HPRT1	50	9	145	9	9	24.6	5.2077e+06	1.22106e+07	5.39083e+06	5.5989e+06	1.61166e+07	5.69252e+06	3.23096e+06	3.16219e+06	1.74398e+06	1.55127e+06	1.4108e+06	2.94426e+06	1.92484e+06	513512	1.58788e+07	2.00664e+07	1.32125e+07	1.59876e+07	3.39576e+07	4.55186e+06	8.9476e+06	1.5427e+06	4.07262e+06	3.9953e+06	2.51777e+06	3.25148e+06	4.49924e+06	4.35214e+06	0.688423	1.3864	0.944398	0.711693	1.05455	1.54121	0.892054	1.15244	1.06901	0.899473	0.756155	2.09533	1.09533
P00505	Aspartate aminotransferase, mitochondrial OS=Homo sapiens OX=9606 GN=GOT2 PE=1 SV=3	GOT2	33	15	330	15	15	47.5	4.69812e+07	5.35879e+07	1.24675e+08	5.08149e+07	1.06435e+08	1.6774e+07	3.53758e+07	4.75629e+07	1.26337e+07	1.88733e+07	1.52299e+07	7.0337e+06	6.7862e+06	7.7524e+06	9.60733e+07	7.35509e+07	5.82959e+07	1.00139e+08	6.42921e+07	1.14963e+08	4.23228e+07	1.98314e+07	2.05571e+07	1.3521e+07	2.12341e+07	2.87209e+07	1.3479e+07	5.11471e+07	1.0494	1.02808	3.69053	1.09141	1.17676	0.767367	1.65035	2.64046	1.17965	1.66698	1.24343	0.762499	0.588241
P00519	Tyrosine-protein kinase ABL1 OS=Homo sapiens OX=9606 GN=ABL1 PE=1 SV=4	ABL1	10	9	18	9	9	122.8	5.87462e+06	1.71251e+06	3.809e+06	3.72968e+06	7.38813e+06	4.04082e+06	1.77578e+06	874873	1.12135e+06	1.38776e+06	1.0877e+06	2.69715e+06	2.47385e+06	1.63329e+06	7.77504e+06	5.69425e+06	2.19186e+07	2.09513e+07	3.19871e+07	7.31265e+06	2.96393e+06	194258	313912	585974	1356840	1.85957e+06	1.15939e+06	731829	0.901191	0.225637	0.77435	0.550159	0.560987	1.26956	0.568953	0.545779	1.17658	1.37738	0.997911	3.28564	2.40969
P00533	Epidermal growth factor receptor OS=Homo sapiens OX=9606 GN=EGFR PE=1 SV=2	EGFR	18	19	120	18	19	134.2	8.42422e+07	2.62202e+08	4.42002e+07	1.14861e+08	4.32983e+08	3.83155e+07	6.90239e+07	1.50651e+07	7.42784e+06	6.4648e+06	6.45366e+06	5.96143e+06	7.30594e+06	3.04293e+06	1.78373e+08	2.30825e+08	1.74663e+08	2.80991e+08	3.40297e+08	6.31e+07	3.42657e+08	1.43558e+07	1.88536e+07	1.86356e+07	1.14106e+07	1.17639e+07	1.13822e+07	2.00625e+07	0.426544	1.14028	0.296584	0.559227	1.08514	0.397335	0.729935	0.749402	0.621463	0.511644	0.472131	0.579078	0.567461
P00558	Phosphoglycerate kinase 1 OS=Homo sapiens OX=9606 GN=PGK1 PE=1 SV=3	PGK1	83	41	1496	34	41	44.6	2.72676e+08	3.60567e+08	3.96825e+08	7.4514e+08	7.47256e+08	1.438e+08	1.63156e+08	2.00227e+08	1.2102e+08	1.17888e+08	1.53061e+08	8.90986e+07	1.29502e+08	1.26219e+08	4.71643e+08	7.49663e+08	5.11919e+08	1.10215e+09	9.14754e+08	8.11037e+08	2.94227e+08	271170725	1.92601e+08	2.22963e+08	2.05748e+08	1.53256e+08	1.67882e+08	2.16619e+08	0.871507	0.989812	1.68079	2.29004	1.18216	0.94131	1.08913	1.23736	1.25789	1.15908	1.39108	1.0752	1.24959
P00568	Adenylate kinase isoenzyme 1 OS=Homo sapiens OX=9606 GN=AK1 PE=1 SV=3	AK1	82	20	443	19	20	21.6	4.87796e+07	3.23803e+07	4.68143e+08	6.58064e+07	5.92475e+07	2.32218e+07	3.4961e+07	1.65803e+07	1.65649e+07	4.23225e+07	5.38287e+07	2.04947e+07	2.13081e+07	1.48741e+07	7.70617e+07	8.69534e+07	4.33036e+07	1.50492e+08	1.06759e+08	5.37298e+08	5.29367e+07	2.43171e+07	2.95537e+07	3.13048e+07	6.62597e+07	7.79786e+07	3.07485e+07	4.74512e+07	0.731585	0.417108	9.30453	0.949018	0.439824	0.713298	1.09512	0.424083	0.712617	1.72227	2.02482	1.02363	0.850982
P00734	Prothrombin OS=Homo sapiens OX=9606 GN=F2 PE=1 SV=2	F2	46	22	486	22	22	70	6.84169e+07	4.58972e+07	1.29111e+08	1.03656e+08	5.3384e+07	2.11578e+08	1.30769e+08	3.91765e+07	3.53831e+07	4.69206e+07	2.28912e+07	2.981e+07	1.88702e+07	4.53482e+07	8.09045e+07	3.86859e+07	5.53935e+07	4.30741e+07	4.188e+07	3.89814e+07	3.12158e+07	2.45309e+07	1.95485e+07	2.56468e+07	3.12825e+07	3.47296e+07	1.75946e+07	4.60832e+07	1.66744	0.960758	4.17004	2.42918	0.643991	10.561	6.65642	1.40558	2.13518	2.67833	1.20785	2.08851	1.05712
P00736	Complement C1r subcomponent OS=Homo sapiens OX=9606 GN=C1R PE=1 SV=2	C1R	31	17	202	17	17	80.1	4.13549e+07	1.55328e+07	3.36125e+07	38884126	2.82234e+07	6.34372e+06	1.89296e+07	5.24901e+06	9.66797e+06	8.03823e+06	9.91764e+06	4.07849e+06	9.29557e+06	7.04987e+06	2.77382e+07	2.50233e+07	3.19402e+07	7.06132e+07	2.24809e+07	1.09164e+07	9.21084e+06	4.99167e+06	7.87019e+06	7.36809e+06	8.12348e+06	6.8882e+06	6.91442e+06	4.32415e+06	2.57434	0.830484	2.77287	2.32751	0.869622	0.808781	2.46111	0.728642	2.25726	1.77528	2.02469	1.10555	2.01479
P00738	Haptoglobin OS=Homo sapiens OX=9606 GN=HP PE=1 SV=1	HP	66	29	960	16	30	45.2	1.29044e+08	1.01598e+09	1.45896e+08	1.91028e+09	5.28344e+08	1.40004e+08	6.51058e+07	2.72578e+08	2.0114e+08	5.83155e+08	1.18306e+08	1.33786e+08	9.76279e+07	4.38419e+08	5.48615e+08	3.30312e+08	7.563e+08	6.41417e+08	2.54449e+08	1.18485e+08	3.049e+07	2.7276e+08	8.29372e+07	2.16091e+08	3.00288e+08	1.38228e+08	8.53179e+07	3.22474e+08	0.600041	4.0576	0.899032	8.54124	1.21602	1.33331	0.632284	1.19904	1.48817	4.08129	0.765356	1.14921	0.670555
P00739	Haptoglobin-related protein OS=Homo sapiens OX=9606 GN=HPR PE=2 SV=2	HPR	52	18	346	5	5	39	413162	1.27181e+06	4.62243e+06	3.23159e+06	483213	3.03044e+06	2.46992e+06	6.80956e+06	3.24718e+06	6.03914e+06	3.58836e+06	2.19442e+06	2.77041e+06	4.09821e+06	1.20746e+06	1.96307e+06	1.29849e+06	2.37021e+06	4.70029e+06	1.91112e+06	1.43919e+06	5.48151e+06	6.39194e+06	3.22383e+06	6.46798e+06	5.65645e+06	3.92044e+06	7.52909e+06	0.36858	0.974483	5.46477	2.77209	0.21337	5.53688	4.60197	1.59171	1.27662	2.2459	1.23354	1.00164	1.01113
P00740	Coagulation factor IX OS=Homo sapiens OX=9606 GN=F9 PE=1 SV=2	F9	19	7	28	7	7	51.7	5.14125e+06	2.35076e+06	2.52464e+06	5.59468e+06	3.11513e+06	3.14794e+06	3.9621e+06	569183	953675	1.40653e+06	1.653e+06	248381	2.69771e+06	147965	7.69059e+06	2.32268e+06	1.22163e+06	5.89413e+06	3.12089e+06	3.67084e+06	1.5136e+06	723746	724785	957506	1.44722e+06	566363	1.2636e+06	1.51786e+06	2.16084	0.848601	1.40618	2.26104	0.648054	2.70974	3.47799	0.617688	1.74071	2.42849	2.63817	0.526356	4.57119
P00742	Coagulation factor X OS=Homo sapiens OX=9606 GN=F10 PE=1 SV=2	F10	16	7	32	7	7	54.7	1.68574e+06	1.36972e+06	2.63993e+06	5.74912e+06	1.67741e+06	2.53872e+06	1.69407e+06	951371	536735	838067	394478	3.78425e+06	418755	507156	5.74556e+06	2.63661e+06	1.29249e+06	1.41232e+06	1.04654e+06	3.56488e+06	473622	749381	850855	66179.7	778278	834264	379147	966332	1.13647	0.793121	2.35857	3.72691	0.559743	3.50534	2.38532	1.35552	1.28625	1.89978	0.826593	10.5288	0.931606
P00746	Complement factor D OS=Homo sapiens OX=9606 GN=CFD PE=1 SV=5	CFD	39	5	67	5	5	27	6.05635e+06	1.65393e+06	4.83829e+06	3.39855e+06	917393	1.00751e+07	1.25289e+06	343579	1.10541e+06	2.04243e+06	274887	3.54029e+06	5.6512e+06	2.18707e+06	2.06924e+06	2.00049e+06	1.49781e+06	329229	549082	1.5721e+06	747939	621360	1.06864e+06	1.25617e+06	457725	852710	2.19953e+06	748995	4.45326	1.04454	4.71464	2.40293	0.333891	15.1728	1.92412	0.265116	1.43464	2.50742	0.311945	5.33449	6.80875
P00747	Plasminogen OS=Homo sapiens OX=9606 GN=PLG PE=1 SV=2	PLG	62	38	838	38	38	90.5	1.11567e+08	1.41321e+08	5.13958e+07	4.26532e+08	1.31271e+08	4.29457e+07	3.0147e+08	6.63e+07	9.03289e+07	5.92028e+07	2.92477e+07	4.54385e+07	3.73247e+07	5.8533e+07	2.12573e+08	4.972e+07	1.3312e+08	1.26555e+08	5.39939e+07	9.25266e+07	9.67301e+07	8.57085e+07	4.08523e+07	4.87552e+07	4.39756e+07	5.19743e+07	3.19777e+07	5.28502e+07	1.49949	1.63138	0.915432	5.51241	0.873293	1.18216	8.46258	1.33639	3.06236	1.89859	0.867011	1.78849	1.17472
P00748	Coagulation factor XII OS=Homo sapiens OX=9606 GN=F12 PE=1 SV=3	F12	11	6	55	6	6	67.7	6.63793e+06	789859	1.47717e+06	4.71549e+06	3.56337e+06	3.91557e+06	8.88595e+06	4.03475e+06	4.37752e+06	5.09938e+06	2.74175e+06	4.5826e+06	2.61901e+06	4.46225e+06	4.66509e+06	1.03331e+06	7.15959e+06	2.51245e+06	1.92321e+06	2.6549e+06	5.6743e+06	5.67829e+06	3417811	4.3253e+06	3.76432e+06	4.96625e+06	2.7637e+06	6.15575e+06	3.56606	0.364458	1.05167	2.43592	0.947543	4.30824	9.97035	1.14136	2.08279	2.29506	1.14064	2.53142	1.15681
P00750	Tissue-type plasminogen activator OS=Homo sapiens OX=9606 GN=PLAT PE=1 SV=1	PLAT	5	3	4	3	3	62.9		721936	244515	283663	223656	176763	265282	383810	67878.6	228414		87105.4		152963	3.62308e+06	274071	204273	820582		950587		384005	33117.5	41486.8	48845.6	569839	338885	621544		1.5357	0.80253	0.675537	0.274175	0.896613	1.37222	1.8071	0.537535	1.71103		0.800855
P00751	Complement factor B OS=Homo sapiens OX=9606 GN=CFB PE=1 SV=2	CFB	38	23	426	23	23	85.5	4.65292e+07	6.35309e+07	1.36006e+07	1.46965e+08	7.0083e+07	2.55403e+07	1.57281e+08	2.8379e+07	2.30089e+07	3.50961e+07	2.28184e+07	2.32962e+07	1.48904e+07	2.69291e+07	1.02476e+08	4.90523e+07	5.83525e+07	1.3606e+08	4.72911e+07	31892727	9.95041e+07	3.69149e+07	2.27212e+07	2.36675e+07	3.28212e+07	2.6421e+07	1.16738e+07	2.98509e+07	1.14297	1.3404	0.442749	3.4714	0.852126	1.28494	8.06927	1.16527	1.58904	2.29276	1.37793	1.86792	0.954668
P00813	Adenosine deaminase OS=Homo sapiens OX=9606 GN=ADA PE=1 SV=3	ADA	16	5	27	5	5	40.7	1.78333e+06	2.395e+06	632161	571829	1.64068e+06	2.26534e+06	1.93582e+06	745638	474024	394584	2.55161e+06	165519	270758	100054	987028	4.42472e+06	3.17296e+06	1.26082e+06	1.88644e+06	172992	1.91534e+06	688850	854283	405133	981992	192995	175863	217609	1.5572	1.79622	0.731525	0.480129	0.709117	4.05129	3.53042	1.54025	1.64693	1.2968	7.75162	0.667662	0.8733
P00846	ATP synthase subunit a OS=Homo sapiens OX=9606 GN=MT-ATP6 PE=1 SV=1	MT-ATP6	4	1	33	1	1	24.8	2.23093e+06	990911	4.34291e+06	3.10063e+06	3.55965e+06	1.60671e+06	727675	1344902	376844	1.00808e+06	488522	1.17772e+06	3.11374e+06	595113	3.69597e+06	1.24603e+06	1.25057e+06	3.54649e+06	3.83597e+06	1.21783e+06	602158			5.64033e+06	645724		762910	1.58311e+06
P00915	Carbonic anhydrase 1 OS=Homo sapiens OX=9606 GN=CA1 PE=1 SV=2	CA1	73	17	507	17	17	28.9	1.51634e+08	8.54798e+07	2.18165e+07	5.7311e+08	2.04392e+08	8.26248e+07	1.74358e+08	3.54472e+07	4.82889e+07	4.78004e+07	1.38035e+07	1.91144e+07	5.29248e+07	1.20415e+07	5.87383e+08	8.99365e+07	6.92562e+07	1.32244e+08	1.2865e+08	1.19782e+08	7.47485e+07	4.05861e+07	2.03361e+07	7.78944e+07	1.78241e+07	2.87754e+07	5.45082e+07	1.40859e+07	1.33522	0.646489	0.254584	4.85259	0.890843	1.4901	3.20661	0.905398	2.07451	1.94249	0.518515	0.953373	2.11073
P00918	Carbonic anhydrase 2 OS=Homo sapiens OX=9606 GN=CA2 PE=1 SV=2	CA2	52	11	297	11	11	29.2	2.60172e+07	4.50302e+07	1.20545e+07	1.016e+08	7.82912e+07	1.2569e+07	7.37414e+07	4.74219e+07	1.72591e+07	1.56614e+07	6.59917e+06	1.11649e+07	1.85555e+07	7.05228e+06	1.01065e+08	1.54983e+07	9.35987e+06	2.80449e+07	1.1545e+07	3.08064e+07	2.03379e+07	3.74485e+07	1.37355e+07	2.52619e+07	1.09017e+07	1.83853e+07	1.92248e+07	1.18282e+07	1.27224	1.89128	0.781174	4.77731	1.89498	1.2588	7.53133	2.83357	1.73453	1.48887	0.579906	1.30273	1.73119
P00966	Argininosuccinate synthase OS=Homo sapiens OX=9606 GN=ASS1 PE=1 SV=2	ASS1	31	12	202	12	12	46.5	4.17452e+07	1.01562e+07	6.96337e+06	6.352e+07	1.17574e+08	9.98184e+06	3.77579e+07	5.10898e+07	1.61873e+07	2.21498e+07	5.76649e+06	3.41815e+07	2.21237e+07	6.99374e+06	4.0112e+07	1.42564e+07	2.00991e+07	8.32829e+07	5.93646e+07	4.2647e+07	8.21991e+06	3.95905e+07	9.06134e+06	9.72485e+06	5.78231e+06	5.24723e+06	1.66244e+07	4.45219e+06	1.93889	0.405153	0.428603	2.83685	2.70296	0.949523	3.66273	3.3906	1.80687	2.33874	0.562817	4.42974	2.29254
P00973	2'-5'-oligoadenylate synthase 1 OS=Homo sapiens OX=9606 GN=OAS1 PE=1 SV=4	OAS1	3	1	1	1	1	46
P01008	Antithrombin-III OS=Homo sapiens OX=9606 GN=SERPINC1 PE=1 SV=1	SERPINC1	36	18	392	18	18	52.6	1.25306e+09	2.96351e+08	2.38066e+08	3.49398e+08	1.03035e+09	2.03947e+08	2.07503e+08	1.7242e+07	2.53093e+07	5.4487e+07	1.84291e+07	3.32382e+07	3.37726e+07	5.19737e+07	5.37671e+08	5.47455e+08	5.40797e+08	5.69254e+08	8.86122e+07	1.75181e+08	2.9999e+08	2.41072e+07	2.04184e+07	2.79484e+07	3.58922e+07	4.28907e+07	2.61885e+07	3.45689e+07	2.91418	0.59196	0.73372	0.78135	1.18608	0.971426	1.0079	0.32149	0.793723	1.61637	0.505357	1.21021	0.983244
P01009	Alpha-1-antitrypsin OS=Homo sapiens OX=9606 GN=SERPINA1 PE=1 SV=3	SERPINA1	58	33	1257	33	33	46.7	1.69502e+08	2.76786e+08	1.14727e+08	5.66735e+08	6.44962e+08	9.04119e+07	5.27422e+08	8.97194e+07	1.29344e+08	3.77007e+08	1.18861e+08	1.53813e+08	2.22007e+08	2.5083e+08	3.64117e+08	3.88604e+08	5.847e+08	4.64551e+08	8.32513e+08	5.52212e+07	2.96341e+08	1.90131e+08	1.24061e+08	1.99544e+08	2.41091e+08	1.978e+08	1.43859e+08	1.42967e+08	0.878593	1.23225	0.788076	2.82471	1.65474	0.959813	5.70981	0.545526	1.32277	3.64711	1.06287	1.82628	2.10772
P01011	Alpha-1-antichymotrypsin OS=Homo sapiens OX=9606 GN=SERPINA3 PE=1 SV=2	SERPINA3	43	17	723	17	17	47.6	1.06806e+08	1.33596e+08	6.93978e+07	2.45561e+08	1.73002e+08	5.57533e+07	2.83373e+08	4.34491e+07	4.3744e+07	7.48875e+07	4.39205e+07	3.79967e+07	3.72191e+07	6.84178e+07	2.03848e+08	1.32064e+08	1.47149e+08	1.78254e+08	1.39719e+08	9.01916e+07	1.49265e+08	5.186e+07	4.38896e+07	4.8106e+07	7.61116e+07	5.27233e+07	3.84295e+07	5.70167e+07	1.23814	1.33018	1.06613	2.73725	0.992678	1.32371	6.86095	0.936801	1.58633	2.56889	1.39267	1.59977	1.25299
P01019	Angiotensinogen OS=Homo sapiens OX=9606 GN=AGT PE=1 SV=3	AGT	19	7	218	7	7	53.1	9.4739e+06	1.87771e+07	1.44523e+07	3.01035e+07	1.89585e+07	18041190	1.96058e+07	3.52891e+07	1.16383e+07	2.60638e+07	1.94584e+07	2.73714e+07	1.6444e+07	2.13195e+07	1.68142e+07	2.05233e+07	5.80761e+07	3.27082e+07	1.75683e+07	1.08716e+07	1.12597e+07	4.52725e+07	1.77572e+07	2.67179e+07	3.14076e+07	2.56594e+07	1.82107e+07	3.00114e+07	0.891665	1.5179	1.8026	2.72439	0.883198	3.47765	3.85395	1.77192	0.982886	2.08215	1.43689	2.68377	1.28922
P01023	Alpha-2-macroglobulin OS=Homo sapiens OX=9606 GN=A2M PE=1 SV=3	A2M	52	66	1618	54	67	163.2	1.99911e+08	1.32435e+08	1.684e+08	5.73085e+08	3.51315e+08	2.37253e+08	3.98928e+08	1.48019e+08	1.20606e+08	3.60623e+08	7.37615e+07	1.08717e+08	1.32758e+08	2.03027e+08	4.66316e+08	2.10669e+08	9.86797e+08	6.07398e+08	2.2169e+08	1.03747e+08	1.747e+08	2.85147e+08	8.26384e+07	1.54847e+08	1.02214e+08	1.53487e+08	1.03036e+08	1.54022e+08	1.09843	0.625001	1.22621	3.02785	0.955462	2.6699	4.57804	1.09237	1.49702	4.23423	0.80056	1.56672	1.52978
P01024	Complement C3 OS=Homo sapiens OX=9606 GN=C3 PE=1 SV=2	C3	71	120	3954	107	120	187	5.4549e+08	4.70904e+08	2.26434e+08	1.87471e+09	7.845e+08	6.29482e+08	2.06033e+09	3.21642e+08	3.08436e+08	6.44985e+08	2.12236e+08	3.2841e+08	2.80635e+08	5.53636e+08	9.91532e+08	4.77362e+08	8.45818e+08	3.72583e+09	6.81473e+08	3.77635e+08	8.12717e+08	3.10911e+08	1.92669e+08	3.38388e+08	3.44601e+08	3.88774e+08	2.13911e+08	4.00945e+08	0.990545	0.734448	0.544902	3.27342	0.705118	2.34109	7.81401	0.94468	1.52365	3.01392	0.916736	1.88353	1.28698
P01031	Complement C5 OS=Homo sapiens OX=9606 GN=C5 PE=1 SV=4	C5	25	37	331	33	37	188.2	8.84896e+07	5.7183e+07	4.10524e+07	1.37211e+08	8.68939e+07	2.53292e+07	1.54163e+08	4.71898e+07	8.54251e+07	5.64762e+07	5.6176e+07	8.90441e+07	1.816e+08	8.52852e+07	1.29489e+08	6.42688e+07	9.74194e+07	8.46411e+07	6.80666e+07	1.20528e+08	1.18536e+08	9.34664e+07	5.43696e+07	8.76498e+07	1.04013e+08	1.10431e+08	1.60172e+08	6.70112e+07	1.91614	1.06351	1.17805	2.85696	0.931335	1.12332	6.9721	0.668043	2.034	1.27201	1.16955	2.46153	4.01412
P01033	Metalloproteinase inhibitor 1 OS=Homo sapiens OX=9606 GN=TIMP1 PE=1 SV=1	TIMP1	48	7	103	7	7	23.2	1.03049e+07	57768462	3.88324e+06	4.8585e+07	1.70827e+07	1.94251e+07	1.75106e+07	609092	2.77436e+06	3.06724e+06	4.76342e+06	8.70624e+06	4.6167e+06	1.18528e+06	8.05484e+07	1.55174e+07	1.91529e+07	7.06058e+07	1.0245e+08	4.18317e+06	4.28637e+06	1.26851e+06	5.52396e+06	5.25788e+06	5.38295e+06	3.52561e+06	4.03006e+06	5.23687e+06	0.428367	2.06254	0.213922	1.94202	0.351488	1.6538	1.52027	0.105192	0.805887	0.842789	1.20986	2.93614	1.24495
P01034	Cystatin-C OS=Homo sapiens OX=9606 GN=CST3 PE=1 SV=1	CST3	18	2	26	2	2	15.8	7.94755e+06	2.57591e+06	5.01516e+06	6.1868e+06	9.48485e+06						319979				8.25378e+06	4.49126e+06	1.27792e+07	2.62946e+06	647173	9.13312e+06									0.669103	0.186266	0.559544	0.500848	0.39525						0.424627
P01040	Cystatin-A OS=Homo sapiens OX=9606 GN=CSTA PE=1 SV=1	CSTA	88	8	58	8	8	11	1.66444e+06	9.49508e+07	2.86631e+06	3.15595e+06	5.01702e+07		3.3172e+06	2.40914e+07	8295654	2.00667e+06	1.28125e+06	9.50252e+06	6.82976e+06	1.29478e+06	4.23612e+07	6.5509e+07	4.65157e+07	7.38892e+07	8.7068e+07	9.35662e+07	2.02183e+06	9.04805e+07	6.50457e+06	1.4902e+06	1.44592e+06	721810	2.51807e+06	6.75244e+06	0.0592195	2.90159	0.135148	0.107971	0.883535		0.246501	2.35623	1.36463	0.312249	0.18429	1.81484	1.04299
P01042	Kininogen-1 OS=Homo sapiens OX=9606 GN=KNG1 PE=1 SV=2	KNG1	21	14	385	14	14	71.9	2.18988e+07	2.16802e+07	2.08541e+07	6.00806e+07	3.97138e+07	2.24914e+07	8.6794e+07	2.2709e+07	2.51699e+07	5.3684e+07	1.41958e+07	3.36487e+07	3.57853e+07	3.14947e+07	5.94275e+07	3.10548e+07	8.77515e+07	5.46565e+07	3.81028e+07	2.52036e+07	5.29249e+07	3.4012e+07	2.10005e+07	5.29437e+07	2.91709e+07	4.95931e+07	2.65545e+07	3.48094e+07	0.977804	0.83145	1.23399	2.57956	0.877718	2.05682	8.09415	0.858404	1.60024	3.22856	0.789163	2.48375	2.11211
P01111	GTPase NRas OS=Homo sapiens OX=9606 GN=NRAS PE=1 SV=1	NRAS	37	5	115	1	1	21.2	356773	588808		414758	1.18674e+06		474213	473979	250801	399237	471054	247154	279555	110424	656997	1.54453e+06	715159	787531	1.26412e+06		1.31301e+06	396410	445968	335750	851680		293780	627750
P01112	GTPase HRas OS=Homo sapiens OX=9606 GN=HRAS PE=1 SV=1	HRAS	35	5	74	1	2	21.3	813639	2.14927e+06	1.15169e+06	1.21049e+06	1.5204e+06	1.27507e+06		539253	386217	294246	544731	248397	427511	105392	1417403	1.89426e+06	1.05476e+06	2.16487e+06	1.73651e+06	451584	592296	858247	582468	407889	1.08818e+06	536551	476523	850438
P01116	GTPase KRas OS=Homo sapiens OX=9606 GN=KRAS PE=1 SV=1	KRAS	34	5	93	1	4	21.6	4.91777e+06	6.59508e+06	782329	3.83128e+06	1.34476e+07	1.40546e+06	2.09315e+06	3.26323e+06	993812	1.18471e+06	3.60856e+06	2.47128e+06	1.79687e+06	1.30999e+06	8.63698e+06	9.02583e+06	7.43409e+06	8.7539e+06	1.13407e+07	1.91023e+06	6.66084e+06	1.83061e+06	1.99617e+06	1.90455e+06	4.55208e+06	1.96013e+06	1.96229e+06	4.56081e+06
P01127	Platelet-derived growth factor subunit B OS=Homo sapiens OX=9606 GN=PDGFB PE=1 SV=1	PDGFB	3	1	1	1	1	27.3	602233	1.14271e+06		693996	2856784		873046	32790	124376	81810.9		396678	102874	86174.1	2160275	4.90321e+06	1.56065e+06		2.57168e+06		595504		147046			97509.3	129675	489327
P01130	Low-density lipoprotein receptor OS=Homo sapiens OX=9606 GN=LDLR PE=1 SV=1	LDLR	6	4	4	4	4	95.3				759923	2427476			959736	786725	796518	820410	703969	1.26186e+06	739676				443413	9.34643e+06			533991	1.11507e+06	995827	893329	2.11284e+06	927772	10782697				0.711763	1.17037			0.613083	0.845278	0.80953	0.770747	0.878143	1.25862
P01137	Transforming growth factor beta-1 proprotein OS=Homo sapiens OX=9606 GN=TGFB1 PE=1 SV=2	TGFB1	5	2	14	2	2	44.3	976697	1.99534e+06	355279		1.05032e+06	251985	197728	332831	53501.3	67052.1	486626	147870		159239	2.5796e+06	1.64528e+06	2.18105e+06	1.55806e+06	3.67772e+06	423899	663913	631081	755874	955361	518766	43999.7	50599	1.37873e+06	1.07216	1.88129	0.516842		0.570692	0.566528	0.453333	0.974538	0.263481	0.312361	2.09548	0.845471
P01266	Thyroglobulin OS=Homo sapiens OX=9606 GN=TG PE=1 SV=5	TG	14	32	87	32	32	304.6	2.97925e+08	5.03994e+08	2.62358e+08	4.74487e+09	1.79189e+09	3.16116e+07	1.40889e+09	1.14861e+09	2.50176e+09	1.50073e+09	2.2944e+09	2.25657e+09	2.53137e+09	1.47311e+09	8.62712e+08	1.89331e+08	9.24311e+08	1.96726e+09	4.18193e+08	1.02305e+09	3.02419e+07	5.43132e+08	1.89191e+09	1.74439e+09	2.30406e+09	8.894e+08	2.59817e+09	6.33961e+08	0.740752	1.0763	0.864471	11.3441	2.20526	0.160976	7.31635	0.613429	2.24722	1.27516	1.80208	2.35334	2.11088
P01275	Pro-glucagon OS=Homo sapiens OX=9606 GN=GCG PE=1 SV=3	GCG	36	5	6	5	5	20.9	47454.3	203864		1.82198e+06	1.52363e+07	185196		139778		200136	156102				842285	738812	461364	543367	1.0626e+06		132652	2410.92	49071.6	83101.8	158139	202217		250070	0.0350475	0.129319		1.29391	5.56983	0.280131		0.380097		0.865867	0.624276
P01282	VIP peptides OS=Homo sapiens OX=9606 GN=VIP PE=1 SV=1	VIP	26	3	3	3	3	19.2	111751	218761		214944	7.79655e+06						283575		275920		4.43675e+06	688954	299606		82643.2		52322.8	59166.9	136613		547494			186883	0.167259	0.281223		0.309347	5.77596						0.673645		0.695906
P01344	Insulin-like growth factor II OS=Homo sapiens OX=9606 GN=IGF2 PE=1 SV=1	IGF2	9	2	8	2	2	20.1		1.34155e+06					381842	158192	224564	211687				177451	3.35463e+06			407724	1.73689e+06		399669	378087	217104	406141		225561		1.86014e+06		1.76153					1.2192	0.449616	1.07352	0.957243
P01591	Immunoglobulin J chain OS=Homo sapiens OX=9606 GN=JCHAIN PE=1 SV=4	JCHAIN	42	7	188	7	7	18.1	1.00324e+07	5.70811e+07	1.12051e+07	1.0386e+08	1.36381e+08	5.66379e+06	2.34306e+07	4.30581e+06	5.47876e+06	1.45234e+07	3.87767e+06	2.71419e+06	4.7532e+06	4.16602e+06	2.30876e+07	2.31522e+07	3.18631e+07	3.95752e+08	4.64386e+07	9.70672e+06	6.24822e+06	5.42471e+06	2.39775e+06	4.4587e+06	3.62562e+06	5.84585e+06	4.61424e+06	3.45633e+06	0.227835	1.1134	0.337227	2.26802	1.53303	0.263433	1.11134	0.416166	0.890643	2.23331	0.551183	0.512267	0.717324
P01594	Immunoglobulin kappa variable 1-33 OS=Homo sapiens OX=9606 GN=IGKV1-33 PE=1 SV=2	IGKV1-33	14	1	14	1	1	12.8
P01597	Immunoglobulin kappa variable 1-39 OS=Homo sapiens OX=9606 GN=IGKV1-39 PE=1 SV=2	IGKV1-39	29	2	8	2	2	12.7	359523	1.80974e+06	2.50901e+06	322188	520451	456494	515808		108557	580230	81922.5		145778	83380.5	985798		502986	851730	2.77484e+06		213876	145953			182225	100913		174423	0.508315	2.19768	4.70109	0.438021	0.364223	1.32187	1.52316		0.804288	4.06643	0.530713		1.00266
P01602	Immunoglobulin kappa variable 1-5 OS=Homo sapiens OX=9606 GN=IGKV1-5 PE=1 SV=2	IGKV1-5	25	2	38	2	2	12.8	3.02923e+06	5.64424e+06	752317	9.15793e+06	3.82087e+06		1.99039e+07	8.08007e+06	7.99008e+06	7.34384e+06	3.7851e+06	3.50742e+06	7.36119e+06	7.13323e+06	7212170	2.11791e+06	5.89245e+06	1.11306e+07	3.4969e+06	1.52149e+06	5633429	7.57263e+06	2.81906e+06	5870039	3.84848e+06	2.69559e+06	4.8273e+06	9.72258e+06	1.11099	1.77796	0.36565	3.22963	0.693617		15.2463	1.56037	2.59521	2.25634	1.07499	1.32265	2.21961
P01619	Immunoglobulin kappa variable 3-20 OS=Homo sapiens OX=9606 GN=IGKV3-20 PE=1 SV=2	IGKV3-20	41	3	184	2	3	12.5	7.46648e+07	9.034e+07	2.33956e+07	1.19085e+08	6.03264e+07	5.38496e+07	7.46786e+07	1.88443e+07	2.40697e+07	3.95722e+07	1.22592e+07	1.16558e+07	2.37602e+07	2.0887e+07	1.06354e+08	8.45096e+07	1.03544e+08	3.142e+08	7.84744e+07	2.69163e+07	1.58069e+07	1.7725e+07	1.27264e+07	2.05897e+07	14115343	1.51685e+07	1.71601e+07	1.71364e+07	1.40268	1.45769	0.582462	2.1512	0.560962	2.07193	2.93016	0.899528	1.93248	3.00535	0.860618	1.08648	1.77094
P01700	Immunoglobulin lambda variable 1-47 OS=Homo sapiens OX=9606 GN=IGLV1-47 PE=1 SV=2	IGLV1-47	25	2	62	2	2	12.3	16304782	10008294	11356458	24536752	1.42505e+07	7.95541e+06	2.07213e+07	6038048	1.03434e+07	1.84143e+07	4.44793e+06	7.33814e+06	1.47827e+07	1.18667e+07	1.32355e+07	8.40766e+06	16461660	3.50836e+07	1.36832e+07	7396547	6.08354e+06	5.7173e+06	4.45678e+06	1.05571e+07	4778256	8.02207e+06	9333364	6.77904e+06	2.11408	1.11457	1.95136	3.05916	0.914571	2.1126	5.61141	0.861983	2.48357	4.18242	0.933843	2.04566	3.29514
P01701	Immunoglobulin lambda variable 1-51 OS=Homo sapiens OX=9606 GN=IGLV1-51 PE=1 SV=2	IGLV1-51	14	2	20	2	2	12.2	1139068	2.19393e+06	821156	6271528	2.79856e+06		3.72279e+06	6.51568e+06	3.39719e+06	7.31744e+06	5.29173e+06	2439566	3.05901e+06	3.85474e+06	2.24662e+06	1.14058e+06	4.44629e+06	10968376	2.58732e+06	662790	4.4059e+06	1.39557e+06	5.82335e+06	4.74322e+06	8.31505e+06	1.22296e+06	4.39442e+06	1.25689e+06	0.717716	1.18732	0.685675	3.79976	0.872809		4.89916	1.82898	1.6039	3.26797	2.18454	1.33723	1.34075
P01706	Immunoglobulin lambda variable 2-11 OS=Homo sapiens OX=9606 GN=IGLV2-11 PE=1 SV=2	IGLV2-11	7	1	10	1	1	12.6	239390	2.34066e+06		1.07577e+06	2.1843e+06	482947	240059	366579	317814	921908				184229	651646	411260	1.72746e+06	1.25507e+06	1.89629e+06	331519		298482		285461		43589.7	402950	59797.1
P01709	Immunoglobulin lambda variable 2-8 OS=Homo sapiens OX=9606 GN=IGLV2-8 PE=1 SV=2	IGLV2-8	7	1	12	1	1	12.4	638543		1.10323e+06	3.06033e+06	2.42732e+06		1.17901e+06	1.05301e+06	329654	1.06544e+06	262104	384578	1.08485e+06	124413	1058253		2.38004e+06	3.75584e+06	380476	4.98668e+06	1.04047e+06	369245	429572	895795	278701		843984	249353
P01742	Immunoglobulin heavy variable 1-69 OS=Homo sapiens OX=9606 GN=IGHV1-69 PE=1 SV=2	IGHV1-69	21	2	71	1	2	12.7	8.7139e+06	9.08144e+07	1.09019e+06	1.02386e+07	3.8725e+06	1.08022e+06	1.87521e+07	8.31887e+06	9.4058e+06	1.09116e+07	4.42741e+06	4.00002e+06	4.38038e+06	7.92111e+06	1.22592e+07	8.08451e+06	1.63426e+07	2.25838e+07	5.41212e+06	2292232	3.95705e+06	9.33324e+06	4.37786e+06	3.07479e+06	5.35503e+06	3.09026e+06	3.73458e+06	3257089
P01766	Immunoglobulin heavy variable 3-13 OS=Homo sapiens OX=9606 GN=IGHV3-13 PE=1 SV=2	IGHV3-13	9	1	5	1	1	12.5							980057	328819		828930			697390	549453			890485	1.22379e+06		1.03176e+06	498976	905339			422315		470871
P01780	Immunoglobulin heavy variable 3-7 OS=Homo sapiens OX=9606 GN=IGHV3-7 PE=1 SV=2	IGHV3-7	23	3	164	2	3	12.9	2.07951e+07	4.28672e+07	6.01259e+06	6.71569e+07	2.27342e+07	1.15163e+07	5.22064e+07	2.34851e+07	1.65768e+07	5.34369e+07	1.27326e+07	20863211	2.33295e+07	3.38112e+07	2.57154e+07	2.15352e+07	5.64594e+07	8.26143e+07	2.44045e+07	8.51453e+06	1.16405e+07	2.28821e+07	8.46811e+06	1.77545e+07	1.45627e+07	1.54657e+07	2.05016e+07	1.6176e+07	1.33395	2.36181	0.511126	4.14236	0.721837	1.51299	6.9944	1.28448	1.52492	4.64995	1.02416	2.22824	1.99232
P01833	Polymeric immunoglobulin receptor OS=Homo sapiens OX=9606 GN=PIGR PE=1 SV=4	PIGR	25	15	28	15	15	83.2	1.61568e+06	1.30107e+06	1301292	1.13998e+07	9.52992e+07	1.58922e+06	943133	4.29631e+06	5.91227e+06	1.07949e+07	3.28342e+06	674821	1.4735e+06	1.19406e+07	3283734	3.76457e+06	5.48385e+06	2.17735e+07	7.91507e+06	4.40375e+06	5.99241e+06	8.56004e+06	5.57106e+06	6.09002e+06	4.09028e+06	1.1349e+07	7.08863e+06	9.06946e+06	0.367563	0.254225	0.39232	2.49375	10.7312	0.740472	0.448124	0.573938	1.32841	2.29434	0.645074	0.176037	0.307353
P01834	Immunoglobulin kappa constant OS=Homo sapiens OX=9606 GN=IGKC PE=1 SV=2	IGKC	97	14	525	14	14	11.8	4.91788e+07	1.00611e+08	98927645	1.25744e+08	7.88311e+07	5.08372e+07	9.30857e+07	2.17427e+07	3.31621e+07	8.46774e+07	2.13818e+07	1.72305e+07	4.00261e+07	3.6481e+07	9.46158e+07	7.38179e+07	1.41059e+08	2.72867e+08	1.23487e+08	2.6509e+07	3.74558e+07	3.2059e+07	2.68338e+07	3.54394e+07	2.82481e+07	1.95926e+07	2.92425e+07	2.28138e+07	0.877652	1.54217	2.33965	2.15781	0.696344	1.85812	3.46958	0.737339	1.89149	4.56868	1.06638	1.14103	2.1194
P01857	Immunoglobulin heavy constant gamma 1 OS=Homo sapiens OX=9606 GN=IGHG1 PE=1 SV=1	IGHG1	70	24	2240	10	25	36.1	2.75867e+09	2.24384e+09	2.03619e+09	3.94584e+09	1.58424e+09	4.19716e+08	1.76819e+09	5.73681e+08	5.7427e+08	1.10257e+09	4.26912e+08	4.69431e+08	7.51155e+08	1.10636e+09	2.01482e+09	1.72733e+09	2.04341e+09	4.1934e+09	1.24176e+09	1.06579e+09	6.69401e+08	5.71939e+08	3.56722e+08	4.91245e+08	4.63591e+08	5.27914e+08	5.79022e+08	6.16674e+08	2.43035	1.69786	2.37726	3.34264	0.690831	0.757308	3.25348	0.984966	1.65835	3.01181	1.07796	1.57386	2.01371
P01859	Immunoglobulin heavy constant gamma 2 OS=Homo sapiens OX=9606 GN=IGHG2 PE=1 SV=2	IGHG2	51	17	1755	9	11	35.9	1.26403e+08	2.65171e+08	1.21723e+08	5.5826e+08	1.41833e+08	9.72023e+07	1.5688e+08	1.77414e+07	2.89747e+07	5.7904e+07	3.98472e+07	5.52472e+07	7.03475e+07	7.48274e+07	3.00829e+08	4.48757e+08	6.19569e+08	9.39591e+08	1.87943e+08	8.29618e+07	7.31028e+07	2.395e+07	1.52139e+07	4.49447e+07	3.51314e+07	5.08272e+07	4.72054e+07	4.10593e+07	0.621981	1.12069	0.793744	2.6414	0.345443	0.979586	1.61226	0.322523	0.885935	1.67476	1.06533	1.96123	1.99682
P01860	Immunoglobulin heavy constant gamma 3 OS=Homo sapiens OX=9606 GN=IGHG3 PE=1 SV=2	IGHG3	60	23	1989	11	12	41.3	1.90775e+08	2.83645e+08	8.98153e+07	9.44594e+08	1.65761e+08	1.02157e+08	6.23157e+07	3.23956e+07	4.58054e+07	3.79184e+07	2.97542e+07	2.71292e+07	4.38352e+07	4.78276e+07	2.90767e+08	1.30899e+08	4.16243e+08	2.3993e+09	1.89257e+08	8.72285e+07	2.42611e+07	3.49685e+07	2.68678e+07	2.41461e+07	2.95492e+07	1.95762e+07	3.05921e+07	3.10277e+07	0.732463	0.935368	0.456988	3.48731	0.315014	0.803303	0.499704	0.494015	1.17485	0.919972	0.667292	0.807859	1.04375
P01861	Immunoglobulin heavy constant gamma 4 OS=Homo sapiens OX=9606 GN=IGHG4 PE=1 SV=1	IGHG4	59	17	1067	8	8	35.9	3.41909e+07	7.06559e+07	1.53506e+07	5.0045e+07	1.04911e+07	9.36258e+06	4.06175e+07	2.6636e+07	5.06119e+07	3.1762e+07	1.78475e+07	1.19729e+07	1.63995e+07	1.79862e+07	4.4347e+07	6.04711e+07	3.82298e+07	9.35332e+07	4.07822e+07	1.07979e+07	8.27039e+06	2.94454e+07	2.46119e+07	3.38266e+07	6.02724e+07	1.85511e+07	1.63923e+07	1.97432e+07	1.89349	3.3608	1.1266	2.66498	0.287578	1.06193	4.69802	1.17667	3.76051	2.23235	1.15952	1.03283	1.13118
P01871	Immunoglobulin heavy constant mu OS=Homo sapiens OX=9606 GN=IGHM PE=1 SV=4	IGHM	58	27	987	27	27	49.4	1.94605e+08	2.31274e+09	7.28472e+07	1.0386e+09	3.69897e+08	3.59913e+08	3.86841e+08	6.95268e+07	7.7552e+07	8.00317e+07	5.06108e+07	7.32531e+07	8.36882e+07	1.40141e+08	1.92549e+08	6.10271e+07	1.83917e+08	8.59441e+08	1.5894e+08	1.54686e+08	7.5914e+07	6.08493e+07	3.68136e+07	3.01019e+07	5.20551e+07	9.65653e+07	6.45799e+07	4.24807e+07	0.711312	7.26062	0.352864	3.65034	0.669218	2.69433	2.95316	0.696986	1.3076	1.27645	0.746153	1.43398	1.30994
P01876	Immunoglobulin heavy constant alpha 1 OS=Homo sapiens OX=9606 GN=IGHA1 PE=1 SV=2	IGHA1	78	28	1113	16	27	37.6	1.94277e+08	6.36253e+08	1.29205e+08	6.43089e+08	1.03197e+09	3.14215e+08	8.07316e+08	4.11316e+08	4.15095e+08	1.62683e+09	6.62446e+07	2.41958e+08	2.93486e+08	3.50215e+08	7.70394e+08	540579785	7.98152e+08	3.14596e+09	6.14997e+08	1.25761e+08	3.47971e+08	4.88342e+08	2.1146e+08	7.54986e+08	1.12036e+08	3.30337e+08	2.31469e+08	2.32499e+08	0.519841	1.46225	0.458163	1.65463	1.36678	1.72197	4.51174	1.21865	2.06852	7.66857	0.288646	1.39986	1.35771
P01877	Immunoglobulin heavy constant alpha 2 OS=Homo sapiens OX=9606 GN=IGHA2 PE=1 SV=4	IGHA2	50	18	634	6	6	36.6	2.98507e+07	17094605	2.02579e+06	1.60892e+07	5.58039e+07	1.44848e+06	1.61688e+06	284748	368171	1.98032e+06	109942	171174	224578	542584	6.21088e+06	9.75586e+06	1.19387e+07	1.13357e+08	1.16764e+07	1.71796e+06	154257	318943	182182	666590	267692	444808	197858	384311	1.24434	0.61205	0.11191	0.644914	1.15142	0.123665	0.140771	0.167976	0.365297	1.85862	0.0953816	0.197182	0.206857
P01880	Immunoglobulin heavy constant delta OS=Homo sapiens OX=9606 GN=IGHD PE=1 SV=3	IGHD	36	8	38	8	8	42.3	1100363	1.88958e+06		1.32261e+07	3.70838e+06	1.92674e+06	333635	178261	318793	429207		391958	902665	901121	3.64063e+06	946335	3.66012e+06	6.51881e+07	1.94164e+06	222394	721780	553536	222819	443794	443567	154845	737360	46185.8	0.218239	0.321887		2.52237	0.36405	0.782649	0.138203	0.142369	0.428231	0.545376		0.611283	1.12565
P01889	HLA class I histocompatibility antigen, B alpha chain OS=Homo sapiens OX=9606 GN=HLA-B PE=1 SV=3	HLA-B	41	11	143	4	8	40.4	1.84806e+07	6.60334e+07	7.30847e+06	2.20486e+07	9.74286e+07	1.95897e+06	2.0649e+06	5.40181e+06	924721	4.3032e+06	2.09871e+06	315727	690354	1.96087e+06	4.6685e+07	1.30177e+08	4.77243e+07	7.24282e+07	9.62153e+07	7.83051e+06	3.77164e+06	2.38863e+06	3.25389e+06	4.67411e+06	3.28653e+06	1.56093e+06	2.19867e+06	4.55388e+06	0.479502	1.47157	0.251299	0.550093	1.25125	0.1041	0.111899	0.960347	0.276509	1.21717	0.548725	0.109609	0.191637
P01893	Putative HLA class I histocompatibility antigen, alpha chain H OS=Homo sapiens OX=9606 GN=HLA-H PE=5 SV=3	HLA-H	32	8	136	2	2	40.9	1.91498e+06	4.46469e+06		1.66281e+06	5.14715e+06	470850		555225	167700	61530	319243	1.00237e+06	299704		2.97296e+06	3952395	2.67998e+06	3.23214e+06	5.6152e+06	1.0507e+06	144552	157773	76077	187963	531786	822749	362239		0.917082	1.83644		0.765714	1.22009	0.461822		1.18644	0.602725	0.209186	1.00325	4.18263	0.999968
P01903	HLA class II histocompatibility antigen, DR alpha chain OS=Homo sapiens OX=9606 GN=HLA-DRA PE=1 SV=2	HLA-DRA	26	6	211	6	6	28.6	8.86776e+06	1.77115e+07	1.45288e+07	7.38284e+06	2.686e+07	1.46742e+07	1.13836e+07	3.23581e+07	1.2051e+07	8.1636e+06	9.00676e+06	6.60125e+06	1.20206e+07	5.92887e+06	3.26227e+07	2.18931e+07	1.54175e+07	7.78568e+07	6.17303e+07	1.06873e+07	1.92971e+07	1.81797e+07	2.47918e+07	1.84971e+07	1.07529e+07	1.3024e+07	1.87974e+07	2.17523e+07	0.734498	1.26001	1.59477	0.588004	1.1012	2.48932	1.96928	2.55104	1.59797	1.02397	1.04428	1.01626	1.47972
P01909	HLA class II histocompatibility antigen, DQ alpha 1 chain OS=Homo sapiens OX=9606 GN=HLA-DQA1 PE=1 SV=1	HLA-DQA1	12	3	15	3	3	27.8	270567	3.04667e+06	298809		3.9282e+06			2.56297e+06	1.18044e+06	488017		216353	86223.9		1.93274e+06	3.86709e+06	1.04023e+06	9.31894e+06	1.38612e+06		1.11946e+06	1.15115e+06	2.17138e+06	1.13157e+06		988460	677169	721851	0.222966	2.15641	0.326322		1.60228			2.4717	1.91473	0.748785		0.407435	0.129837
P01911	HLA class II histocompatibility antigen, DRB1 beta chain OS=Homo sapiens OX=9606 GN=HLA-DRB1 PE=1 SV=2	HLA-DRB1	39	7	158	5	7	29.9	3.18481e+07	2.75738e+07	3.55755e+06	9.43633e+06	3.11498e+07	7.04316e+06	7.38196e+06	1.57018e+07	3.43378e+07	1.63244e+07	2.85338e+07	2.41513e+07	2.87825e+07	1.88184e+07	4.76468e+07	4.03993e+07	2.26699e+07	5.66518e+07	7.94962e+07	2.33436e+07	1.98777e+07	3.39569e+06	2.03789e+07	3.18323e+07	2.40942e+07	1.00145e+07	2.17639e+07	1.78532e+07	2.3051	1.71413	0.341229	0.656732	1.11594	1.04405	1.1159	0.873446	3.21269	1.44475	2.33431	2.62345	2.49996
P01920	HLA class II histocompatibility antigen, DQ beta 1 chain OS=Homo sapiens OX=9606 GN=HLA-DQB1 PE=1 SV=2	HLA-DQB1	20	6	38	6	6	30	1.08516e+07	1.15604e+07	43340021	6.21815e+06	1.20041e+07	1.51076e+07	5.411e+06	1.11384e+07	4.41017e+06	644662	1.30928e+06	3.99645e+06	2.43146e+06	455564	1.70318e+07	1.41658e+07	7.0719e+06	3.25196e+07	9.81858e+06	1.4591e+07	6.51557e+06	6.34943e+06	7.62404e+06	1.22149e+07	2.9705e+06	6.4614e+06	5.24893e+06	6.85748e+06	1.15914	1.06061	6.13507	0.638678	0.634676	3.30509	1.20717	2.6866	1.78915	0.24739	0.464436	1.88234	0.915726
P02008	Hemoglobin subunit zeta OS=Homo sapiens OX=9606 GN=HBZ PE=1 SV=2	HBZ	27	3	496	2	2	15.6				3.76074e+06	1.42175e+06		234856	28990.5		124912	32257.1	37395.4	112519	31636.5	2.85325e+06	474632	425225	867499	1.15796e+06	198237	175543			265352	77135.3	88650.9	124427					3.8665	0.752434		0.524464	0.176894		1.21264	0.289466	0.445575	1.07202
P02042	Hemoglobin subunit delta OS=Homo sapiens OX=9606 GN=HBD PE=1 SV=2	HBD	100	22	2238	14	14	16	1.48125e+08	5.68733e+07	1.75344e+07	7.36984e+08	3.25412e+08	2.43904e+08	9.88193e+07	1.58882e+07	2.71189e+07	4.49244e+07	3.25892e+06	1.4413e+07	3.97277e+07	5.84887e+06	1.25733e+09	1.27558e+08	5.91329e+07	1.22043e+08	1.44216e+08	2.46718e+08	5.31808e+07	2.92673e+07	8.3235e+06	7.2059e+07	7.39965e+06	1.63959e+07	3.35152e+07	5.97592e+06	0.681016	0.224585	0.106834	3.25813	0.740534	2.29666	0.948903	0.439377	1.26138	1.97658	0.132541	0.778324	1.71543
P02100	Hemoglobin subunit epsilon OS=Homo sapiens OX=9606 GN=HBE1 PE=1 SV=2	HBE1	26	4	456	2	2	16.2	5.18813e+06	4.76866e+06	5.20708e+06	1.84216e+07	10450915	293066	1.30612e+07	4.89247e+06	4.44989e+06	2.97535e+06	2.86991e+06	1.71764e+06	3.32772e+06	1.52846e+06	1.70287e+07	5.31138e+06	3.65828e+06	5.45954e+06	5.38089e+06	4.21754e+06	8.20234e+06	3.78933e+06	1.74455e+06	2.79689e+06	1.55287e+06	577036	1.05047e+06	378730	1.1824	0.933453	1.57267	4.03703	1.17894	0.136794	6.21709	2.17653	3.32961	2.10592	1.87766	1.49214	2.31153
P02144	Myoglobin OS=Homo sapiens OX=9606 GN=MB PE=1 SV=2	MB	95	27	365	27	27	17.2	2.67907e+07	7.28668e+06	3.2439e+09	4.2376e+06	1.38244e+07	7.86099e+07	501782	1.97624e+06	1.44604e+06	1.98614e+07	8.678e+06	1.86941e+06	479304	2.65772e+07	2.13427e+07	2.34162e+07	2.38779e+07	1.22042e+07	1.69008e+07	1.92295e+09	3.6721e+06	2.28626e+06	2.13901e+06	6.95681e+06	3.37173e+07	2.22303e+06	2.15368e+06	743614	0.100944	0.0235812	16.1976	0.015353	0.0257824	0.606624	0.00394875	0.034471	0.0424232	0.55118	0.222611	0.063674	0.0130539
P02452	Collagen alpha-1(I) chain OS=Homo sapiens OX=9606 GN=COL1A1 PE=1 SV=6	COL1A1	55	76	5018	73	76	138.8	1.51819e+10	2.58505e+09	1.06422e+10	9.87126e+09	4.50717e+09	9.06768e+09	1.12888e+10	9.66704e+09	1.57575e+10	1.00191e+10	1.34251e+10	2.0117e+10	1.86726e+10	1.06825e+10	2.56508e+09	1.19011e+09	2.92045e+09	3.69516e+09	1.19564e+09	5.4891e+09	5.72007e+08	2.69501e+09	1.13139e+10	1.11623e+10	1.15838e+10	5.71707e+09	1.74157e+10	4.30801e+09	5.46194	0.798785	5.0739	3.41485	0.802611	6.68134	8.48239	0.905878	2.48354	1.49373	1.85015	3.68116	2.73212
P02458	Collagen alpha-1(II) chain OS=Homo sapiens OX=9606 GN=COL2A1 PE=1 SV=3	COL2A1	8	7	252	3	3	141.7	7.53995e+07	7.08428e+06	5.59268e+07	1.16228e+07	6.41212e+06	7.62422e+08	3.95255e+07	5.79312e+07	1.13802e+08	13354389	2.89673e+07	1.81232e+08	1.44708e+08	1.45919e+07	3.09997e+06	227186	9.72036e+06	7.13122e+06	3.64818e+06	3.25344e+07		1.37412e+07	5.41419e+07	11192404	2.29382e+07	2.52176e+07	1.06094e+08	1.00596e+07	3.74344	0.302092	3.67969	0.554873	0.157574	77.5256	4.09854	0.658972	2.17728	0.241684	0.484592	4.02562	2.57019
P02461	Collagen alpha-1(III) chain OS=Homo sapiens OX=9606 GN=COL3A1 PE=1 SV=4	COL3A1	25	29	623	22	32	138.5	1.0481e+09	5.09372e+08	1.08658e+08	2.29053e+09	1.22169e+09	1.92472e+09	1.06776e+09	1.46122e+09	1.42285e+09	1.18573e+09	6.17313e+08	1.97331e+09	1.73045e+09	1.88623e+09	1.92345e+08	7.31715e+07	5.13133e+08	1.24277e+09	3.27935e+08	1.36518e+09	8.64341e+07	7.00079e+08	8.29461e+08	8.01263e+08	6.84302e+08	7.29105e+08	1.46815e+09	3.06282e+08	2.84343	1.1869	0.390653	5.97524	1.64052	10.6943	6.05013	1.39416	2.28331	1.79991	0.866191	3.67651	2.57793
P02462	Collagen alpha-1(IV) chain OS=Homo sapiens OX=9606 GN=COL4A1 PE=1 SV=4	COL4A1	5	8	163	8	8	160.5	1.85262e+08	2.17671e+07	7.9844e+07	1.4065e+08	5.43303e+07	6.97881e+06	3.87835e+07	3.38287e+07	2.73797e+07	7.1095e+07	1.1646e+07	2.28523e+07	9.26868e+06	1.82e+07	1.28453e+08	3.702e+07	2.65954e+07	46135535	3.41762e+07	1.4567e+07	2.96986e+07	2.28727e+07	2.87271e+07	1.13732e+07	1.49056e+07	3.63655e+07	1.20758e+07	3.87233e+07	6.02708	0.608221	3.44232	4.39986	0.874869	0.464996	2.63522	1.43261	1.95021	4.79019	0.725325	1.8898	0.612884
P02511	Alpha-crystallin B chain OS=Homo sapiens OX=9606 GN=CRYAB PE=1 SV=2	CRYAB	61	13	290	13	13	20.1	1.13738e+08	3.39371e+07	4.13289e+08	7.5417e+07	1.32627e+08	2.98702e+07	1.65002e+08	2.36058e+08	1.7199e+08	3.88274e+08	2.34046e+08	1.43211e+08	2.12039e+08	1.96981e+08	1.21613e+08	8.20414e+07	8.41792e+07	4.16777e+07	2.94779e+07	5.54857e+08	1.8693e+08	2.12727e+08	2.6338e+08	2.58597e+08	3.00109e+08	3.46762e+08	2.39331e+08	5.66392e+08	1.70041	0.435779	8.18829	1.08417	0.981441	0.914611	5.15216	0.925686	1.13437	2.42243	1.34976	1.09664	1.2983
P02533	Keratin, type I cytoskeletal 14 OS=Homo sapiens OX=9606 GN=KRT14 PE=1 SV=4	KRT14	87	78	2704	20	92	51.5	7.16782e+08	2.15854e+10	8.44559e+08	7.30966e+08	9.80686e+08	1.14624e+09	2.21024e+08	8.7245e+09	1.15874e+09	2.62991e+08	2.01453e+08	1.54151e+09	7.37926e+08	1.18841e+08	3.8443e+08	2.62928e+08	2.87898e+08	4.84805e+08	2.8111e+08	1.29967e+09	1.97829e+08	1.05202e+10	1.12347e+09	1.10932e+08	1.24074e+08	1.12068e+08	5.07769e+08	1.23315e+08	0.631452	16.3326	0.98599	0.6192	0.427627	2.06813	0.406671	6.58356	1.47067	0.315741	0.223567	2.27149	0.869461
P02545	Prelamin-A/C OS=Homo sapiens OX=9606 GN=LMNA PE=1 SV=1	LMNA	80	70	2768	69	70	74.1	1.55141e+09	1.13167e+09	8.09918e+08	2.20614e+09	1.95067e+09	5.06768e+08	8.1575e+08	5.60936e+08	4.07602e+08	5.95333e+08	5.16519e+08	3.1275e+08	5.44994e+08	7.87068e+08	3.31176e+09	2.48217e+09	2.77732e+09	1.87144e+09	9.33036e+08	1.27043e+09	7.47097e+08	6.8578e+08	4.75535e+08	1.37991e+09	7.36436e+08	1.56613e+09	8.181e+08	1.58497e+09	1.79726	1.12602	1.24341	2.45752	1.11853	1.20238	1.97375	0.869497	1.06268	1.4682	1.17748	0.946666	1.31906
P02549	Spectrin alpha chain, erythrocytic 1 OS=Homo sapiens OX=9606 GN=SPTA1 PE=1 SV=5	SPTA1	41	87	430	87	87	279.8	6.99289e+08	1.1688e+08	2.23269e+08	4.35329e+08	4.08324e+08	4.9492e+07	8.5262e+07	6.16871e+07	2.28741e+07	2.62802e+07	7.04954e+06	1.9427e+07	3.29691e+07	2.96341e+07	5.89808e+08	2.58664e+08	5.03917e+08	2.9002e+08	1.57664e+08	1.5122e+08	5.28115e+07	1.62131e+07	2.17743e+07	2.96841e+07	1.82762e+07	2.37002e+07	2.00072e+07	2.12801e+07	2.84529	0.408463	1.20389	1.70321	0.822349	0.412432	0.724561	1.58239	0.9869	1.07255	0.265946	0.973126	1.32051
P02585	Troponin C, skeletal muscle OS=Homo sapiens OX=9606 GN=TNNC2 PE=1 SV=2	TNNC2	74	17	297	16	18	18.1	9.81961e+07	8.01068e+08	8.94915e+08	2.31383e+07	6.98894e+07	8.35497e+06	2.40319e+07	6.98562e+07	3.43551e+07	5.53329e+07	3.51509e+07	7.80954e+06	1.43055e+07	1.49882e+07	8.49182e+07	9.15704e+07	8.70284e+07	5.08741e+07	9.63064e+07	1.3725e+09	9.18037e+07	3.74102e+07	4.90519e+07	2.00737e+07	4.41554e+07	4.97826e+07	2.47363e+07	7.60368e+07	0.70034	4.90711	8.45835	0.158682	0.246722	0.122041	0.357975	1.04375	0.863361	1.31536	0.772399	0.227857	0.333743
P02647	Apolipoprotein A-I OS=Homo sapiens OX=9606 GN=APOA1 PE=1 SV=1	APOA1	77	31	1177	31	31	30.8	4.21042e+08	5.7398e+08	3.04301e+08	8.05692e+08	5.68854e+08	3.77169e+08	5.16604e+08	2.97344e+08	2.30387e+08	9.70431e+08	1.88923e+08	4.35733e+08	4.14428e+08	5.33002e+08	5.8855e+08	4.48555e+08	1.61676e+09	1.00874e+09	4.03915e+08	2.86808e+08	4.25718e+08	2.78804e+08	1.87256e+08	4.07251e+08	3.25904e+08	6.40065e+08	2.6557e+08	4.37865e+08	1.35389	1.58524	1.29673	2.49119	0.905399	2.48394	3.46948	0.947026	1.23415	4.91742	0.884912	2.70999	2.06096
P02649	Apolipoprotein E OS=Homo sapiens OX=9606 GN=APOE PE=1 SV=1	APOE	58	19	391	19	19	36.1	6.03238e+07	1.07614e+08	3.80379e+07	1.0484e+08	6.1453e+07	2.48806e+07	1.43001e+08	2.04239e+07	2.52123e+07	4.56189e+07	2.37102e+07	4.12372e+07	3.70244e+07	4.88531e+07	1.06621e+08	8.12234e+07	1.58153e+08	1.9703e+08	8.03843e+07	5.2964e+07	4.65007e+07	1.17569e+07	2.63622e+07	4.57616e+07	2.50396e+07	3.35513e+07	1.93083e+07	3.28319e+07	1.18154	1.81037	0.987334	1.97455	0.595776	0.998084	5.84987	0.720337	1.49561	2.55984	1.22983	2.84008	2.03893
P02652	Apolipoprotein A-II OS=Homo sapiens OX=9606 GN=APOA2 PE=1 SV=1	APOA2	66	6	133	6	6	11.2	2.31136e+06	2.14006e+07	2.05e+07	4.28601e+07	3.57855e+07	2.10932e+06	2.65352e+07	1.13328e+07	1.06271e+07	8.6502e+07	9.92935e+06	8.21917e+06	3.00688e+07	1.97416e+07	3.38455e+07	2.41084e+07	1.28776e+08	5.43805e+07	6.11262e+07	6.5937e+07	2.14058e+07	1.82936e+07	1.08686e+07	2.88835e+07	2.40671e+07	4.70382e+07	1.7487e+07	1.49652e+07	0.12451	0.990153	1.46345	2.22008	0.954166	0.232715	2.98543	0.543286	0.85687	6.59763	0.700045	0.769422	2.25074
P02654	Apolipoprotein C-I OS=Homo sapiens OX=9606 GN=APOC1 PE=1 SV=1	APOC1	22	2	82	2	2	9.3	4.57756e+06	9.07791e+06	2.47474e+06	2.17735e+07	1.08547e+07	1.90651e+06	1.69717e+07	5.90305e+06	4.62921e+06	2.46286e+07	2.85492e+06	4.88315e+06	5858807	6.9748e+06	1.08218e+07	3.53091e+06	9.68927e+06	1.14934e+07	4.22544e+06	1.82098e+06	9.63515e+06	3.30564e+06	2.47248e+06	6.0273e+06	2.89781e+06	7.74711e+06	3.3785e+06	5.73676e+06	1.07064	1.82363	0.767057	4.89686	1.25663	0.913264	8.29057	1.18523	1.5633	7.8675	0.843011	1.91457	1.83676
P02655	Apolipoprotein C-II OS=Homo sapiens OX=9606 GN=APOC2 PE=1 SV=1	APOC2	50	4	41	4	4	11.3	1.87796e+06	865959	4.7741e+06	1.87198e+07	7.44465e+06	96312.3	4.89165e+06	740050	565938	6.01805e+06	86856.9	855304	1.12107e+06	1.29602e+06	8.73669e+06	1.47313e+06	5.45258e+06	25388588	3.39172e+06	337851		464395	672958	956894	293020	2.38805e+06	252871	2.75172e+06	0.514542	0.203786	1.73347	4.93192	1.00963	0.0540461	2.79924	0.482589	0.620719	6.2437	0.0832979	1.08913	1.14148
P02656	Apolipoprotein C-III OS=Homo sapiens OX=9606 GN=APOC3 PE=1 SV=1	APOC3	34	3	65	3	3	10.8	4.42282e+06	7.79778e+06	2.38986e+06	2.00279e+07	1.41914e+07	7.62286e+06	7.77211e+06	2.3338e+06	1.08061e+06	6.91908e+06	1.37998e+06	804246	1.15352e+06	1.31593e+06	1.04058e+07	1.15775e+07	1.14154e+07	2.08068e+07	1.08137e+07	2.8518e+06	4.60824e+06	1.95206e+06	2.10025e+06	2.69376e+06	2.15813e+06	4.56073e+06	1.89566e+06	3.90639e+06	0.707392	1.07121	0.506551	3.08018	1.12349	2.49705	2.59627	0.996398	0.775972	4.69988	0.866474	0.670505	0.768976
P02671	Fibrinogen alpha chain OS=Homo sapiens OX=9606 GN=FGA PE=1 SV=2	FGA	55	64	2410	63	64	94.9	2.27017e+09	1.26891e+09	1.10643e+09	1.70704e+09	2.78242e+09	2.74351e+08	3.39121e+09	7.91456e+08	7.61582e+08	3.50468e+08	1.87853e+08	2.42217e+08	1.12736e+08	3.33641e+08	2.73409e+09	9.08593e+08	5.8743e+08	6.84924e+08	2.27102e+09	3.94191e+08	4.77092e+08	6.36325e+08	4.39334e+08	2.42083e+08	2.63942e+08	2.36783e+08	1.63116e+08	2.36338e+08	2.47474	1.18807	1.5984	1.78934	1.50132	0.612527	7.72101	2.16746	3.50793	1.52702	0.756584	1.29531	0.482066
P02675	Fibrinogen beta chain OS=Homo sapiens OX=9606 GN=FGB PE=1 SV=2	FGB	79	51	2928	41	51	55.9	1.65238e+09	1.27826e+09	8.97793e+07	1.80584e+09	3.07508e+09	3.14982e+08	3.26269e+09	1.2113e+09	1.39161e+09	4.94148e+08	1.75123e+08	4.86599e+08	1.72072e+08	4.85054e+08	3.60522e+09	1.22307e+09	5.87791e+08	6.96689e+08	2.83055e+09	1.62767e+08	4.48025e+08	1.02029e+09	7.29943e+08	2.82116e+08	2.61312e+08	2.89657e+08	1.73152e+08	2.32241e+08	2.09276	1.39049	0.150687	2.19922	1.92773	0.817039	8.6305	2.36026	4.56075	1.53192	0.50184	1.8515	0.523526
P02679	Fibrinogen gamma chain OS=Homo sapiens OX=9606 GN=FGG PE=1 SV=3	FGG	70	45	2227	45	45	51.5	1.17518e+09	9.54255e+08	2.52024e+08	1.61668e+09	3.37061e+09	2.74627e+08	3.90138e+09	1.26509e+09	1.84616e+09	6.8508e+08	5.75308e+08	1.07156e+09	7.30175e+08	6.86568e+08	3.05427e+09	8.69641e+08	8.21574e+08	1.28457e+09	2.47335e+09	5.79258e+08	4.63044e+08	9.97728e+08	1.08604e+09	6.3702e+08	7.7482e+08	5.6183e+08	7.06172e+08	4.12809e+08	1.65916	1.15715	0.471538	2.19477	2.35546	0.794102	11.5041	1.62962	3.99985	1.40403	1.08988	2.69542	1.46862
P02686	Myelin basic protein OS=Homo sapiens OX=9606 GN=MBP PE=1 SV=3	MBP	19	6	47	6	6	33.1	1.61415e+06	822727	2.93766e+06	3.56305e+06	1.34377e+06	1.85248e+06	457515	340743	118547	559911			225271	530221	1.74938e+06	2.20149e+06	300608	655233	6.4677e+07	2.83756e+06	406220	612510			288347	4.46583e+07	161612	540536	0.32198	0.140956	0.776562	0.683419	0.132676	0.756809	0.190608	0.140633	0.082293	0.367663			0.145172
P02689	Myelin P2 protein OS=Homo sapiens OX=9606 GN=PMP2 PE=1 SV=3	PMP2	27	4	69	2	2	14.9	583168		1.65793e+06	1.22627e+06	855439	648128	7.6976e+06	1.66761e+06	673467	201923	1.24811e+06			181615	1.02919e+06	719973	8.82102e+06	2.16299e+06	2.19649e+07	1.32594e+06	4.48913e+07	467681	1.31031e+06	406340	1053173	2.10559e+07	705894	550108	0.130578		0.491962	0.264024	0.0948086	0.297225	3.59983	0.781866	0.531085	0.150624	0.860607
P02724	Glycophorin-A OS=Homo sapiens OX=9606 GN=GYPA PE=1 SV=2	GYPA	21	2	9	2	2	16.3	2.38632e+06	527294		1.65717e+07	2.28633e+06	2.10776e+06			137399		115710	120413	101362		7.87684e+06	874224		604061		1.46721e+06					140456	101527	110905		0.533974	0.101341		3.56564	0.253228	0.965964			0.53316		0.392598	0.542475	0.365138
P02730	Band 3 anion transport protein OS=Homo sapiens OX=9606 GN=SLC4A1 PE=1 SV=3	SLC4A1	29	21	441	21	21	101.7	9.9802e+07	5.42385e+07	6.67107e+06	4.21465e+08	6.65845e+07	4.43322e+07	1.12172e+08	8.25681e+07	1.90846e+07	1.83005e+07	7.33593e+06	1.16622e+07	2.08699e+07	6.96072e+06	2.70048e+08	4.07381e+07	1.29674e+07	2.33665e+07	1.69866e+07	8.74973e+07	1.43519e+07	1.1068e+07	8.78962e+06	3.34442e+07	1.0163e+07	1.13326e+07	2.27728e+07	1.26323e+07	1.97937	0.923924	0.175336	8.03763	0.653645	1.80075	4.64643	3.4664	1.34759	1.22236	0.452933	0.956076	1.36806
P02741	C-reactive protein OS=Homo sapiens OX=9606 GN=CRP PE=1 SV=1	CRP	14	4	25	4	4	25	697454	993993	1.9807e+06	8.78244e+06	4.8091e+06	924596	3.05971e+07	45661.5	350581	921803	739409	226374	396620	997588	921904	2.62053e+06	477588	4.76764e+06	2.8548e+06	1.72265e+06	5.85482e+06	196025	38044.2	1.56308e+06	711126	149127	468694	612865	0.189661	0.23216	0.713791	2.29645	0.647302	0.514946	17.3777	0.0589112	0.760758	1.89215	1.40296	0.57032	0.798986
P02743	Serum amyloid P-component OS=Homo sapiens OX=9606 GN=APCS PE=1 SV=2	APCS	34	10	240	10	10	25.4	5.45884e+07	6.46055e+08	2.01387e+07	2.94351e+08	9.82669e+07	3.83691e+07	6.49607e+07	1.64944e+07	4.45616e+07	3.10472e+07	6.93316e+06	3.08013e+08	1.25774e+07	4.83021e+07	9.55137e+07	5.86168e+07	3.21009e+07	1.12065e+08	7.81597e+07	4.57915e+07	2.15503e+07	1.16315e+07	2.19251e+07	1.95902e+07	8.55556e+06	1.57478e+07	1.28197e+07	1.12578e+07	0.72288	7.34814	0.353417	3.74811	0.644103	1.04063	1.79666	0.499892	2.27148	1.49703	0.309018	18.2286	0.595178
P02745	Complement C1q subcomponent subunit A OS=Homo sapiens OX=9606 GN=C1QA PE=1 SV=2	C1QA	4	1	41	1	1	26	7693998	3.7613e+06		9470089	4.8782e+06		9366750	2.55992e+06	4.5146e+06	3.94402e+06	4501971	4.13719e+06	2767195	4.02813e+06	15402450	1.98048e+06	3130965	6.51891e+06	4716110	1.14234e+06	5.25781e+06	2.08068e+06	7396023	2.57589e+06	2.62813e+06	2.76099e+06	3924655	1.72359e+06
P02746	Complement C1q subcomponent subunit B OS=Homo sapiens OX=9606 GN=C1QB PE=1 SV=3	C1QB	18	4	103	4	4	26.7	2.34874e+07	1.84408e+07	1.82555e+07	2.94806e+07	1.4009e+07	1.26299e+08	3.07696e+07	1.11613e+07	1.29817e+07	1.35519e+07	1.33656e+07	1.28113e+07	8.02083e+06	1.31657e+07	4.69265e+07	2.20819e+07	1.03078e+07	2.0007e+07	1.39037e+07	2.18504e+07	3.26764e+07	8.16193e+06	1.51709e+07	9.64072e+06	1.08946e+07	1.30983e+07	7.02305e+06	1.34942e+07	1.47373	0.993811	1.51797	1.77868	0.435082	16.2305	4.03231	1.01628	1.98809	1.96321	1.78978	2.2779	1.14034
P02747	Complement C1q subcomponent subunit C OS=Homo sapiens OX=9606 GN=C1QC PE=1 SV=3	C1QC	9	2	33	2	2	25.8	1.70202e+07	9.39779e+06	1.10533e+06	1.407e+07	1.65713e+07	3.11369e+06	1.87063e+06	858792	779947	1.62649e+06	1.47213e+06	568934	469510	1.11204e+06	1.96777e+07	7.15056e+06	6.02908e+06	3.90966e+07	2.5127e+07	2.12039e+06	6.65101e+06	423914	1.02077e+06	1.29561e+06	808545	287643	732249	215588	1.56215	0.740842	0.134444	1.24174	0.752829	0.585305	0.358588	0.572072	0.873851	1.72379	1.44219	0.740063	0.488343
P02748	Complement component C9 OS=Homo sapiens OX=9606 GN=C9 PE=1 SV=2	C9	28	14	355	14	14	63.1	1.13017e+08	1.84186e+08	9.74669e+06	1.0154e+08	1.2503e+08	1.64281e+08	7.99553e+07	3.24414e+07	2.96375e+07	3.38534e+07	1.20037e+07	2.87846e+07	1.35478e+07	2.00266e+07	5.47508e+07	2.48987e+07	5.12426e+07	8.66099e+07	3.96732e+07	1.24646e+07	5.79168e+07	3.78704e+07	3.16767e+07	3.63982e+07	2.54245e+07	3.53481e+07	1.04804e+07	2.31323e+07	2.69555	3.77314	0.308072	2.32875	1.47605	8.02494	3.98293	1.24614	1.91478	2.0689	0.678102	2.1591	0.812558
P02749	Beta-2-glycoprotein 1 OS=Homo sapiens OX=9606 GN=APOH PE=1 SV=3	APOH	32	7	258	5	7	38.3	3.08186e+07	1.75501e+07	7.19887e+06	8.58641e+07	3.8993e+07	1.34372e+07	1.85817e+07	9.03148e+06	8.84942e+06	1.32488e+07	8.30238e+06	1.6732e+07	1.36649e+07	1.097e+07	4.76855e+07	1.15829e+07	2.85128e+07	3.77377e+07	2.18529e+07	1.25223e+07	1.04094e+07	1.12824e+07	5.3435e+06	9.57696e+06	1.84174e+07	2.02098e+07	8.37089e+06	1.09681e+07	2.18667	1.06953	0.676899	5.85816	1.36943	1.95267	2.75362	0.846815	1.39558	1.97641	1.14484	3.06352	2.00056
P02750	Leucine-rich alpha-2-glycoprotein OS=Homo sapiens OX=9606 GN=LRG1 PE=1 SV=2	LRG1	27	8	91	8	8	38.2	4.8685e+06	5.08285e+07	1.37305e+06	1.20431e+07	1.26961e+07	2.96284e+06	1.45129e+07	2.66701e+06	4.26773e+06	7.25589e+06	2.82646e+06	2.16618e+06	2.49876e+06	4.48611e+06	8.30435e+06	3.05625e+07	9.66927e+06	1.49046e+07	1.51126e+07	4.65166e+06	9.72406e+06	3.65149e+06	2.51356e+06	3.45985e+06	3.76391e+06	1.93201e+06	2.0726e+06	4.3639e+06	0.637721	5.71852	0.238348	1.51689	0.823163	0.794862	3.97045	0.704648	1.89651	3.05006	1.09826	1.1176	1.03083
P02751	Fibronectin OS=Homo sapiens OX=9606 GN=FN1 PE=1 SV=5	FN1	52	104	3580	104	104	272.2	7.38891e+08	6.75957e+08	3.10166e+08	1.2367e+09	1.32124e+09	3.05057e+08	7.45474e+08	7.09525e+08	8.04295e+08	1.90789e+08	2.00478e+08	5.94984e+08	4.17039e+08	2.811e+08	2.90911e+09	1.33201e+09	8.35598e+09	8.06904e+08	1.44792e+09	1.52873e+08	3.33334e+08	1.65691e+09	4.63935e+09	3.51705e+08	2.79148e+08	4.97295e+08	4.78051e+08	1.18906e+09	0.991146	0.778785	0.551366	1.59515	0.877244	0.838081	2.08852	0.971651	1.85254	0.415686	0.403758	1.59108	0.891736
P02753	Retinol-binding protein 4 OS=Homo sapiens OX=9606 GN=RBP4 PE=1 SV=3	RBP4	30	5	77	5	5	23	174606	1.7319e+06	3.95918e+06	7.67807e+06	1.70951e+06	473591	2.42484e+06	1.49357e+06	2.01459e+06	7.29297e+06	2.96895e+06	4.30341e+06	4.41701e+06	5.37623e+06	2.70328e+06	1.5872e+06	9.41046e+06	3.70665e+06	752803	4.3574e+06	680849	1.46005e+06	1.26007e+06	2.77177e+06	4.54292e+06	4015750	3.28451e+06	4.27634e+06	0.13574	1.15641	4.07889	5.73957	0.657812	0.754047	3.93713	0.464774	1.05442	3.61071	1.35873	2.61502	2.14617
P02760	Protein AMBP OS=Homo sapiens OX=9606 GN=AMBP PE=1 SV=1	AMBP	32	9	189	9	9	39	3.03005e+07	3.73385e+07	1.45049e+07	3.50946e+07	1.95698e+07	3.18912e+07	2.42765e+07	4.81753e+06	3.40103e+06	1.52252e+07	2.16432e+06	7.53892e+06	2.99119e+06	7.84008e+06	1.37514e+07	9.70736e+06	1.19457e+07	1.53349e+07	1.26392e+07	9.36561e+06	6.4538e+06	3.76762e+06	2.53144e+06	5.67269e+06	3.89869e+06	6.49191e+06	830931	4.40766e+06	2.37975	2.51872	1.50968	2.65035	0.760763	5.12981	3.98214	1.036	1.23014	5.20916	0.684494	3.16583	1.00438
P02763	Alpha-1-acid glycoprotein 1 OS=Homo sapiens OX=9606 GN=ORM1 PE=1 SV=2	ORM1	46	10	417	7	10	23.5	3.4753e+07	2.47805e+08	4.23492e+07	8.83666e+07	2.30668e+08	7.19781e+07	1.81035e+08	5.58759e+07	5.47403e+07	2.58436e+08	4.17674e+07	6.09313e+07	7.21315e+07	5.90778e+07	7.8897e+07	1.88017e+08	1.70237e+08	2.29997e+08	1.61789e+08	2.42231e+07	7.55953e+07	8.11932e+07	4.55952e+07	8.62341e+07	9.90482e+07	7.84678e+07	3.80911e+07	7.54008e+07	0.528172	3.23469	0.852937	1.29137	1.73521	2.24043	5.74637	0.853133	1.40575	6.2779	0.93787	1.81667	1.71962
P02765	Alpha-2-HS-glycoprotein OS=Homo sapiens OX=9606 GN=AHSG PE=1 SV=2	AHSG	44	12	273	12	12	39.3	2.5744e+07	3.7553e+07	1.04252e+08	3.56128e+07	3.4817e+07	2.51831e+07	2.15338e+07	1.1131e+07	1.91552e+07	6.3934e+07	1.29775e+07	2.42747e+07	2.60086e+07	4.63867e+07	6.60902e+07	4.50426e+07	1.34803e+08	8.72707e+07	4.20275e+07	4.01028e+07	1.39736e+07	2.43967e+07	1.5974e+07	2.169e+07	1.36395e+07	3.29091e+07	1.90908e+07	1.61781e+07	0.95307	1.19408	5.11474	1.26775	0.638003	1.90944	1.66502	0.532288	1.54067	4.86425	0.912679	2.26679	1.942
P02766	Transthyretin OS=Homo sapiens OX=9606 GN=TTR PE=1 SV=1	TTR	76	8	279	8	8	15.9	2.81808e+07	1.09652e+07	4.17258e+07	1.76358e+07	1.18509e+07	1.18581e+08	9.3089e+06	8.2602e+06	1.28755e+07	5.38936e+07	8.30251e+06	2.01825e+07	4.26509e+07	1.85216e+07	1.5735e+07	5.16909e+06	9.03908e+07	1.99108e+07	4.02586e+06	2.20083e+07	6.18258e+06	1.48203e+07	7.49204e+06	2.06867e+07	1.83476e+07	2.5363e+07	2.07463e+07	1.66539e+07	2.2354	0.747069	4.38626	1.34516	0.4653	19.2649	1.54223	0.435925	1.14287	4.52511	0.644383	2.07989	3.51452
P02774	Vitamin D-binding protein OS=Homo sapiens OX=9606 GN=GC PE=1 SV=2	GC	61	28	617	28	28	52.9	6.05149e+07	4.841e+07	4.32864e+07	1.47391e+08	7.5868e+07	5.37244e+07	1.88842e+08	4.92244e+07	2.51156e+07	2.36954e+08	3.04008e+07	2.99375e+07	1.49294e+08	6.06672e+07	1.2826e+08	7.02681e+07	1.57848e+08	1.51985e+08	8.00276e+07	5.20417e+07	1.15234e+08	2.05137e+08	2.26019e+07	2.03158e+08	5.22494e+07	1.22397e+08	2.81529e+07	5.45629e+07	1.07287	0.737163	1.01702	2.51268	0.665774	1.95077	6.99255	0.792915	0.680456	6.07267	0.720186	0.941685	3.75498
P02775	Platelet basic protein OS=Homo sapiens OX=9606 GN=PPBP PE=1 SV=3	PPBP	38	4	41	4	4	13.9	1.49787e+07	7.53058e+06	1.24839e+06	3.63114e+07	1.86138e+07	1.96466e+06	4.64523e+07	6.40511e+06	3.34382e+06	1.16853e+06	388727	2.61574e+06	250480	364329	4.51336e+07	1.43357e+07	5.86046e+06	1.27215e+07	8.90472e+07	2.79984e+06	1.16234e+07	5.75996e+06	3.43578e+06	2.31216e+06	2.02946e+06	1.45924e+06	1.49182e+06	1.75733e+06	0.878389	0.3793	0.0970181	2.04755	0.540294	0.235965	5.68944	1.87019	1.64215	0.542837	0.166923	1.49141	0.114196
P02776	Platelet factor 4 OS=Homo sapiens OX=9606 GN=PF4 PE=1 SV=2	PF4	21	3	9	3	3	10.8	867416	929223	98603.2	2.84667e+06	2.29742e+06		1.45767e+06	1.13935e+06	140209	600824	230387		72117.6	465956	1.82379e+06	722027	203596	2.01903e+06	1.2823e+06	134754	400163	309638		1.71394e+06	193056		119684		1.2573	1.15684	0.189406	3.96763	1.6483		4.41289	2.62841	0.544029	2.20522	0.781639		0.259773
P02786	Transferrin receptor protein 1 OS=Homo sapiens OX=9606 GN=TFRC PE=1 SV=2	TFRC	28	19	145	19	19	84.8	1.34038e+07	8.77193e+06	1.28466e+07	1.46785e+07	5.94405e+07	6.39343e+06	5.39955e+06	3.30285e+06	1.02614e+07	4.60821e+06	3.41823e+06	7.57003e+06	3.12334e+06	3.46256e+06	1.38496e+07	3.38904e+07	1.06331e+07	2.91991e+07	4.18542e+07	4.19402e+06	3.2257e+06	2.22457e+07	1.6232e+07	1.18628e+07	8.41381e+06	1.58074e+07	5.76849e+06	4.39817e+06	1.41484	0.795268	1.79704	1.48984	3.10557	1.38216	1.19038	0.436465	2.28076	0.968866	0.664318	1.95346	0.644464
[truncated: 5,808 more rows]
[truncated: 17 more columns]
