# Supplementary material for: Clinicopathologic and proteomic characteristics of low-grade undifferentiated spindle cell sarcoma
Source: Front Mol Biosci. 2025 Jul 1;12:1591644. doi: 10.3389/fmolb.2025.1591644 (PMC12259450; doi:10.3389/fmolb.2025.1591644)
Supplement: Supplementary file 2 [file Table3.xlsx]

## Sheet: Peptide_quant
Supplementary Table 2B. Differentially expressed protein
Sequence	Length	Protein accession	Protein description	Charge	m/z	Mass error [ppm]	PEP	Experiment	Intensity	Unique [yes/no]
TPSSYGAGELLDFSLADAVNQEFLTTRTNEK	31	P17661	Desmin OS=Homo sapiens OX=9606 GN=DES PE=1 SV=3	3	1125.55	-1.11	7.695e-27	N5		yes
LHEEEIQELQAQIQEQHVQIDVDVSKPDLTAALR	34	P08670	Vimentin OS=Homo sapiens OX=9606 GN=VIM PE=1 SV=4	4	981.517	8.21	9.74e-26	T8a	4605237	yes
LHEEEIQELQAQIQEQHVQIDVDVSKPDLTAALR	34	P08670	Vimentin OS=Homo sapiens OX=9606 GN=VIM PE=1 SV=4	4	981.51	1.29	1.363e-24	T5	19299572	yes
LHEEEIQELQAQIQEQHVQIDVDVSKPDLTAALR	34	P08670	Vimentin OS=Homo sapiens OX=9606 GN=VIM PE=1 SV=4	4	981.513	3.97	1.873e-24	T11a	60674648	yes
KLHEEEIQELQAQIQEQHVQIDVDVSKPDLTAALR	35	P08670	Vimentin OS=Homo sapiens OX=9606 GN=VIM PE=1 SV=4	4	1013.53	1.57	5.565e-24	T5	34672796	yes
LHEEEIQELQAQIQEQHVQIDVDVSKPDLTAALR	34	P08670	Vimentin OS=Homo sapiens OX=9606 GN=VIM PE=1 SV=4	4	981.512	2.59	5.822e-24	T11a	60674648	yes
LHEEEIQELQAQIQEQHVQIDVDVSKPDLTAALR	34	P08670	Vimentin OS=Homo sapiens OX=9606 GN=VIM PE=1 SV=4	4	981.514	4.97	5.905e-24	T2	48213632	yes
LHEEEIQELQAQIQEQHVQIDVDVSKPDLTAALR	34	P08670	Vimentin OS=Homo sapiens OX=9606 GN=VIM PE=1 SV=4	4	981.515	6.28	9.675e-24	T10a	4769559	yes
KLHEEEIQELQAQIQEQHVQIDVDVSKPDLTAALR	35	P08670	Vimentin OS=Homo sapiens OX=9606 GN=VIM PE=1 SV=4	4	1013.53	-3.09	9.917e-24	N4		yes
TFEHVTSEIGAEEAEEVGVEHLLR	24	P51665	26S proteasome non-ATPase regulatory subunit 7 OS=Homo sapiens OX=9606 GN=PSMD7 PE=1 SV=2	3	894.438	-1.65	1.426e-23	N5	3021979	yes
LHEEEIQELQAQIQEQHVQIDVDVSKPDLTAALR	34	P08670	Vimentin OS=Homo sapiens OX=9606 GN=VIM PE=1 SV=4	4	981.515	6.07	2.246e-23	T1	168272672	yes
LHEEEIQELQAQIQEQHVQIDVDVSKPDLTAALR	34	P08670	Vimentin OS=Homo sapiens OX=9606 GN=VIM PE=1 SV=4	4	981.518	8.83	2.253e-23	T9b	10789812	yes
TFEHVTSEIGAEEAEEVGVEHLLR	24	P51665	26S proteasome non-ATPase regulatory subunit 7 OS=Homo sapiens OX=9606 GN=PSMD7 PE=1 SV=2	3	894.437	-3.3	2.39e-23	T5	4.09877e+06	yes
SNPDQADVDHDFVGDAcDSDQDQDGDGHQDSR	32	P49747	Cartilage oligomeric matrix protein OS=Homo sapiens OX=9606 GN=COMP PE=1 SV=2	3	1173.12	0.89	4.569e-23	T3	2.02464e+06	yes
VEIYHEGSWGTIcDDSWDLSDAHVVcR	27	Q86VB7	Scavenger receptor cysteine-rich type 1 protein M130 OS=Homo sapiens OX=9606 GN=CD163 PE=1 SV=2	3	1069.46	-4.47	5.748e-23	T5	6892219	yes
KLHEEEIQELQAQIQEQHVQIDVDVSKPDLTAALR	35	P08670	Vimentin OS=Homo sapiens OX=9606 GN=VIM PE=1 SV=4	4	1013.54	4.58	7.724e-23	T4	14509589	yes
DGIGDAcDEDADGDGILNEQDNcVLIHNVDQR	32	P35443	Thrombospondin-4 OS=Homo sapiens OX=9606 GN=THBS4 PE=1 SV=2	3	1181.51	1.52	7.909e-23	T3	33746772	yes
KLHEEEIQELQAQIQEQHVQIDVDVSKPDLTAALR	35	P08670	Vimentin OS=Homo sapiens OX=9606 GN=VIM PE=1 SV=4	4	1013.54	3.44	9.892e-23	T3	30183540	yes
LLSHcLLVTLAAHLPAEFTPAVHASLDK	28	P69905	Hemoglobin subunit alpha OS=Homo sapiens OX=9606 GN=HBA2 PE=1 SV=2	4	756.917	3.62	9.963e-23	N4	846768128	yes
HISQISVAEDDDESLLGHLMIVGK	24	P49773	Adenosine 5'-monophosphoramidase HINT1 OS=Homo sapiens OX=9606 GN=HINT1 PE=1 SV=2	3	869.439	-4.26	1.52e-22	T4	8.11185e+06	yes
SKDDQVTVIGAGVTLHEALAAAELLK	26	P29401	Transketolase OS=Homo sapiens OX=9606 GN=TKT PE=1 SV=3	3	883.822	1.93	1.805e-22	N5	5669009	yes
LHEEEIQELQAQIQEQHVQIDVDVSKPDLTAALR	34	P08670	Vimentin OS=Homo sapiens OX=9606 GN=VIM PE=1 SV=4	4	981.515	6.16	1.996e-22	T8b	6058555	yes
AFQYVETHGEVcPANWTPDSPTIKPSPAASK	31	P30048	Thioredoxin-dependent peroxide reductase, mitochondrial OS=Homo sapiens OX=9606 GN=PRDX3 PE=1 SV=3	3	1129.22	7.23	2.071e-22	T4	3.53144e+06	yes
LHEEEIQELQAQIQEQHVQIDVDVSKPDLTAALR	34	P08670	Vimentin OS=Homo sapiens OX=9606 GN=VIM PE=1 SV=4	4	981.519	9.65	2.205e-22	N10a	7.73798e+06	yes
LHEEEIQELQAQIQEQHVQIDVDVSKPDLTAALR	34	P08670	Vimentin OS=Homo sapiens OX=9606 GN=VIM PE=1 SV=4	4	981.512	3.09	2.688e-22	T11a	60674648	yes
LHEEEIQELQAQIQEQHVQIDVDVSKPDLTAALR	34	P08670	Vimentin OS=Homo sapiens OX=9606 GN=VIM PE=1 SV=4	4	981.516	6.76	2.988e-22	N8a	19158946	yes
LHEEEIQELQAQIQEQHVQIDVDVSKPDLTAALR	34	P08670	Vimentin OS=Homo sapiens OX=9606 GN=VIM PE=1 SV=4	4	981.516	7.32	4.073e-22	N7	3.32871e+06	yes
VEIYHEGSWGTIcDDSWDLSDAHVVcR	27	Q86VB7	Scavenger receptor cysteine-rich type 1 protein M130 OS=Homo sapiens OX=9606 GN=CD163 PE=1 SV=2	3	1069.47	1.51	4.259e-22	N5	2955789	yes
DGIGDAcDEDADGDGILNEQDNcVLIHNVDQR	32	P35443	Thrombospondin-4 OS=Homo sapiens OX=9606 GN=THBS4 PE=1 SV=2	3	1181.5	-2.15	4.69e-22	T3	6.25612e+06	yes
TFEHVTSEIGAEEAEEVGVEHLLR	24	P51665	26S proteasome non-ATPase regulatory subunit 7 OS=Homo sapiens OX=9606 GN=PSMD7 PE=1 SV=2	3	894.434	-6.71	5.48e-22	T1	1.67952e+06	yes
DGIGDAcDEDADGDGILNEQDNcVLIHNVDQR	32	P35443	Thrombospondin-4 OS=Homo sapiens OX=9606 GN=THBS4 PE=1 SV=2	3	1181.51	0.5	6.263e-22	T3	33746772	yes
LLSHcLLVTLAAHLPAEFTPAVHASLDK	28	P69905	Hemoglobin subunit alpha OS=Homo sapiens OX=9606 GN=HBA2 PE=1 SV=2	4	756.916	2.76	6.333e-22	N3	19825360	yes
LHEEEIQELQAQIQEQHVQIDVDVSKPDLTAALR	34	P08670	Vimentin OS=Homo sapiens OX=9606 GN=VIM PE=1 SV=4	4	981.515	6.26	7.7e-22	T9b	10789812	yes
LHEEEIQELQAQIQEQHVQIDVDVSKPDLTAALR	34	P08670	Vimentin OS=Homo sapiens OX=9606 GN=VIM PE=1 SV=4	4	981.513	3.61	7.802e-22	T3	105490312	yes
SNPDQADVDHDFVGDAcDSDQDQDGDGHQDSR	32	P49747	Cartilage oligomeric matrix protein OS=Homo sapiens OX=9606 GN=COMP PE=1 SV=2	3	1173.12	2.47	1.091e-21	N3	3.89125e+06	yes
LHEEEIQELQAQIQEQHVQIDVDVSKPDLTAALR	34	P08670	Vimentin OS=Homo sapiens OX=9606 GN=VIM PE=1 SV=4	4	981.513	4.2	1.139e-21	N4	25224088	yes
FWEVISDEHGIDPTGTYHGDSDLQLDR	27	P07437	Tubulin beta chain OS=Homo sapiens OX=9606 GN=TUBB PE=1 SV=2	3	1034.81	-0.33	1.252e-21	N5	27442820	yes
LHEEEIQELQAQIQEQHVQIDVDVSKPDLTAALR	34	P08670	Vimentin OS=Homo sapiens OX=9606 GN=VIM PE=1 SV=4	4	981.514	5.04	1.283e-21	T11a	60674648	yes
SKDDQVTVIGAGVTLHEALAAAELLK	26	P29401	Transketolase OS=Homo sapiens OX=9606 GN=TKT PE=1 SV=3	3	883.82	-0.63	1.653e-21	N5	5669009	yes
TFEHVTSEIGAEEAEEVGVEHLLR	24	P51665	26S proteasome non-ATPase regulatory subunit 7 OS=Homo sapiens OX=9606 GN=PSMD7 PE=1 SV=2	3	894.44	-0.12	2.565e-21	T2	4.51737e+06	yes
SKDDQVTVIGAGVTLHEALAAAELLK	26	P29401	Transketolase OS=Homo sapiens OX=9606 GN=TKT PE=1 SV=3	3	883.823	3.14	2.746e-21	T5	15009547	yes
LHEEEIQELQAQIQEQHVQIDVDVSKPDLTAALR	34	P08670	Vimentin OS=Homo sapiens OX=9606 GN=VIM PE=1 SV=4	4	981.515	6.32	2.794e-21	T8a	4605237	yes
KVADALTNAVAHVDDMPNALSALSDLHAHK	30	P69905	Hemoglobin subunit alpha OS=Homo sapiens OX=9606 GN=HBA2 PE=1 SV=2	4	781.901	-0.29	2.866e-21	T1	40919316	yes
SNPDQADVDHDFVGDAcDSDQDQDGDGHQDSR	32	P49747	Cartilage oligomeric matrix protein OS=Homo sapiens OX=9606 GN=COMP PE=1 SV=2	3	1173.12	1.39	3.111e-21	T3	2.12072e+06	yes
AHDGGIYAISWSPDSTHLLSASGDK	25	O75083	WD repeat-containing protein 1 OS=Homo sapiens OX=9606 GN=WDR1 PE=1 SV=4	3	862.416	3	3.122e-21	T5	2.28648e+06	yes
SKDDQVTVIGAGVTLHEALAAAELLK	26	P29401	Transketolase OS=Homo sapiens OX=9606 GN=TKT PE=1 SV=3	3	883.822	2.49	3.529e-21	T4	22125312	yes
LGNNEAcSScHcSPVGSLSTQcDSYGR	27	P11047	Laminin subunit gamma-1 OS=Homo sapiens OX=9606 GN=LAMC1 PE=1 SV=3	3	1001.74	-1.72	3.589e-21	T1	2.21546e+06	yes
HEALLYTWLAEHKPLVLcGPPGSGK	25	Q14204	Cytoplasmic dynein 1 heavy chain 1 OS=Homo sapiens OX=9606 GN=DYNC1H1 PE=1 SV=5	4	694.117	-1.71	3.674e-21	T1	3.60447e+06	yes
KVADALTNAVAHVDDMPNALSALSDLHAHK	30	P69905	Hemoglobin subunit alpha OS=Homo sapiens OX=9606 GN=HBA2 PE=1 SV=2	4	781.898	-4.88	3.768e-21	T4	2.64041e+06	yes
LLSHcLLVTLAAHLPAEFTPAVHASLDK	28	P69905	Hemoglobin subunit alpha OS=Homo sapiens OX=9606 GN=HBA2 PE=1 SV=2	4	756.915	0.95	4.771e-21	N4	846768128	yes
DGIGDAcDEDADGDGILNEQDNcVLIHNVDQR	32	P35443	Thrombospondin-4 OS=Homo sapiens OX=9606 GN=THBS4 PE=1 SV=2	3	1181.51	0.26	4.976e-21	T3	4.66046e+06	yes
VVIHFTDGADGDLADLHR	18	P12111	Collagen alpha-3(VI) chain OS=Homo sapiens OX=9606 GN=COL6A3 PE=1 SV=5	3	650.992	-2.37	6.056e-21	N4	11789249	yes
KFDVNTSAVQVLIEHIGNLDR	21	Q00610	Clathrin heavy chain 1 OS=Homo sapiens OX=9606 GN=CLTC PE=1 SV=5	3	790.092	-0.46	7.866e-21	N10a	1.40327e+06	yes
cPETLFQPSFIGMESAGIHETTYNSIMK	28	P62736	Actin, aortic smooth muscle OS=Homo sapiens OX=9606 GN=ACTA2 PE=1 SV=1	3	1063.49	-1.89	8.147e-21	N3	161892464	no
KTQTVcNFTDGALVQHQEWDGK	22	Q01469	Fatty acid-binding protein 5 OS=Homo sapiens OX=9606 GN=FABP5 PE=1 SV=3	3	854.738	-1.66	8.541e-21	N2	6578615	yes
VDTVNHLADELINSGHSDAATIAEWK	26	Q01082	Spectrin beta chain, non-erythrocytic 1 OS=Homo sapiens OX=9606 GN=SPTBN1 PE=1 SV=2	3	936.124	-2.49	1.117e-20	T4	1697780	yes
LPTGYYFGASAGTGDLSDNHDIISMK	26	Q12907	Vesicular integral-membrane protein VIP36 OS=Homo sapiens OX=9606 GN=LMAN2 PE=1 SV=1	3	910.761	-1.62	1.209e-20	N8a	732763	yes
VVIHFTDGADGDLADLHR	18	P12111	Collagen alpha-3(VI) chain OS=Homo sapiens OX=9606 GN=COL6A3 PE=1 SV=5	3	650.993	-1.08	1.405e-20	N4	12015195	yes
KTDELPQLVTLPHPNLHGPEILDVPSTVQK	30	P02751	Fibronectin OS=Homo sapiens OX=9606 GN=FN1 PE=1 SV=5	4	829.704	0.35	1.409e-20	T3	4330263	yes
SLHDPDGLVATYISEVHEHDGHLYLGSFR	29	Q9HDC9	Adipocyte plasma membrane-associated protein OS=Homo sapiens OX=9606 GN=APMAP PE=1 SV=2	4	816.896	-2.32	1.451e-20	T4		yes
KVADALTNAVAHVDDmPNALSALSDLHAHK	30	P69905	Hemoglobin subunit alpha OS=Homo sapiens OX=9606 GN=HBA2 PE=1 SV=2	4	785.898	-2.54	1.538e-20	T1	12921583	yes
DGIGDAcDEDADGDGILNEQDNcVLIHNVDQR	32	P35443	Thrombospondin-4 OS=Homo sapiens OX=9606 GN=THBS4 PE=1 SV=2	3	1181.5	-1	1.602e-20	T3	32392600	yes
LLSHcLLVTLAAHLPAEFTPAVHASLDK	28	P69905	Hemoglobin subunit alpha OS=Homo sapiens OX=9606 GN=HBA2 PE=1 SV=2	4	756.912	-2.36	1.731e-20	N1	92193056	yes
SKDDQVTVIGAGVTLHEALAAAELLK	26	P29401	Transketolase OS=Homo sapiens OX=9606 GN=TKT PE=1 SV=3	3	883.819	-1.17	1.876e-20	N9b	403055	yes
LLSHcLLVTLAAHLPAEFTPAVHASLDK	28	P69905	Hemoglobin subunit alpha OS=Homo sapiens OX=9606 GN=HBA2 PE=1 SV=2	4	756.919	7.14	1.975e-20	T3	65624872	yes
FWEVISDEHGIDPTGTYHGDSDLQLDR	27	P07437	Tubulin beta chain OS=Homo sapiens OX=9606 GN=TUBB PE=1 SV=2	3	1034.81	7.27	2.086e-20	T1	30762210	yes
FWEVISDEHGIDPTGTYHGDSDLQLDR	27	P07437	Tubulin beta chain OS=Homo sapiens OX=9606 GN=TUBB PE=1 SV=2	3	1034.81	3.1	2.195e-20	N1	10369421	yes
GLKPGVVYEGQLISIQQYGHQEVTR	25	P02751	Fibronectin OS=Homo sapiens OX=9606 GN=FN1 PE=1 SV=5	3	933.834	3.44	2.233e-20	T3	134819584	yes
KLHEEEIQELQAQIQEQHVQIDVDVSKPDLTAALR	35	P08670	Vimentin OS=Homo sapiens OX=9606 GN=VIM PE=1 SV=4	4	1013.53	-0.68	2.337e-20	N5	3515854	yes
ALQEAHQQALDDLQAEEDKVNTLTK	25	P12883	Myosin-7 OS=Homo sapiens OX=9606 GN=MYH7 PE=1 SV=5	3	936.802	-3.3	2.49e-20	T6	14676351	yes
HLLQAPVDDAQEILHSR	17	Q15436	Protein transport protein Sec23A OS=Homo sapiens OX=9606 GN=SEC23A PE=1 SV=2	3	648.01	0.45	3.014e-20	T4	11459446	yes
TcLHYLGEFGEDQIYEAHQQGR	22	Q8WU39	Marginal zone B- and B1-cell-specific protein OS=Homo sapiens OX=9606 GN=MZB1 PE=1 SV=1	3	884.404	1.68	3.212e-20	N2	23040166	yes
DGQPLSLGPNIEIIHEGLDYYALHIR	26	Q8WZ42	Titin OS=Homo sapiens OX=9606 GN=TTN PE=1 SV=4	4	734.134	-0.53	3.513e-20	N3	1.41429e+06	yes
SNPDQADVDHDFVGDAcDSDQDQDGDGHQDSR	32	P49747	Cartilage oligomeric matrix protein OS=Homo sapiens OX=9606 GN=COMP PE=1 SV=2	3	1173.11	-1.38	3.627e-20	T3	2187051	yes
DGIGDAcDEDADGDGILNEQDNcVLIHNVDQR	32	P35443	Thrombospondin-4 OS=Homo sapiens OX=9606 GN=THBS4 PE=1 SV=2	3	1181.51	5.8	3.903e-20	T3	4.66046e+06	yes
HVGDLGNVTADKDGVADVSIEDSVISLSGDHcIIGR	36	P00441	Superoxide dismutase [Cu-Zn] OS=Homo sapiens OX=9606 GN=SOD1 PE=1 SV=2	4	930.961	2.31	3.928e-20	N4	7.62256e+06	yes
DGIGDAcDEDADGDGILNEQDNcVLIHNVDQR	32	P35443	Thrombospondin-4 OS=Homo sapiens OX=9606 GN=THBS4 PE=1 SV=2	3	1181.51	1.66	4.023e-20	T3	32392600	yes
LLSHcLLVTLAAHLPAEFTPAVHASLDK	28	P69905	Hemoglobin subunit alpha OS=Homo sapiens OX=9606 GN=HBA2 PE=1 SV=2	4	756.915	1.22	4.029e-20	N4	7507280	yes
DGIGDAcDEDADGDGILNEQDNcVLIHNVDQR	32	P35443	Thrombospondin-4 OS=Homo sapiens OX=9606 GN=THBS4 PE=1 SV=2	3	1181.5	-1.6	4.068e-20	T3	32392600	yes
KVADALTNAVAHVDDMPNALSALSDLHAHK	30	P69905	Hemoglobin subunit alpha OS=Homo sapiens OX=9606 GN=HBA2 PE=1 SV=2	4	781.9	-1.36	4.248e-20	N5	7.80438e+06	yes
ccVEcPPcPAPPVAGPSVFLFPPKPK	26	P01859	Immunoglobulin heavy constant gamma 2 OS=Homo sapiens OX=9606 GN=IGHG2 PE=1 SV=2	3	970.138	-0.87	4.557e-20	T4	29191012	yes
SKDDQVTVIGAGVTLHEALAAAELLK	26	P29401	Transketolase OS=Homo sapiens OX=9606 GN=TKT PE=1 SV=3	3	883.821	0.71	4.917e-20	N1	9679969	yes
GLKPGVVYEGQLISIQQYGHQEVTR	25	P02751	Fibronectin OS=Homo sapiens OX=9606 GN=FN1 PE=1 SV=5	3	933.837	6.2	5.92e-20	T3	134819584	yes
HSSVYPTQEELEAVQNMVSHTER	23	Q12906	Interleukin enhancer-binding factor 3 OS=Homo sapiens OX=9606 GN=ILF3 PE=1 SV=3	3	891.09	4.95	5.976e-20	T2	9798700	yes
ELEQVcNPIISGLYQGAGGPGPGGFGAQGPK	31	P0DMV8	Heat shock 70 kDa protein 1A OS=Homo sapiens OX=9606 GN=HSPA1A PE=1 SV=1	3	1019.17	-1.04	6.058e-20	T4	11566019	yes
KFDVNTSAVQVLIEHIGNLDR	21	Q00610	Clathrin heavy chain 1 OS=Homo sapiens OX=9606 GN=CLTC PE=1 SV=5	3	790.091	-1.12	6.088e-20	T4	9484631	yes
KVNAEGSVDSVFSQVcTHLDALK	23	P00568	Adenylate kinase isoenzyme 1 OS=Homo sapiens OX=9606 GN=AK1 PE=1 SV=3	3	835.422	2.88	6.148e-20	N3	7.47828e+06	yes
MVQEQccHSQLEELHcATGISLANEQDR	28	P23142	Fibulin-1 OS=Homo sapiens OX=9606 GN=FBLN1 PE=1 SV=4	3	1115.15	-4.72	6.975e-20	T5	4255043	yes
GLKPGVVYEGQLISIQQYGHQEVTR	25	P02751	Fibronectin OS=Homo sapiens OX=9606 GN=FN1 PE=1 SV=5	3	933.836	5.47	8.266e-20	N5	24208994	yes
TFEHVTSEIGAEEAEEVGVEHLLR	24	P51665	26S proteasome non-ATPase regulatory subunit 7 OS=Homo sapiens OX=9606 GN=PSMD7 PE=1 SV=2	3	894.437	-3.61	8.303e-20	T2	4.51737e+06	yes
SLHDPDGLVATYISEVHEHDGHLYLGSFR	29	Q9HDC9	Adipocyte plasma membrane-associated protein OS=Homo sapiens OX=9606 GN=APMAP PE=1 SV=2	4	816.895	-3.88	9.712e-20	T2		yes
KFDVNTSAVQVLIEHIGNLDR	21	Q00610	Clathrin heavy chain 1 OS=Homo sapiens OX=9606 GN=CLTC PE=1 SV=5	3	790.09	-2.4	1.101e-19	T5	12888871	yes
FHVNLLcGEEQGSDAALHFNPR	22	P47929	Galectin-7 OS=Homo sapiens OX=9606 GN=LGALS7B PE=1 SV=2	3	837.732	-0.87	1.108e-19	N2	89744112	yes
LLSHcLLVTLAAHLPAEFTPAVHASLDK	28	P69905	Hemoglobin subunit alpha OS=Homo sapiens OX=9606 GN=HBA2 PE=1 SV=2	4	756.918	5.24	1.131e-19	N6	150769952	yes
SKDDQVTVIGAGVTLHEALAAAELLK	26	P29401	Transketolase OS=Homo sapiens OX=9606 GN=TKT PE=1 SV=3	3	883.821	1.45	1.135e-19	T1	16535272	yes
AHDGGIYAISWSPDSTHLLSASGDK	25	O75083	WD repeat-containing protein 1 OS=Homo sapiens OX=9606 GN=WDR1 PE=1 SV=4	3	862.414	-0.04	1.338e-19	N1	2.29684e+06	yes
AGLELGAEPETIVNSGLISPEGLAIDHIR	29	Q14112	Nidogen-2 OS=Homo sapiens OX=9606 GN=NID2 PE=1 SV=3	3	991.196	-0.34	1.382e-19	N4	11610224	yes
LPTGYYFGASAGTGDLSDNHDIISMK	26	Q12907	Vesicular integral-membrane protein VIP36 OS=Homo sapiens OX=9606 GN=LMAN2 PE=1 SV=1	3	910.762	0.11	1.399e-19	T3	2.65287e+06	yes
TcLHYLGEFGEDQIYEAHQQGR	22	Q8WU39	Marginal zone B- and B1-cell-specific protein OS=Homo sapiens OX=9606 GN=MZB1 PE=1 SV=1	3	884.399	-4.46	1.488e-19	T4	30094922	yes
MVQEQccHSQLEELHcATGISLANEQDR	28	P23142	Fibulin-1 OS=Homo sapiens OX=9606 GN=FBLN1 PE=1 SV=4	3	1115.16	1.09	1.516e-19	N5		yes
LHEEEIQELQAQIQEQHVQIDVDVSKPDLTAALR	34	P08670	Vimentin OS=Homo sapiens OX=9606 GN=VIM PE=1 SV=4	4	981.512	3.33	1.624e-19	T4	47200944	yes
LSGVQDGHQDISLLYTEPGAGQTHTAASFR	30	P39060	Collagen alpha-1(XVIII) chain OS=Homo sapiens OX=9606 GN=COL18A1 PE=1 SV=5	3	1052.85	2.14	1.664e-19	T1	2.3034e+06	yes
VEIYHEGSWGTIcDDSWDLSDAHVVcR	27	Q86VB7	Scavenger receptor cysteine-rich type 1 protein M130 OS=Homo sapiens OX=9606 GN=CD163 PE=1 SV=2	3	1069.47	-0.76	1.714e-19	T1		yes
LISPESTVMLLEAQAATGGIIDPHR	25	P15924	Desmoplakin OS=Homo sapiens OX=9606 GN=DSP PE=1 SV=3	3	873.8	1.61	1.796e-19	N2	9808312	yes
KVNAEGSVDSVFSQVcTHLDALK	23	P00568	Adenylate kinase isoenzyme 1 OS=Homo sapiens OX=9606 GN=AK1 PE=1 SV=3	3	835.421	1.78	1.797e-19	T6	2.56493e+06	yes
KFDVNTSAVQVLIEHIGNLDR	21	Q00610	Clathrin heavy chain 1 OS=Homo sapiens OX=9606 GN=CLTC PE=1 SV=5	3	790.091	-1.65	1.967e-19	T9b	8412741	yes
HVGDLGNVTADKDGVADVSIEDSVISLSGDHcIIGR	36	P00441	Superoxide dismutase [Cu-Zn] OS=Homo sapiens OX=9606 GN=SOD1 PE=1 SV=2	4	930.959	0.42	1.982e-19	T5	3745879	yes
VVIHFTDGADGDLADLHR	18	P12111	Collagen alpha-3(VI) chain OS=Homo sapiens OX=9606 GN=COL6A3 PE=1 SV=5	3	650.994	0.13	2.036e-19	T3	4.46747e+06	yes
VVIHFTDGADGDLADLHR	18	P12111	Collagen alpha-3(VI) chain OS=Homo sapiens OX=9606 GN=COL6A3 PE=1 SV=5	3	650.993	-1.9	2.057e-19	T5	6.37441e+06	yes
VVIHFTDGADGDLADLHR	18	P12111	Collagen alpha-3(VI) chain OS=Homo sapiens OX=9606 GN=COL6A3 PE=1 SV=5	3	650.993	-1.26	2.075e-19	N6	15379862	yes
SKDDQVTVIGAGVTLHEALAAAELLK	26	P29401	Transketolase OS=Homo sapiens OX=9606 GN=TKT PE=1 SV=3	3	883.821	0.62	2.169e-19	N6	2981961	yes
LHEEEIQELQAQIQEQHVQIDVDVSKPDLTAALR	34	P08670	Vimentin OS=Homo sapiens OX=9606 GN=VIM PE=1 SV=4	4	981.516	7.36	2.347e-19	N10b	10246705	yes
SHTEEDcTEELFDFLHAR	18	P07919	Cytochrome b-c1 complex subunit 6, mitochondrial OS=Homo sapiens OX=9606 GN=UQCRH PE=1 SV=2	3	745.994	2.27	2.461e-19	T4	8764683	yes
VGNVQELSELSEQVLETLHDAmHETLcPGVTDAAK	35	P12111	Collagen alpha-3(VI) chain OS=Homo sapiens OX=9606 GN=COL6A3 PE=1 SV=5	4	959.959	-4.86	2.49e-19	N5		yes
VVIHFTDGADGDLADLHR	18	P12111	Collagen alpha-3(VI) chain OS=Homo sapiens OX=9606 GN=COL6A3 PE=1 SV=5	3	650.994	-0.12	2.499e-19	N10a	23884824	yes
VEIYHEGSWGTIcDDSWDLSDAHVVcR	27	Q86VB7	Scavenger receptor cysteine-rich type 1 protein M130 OS=Homo sapiens OX=9606 GN=CD163 PE=1 SV=2	3	1069.47	-1.36	2.519e-19	T4	3061806	yes
KELEQVcNPIISGLYQGAGGPGPGGFGAQGPK	32	P0DMV8	Heat shock 70 kDa protein 1A OS=Homo sapiens OX=9606 GN=HSPA1A PE=1 SV=1	3	1061.86	-3.59	2.538e-19	T3	1.33209e+06	yes
VVIHFTDGADGDLADLHR	18	P12111	Collagen alpha-3(VI) chain OS=Homo sapiens OX=9606 GN=COL6A3 PE=1 SV=5	3	650.994	0.34	2.548e-19	N4	11789249	yes
KFDVNTSAVQVLIEHIGNLDR	21	Q00610	Clathrin heavy chain 1 OS=Homo sapiens OX=9606 GN=CLTC PE=1 SV=5	3	790.09	-2.52	2.764e-19	T2	8701241	yes
ALQEAHQQTLDDLQAEEDKVNTLTK	25	P12882	Myosin-1 OS=Homo sapiens OX=9606 GN=MYH1 PE=1 SV=3	3	946.81	1.59	2.815e-19	T6	19053426	no
AHDGGIYAISWSPDSTHLLSASGDK	25	O75083	WD repeat-containing protein 1 OS=Homo sapiens OX=9606 GN=WDR1 PE=1 SV=4	3	862.417	3.33	2.826e-19	T5	8543944	yes
VAPEEHPVLLTEAPLNPKANR	21	P60709	Actin, cytoplasmic 1 OS=Homo sapiens OX=9606 GN=ACTB PE=1 SV=1	3	765.754	0.67	2.891e-19	T11a	10953559	yes
cPETLFQPSFIGMESAGIHETTYNSIMK	28	P62736	Actin, aortic smooth muscle OS=Homo sapiens OX=9606 GN=ACTA2 PE=1 SV=1	3	1063.5	1.39	2.961e-19	N4	19813734	no
HQILEQAVEDYAETVHQLSK	20	Q01082	Spectrin beta chain, non-erythrocytic 1 OS=Homo sapiens OX=9606 GN=SPTBN1 PE=1 SV=2	3	780.059	-2.2	3.064e-19	N4	2.27857e+06	yes
TcLHYLGEFGEDQIYEAHQQGR	22	Q8WU39	Marginal zone B- and B1-cell-specific protein OS=Homo sapiens OX=9606 GN=MZB1 PE=1 SV=1	3	884.401	-2.72	3.306e-19	T4	30094922	yes
cPAPELLGGPSVFLFPPKPK	20	P01860	Immunoglobulin heavy constant gamma 3 OS=Homo sapiens OX=9606 GN=IGHG3 PE=1 SV=2	3	717.731	5.34	3.369e-19	N4	42253584	yes
LPTGYYFGASAGTGDLSDNHDIISMK	26	Q12907	Vesicular integral-membrane protein VIP36 OS=Homo sapiens OX=9606 GN=LMAN2 PE=1 SV=1	3	910.761	-1.54	3.438e-19	N5	3.67507e+06	yes
SKDDQVTVIGAGVTLHEALAAAELLK	26	P29401	Transketolase OS=Homo sapiens OX=9606 GN=TKT PE=1 SV=3	3	883.825	5	3.57e-19	T2	6.73734e+06	yes
GVGAAATAVTQALNELLQHVKAHATGAGPAGR	32	Q9Y490	Talin-1 OS=Homo sapiens OX=9606 GN=TLN1 PE=1 SV=3	4	760.168	6.44	3.725e-19	T5	1.3807e+06	yes
SLHDPDGLVATYISEVHEHDGHLYLGSFR	29	Q9HDC9	Adipocyte plasma membrane-associated protein OS=Homo sapiens OX=9606 GN=APMAP PE=1 SV=2	4	816.897	-1.8	3.809e-19	T5	4.03456e+06	yes
KQNVVPTVLALGSDVDmDVLTTLSLGDR	28	P12110	Collagen alpha-2(VI) chain OS=Homo sapiens OX=9606 GN=COL6A2 PE=1 SV=4	3	991.532	6.5	3.936e-19	N1	6976543	yes
DGIGDAcDEDADGDGILNEQDNcVLIHNVDQR	32	P35443	Thrombospondin-4 OS=Homo sapiens OX=9606 GN=THBS4 PE=1 SV=2	3	1181.51	2.07	4.138e-19	T3	10711868	yes
cPETLFQPSFIGMESAGIHETTYNSIMK	28	P62736	Actin, aortic smooth muscle OS=Homo sapiens OX=9606 GN=ACTA2 PE=1 SV=1	3	1063.5	-0.8	4.413e-19	N5	154609392	no
EIAIYQDDLEGDAQVPGPPTGVHASEISR	29	P54296	Myomesin-2 OS=Homo sapiens OX=9606 GN=MYOM2 PE=1 SV=3	3	1022.17	-0.84	4.415e-19	T6	9562472	yes
VASGPSPGEGISPQSAQAPQAPGDNHVVPVLR	32	Q14764	Major vault protein OS=Homo sapiens OX=9606 GN=MVP PE=1 SV=4	3	1040.53	-4.42	4.576e-19	N5	8450966	yes
VGNVQELSELSEQVLETLHDAMHETLcPGVTDAAK	35	P12111	Collagen alpha-3(VI) chain OS=Homo sapiens OX=9606 GN=COL6A3 PE=1 SV=5	4	955.964	-0.52	6.058e-19	T3	11080404	yes
HLLQAPVDDAQEILHSR	17	Q15436	Protein transport protein Sec23A OS=Homo sapiens OX=9606 GN=SEC23A PE=1 SV=2	3	648.01	0.48	6.396e-19	T5	18671168	yes
HPGDFGADAQGAMNKALELFR	21	P02144	Myoglobin OS=Homo sapiens OX=9606 GN=MB PE=1 SV=2	3	749.029	-3.83	6.527e-19	N3	20646252	yes
GYQLSDVDGVTcEDIDEcALPTGGHIcSYR	30	P23142	Fibulin-1 OS=Homo sapiens OX=9606 GN=FBLN1 PE=1 SV=4	3	1129.82	0.56	6.887e-19	T4	28491508	yes
KFDVNTSAVQVLIEHIGNLDR	21	Q00610	Clathrin heavy chain 1 OS=Homo sapiens OX=9606 GN=CLTC PE=1 SV=5	3	790.09	-2.3	6.908e-19	T11a	11540046	yes
VGNVQELSELSEQVLETLHDAmHETLcPGVTDAAK	35	P12111	Collagen alpha-3(VI) chain OS=Homo sapiens OX=9606 GN=COL6A3 PE=1 SV=5	4	959.963	0.12	6.969e-19	T5	11814917	yes
GDAGPPGPAGPAGPPGPIGNVGAPGAK	27	P02452	Collagen alpha-1(I) chain OS=Homo sapiens OX=9606 GN=COL1A1 PE=1 SV=6	3	745.049	-1.6	6.97e-19	T10b	9724961	yes
SPQETYDVYcYVDHLDGDVFHLTVPSK	27	P13611	Versican core protein OS=Homo sapiens OX=9606 GN=VCAN PE=1 SV=3	4	796.868	-1.49	7.306e-19	N6	3.62186e+06	yes
ELEQVcNPIISGLYQGAGGPGPGGFGAQGPK	31	P0DMV8	Heat shock 70 kDa protein 1A OS=Homo sapiens OX=9606 GN=HSPA1A PE=1 SV=1	3	1019.17	3.35	7.378e-19	N3	5.49328e+06	yes
KFPVFNPATEEELcQVEEGDKEDVDK	26	P00352	Aldehyde dehydrogenase 1A1 OS=Homo sapiens OX=9606 GN=ALDH1A1 PE=1 SV=2	3	1018.15	6.08	7.564e-19	T4	2.31461e+06	yes
HPGDFGADAQGAMNKALELFR	21	P02144	Myoglobin OS=Homo sapiens OX=9606 GN=MB PE=1 SV=2	3	749.032	-0.25	7.585e-19	N3	20646252	yes
HVGDLGNVTADKDGVADVSIEDSVISLSGDHcIIGR	36	P00441	Superoxide dismutase [Cu-Zn] OS=Homo sapiens OX=9606 GN=SOD1 PE=1 SV=2	4	930.961	2.58	7.673e-19	T3	640674	yes
KFDVNTSAVQVLIEHIGNLDR	21	Q00610	Clathrin heavy chain 1 OS=Homo sapiens OX=9606 GN=CLTC PE=1 SV=5	3	790.092	-0.79	7.948e-19	N5	7.9426e+06	yes
KFDVNTSAVQVLIEHIGNLDR	21	Q00610	Clathrin heavy chain 1 OS=Homo sapiens OX=9606 GN=CLTC PE=1 SV=5	3	790.092	-0.43	7.97e-19	T1	10763514	yes
TAVIDHHNYDISDLGQHTLIVADTENLLK	29	P39656	Dolichyl-diphosphooligosaccharide--protein glycosyltransferase 48 kDa subunit OS=Homo sapiens OX=9606 GN=DDOST PE=1 SV=4	4	812.171	5.97	8.058e-19	T4	6576963	yes
LLSHcLLVTLAAHLPAEFTPAVHASLDK	28	P69905	Hemoglobin subunit alpha OS=Homo sapiens OX=9606 GN=HBA2 PE=1 SV=2	4	756.914	-0.16	8.064e-19	N5	2073457	yes
KGDLVAIFPPVLHGDPEIFEAPEEFR	26	O75881	Cytochrome P450 7B1 OS=Homo sapiens OX=9606 GN=CYP7B1 PE=1 SV=2	3	974.839	-0.04	8.201e-19	T4	5510590	yes
KFPVFNPATEEELcQVEEGDKEDVDK	26	P00352	Aldehyde dehydrogenase 1A1 OS=Homo sapiens OX=9606 GN=ALDH1A1 PE=1 SV=2	3	1018.14	-0.83	8.214e-19	N5	4523113	yes
GVGAAATAVTQALNELLQHVKAHATGAGPAGR	32	Q9Y490	Talin-1 OS=Homo sapiens OX=9606 GN=TLN1 PE=1 SV=3	4	760.158	-5.68	8.58e-19	N5	1.49975e+06	yes
LHEEEIQELQAQIQEQHVQIDVDVSKPDLTAALR	34	P08670	Vimentin OS=Homo sapiens OX=9606 GN=VIM PE=1 SV=4	4	981.514	5.38	8.929e-19	T9a	324299	yes
GLKPGVVYEGQLISIQQYGHQEVTR	25	P02751	Fibronectin OS=Homo sapiens OX=9606 GN=FN1 PE=1 SV=5	3	933.833	1.79	9.414e-19	T8b	7.37205e+06	yes
SKDDQVTVIGAGVTLHEALAAAELLK	26	P29401	Transketolase OS=Homo sapiens OX=9606 GN=TKT PE=1 SV=3	3	883.821	1.1	9.829e-19	N4	9392477	yes
VGNVQELSELSEQVLETLHDAmHETLcPGVTDAAK	35	P12111	Collagen alpha-3(VI) chain OS=Homo sapiens OX=9606 GN=COL6A3 PE=1 SV=5	4	959.961	-2.34	1.054e-18	N1	12270851	yes
GPEGPQGPPGHQGPPGPDEcEILDIIMK	28	P12109	Collagen alpha-1(VI) chain OS=Homo sapiens OX=9606 GN=COL6A1 PE=1 SV=3	3	974.803	6.16	1.073e-18	T9a	1.8984e+06	yes
AGLELGAEPETIVNSGLISPEGLAIDHIR	29	Q14112	Nidogen-2 OS=Homo sapiens OX=9606 GN=NID2 PE=1 SV=3	3	991.198	2.29	1.086e-18	T1	7.82648e+06	yes
VREEVVTVGNSVNEGLNQPTDDScFDPYTVSHYAVGDEWER	41	P02751	Fibronectin OS=Homo sapiens OX=9606 GN=FN1 PE=1 SV=5	4	1168.28	1.38	1.087e-18	T3	5224557	yes
AGLELGAEPETIVNSGLISPEGLAIDHIR	29	Q14112	Nidogen-2 OS=Homo sapiens OX=9606 GN=NID2 PE=1 SV=3	3	991.199	2.62	1.108e-18	N4	11610224	yes
VVIHFTDGADGDLADLHR	18	P12111	Collagen alpha-3(VI) chain OS=Homo sapiens OX=9606 GN=COL6A3 PE=1 SV=5	3	650.994	0.18	1.165e-18	N6	8807777	yes
VADALTNAVAHVDDMPNALSALSDLHAHKLR	31	P69905	Hemoglobin subunit alpha OS=Homo sapiens OX=9606 GN=HBA2 PE=1 SV=2	4	817.175	1.43	1.203e-18	T1	12079370	yes
LHEEEIQELQAQIQEQHVQIDVDVSKPDLTAALR	34	P08670	Vimentin OS=Homo sapiens OX=9606 GN=VIM PE=1 SV=4	4	981.512	3.15	1.248e-18	T9a	24514318	yes
ALQEAHQQTLDDLQAEEDKVNTLTK	25	P12882	Myosin-1 OS=Homo sapiens OX=9606 GN=MYH1 PE=1 SV=3	3	946.811	1.97	1.256e-18	N3	29370156	no
GPEGPQGPPGHQGPPGPDEcEILDIImK	28	P12109	Collagen alpha-1(VI) chain OS=Homo sapiens OX=9606 GN=COL6A1 PE=1 SV=3	3	980.127	-1.48	1.323e-18	N1	15668640	yes
LPTGYYFGASAGTGDLSDNHDIISMK	26	Q12907	Vesicular integral-membrane protein VIP36 OS=Homo sapiens OX=9606 GN=LMAN2 PE=1 SV=1	3	910.765	2.82	1.373e-18	T5	6.13979e+06	yes
HSSVYPTQEELEAVQNMVSHTER	23	Q12906	Interleukin enhancer-binding factor 3 OS=Homo sapiens OX=9606 GN=ILF3 PE=1 SV=3	3	891.08	-5.73	1.456e-18	T4	6348655	yes
KLEGDASDFHEQIADLQAQIAELK	24	P35749	Myosin-11 OS=Homo sapiens OX=9606 GN=MYH11 PE=1 SV=3	3	890.451	-1.58	1.547e-18	N1	2.65097e+06	yes
TDNAGDQHGGGGGGGGGAGAAGGGGGGENYDDPHK	35	P14866	Heterogeneous nuclear ribonucleoprotein L OS=Homo sapiens OX=9606 GN=HNRNPL PE=1 SV=2	3	994.406	-0.03	1.565e-18	T5	1.59549e+06	yes
SLHDPDGLVATYISEVHEHDGHLYLGSFR	29	Q9HDC9	Adipocyte plasma membrane-associated protein OS=Homo sapiens OX=9606 GN=APMAP PE=1 SV=2	4	816.897	-1.2	1.583e-18	T3		yes
GLKPGVVYEGQLISIQQYGHQEVTR	25	P02751	Fibronectin OS=Homo sapiens OX=9606 GN=FN1 PE=1 SV=5	3	933.838	6.98	1.605e-18	N2	5384525	yes
LLSHcLLVTLAAHLPAEFTPAVHASLDK	28	P69905	Hemoglobin subunit alpha OS=Homo sapiens OX=9606 GN=HBA2 PE=1 SV=2	4	756.913	-1.14	1.75e-18	N4	11004726	yes
DGIGDAcDEDADGDGILNEQDNcVLIHNVDQR	32	P35443	Thrombospondin-4 OS=Homo sapiens OX=9606 GN=THBS4 PE=1 SV=2	3	1181.51	2.51	1.912e-18	T3	4.66046e+06	yes
VVIHFTDGADGDLADLHR	18	P12111	Collagen alpha-3(VI) chain OS=Homo sapiens OX=9606 GN=COL6A3 PE=1 SV=5	3	650.994	0.52	1.948e-18	N1	24041758	yes
VDTVNHLADELINSGHSDAATIAEWK	26	Q01082	Spectrin beta chain, non-erythrocytic 1 OS=Homo sapiens OX=9606 GN=SPTBN1 PE=1 SV=2	3	936.122	-4.19	2.014e-18	N4	1703043	yes
VGNVQELSELSEQVLETLHDAMHETLcPGVTDAAK	35	P12111	Collagen alpha-3(VI) chain OS=Homo sapiens OX=9606 GN=COL6A3 PE=1 SV=5	4	955.965	0.32	2.089e-18	N1	2.58302e+06	yes
FWEVISDEHGIDPTGTYHGDSDLQLDR	27	P07437	Tubulin beta chain OS=Homo sapiens OX=9606 GN=TUBB PE=1 SV=2	3	1034.81	-1.91	2.187e-18	T5	19016806	yes
ALVLDcHYPEDEVGQEDEAESDIFSIR	27	Q07021	Complement component 1 Q subcomponent-binding protein, mitochondrial OS=Homo sapiens OX=9606 GN=C1QBP PE=1 SV=1	3	1046.14	-1.88	2.252e-18	T5	16616218	yes
TcLHYLGEFGEDQIYEAHQQGR	22	Q8WU39	Marginal zone B- and B1-cell-specific protein OS=Homo sapiens OX=9606 GN=MZB1 PE=1 SV=1	3	884.402	-1.3	2.286e-18	T5	2.64362e+06	yes
TIEDLRNKILTATVDNANVLLQIDNAR	27	P02533	Keratin, type I cytoskeletal 14 OS=Homo sapiens OX=9606 GN=KRT14 PE=1 SV=4	3	1008.56	4.67	2.302e-18	N2	3.55545e+06	yes
IIGFGSALLEEVDPNPANFVGAGIIHTK	28	O94973	AP-2 complex subunit alpha-2 OS=Homo sapiens OX=9606 GN=AP2A2 PE=1 SV=2	3	960.511	-3.91	2.336e-18	T4	3.60953e+06	yes
GPEGPQGPPGHQGPPGPDEcEILDIIMK	28	P12109	Collagen alpha-1(VI) chain OS=Homo sapiens OX=9606 GN=COL6A1 PE=1 SV=3	3	974.802	5.19	2.43e-18	N1	7.27177e+06	yes
AHDGGIYAISWSPDSTHLLSASGDK	25	O75083	WD repeat-containing protein 1 OS=Homo sapiens OX=9606 GN=WDR1 PE=1 SV=4	3	862.412	-1.86	2.432e-18	T9a	421792	yes
FWEVISDEHGIDPTGTYHGDSDLQLDR	27	P07437	Tubulin beta chain OS=Homo sapiens OX=9606 GN=TUBB PE=1 SV=2	3	1034.81	1.07	2.455e-18	T2	9151176	yes
MALIQMGSVEEAVQALIDLHNHDLGENHHLR	31	P26599	Polypyrimidine tract-binding protein 1 OS=Homo sapiens OX=9606 GN=PTBP1 PE=1 SV=2	5	698.951	-1.63	2.53e-18	T1	2.16435e+06	yes
KFPVFNPATEEELcQVEEGDKEDVDK	26	P00352	Aldehyde dehydrogenase 1A1 OS=Homo sapiens OX=9606 GN=ALDH1A1 PE=1 SV=2	3	1018.14	2.33	2.636e-18	T5	12629868	yes
IEVEQALAHPYLEQYYDPSDEPIAEAPFK	29	P28482	Mitogen-activated protein kinase 1 OS=Homo sapiens OX=9606 GN=MAPK1 PE=1 SV=3	3	1121.54	2.7	2.637e-18	T3	5553822	yes
GVNIGGAGSYIYEKPLAEGPQVTGPIEVPAAR	32	P52943	Cysteine-rich protein 2 OS=Homo sapiens OX=9606 GN=CRIP2 PE=1 SV=1	3	1070.9	4.02	2.676e-18	N4	2147688	yes
NWIQYKEGFGHLSPTGTTEFWLGNEK	26	P02679	Fibrinogen gamma chain OS=Homo sapiens OX=9606 GN=FGG PE=1 SV=3	3	1013.83	1.65	2.696e-18	N5	3.91872e+06	yes
AHDGGIYAISWSPDSTHLLSASGDK	25	O75083	WD repeat-containing protein 1 OS=Homo sapiens OX=9606 GN=WDR1 PE=1 SV=4	3	862.413	-0.48	2.705e-18	T11a	528473	yes
LGEPcDQLHVcDASQGLVcQPGAGPGGR	28	O76076	CCN family member 5 OS=Homo sapiens OX=9606 GN=CCN5 PE=1 SV=1	3	979.113	-0.01	2.735e-18	N2	3.32599e+06	yes
SPEEGAETPVYLALLPPDAEGPHGQFVSEK	30	P16152	Carbonyl reductase [NADPH] 1 OS=Homo sapiens OX=9606 GN=CBR1 PE=1 SV=3	3	1055.52	-0.45	2.827e-18	N2	8753267	yes
VVIHFTDGADGDLADLHR	18	P12111	Collagen alpha-3(VI) chain OS=Homo sapiens OX=9606 GN=COL6A3 PE=1 SV=5	3	650.995	2.32	2.842e-18	T1	6735341	yes
GLKPGVVYEGQLISIQQYGHQEVTR	25	P02751	Fibronectin OS=Homo sapiens OX=9606 GN=FN1 PE=1 SV=5	3	933.835	3.62	2.993e-18	T8b	7.37205e+06	yes
HVGDLGNVTADKDGVADVSIEDSVISLSGDHcIIGR	36	P00441	Superoxide dismutase [Cu-Zn] OS=Homo sapiens OX=9606 GN=SOD1 PE=1 SV=2	4	930.961	2.85	3.123e-18	N2	4.85146e+06	yes
SGPFGQIFRPDNFVFGQSGAGNNWAK	26	Q13885	Tubulin beta-2A chain OS=Homo sapiens OX=9606 GN=TUBB2A PE=1 SV=1	3	933.453	0.41	3.225e-18	N3	5706267	no
LLSHcLLVTLAAHLPAEFTPAVHASLDK	28	P69905	Hemoglobin subunit alpha OS=Homo sapiens OX=9606 GN=HBA2 PE=1 SV=2	4	756.915	1.23	3.272e-18	N2	8.07495e+06	yes
HQILEQAVEDYAETVHQLSK	20	Q01082	Spectrin beta chain, non-erythrocytic 1 OS=Homo sapiens OX=9606 GN=SPTBN1 PE=1 SV=2	3	780.059	-2.03	3.361e-18	N1	2.04494e+06	yes
VVIHFTDGADGDLADLHR	18	P12111	Collagen alpha-3(VI) chain OS=Homo sapiens OX=9606 GN=COL6A3 PE=1 SV=5	3	650.992	-2.85	3.367e-18	N6	15379862	yes
LASPSGSTSSGLEVVAPEGTSAPGGGPGTLDDSATIcR	38	Q13263	Transcription intermediary factor 1-beta OS=Homo sapiens OX=9606 GN=TRIM28 PE=1 SV=5	3	1186.9	-2.3	3.441e-18	T4	1.50936e+06	yes
mALIQMGSVEEAVQALIDLHNHDLGENHHLR	31	P26599	Polypyrimidine tract-binding protein 1 OS=Homo sapiens OX=9606 GN=PTBP1 PE=1 SV=2	5	702.15	-1.62	3.511e-18	T1	1291170	yes
SGDPSQPLLPQHSSLETQLFcEQGDGGTEGHSPSGILEK	39	P02730	Band 3 anion transport protein OS=Homo sapiens OX=9606 GN=SLC4A1 PE=1 SV=3	4	1030.74	4.23	3.518e-18	T1	4.00048e+06	yes
KLHEEEIQELQAQIQEQHVQIDVDVSKPDLTAALR	35	P08670	Vimentin OS=Homo sapiens OX=9606 GN=VIM PE=1 SV=4	4	1013.53	-1.46	3.66e-18	T1	57383968	yes
cPEALFQPSFLGMEScGIHETTFNSIMK	28	P60709	Actin, cytoplasmic 1 OS=Homo sapiens OX=9606 GN=ACTB PE=1 SV=1	3	1077.83	6.25	3.726e-18	N6	17545500	yes
VASGPSPGEGISPQSAQAPQAPGDNHVVPVLR	32	Q14764	Major vault protein OS=Homo sapiens OX=9606 GN=MVP PE=1 SV=4	3	1040.54	6.9	3.728e-18	T5	18071870	yes
VGNVQELSELSEQVLETLHDAmHETLcPGVTDAAK	35	P12111	Collagen alpha-3(VI) chain OS=Homo sapiens OX=9606 GN=COL6A3 PE=1 SV=5	4	959.962	-1.47	3.793e-18	T1	24151042	yes
GYQLSDVDGVTcEDIDEcALPTGGHIcSYR	30	P23142	Fibulin-1 OS=Homo sapiens OX=9606 GN=FBLN1 PE=1 SV=4	3	1129.82	0.53	3.903e-18	T1	7.68659e+06	yes
AFQYVETHGEVcPANWTPDSPTIKPSPAASK	31	P30048	Thioredoxin-dependent peroxide reductase, mitochondrial OS=Homo sapiens OX=9606 GN=PRDX3 PE=1 SV=3	4	847.158	-1.33	4.414e-18	N4	3.85503e+06	yes
VVIHFTDGADGDLADLHR	18	P12111	Collagen alpha-3(VI) chain OS=Homo sapiens OX=9606 GN=COL6A3 PE=1 SV=5	3	650.996	4.1	4.459e-18	T1	6735341	yes
GPEGPQGPPGHQGPPGPDEcEILDIImK	28	P12109	Collagen alpha-1(VI) chain OS=Homo sapiens OX=9606 GN=COL6A1 PE=1 SV=3	3	980.127	-1.48	4.499e-18	N1	15668640	yes
GPAVGIDLGTTYScVGVFQHGK	22	P11142	Heat shock cognate 71 kDa protein OS=Homo sapiens OX=9606 GN=HSPA8 PE=1 SV=1	3	755.044	0.53	4.64e-18	T8a	2841400	yes
KFDVNTSAVQVLIEHIGNLDR	21	Q00610	Clathrin heavy chain 1 OS=Homo sapiens OX=9606 GN=CLTC PE=1 SV=5	3	790.091	-1.45	4.93e-18	T3	9078027	yes
VVIHFTDGADGDLADLHR	18	P12111	Collagen alpha-3(VI) chain OS=Homo sapiens OX=9606 GN=COL6A3 PE=1 SV=5	3	650.993	-0.73	5.029e-18	T5	11284308	yes
GLKPGVVYEGQLISIQQYGHQEVTR	25	P02751	Fibronectin OS=Homo sapiens OX=9606 GN=FN1 PE=1 SV=5	3	933.838	7.05	5.045e-18	T5	32943820	yes
HQILEQAVEDYAETVHQLSK	20	Q01082	Spectrin beta chain, non-erythrocytic 1 OS=Homo sapiens OX=9606 GN=SPTBN1 PE=1 SV=2	3	780.061	0.09	5.159e-18	N1	2.04494e+06	yes
TFSHELSDFGLESTAGEIPVVAIRTAK	27	P30101	Protein disulfide-isomerase A3 OS=Homo sapiens OX=9606 GN=PDIA3 PE=1 SV=4	3	959.169	3.39	5.272e-18	T5	3983425	yes
MVQEQccHSQLEELHcATGISLANEQDR	28	P23142	Fibulin-1 OS=Homo sapiens OX=9606 GN=FBLN1 PE=1 SV=4	3	1115.16	-1.4	5.424e-18	T4	11994860	yes
LLSHcLLVTLAAHLPAEFTPAVHASLDK	28	P69905	Hemoglobin subunit alpha OS=Homo sapiens OX=9606 GN=HBA2 PE=1 SV=2	4	756.915	0.79	5.447e-18	T1	9802667	yes
GKPEAHFSLIHYAGTVDYNIAGWLDK	26	P12882	Myosin-1 OS=Homo sapiens OX=9606 GN=MYH1 PE=1 SV=3	3	968.154	-1.35	5.678e-18	N3	10116815	yes
TDPHLcDFLETHFLDEEVKLIK	22	P02792	Ferritin light chain OS=Homo sapiens OX=9606 GN=FTL PE=1 SV=2	4	675.59	-0.14	5.787e-18	T1	9524868	yes
MVQEQccHSQLEELHcATGISLANEQDR	28	P23142	Fibulin-1 OS=Homo sapiens OX=9606 GN=FBLN1 PE=1 SV=4	3	1115.16	0.76	5.928e-18	T8a	2.29295e+06	yes
GLKPGVVYEGQLISIQQYGHQEVTR	25	P02751	Fibronectin OS=Homo sapiens OX=9606 GN=FN1 PE=1 SV=5	3	933.834	3.25	6.272e-18	T1	50063328	yes
VASGPSPGEGISPQSAQAPQAPGDNHVVPVLR	32	Q14764	Major vault protein OS=Homo sapiens OX=9606 GN=MVP PE=1 SV=4	3	1040.54	1.52	6.295e-18	T1	7522406	yes
VVIHFTDGADGDLADLHR	18	P12111	Collagen alpha-3(VI) chain OS=Homo sapiens OX=9606 GN=COL6A3 PE=1 SV=5	3	650.992	-2.48	7.123e-18	N4	12015195	yes
RDELLAQHAAGALGLPDLVAVLTR	24	P58107	Epiplakin OS=Homo sapiens OX=9606 GN=EPPK1 PE=1 SV=3	3	833.805	-1.45	7.17e-18	N5	12816879	yes
GPEGPQGPPGHQGPPGPDEcEILDIIMK	28	P12109	Collagen alpha-1(VI) chain OS=Homo sapiens OX=9606 GN=COL6A1 PE=1 SV=3	3	974.797	-0.22	7.228e-18	T9a	1.8984e+06	yes
cPEALFQPSFLGMEScGIHETTFNSIMK	28	P60709	Actin, cytoplasmic 1 OS=Homo sapiens OX=9606 GN=ACTB PE=1 SV=1	3	1077.83	7.15	7.245e-18	N6	17545500	yes
VVIHFTDGADGDLADLHR	18	P12111	Collagen alpha-3(VI) chain OS=Homo sapiens OX=9606 GN=COL6A3 PE=1 SV=5	3	650.993	-1.16	7.378e-18	T4	9770507	yes
IEVEQALAHPYLEQYYDPSDEPIAEAPFK	29	P28482	Mitogen-activated protein kinase 1 OS=Homo sapiens OX=9606 GN=MAPK1 PE=1 SV=3	3	1121.55	6.68	7.502e-18	T2	8.1674e+06	yes
SNPDQADVDHDFVGDAcDSDQDQDGDGHQDSR	32	P49747	Cartilage oligomeric matrix protein OS=Homo sapiens OX=9606 GN=COMP PE=1 SV=2	4	880.09	1.49	7.881e-18	T3	5040904	yes
LLSHcLLVTLAAHLPAEFTPAVHASLDK	28	P69905	Hemoglobin subunit alpha OS=Homo sapiens OX=9606 GN=HBA2 PE=1 SV=2	4	756.913	-1.13	8.008e-18	T6	194566480	yes
VGNVQELSELSEQVLETLHDAmHETLcPGVTDAAK	35	P12111	Collagen alpha-3(VI) chain OS=Homo sapiens OX=9606 GN=COL6A3 PE=1 SV=5	4	959.965	1.25	8.136e-18	T2		yes
VADALTNAVAHVDDMPNALSALSDLHAHK	29	P69905	Hemoglobin subunit alpha OS=Homo sapiens OX=9606 GN=HBA2 PE=1 SV=2	4	749.877	-0.98	8.167e-18	N1	90736376	yes
FWEVISDEHGIDPTGTYHGDSDLQLDR	27	P07437	Tubulin beta chain OS=Homo sapiens OX=9606 GN=TUBB PE=1 SV=2	3	1034.81	2.69	8.254e-18	N5	3.55172e+06	yes
AHDGGIYAISWSPDSTHLLSASGDK	25	O75083	WD repeat-containing protein 1 OS=Homo sapiens OX=9606 GN=WDR1 PE=1 SV=4	3	862.415	1.1	8.282e-18	N5	9522785	yes
ISSIQSIVPALEIANAHR	18	P10809	60 kDa heat shock protein, mitochondrial OS=Homo sapiens OX=9606 GN=HSPD1 PE=1 SV=2	3	640.36	-2.51	8.352e-18	N4	26565302	yes
KFPVFNPATEEELcQVEEGDKEDVDK	26	P00352	Aldehyde dehydrogenase 1A1 OS=Homo sapiens OX=9606 GN=ALDH1A1 PE=1 SV=2	4	763.856	-2.23	8.444e-18	N4	3.23518e+06	yes
NWIQYKEGFGHLSPTGTTEFWLGNEK	26	P02679	Fibrinogen gamma chain OS=Homo sapiens OX=9606 GN=FGG PE=1 SV=3	3	1013.83	7.92	8.782e-18	T5	4.87936e+06	yes
NFEHLIPDAPELIHDFLVNEK	21	P53618	Coatomer subunit beta OS=Homo sapiens OX=9606 GN=COPB1 PE=1 SV=3	3	830.765	5.86	8.989e-18	T8a	1.21169e+06	yes
GAQGPAGPAGPPGLIGEQGISGPR	24	P12111	Collagen alpha-3(VI) chain OS=Homo sapiens OX=9606 GN=COL6A3 PE=1 SV=5	3	714.377	3.49	9.09e-18	N10a	10568305	yes
VGNVQELSELSEQVLETLHDAmHETLcPGVTDAAK	35	P12111	Collagen alpha-3(VI) chain OS=Homo sapiens OX=9606 GN=COL6A3 PE=1 SV=5	4	959.965	1.48	9.282e-18	N1	76065144	yes
LHEEEIQELQAQIQEQHVQIDVDVSKPDLTAALR	34	P08670	Vimentin OS=Homo sapiens OX=9606 GN=VIM PE=1 SV=4	4	981.518	9.54	9.984e-18	T11a	60674648	yes
GVGAAATAVTQALNELLQHVKAHATGAGPAGR	32	Q9Y490	Talin-1 OS=Homo sapiens OX=9606 GN=TLN1 PE=1 SV=3	4	760.162	-1.12	1.015e-17	T5	1.3807e+06	yes
TTIDLTEDENQYSIGNLKPDTEYEVSLISR	30	P24821	Tenascin OS=Homo sapiens OX=9606 GN=TNC PE=1 SV=3	3	1148.56	0.01	1.02e-17	T4	6716971	yes
KFDVNTSAVQVLIEHIGNLDR	21	Q00610	Clathrin heavy chain 1 OS=Homo sapiens OX=9606 GN=CLTC PE=1 SV=5	3	790.094	1.74	1.032e-17	T7	2647083	yes
DIKEKLcYVALDFEQEMATAASSSSLEK	28	P60709	Actin, cytoplasmic 1 OS=Homo sapiens OX=9606 GN=ACTB PE=1 SV=1	3	1055.17	-3.46	1.034e-17	T5	7.9058e+06	yes
VHQAAPLSDAPHDDAHGNFQYDHEAFLGR	29	Q96D15	Reticulocalbin-3 OS=Homo sapiens OX=9606 GN=RCN3 PE=1 SV=1	3	1072.5	5.72	1.035e-17	T5	6317578	yes
DGIGDAcDEDADGDGILNEQDNcVLIHNVDQR	32	P35443	Thrombospondin-4 OS=Homo sapiens OX=9606 GN=THBS4 PE=1 SV=2	3	1181.5	-3.2	1.044e-17	N3	3.21943e+06	yes
IPGLLSPHPLLQLSYTATDR	20	P49327	Fatty acid synthase OS=Homo sapiens OX=9606 GN=FASN PE=1 SV=3	3	731.408	0.93	1.048e-17	N4	3.93672e+06	yes
KFPVFNPATEEELcQVEEGDKEDVDK	26	P00352	Aldehyde dehydrogenase 1A1 OS=Homo sapiens OX=9606 GN=ALDH1A1 PE=1 SV=2	4	763.858	0.78	1.064e-17	T5	12726619	yes
GAQGPAGPAGPPGLIGEQGISGPR	24	P12111	Collagen alpha-3(VI) chain OS=Homo sapiens OX=9606 GN=COL6A3 PE=1 SV=5	3	714.378	4.92	1.089e-17	T9b	3881842	yes
ELEQVcNPIISGLYQGAGGPGPGGFGAQGPK	31	P0DMV8	Heat shock 70 kDa protein 1A OS=Homo sapiens OX=9606 GN=HSPA1A PE=1 SV=1	3	1019.17	-1.13	1.095e-17	T5	15480808	yes
DYLGDFIEHYAQLGPSQPPDLAQAQDEPR	29	Q00577	Transcriptional activator protein Pur-alpha OS=Homo sapiens OX=9606 GN=PURA PE=1 SV=2	3	1090.85	-0.19	1.101e-17	T4	5989543	yes
AGLELGAEPETIVNSGLISPEGLAIDHIR	29	Q14112	Nidogen-2 OS=Homo sapiens OX=9606 GN=NID2 PE=1 SV=3	3	991.198	2.12	1.112e-17	T4	6.62164e+06	yes
TEAEIAHIALETLEGHQR	18	O75955	Flotillin-1 OS=Homo sapiens OX=9606 GN=FLOT1 PE=1 SV=3	3	673.354	9.1	1.171e-17	N1	1876295	yes
RPcGHPGDTPFGTFTLTGGNVFEYGVK	27	P08603	Complement factor H OS=Homo sapiens OX=9606 GN=CFH PE=1 SV=4	3	971.132	-0.38	1.187e-17	N7	2.38237e+06	yes
LESEETmVLEAHDAQGDVPVTVTVHDFPGK	30	P01024	Complement C3 OS=Homo sapiens OX=9606 GN=C3 PE=1 SV=2	3	1089.53	3.22	1.212e-17	T4	3.9533e+06	yes
cPAPELLGGPSVFLFPPKPK	20	P01860	Immunoglobulin heavy constant gamma 3 OS=Homo sapiens OX=9606 GN=IGHG3 PE=1 SV=2	3	717.732	6.56	1.228e-17	T3	11210785	yes
LHEEEIQELQAQIQEQHVQIDVDVSKPDLTAALR	34	P08670	Vimentin OS=Homo sapiens OX=9606 GN=VIM PE=1 SV=4	4	981.507	-2.43	1.248e-17	T1	3.85177e+06	yes
KFDVNTSAVQVLIEHIGNLDR	21	Q00610	Clathrin heavy chain 1 OS=Homo sapiens OX=9606 GN=CLTC PE=1 SV=5	3	790.089	-3.8	1.257e-17	T10a	5097493	yes
KGSITSVQAIYVPADDLTDPAPATTFAHLDATTVLSR	37	P06576	ATP synthase subunit beta, mitochondrial OS=Homo sapiens OX=9606 GN=ATP5F1B PE=1 SV=3	4	961.508	7.11	1.269e-17	T4		yes
TPEVTcVVVDVSHEDPEVK	19	P01857	Immunoglobulin heavy constant gamma 1 OS=Homo sapiens OX=9606 GN=IGHG1 PE=1 SV=1	3	713.68	-1.01	1.296e-17	T10a	42118288	yes
TPGAAANLELIFVGPQHAGNYR	22	P04217	Alpha-1B-glycoprotein OS=Homo sapiens OX=9606 GN=A1BG PE=1 SV=4	3	766.066	0.09	1.312e-17	T8a	2453128	yes
HLLQAPVDDAQEILHSR	17	Q15436	Protein transport protein Sec23A OS=Homo sapiens OX=9606 GN=SEC23A PE=1 SV=2	3	648.009	-0.97	1.337e-17	T11a	4.10223e+06	yes
VVIHFTDGADGDLADLHR	18	P12111	Collagen alpha-3(VI) chain OS=Homo sapiens OX=9606 GN=COL6A3 PE=1 SV=5	3	650.997	5.25	1.343e-17	N10a	2.7951e+06	yes
VASGPSPGEGISPQSAQAPQAPGDNHVVPVLR	32	Q14764	Major vault protein OS=Homo sapiens OX=9606 GN=MVP PE=1 SV=4	3	1040.53	-1.13	1.485e-17	T4	3.46215e+06	yes
KGDTFScMVGHEALPLAFTQK	21	P01876	Immunoglobulin heavy constant alpha 1 OS=Homo sapiens OX=9606 GN=IGHA1 PE=1 SV=2	3	779.715	-2.3	1.492e-17	T4	29771132	yes
AALAGGTTMIIDHVVPEPESSLTEAYEK	28	Q14195	Dihydropyrimidinase-related protein 3 OS=Homo sapiens OX=9606 GN=DPYSL3 PE=1 SV=1	3	977.15	-4.78	1.517e-17	N1	4.61379e+06	yes
SHTEEDcTEELFDFLHAR	18	P07919	Cytochrome b-c1 complex subunit 6, mitochondrial OS=Homo sapiens OX=9606 GN=UQCRH PE=1 SV=2	3	745.993	1.07	1.52e-17	N5	11844408	yes
FWEVISDEHGIDPTGTYHGDSDLQLDR	27	P07437	Tubulin beta chain OS=Homo sapiens OX=9606 GN=TUBB PE=1 SV=2	3	1034.81	4.52	1.573e-17	T3	6777704	yes
SHTEEDcTEELFDFLHAR	18	P07919	Cytochrome b-c1 complex subunit 6, mitochondrial OS=Homo sapiens OX=9606 GN=UQCRH PE=1 SV=2	3	745.993	1.69	1.619e-17	N3	16334416	yes
THIQDNHDGTYTVAYVPDVTGR	22	P21333	Filamin-A OS=Homo sapiens OX=9606 GN=FLNA PE=1 SV=4	3	820.393	1.84	1.633e-17	T5	4.10424e+06	yes
AFQYVETHGEVcPANWTPDSPTIKPSPAASK	31	P30048	Thioredoxin-dependent peroxide reductase, mitochondrial OS=Homo sapiens OX=9606 GN=PRDX3 PE=1 SV=3	3	1129.21	2.75	1.692e-17	N5	2.33657e+06	yes
KPAAGLSAAPVPTAPAAGAPLMDFGNDFVPPAPR	34	Q9NQC3	Reticulon-4 OS=Homo sapiens OX=9606 GN=RTN4 PE=1 SV=2	3	1091.24	6.82	1.712e-17	T4	10359635	yes
GAQGPAGPAGPPGLIGEQGISGPR	24	P12111	Collagen alpha-3(VI) chain OS=Homo sapiens OX=9606 GN=COL6A3 PE=1 SV=5	3	714.377	3.16	1.722e-17	N11a	13421544	yes
GTVHFAVVITDGHVTGSPcGGIK	23	P12110	Collagen alpha-2(VI) chain OS=Homo sapiens OX=9606 GN=COL6A2 PE=1 SV=4	3	770.394	-1.11	1.763e-17	T9a	19074786	yes
HLLQAPVDDAQEILHSR	17	Q15436	Protein transport protein Sec23A OS=Homo sapiens OX=9606 GN=SEC23A PE=1 SV=2	3	648.009	-0.35	1.787e-17	T1	15466716	yes
TDPHLcDFLETHFLDEEVK	19	P02792	Ferritin light chain OS=Homo sapiens OX=9606 GN=FTL PE=1 SV=2	3	782.363	-0.73	1.808e-17	T3	7.39121e+06	yes
KLHEEEIQELQAQIQEQHVQIDVDVSKPDLTAALR	35	P08670	Vimentin OS=Homo sapiens OX=9606 GN=VIM PE=1 SV=4	4	1013.53	-0.75	1.865e-17	T3	30183540	yes
LLSHcLLVTLAAHLPAEFTPAVHASLDK	28	P69905	Hemoglobin subunit alpha OS=Homo sapiens OX=9606 GN=HBA2 PE=1 SV=2	4	756.917	3.72	1.869e-17	N9a	12367874	yes
VVIHFTDGADGDLADLHR	18	P12111	Collagen alpha-3(VI) chain OS=Homo sapiens OX=9606 GN=COL6A3 PE=1 SV=5	3	650.993	-1.72	1.885e-17	T4	9770507	yes
VGNVQELSELSEQVLETLHDAMHETLcPGVTDAAK	35	P12111	Collagen alpha-3(VI) chain OS=Homo sapiens OX=9606 GN=COL6A3 PE=1 SV=5	4	955.966	0.9	1.894e-17	T4	5.30437e+06	yes
VADALTNAVAHVDDMPNALSALSDLHAHK	29	P69905	Hemoglobin subunit alpha OS=Homo sapiens OX=9606 GN=HBA2 PE=1 SV=2	4	749.875	-3.75	1.904e-17	T1	109709296	yes
NHGLSDEHVFEVIcPSIPGYGFSEASSK	28	P07099	Epoxide hydrolase 1 OS=Homo sapiens OX=9606 GN=EPHX1 PE=1 SV=1	3	1021.8	-6.02	1.981e-17	T4	7954179	yes
DGQPLSLGPNIEIIHEGLDYYALHIR	26	Q8WZ42	Titin OS=Homo sapiens OX=9606 GN=TTN PE=1 SV=4	4	734.132	-3.83	2.009e-17	T6	906359	yes
LGLGIDEDDPTADDTSAAVTEEMPPLEGDDDTSR	34	P07900	Heat shock protein HSP 90-alpha OS=Homo sapiens OX=9606 GN=HSP90AA1 PE=1 SV=5	3	1183.18	-1.62	2.031e-17	T5	2951364	yes
LRVDPVNFKLLSHcLLVTLAAHLPAEFTPAVHASLDK	37	P69905	Hemoglobin subunit alpha OS=Homo sapiens OX=9606 GN=HBA2 PE=1 SV=2	5	819.456	2.7	2.116e-17	T1		yes
FHDFLGDSWGILFSHPR	17	P30041	Peroxiredoxin-6 OS=Homo sapiens OX=9606 GN=PRDX6 PE=1 SV=3	3	677.669	2.65	2.124e-17	T3	27841136	yes
LPEcEADDGcPKPPEIAHGYVEHSVR	26	P00738	Haptoglobin OS=Homo sapiens OX=9606 GN=HP PE=1 SV=1	5	593.274	-1.61	2.144e-17	N4	21721976	yes
VGNVQELSELSEQVLETLHDAMHETLcPGVTDAAK	35	P12111	Collagen alpha-3(VI) chain OS=Homo sapiens OX=9606 GN=COL6A3 PE=1 SV=5	4	955.964	-1.02	2.147e-17	N4		yes
GHYTEGAELVDSVLDVVRK	19	Q13885	Tubulin beta-2A chain OS=Homo sapiens OX=9606 GN=TUBB2A PE=1 SV=1	3	696.36	-5.3	2.157e-17	N6	7.06123e+06	no
HESENLYSIAcDKPQQVR	18	P12110	Collagen alpha-2(VI) chain OS=Homo sapiens OX=9606 GN=COL6A2 PE=1 SV=4	3	725.35	2.37	2.173e-17	N11a	35881400	yes
AHDGGIYAISWSPDSTHLLSASGDK	25	O75083	WD repeat-containing protein 1 OS=Homo sapiens OX=9606 GN=WDR1 PE=1 SV=4	3	862.417	3.25	2.227e-17	T4	1.81124e+06	yes
SLHDPDGLVATYISEVHEHDGHLYLGSFR	29	Q9HDC9	Adipocyte plasma membrane-associated protein OS=Homo sapiens OX=9606 GN=APMAP PE=1 SV=2	4	816.891	-8.28	2.24e-17	T1		yes
cPAPELLGGPSVFLFPPKPK	20	P01860	Immunoglobulin heavy constant gamma 3 OS=Homo sapiens OX=9606 GN=IGHG3 PE=1 SV=2	3	717.733	7.57	2.244e-17	N2	22177204	yes
KPLVLcGDLNVAHEEIDLR	19	P27695	DNA-(apurinic or apyrimidinic site) endonuclease OS=Homo sapiens OX=9606 GN=APEX1 PE=1 SV=2	3	731.06	5.88	2.274e-17	T1	9034104	yes
TSESGELHGLTTEEEFVEGIYK	22	P02766	Transthyretin OS=Homo sapiens OX=9606 GN=TTR PE=1 SV=1	3	819.054	-1.04	2.284e-17	T10a	9983505	yes
LGLGIDEDEVAAEEPNAAVPDEIPPLEGDEDASR	34	P08238	Heat shock protein HSP 90-beta OS=Homo sapiens OX=9606 GN=HSP90AB1 PE=1 SV=4	3	1178.22	-0.42	2.326e-17	T3	7867344	yes
IHYTNTSGVLTLEILDcHTDDSGTYR	26	Q8WZ42	Titin OS=Homo sapiens OX=9606 GN=TTN PE=1 SV=4	3	994.464	-6.15	2.35e-17	N3	5398656	yes
SPQETYDVYcYVDHLDGDVFHLTVPSK	27	P13611	Versican core protein OS=Homo sapiens OX=9606 GN=VCAN PE=1 SV=3	4	796.867	-3.41	2.368e-17	N6	3.62186e+06	yes
SLHDPDGLVATYISEVHEHDGHLYLGSFR	29	Q9HDC9	Adipocyte plasma membrane-associated protein OS=Homo sapiens OX=9606 GN=APMAP PE=1 SV=2	4	816.894	-4.92	2.388e-17	N5	1.8236e+06	yes
KVLGAFSDGLAHLDNLK	17	P02042	Hemoglobin subunit delta OS=Homo sapiens OX=9606 GN=HBD PE=1 SV=2	3	600.001	0.73	2.39e-17	N6	15617026	no
VVIHFTDGADGDLADLHR	18	P12111	Collagen alpha-3(VI) chain OS=Homo sapiens OX=9606 GN=COL6A3 PE=1 SV=5	3	650.992	-1.98	2.404e-17	T1	6735341	yes
VGNVQELSELSEQVLETLHDAmHETLcPGVTDAAK	35	P12111	Collagen alpha-3(VI) chain OS=Homo sapiens OX=9606 GN=COL6A3 PE=1 SV=5	4	959.969	6.07	2.417e-17	T3		yes
DVAPGTLcDVAGWGIVNHAGR	21	P00746	Complement factor D OS=Homo sapiens OX=9606 GN=CFD PE=1 SV=5	3	722.359	3.79	2.423e-17	N1	2.63146e+06	yes
AHIANPSGASTEcFVTDNADGTYQVEYTPFEK	32	O75369	Filamin-B OS=Homo sapiens OX=9606 GN=FLNB PE=1 SV=2	3	1173.86	-2.17	2.456e-17	T5	4395667	yes
RPLIDQVVQTALSETQDPEEVSVTVK	26	Q00610	Clathrin heavy chain 1 OS=Homo sapiens OX=9606 GN=CLTC PE=1 SV=5	3	961.185	8.29	2.493e-17	T9b	4.1379e+06	yes
TcLHYLGEFGEDQIYEAHQQGR	22	Q8WU39	Marginal zone B- and B1-cell-specific protein OS=Homo sapiens OX=9606 GN=MZB1 PE=1 SV=1	3	884.402	-1.31	2.508e-17	N5	9290492	yes
VVIHFTDGADGDLADLHR	18	P12111	Collagen alpha-3(VI) chain OS=Homo sapiens OX=9606 GN=COL6A3 PE=1 SV=5	3	650.993	-1.17	2.519e-17	N1	26445254	yes
VGNVQELSELSEQVLETLHDAmHETLcPGVTDAAK	35	P12111	Collagen alpha-3(VI) chain OS=Homo sapiens OX=9606 GN=COL6A3 PE=1 SV=5	4	959.965	1.95	2.601e-17	T4	17621516	yes
HQGVMVGMGQKDSYVGDEAQSK	22	P60709	Actin, cytoplasmic 1 OS=Homo sapiens OX=9606 GN=ACTB PE=1 SV=1	3	784.363	0.11	2.641e-17	T3	7.30685e+06	no
RPGGEPSPEGTTGQSYNQYSQR	22	P02751	Fibronectin OS=Homo sapiens OX=9606 GN=FN1 PE=1 SV=5	3	799.367	-0.39	2.641e-17	T3	146349616	yes
GAQGPAGPAGPPGLIGEQGISGPR	24	P12111	Collagen alpha-3(VI) chain OS=Homo sapiens OX=9606 GN=COL6A3 PE=1 SV=5	3	714.379	5.52	2.653e-17	N10b	7387904	yes
VPDGLPSALEQLYMEHNNVYTVPDSYFR	28	Q06828	Fibromodulin OS=Homo sapiens OX=9606 GN=FMOD PE=1 SV=2	3	1085.52	0.77	2.744e-17	N3	7.15139e+06	yes
FWEVISDEHGIDPTGTYHGDSDLQLER	27	P04350	Tubulin beta-4A chain OS=Homo sapiens OX=9606 GN=TUBB4A PE=1 SV=2	3	1039.47	-7.33	2.822e-17	T2	15706559	no
TcLHYLGEFGEDQIYEAHQQGR	22	Q8WU39	Marginal zone B- and B1-cell-specific protein OS=Homo sapiens OX=9606 GN=MZB1 PE=1 SV=1	3	884.407	4.02	2.842e-17	N8a	1653107	yes
GPAVGIDLGTTYScVGVFQHGK	22	P11142	Heat shock cognate 71 kDa protein OS=Homo sapiens OX=9606 GN=HSPA8 PE=1 SV=1	3	755.042	-2.09	2.883e-17	N5	8924505	yes
KHEAFESDLAAHQDR	15	P12814	Alpha-actinin-1 OS=Homo sapiens OX=9606 GN=ACTN1 PE=1 SV=2	3	585.281	1.79	2.889e-17	T6	35749908	no
KPVEGYDISFLITNFHTEQMYK	22	P59998	Actin-related protein 2/3 complex subunit 4 OS=Homo sapiens OX=9606 GN=ARPC4 PE=1 SV=3	3	887.444	3.95	2.951e-17	T3	3707160	yes
VVIHFTDGADGDLADLHR	18	P12111	Collagen alpha-3(VI) chain OS=Homo sapiens OX=9606 GN=COL6A3 PE=1 SV=5	3	650.992	-2.11	3.005e-17	N1	8325141	yes
ISDDFGEcccAPYLPGGLHSIR	22	Q9BYD5	Cornifelin OS=Homo sapiens OX=9606 GN=CNFN PE=1 SV=2	3	842.04	0.38	3.008e-17	T8a	8800185	yes
cPEALFQPSFLGMEScGIHETTFNSIMK	28	P60709	Actin, cytoplasmic 1 OS=Homo sapiens OX=9606 GN=ACTB PE=1 SV=1	3	1077.82	-0.54	3.014e-17	T1	27503902	yes
VGNVQELSELSEQVLETLHDAMHETLcPGVTDAAK	35	P12111	Collagen alpha-3(VI) chain OS=Homo sapiens OX=9606 GN=COL6A3 PE=1 SV=5	4	955.964	-0.53	3.09e-17	T1		yes
QYASLTGTQALPPLFSLGYHQSR	23	Q14697	Neutral alpha-glucosidase AB OS=Homo sapiens OX=9606 GN=GANAB PE=1 SV=3	3	845.773	1.55	3.126e-17	T1	6.85339e+06	yes
EEGPYEVEVTYDGVPVPGSPFPLEAVAPTKPSK	33	P21333	Filamin-A OS=Homo sapiens OX=9606 GN=FLNA PE=1 SV=4	3	1162.58	-2.58	3.162e-17	N1	14550506	yes
FWEVISDEHGIDPTGSYHGDSDLQLER	27	Q13885	Tubulin beta-2A chain OS=Homo sapiens OX=9606 GN=TUBB2A PE=1 SV=1	3	1034.81	1.96	3.202e-17	N5	5.08396e+06	no
KTDELPQLVTLPHPNLHGPEILDVPSTVQK	30	P02751	Fibronectin OS=Homo sapiens OX=9606 GN=FN1 PE=1 SV=5	4	829.709	6.31	3.215e-17	T11a	1.35762e+06	yes
LHEEEIQELQAQIQEQHVQIDVDVSKPDLTAALR	34	P08670	Vimentin OS=Homo sapiens OX=9606 GN=VIM PE=1 SV=4	4	981.517	8.26	3.221e-17	N5	33863316	yes
NDPHLcDFIETHYLNEQVK	19	P02794	Ferritin heavy chain OS=Homo sapiens OX=9606 GN=FTH1 PE=1 SV=2	3	791.371	0.43	3.222e-17	T4	15351879	yes
SLHDPDGLVATYISEVHEHDGHLYLGSFR	29	Q9HDC9	Adipocyte plasma membrane-associated protein OS=Homo sapiens OX=9606 GN=APMAP PE=1 SV=2	4	816.892	-7.93	3.231e-17	N1		yes
VIHDNFGIVEGLMTTVHAITATQKTVDGPSGK	32	P04406	Glyceraldehyde-3-phosphate dehydrogenase OS=Homo sapiens OX=9606 GN=GAPDH PE=1 SV=3	4	834.942	6.2	3.275e-17	T6	1.5492e+06	yes
SGPFGQIFRPDNFVFGQSGAGNNWAK	26	Q13885	Tubulin beta-2A chain OS=Homo sapiens OX=9606 GN=TUBB2A PE=1 SV=1	3	933.453	0.16	3.308e-17	N9a	8605027	no
VGNVQELSELSEQVLETLHDAmHETLcPGVTDAAK	35	P12111	Collagen alpha-3(VI) chain OS=Homo sapiens OX=9606 GN=COL6A3 PE=1 SV=5	4	959.97	7.3	3.325e-17	N5		yes
SPQETYDVYcYVDHLDGDVFHLTVPSK	27	P13611	Versican core protein OS=Homo sapiens OX=9606 GN=VCAN PE=1 SV=3	4	796.869	-0.74	3.372e-17	T1	3.66384e+06	yes
FWEVISDEHGIDPAGGYVGDSALQLER	27	Q9BUF5	Tubulin beta-6 chain OS=Homo sapiens OX=9606 GN=TUBB6 PE=1 SV=1	3	987.479	5.93	3.457e-17	T4	11888601	yes
VGNVQELSELSEQVLETLHDAmHETLcPGVTDAAK	35	P12111	Collagen alpha-3(VI) chain OS=Homo sapiens OX=9606 GN=COL6A3 PE=1 SV=5	4	959.965	1.43	3.466e-17	N3	6573863	yes
TPSSYGAGELLDFSLADAVNQEFLTTR	27	P17661	Desmin OS=Homo sapiens OX=9606 GN=DES PE=1 SV=3	3	968.146	4.46	3.534e-17	N1	66246760	yes
TcLHYLGEFGEDQIYEAHQQGR	22	Q8WU39	Marginal zone B- and B1-cell-specific protein OS=Homo sapiens OX=9606 GN=MZB1 PE=1 SV=1	3	884.4	-3.85	3.565e-17	N2	1.35856e+06	yes
HQGSELHFPSVQPSDAGVYIcTcR	24	P98160	Basement membrane-specific heparan sulfate proteoglycan core protein OS=Homo sapiens OX=9606 GN=HSPG2 PE=1 SV=4	3	915.754	-0.95	3.596e-17	N1	7.21578e+06	yes
VPIPWVSGTSASTPVFGGILSLINEHR	27	O14773	Tripeptidyl-peptidase 1 OS=Homo sapiens OX=9606 GN=TPP1 PE=1 SV=2	3	945.511	-0.21	3.597e-17	T5		yes
FGGEHVPNSPFQVTALAGDQPSVQPPLR	28	P21333	Filamin-A OS=Homo sapiens OX=9606 GN=FLNA PE=1 SV=4	3	982.507	5.08	3.62e-17	T3	55065380	yes
DIKEKLcYVALDFEQEMATAASSSSLEK	28	P60709	Actin, cytoplasmic 1 OS=Homo sapiens OX=9606 GN=ACTB PE=1 SV=1	3	1055.17	-3.46	3.65e-17	T5	7.9058e+06	yes
AENEAGVGHPSEPTEILSIEDPTSPPSPPLDLHVTDAGR	39	Q8WZ42	Titin OS=Homo sapiens OX=9606 GN=TTN PE=1 SV=4	4	1008.74	-1.5	3.678e-17	T6	5605315	yes
GDQDAGAcEVNPLAcLPQAAAcAPDLPAFSHGGFSHN	37	Q16853	Membrane primary amine oxidase OS=Homo sapiens OX=9606 GN=AOC3 PE=1 SV=3	4	956.429	6.84	3.699e-17	N4	17243380	yes
ELQAQLQEQQVQVEMDMSKPDLTAALR	27	P17661	Desmin OS=Homo sapiens OX=9606 GN=DES PE=1 SV=3	3	1033.86	5.69	3.701e-17	N5	35964232	yes
cQcDELcSYYQSccTDYTAEcKPQVTR	27	P04004	Vitronectin OS=Homo sapiens OX=9606 GN=VTN PE=1 SV=1	3	1161.46	0.25	3.729e-17	N2		yes
LPTGYYFGASAGTGDLSDNHDIISMK	26	Q12907	Vesicular integral-membrane protein VIP36 OS=Homo sapiens OX=9606 GN=LMAN2 PE=1 SV=1	3	910.76	-1.7	3.801e-17	T1	3562254	yes
LLSHcLLVTLAAHLPAEFTPAVHASLDK	28	P69905	Hemoglobin subunit alpha OS=Homo sapiens OX=9606 GN=HBA2 PE=1 SV=2	4	756.916	2.69	3.801e-17	T2	109914408	yes
TPEVTcVVVDVSHEDPEVK	19	P01857	Immunoglobulin heavy constant gamma 1 OS=Homo sapiens OX=9606 GN=IGHG1 PE=1 SV=1	3	713.684	5.2	3.804e-17	N10a	43714408	yes
FHDFLGDSWGILFSHPR	17	P30041	Peroxiredoxin-6 OS=Homo sapiens OX=9606 GN=PRDX6 PE=1 SV=3	3	677.667	-0.27	3.923e-17	N5	30855408	yes
LLSHcLLVTLAAHLPAEFTPAVHASLDK	28	P69905	Hemoglobin subunit alpha OS=Homo sapiens OX=9606 GN=HBA2 PE=1 SV=2	4	756.914	-0.26	3.927e-17	T4	109451352	yes
GAQGPAGPAGPPGLIGEQGISGPR	24	P12111	Collagen alpha-3(VI) chain OS=Homo sapiens OX=9606 GN=COL6A3 PE=1 SV=5	3	714.378	4.99	3.957e-17	T10a	9047287	yes
ELQAQLQEQQVQVEMDMSKPDLTAALR	27	P17661	Desmin OS=Homo sapiens OX=9606 GN=DES PE=1 SV=3	3	1033.85	-3.29	3.974e-17	N5	35964232	yes
GTVHFAVVITDGHVTGSPcGGIK	23	P12110	Collagen alpha-2(VI) chain OS=Homo sapiens OX=9606 GN=COL6A2 PE=1 SV=4	3	770.396	1.21	3.987e-17	N10a	21627086	yes
cPETLFQPSFIGMESAGIHETTYNSIMK	28	P62736	Actin, aortic smooth muscle OS=Homo sapiens OX=9606 GN=ACTA2 PE=1 SV=1	3	1063.49	-5.08	3.993e-17	T1	3.98683e+06	no
GAQGPAGPAGPPGLIGEQGISGPR	24	P12111	Collagen alpha-3(VI) chain OS=Homo sapiens OX=9606 GN=COL6A3 PE=1 SV=5	3	714.377	3.15	4.052e-17	N10a	10568305	yes
cPAPELLGGPSVFLFPPKPK	20	P01860	Immunoglobulin heavy constant gamma 3 OS=Homo sapiens OX=9606 GN=IGHG3 PE=1 SV=2	3	717.729	2.39	4.075e-17	T4	110967056	yes
LPESENLQEFWDNLIGGVDMVTDDDRR	27	P49327	Fatty acid synthase OS=Homo sapiens OX=9606 GN=FASN PE=1 SV=3	3	1055.16	-1.13	4.076e-17	N4		yes
MVQEQccHSQLEELHcATGISLANEQDR	28	P23142	Fibulin-1 OS=Homo sapiens OX=9606 GN=FBLN1 PE=1 SV=4	3	1115.16	3.64	4.095e-17	T1	4.02639e+06	yes
IEVEQALAHPYLEQYYDPSDEPIAEAPFK	29	P28482	Mitogen-activated protein kinase 1 OS=Homo sapiens OX=9606 GN=MAPK1 PE=1 SV=3	3	1121.54	0.16	4.113e-17	T5	6.409e+06	yes
RDELLAQHAAGALGLPDLVAVLTR	24	P58107	Epiplakin OS=Homo sapiens OX=9606 GN=EPPK1 PE=1 SV=3	3	833.806	0.06	4.137e-17	T8a	3491488	yes
AHDGGIYAISWSPDSTHLLSASGDK	25	O75083	WD repeat-containing protein 1 OS=Homo sapiens OX=9606 GN=WDR1 PE=1 SV=4	3	862.413	-0.88	4.184e-17	T3	3.56783e+06	yes
LLSHcLLVTLAAHLPAEFTPAVHASLDK	28	P69905	Hemoglobin subunit alpha OS=Homo sapiens OX=9606 GN=HBA2 PE=1 SV=2	5	605.733	0.48	4.254e-17	N5	52369900	yes
SHTEEDcTEELFDFLHAR	18	P07919	Cytochrome b-c1 complex subunit 6, mitochondrial OS=Homo sapiens OX=9606 GN=UQCRH PE=1 SV=2	3	745.997	6.58	4.303e-17	T5	14087156	yes
KPLVLcGDLNVAHEEIDLR	19	P27695	DNA-(apurinic or apyrimidinic site) endonuclease OS=Homo sapiens OX=9606 GN=APEX1 PE=1 SV=2	3	731.06	4.84	4.341e-17	T2	4.09416e+06	yes
GTVHFAVVITDGHVTGSPcGGIK	23	P12110	Collagen alpha-2(VI) chain OS=Homo sapiens OX=9606 GN=COL6A2 PE=1 SV=4	3	770.394	-1.53	4.346e-17	N1	11686431	yes
GAQGPAGPAGPPGLIGEQGISGPR	24	P12111	Collagen alpha-3(VI) chain OS=Homo sapiens OX=9606 GN=COL6A3 PE=1 SV=5	3	714.376	1.64	4.348e-17	N6	9989994	yes
FHDFLGDSWGILFSHPR	17	P30041	Peroxiredoxin-6 OS=Homo sapiens OX=9606 GN=PRDX6 PE=1 SV=3	3	677.666	-1.1	4.356e-17	T5	40404292	yes
VQSTELcAGHLAGGTDScQGDSGGPLVcFEK	31	P00747	Plasminogen OS=Homo sapiens OX=9606 GN=PLG PE=1 SV=2	3	1079.82	3.64	4.376e-17	T1	3.34554e+06	yes
GFSGLQGPPGPPGSPGEQGPSGASGPAGPR	30	P02452	Collagen alpha-1(I) chain OS=Homo sapiens OX=9606 GN=COL1A1 PE=1 SV=6	3	886.427	-1.39	4.403e-17	N6	112726232	yes
LHEEEIQELQAQIQEQHVQIDVDVSKPDLTAALR	34	P08670	Vimentin OS=Homo sapiens OX=9606 GN=VIM PE=1 SV=4	4	981.514	4.88	4.494e-17	T10a	4769559	yes
FQSSAVmALQEAcEAYLVGLFEDTNLcAIHAK	32	P68431	Histone H3.1 OS=Homo sapiens OX=9606 GN=H3C12 PE=1 SV=2	4	901.431	1.61	4.51e-17	T2	4.1904e+06	yes
NHGLSDEHVFEVIcPSIPGYGFSEASSK	28	P07099	Epoxide hydrolase 1 OS=Homo sapiens OX=9606 GN=EPHX1 PE=1 SV=1	3	1021.81	1.87	4.522e-17	N4	7665664	yes
LHHVSSLAWLDEHTLVTTSHDASVK	25	O75083	WD repeat-containing protein 1 OS=Homo sapiens OX=9606 GN=WDR1 PE=1 SV=4	4	696.608	-0.77	4.564e-17	N1	4.19549e+06	yes
SYIYSGSHDGHINYWDSETGENDSFAGK	28	O75083	WD repeat-containing protein 1 OS=Homo sapiens OX=9606 GN=WDR1 PE=1 SV=4	3	1046.11	-2.42	4.704e-17	N5	1.67413e+06	yes
KVADALTNAVAHVDDmPNALSALSDLHAHK	30	P69905	Hemoglobin subunit alpha OS=Homo sapiens OX=9606 GN=HBA2 PE=1 SV=2	4	785.901	0.57	4.712e-17	T1	12921583	yes
ELEQVcNPIISGLYQGAGGPGPGGFGAQGPK	31	P0DMV8	Heat shock 70 kDa protein 1A OS=Homo sapiens OX=9606 GN=HSPA1A PE=1 SV=1	3	1019.17	-1.06	4.737e-17	T7	9930354	yes
cPEALFQPSFLGMEScGIHETTFNSIMK	28	P60709	Actin, cytoplasmic 1 OS=Homo sapiens OX=9606 GN=ACTB PE=1 SV=1	3	1077.83	6.58	4.874e-17	N4	24586550	yes
KELEQVcNPIISGLYQGAGGPGPGGFGAQGPK	32	P0DMV8	Heat shock 70 kDa protein 1A OS=Homo sapiens OX=9606 GN=HSPA1A PE=1 SV=1	3	1061.87	-0.26	4.882e-17	T5	1.72261e+06	yes
SPEEGAETPVYLALLPPDAEGPHGQFVSEK	30	P16152	Carbonyl reductase [NADPH] 1 OS=Homo sapiens OX=9606 GN=CBR1 PE=1 SV=3	3	1055.52	1.88	4.889e-17	N5	8646621	yes
LGLGIDEDEVAAEEPNAAVPDEIPPLEGDEDASR	34	P08238	Heat shock protein HSP 90-beta OS=Homo sapiens OX=9606 GN=HSP90AB1 PE=1 SV=4	3	1178.22	3.66	4.898e-17	T4	9769786	yes
SPQETYDVYcYVDHLDGDVFHLTVPSK	27	P13611	Versican core protein OS=Homo sapiens OX=9606 GN=VCAN PE=1 SV=3	4	796.87	0.32	4.915e-17	T5	9497292	yes
SGPFGQIFRPDNFVFGQSGAGNNWAK	26	Q13885	Tubulin beta-2A chain OS=Homo sapiens OX=9606 GN=TUBB2A PE=1 SV=1	3	933.453	0.61	4.981e-17	T9b	16000424	no
MALIQMGSVEEAVQALIDLHNHDLGENHHLR	31	P26599	Polypyrimidine tract-binding protein 1 OS=Homo sapiens OX=9606 GN=PTBP1 PE=1 SV=2	5	698.952	-0.98	4.992e-17	T3		yes
TPGAAANLELIFVGPQHAGNYR	22	P04217	Alpha-1B-glycoprotein OS=Homo sapiens OX=9606 GN=A1BG PE=1 SV=4	3	766.066	-0.3	5.015e-17	N9a	4607418	yes
FHDFLGDSWGILFSHPR	17	P30041	Peroxiredoxin-6 OS=Homo sapiens OX=9606 GN=PRDX6 PE=1 SV=3	3	677.668	1.39	5.041e-17	T4	29148130	yes
VAPEEHPVLLTEAPLNPKANR	21	P60709	Actin, cytoplasmic 1 OS=Homo sapiens OX=9606 GN=ACTB PE=1 SV=1	3	765.753	-0.51	5.198e-17	T3	48524508	yes
GPAVGIDLGTTYScVGVFQHGK	22	P11142	Heat shock cognate 71 kDa protein OS=Homo sapiens OX=9606 GN=HSPA8 PE=1 SV=1	3	755.044	0.42	5.247e-17	N2	3.82865e+06	yes
HYcNHNEDAGVTcSDGSDLELR	22	Q86VB7	Scavenger receptor cysteine-rich type 1 protein M130 OS=Homo sapiens OX=9606 GN=CD163 PE=1 SV=2	3	850.352	-0.02	5.263e-17	T5	2.37113e+06	yes
ELEQVcNPIISGLYQGAGGPGPGGFGAQGPK	31	P0DMV8	Heat shock 70 kDa protein 1A OS=Homo sapiens OX=9606 GN=HSPA1A PE=1 SV=1	3	1019.17	-0.37	5.406e-17	N8a	5.49619e+06	yes
IEVEQALAHPYLEQYYDPSDEPIAEAPFK	29	P28482	Mitogen-activated protein kinase 1 OS=Homo sapiens OX=9606 GN=MAPK1 PE=1 SV=3	3	1121.54	1.5	5.505e-17	N2	2265835	yes
GYQLSDVDGVTcEDIDEcALPTGGHIcSYR	30	P23142	Fibulin-1 OS=Homo sapiens OX=9606 GN=FBLN1 PE=1 SV=4	3	1129.82	-2.3	5.57e-17	T1	2.95173e+06	yes
VVIHFTDGADGDLADLHR	18	P12111	Collagen alpha-3(VI) chain OS=Homo sapiens OX=9606 GN=COL6A3 PE=1 SV=5	3	650.993	-1.43	5.574e-17	N4	11789249	yes
GDAGPPGPAGPAGPPGPIGNVGAPGAKGAR	30	P02452	Collagen alpha-1(I) chain OS=Homo sapiens OX=9606 GN=COL1A1 PE=1 SV=6	3	839.771	1.1	5.64e-17	N6	28361064	yes
KFDVNTSAVQVLIEHIGNLDR	21	Q00610	Clathrin heavy chain 1 OS=Homo sapiens OX=9606 GN=CLTC PE=1 SV=5	3	790.091	-1.49	5.642e-17	T10a	5097493	yes
FHDFLGDSWGILFSHPR	17	P30041	Peroxiredoxin-6 OS=Homo sapiens OX=9606 GN=PRDX6 PE=1 SV=3	3	677.666	-1.42	5.648e-17	T2	29386234	yes
TPGAAANLELIFVGPQHAGNYR	22	P04217	Alpha-1B-glycoprotein OS=Homo sapiens OX=9606 GN=A1BG PE=1 SV=4	3	766.067	0.82	5.696e-17	N11a	2.67052e+06	yes
TPGAAANLELIFVGPQHAGNYR	22	P04217	Alpha-1B-glycoprotein OS=Homo sapiens OX=9606 GN=A1BG PE=1 SV=4	3	766.065	-1.74	5.713e-17	N8a	1.38866e+06	yes
VGNVQELSELSEQVLETLHDAMHETLcPGVTDAAK	35	P12111	Collagen alpha-3(VI) chain OS=Homo sapiens OX=9606 GN=COL6A3 PE=1 SV=5	4	955.964	-0.83	5.788e-17	N5	2.90618e+06	yes
TPEVTcVVVDVSHEDPEVK	19	P01857	Immunoglobulin heavy constant gamma 1 OS=Homo sapiens OX=9606 GN=IGHG1 PE=1 SV=1	3	713.681	0.46	5.802e-17	T8a	90688088	yes
KPVEGYDISFLITNFHTEQMYK	22	P59998	Actin-related protein 2/3 complex subunit 4 OS=Homo sapiens OX=9606 GN=ARPC4 PE=1 SV=3	3	887.439	-1.53	5.827e-17	T5	5065392	yes
KLHEEEIQELQAQIQEQHVQIDVDVSKPDLTAALR	35	P08670	Vimentin OS=Homo sapiens OX=9606 GN=VIM PE=1 SV=4	4	1013.53	-2.54	5.873e-17	T1	57383968	yes
KSDLFQEDLYPPTAGPDPALTAEEWLGGR	29	P31146	Coronin-1A OS=Homo sapiens OX=9606 GN=CORO1A PE=1 SV=4	3	1058.53	6.71	5.936e-17	T4	4.3347e+06	yes
LLSHcLLVTLAAHLPAEFTPAVHASLDK	28	P69905	Hemoglobin subunit alpha OS=Homo sapiens OX=9606 GN=HBA2 PE=1 SV=2	4	756.913	-0.8	5.943e-17	T7	47749464	yes
VGVVQYSHEGTFEAIQLDDER	21	P12110	Collagen alpha-2(VI) chain OS=Homo sapiens OX=9606 GN=COL6A2 PE=1 SV=4	3	798.052	-0.59	5.959e-17	N1	9402700	yes
VVIHFTDGADGDLADLHR	18	P12111	Collagen alpha-3(VI) chain OS=Homo sapiens OX=9606 GN=COL6A3 PE=1 SV=5	3	650.994	-0.21	6.007e-17	T3	4.46747e+06	yes
NHLVEIPPNLPSSLVELR	18	P21810	Biglycan OS=Homo sapiens OX=9606 GN=BGN PE=1 SV=2	3	676.379	-3.35	6.028e-17	T9b	2.25009e+06	yes
LHEEEIQELQAQIQEQHVQIDVDVSKPDLTAALR	34	P08670	Vimentin OS=Homo sapiens OX=9606 GN=VIM PE=1 SV=4	4	981.517	8.14	6.085e-17	T11a	1.36381e+06	yes
ccVEcPPcPAPPVAGPSVFLFPPKPK	26	P01859	Immunoglobulin heavy constant gamma 2 OS=Homo sapiens OX=9606 GN=IGHG2 PE=1 SV=2	3	970.148	9.38	6.235e-17	N9a	1155985	yes
LGLGIDEDEVAAEEPNAAVPDEIPPLEGDEDASR	34	P08238	Heat shock protein HSP 90-beta OS=Homo sapiens OX=9606 GN=HSP90AB1 PE=1 SV=4	3	1178.23	6.54	6.305e-17	N5	10766109	yes
KLEGDASDFHEQIADLQAQIAELK	24	P35749	Myosin-11 OS=Homo sapiens OX=9606 GN=MYH11 PE=1 SV=3	3	890.453	0.62	6.318e-17	N5	1.67751e+06	yes
HQGVMVGMGQKDSYVGDEAQSK	22	P60709	Actin, cytoplasmic 1 OS=Homo sapiens OX=9606 GN=ACTB PE=1 SV=1	3	784.361	-2.41	6.485e-17	T5	8.05182e+06	no
AENEAGVGHPSEPTEILSIEDPTSPPSPPLDLHVTDAGR	39	Q8WZ42	Titin OS=Homo sapiens OX=9606 GN=TTN PE=1 SV=4	4	1008.74	-6.1	6.668e-17	T6	4.3949e+06	yes
VADALTNAVAHVDDMPNALSALSDLHAHK	29	P69905	Hemoglobin subunit alpha OS=Homo sapiens OX=9606 GN=HBA2 PE=1 SV=2	4	749.877	-1.25	6.719e-17	N4	61249812	yes
SKDDQVTVIGAGVTLHEALAAAELLK	26	P29401	Transketolase OS=Homo sapiens OX=9606 GN=TKT PE=1 SV=3	3	883.819	-1.13	6.803e-17	T8b	670471	yes
HVGDLGNVTADKDGVADVSIEDSVISLSGDHcIIGR	36	P00441	Superoxide dismutase [Cu-Zn] OS=Homo sapiens OX=9606 GN=SOD1 PE=1 SV=2	4	930.962	3.9	6.836e-17	T2	2.82791e+06	yes
AFQYVETHGEVcPANWTPDSPTIKPSPAASK	31	P30048	Thioredoxin-dependent peroxide reductase, mitochondrial OS=Homo sapiens OX=9606 GN=PRDX3 PE=1 SV=3	4	847.156	-3.62	7.185e-17	T4	7651583	yes
DNccILDERFGSYcPTTcGIADFLSTYQTK	30	P02679	Fibrinogen gamma chain OS=Homo sapiens OX=9606 GN=FGG PE=1 SV=3	3	1198.19	-0.73	7.22e-17	N2		yes
GPAVGIDLGTTYScVGVFQHGK	22	P11142	Heat shock cognate 71 kDa protein OS=Homo sapiens OX=9606 GN=HSPA8 PE=1 SV=1	3	755.045	1.8	7.275e-17	N8b	1.35853e+06	yes
AGHPFMWNQHLGYVLTcPSNLGTGLR	26	P06732	Creatine kinase M-type OS=Homo sapiens OX=9606 GN=CKM PE=1 SV=2	3	976.144	-2.45	7.579e-17	T6	13271975	yes
TPGAAANLELIFVGPQHAGNYR	22	P04217	Alpha-1B-glycoprotein OS=Homo sapiens OX=9606 GN=A1BG PE=1 SV=4	3	766.067	1.29	7.607e-17	T10a	3.21162e+06	yes
HESENLYSIAcDKPQQVR	18	P12110	Collagen alpha-2(VI) chain OS=Homo sapiens OX=9606 GN=COL6A2 PE=1 SV=4	3	725.35	2.09	7.771e-17	N10b	44482428	yes
LHEEEIQELQAQIQEQHVQIDVDVSKPDLTAALR	34	P08670	Vimentin OS=Homo sapiens OX=9606 GN=VIM PE=1 SV=4	4	981.516	6.91	7.858e-17	N6	4.71762e+06	yes
LSGAEPDDEEYQEFEEMLEHAESAQDFASR	30	Q96GC9	Vacuole membrane protein 1 OS=Homo sapiens OX=9606 GN=VMP1 PE=1 SV=1	3	1153.82	3.26	7.914e-17	T5		yes
EGcVcDAGFVLSGDTcVPVGQcGcLHDDR	29	Q9Y6R7	IgGFc-binding protein OS=Homo sapiens OX=9606 GN=FCGBP PE=1 SV=3	3	1080.78	-0.58	7.943e-17	N5	12451768	yes
MALIQMGSVEEAVQALIDLHNHDLGENHHLR	31	P26599	Polypyrimidine tract-binding protein 1 OS=Homo sapiens OX=9606 GN=PTBP1 PE=1 SV=2	5	698.956	5.09	7.972e-17	T9a	1.48547e+06	yes
IDDPTDSKPEDWDKPEHIPDPDAK	24	P27797	Calreticulin OS=Homo sapiens OX=9606 GN=CALR PE=1 SV=1	3	920.759	-0.23	8.155e-17	T5	8.15174e+06	yes
TPGAAANLELIFVGPQHAGNYR	22	P04217	Alpha-1B-glycoprotein OS=Homo sapiens OX=9606 GN=A1BG PE=1 SV=4	3	766.069	4.43	8.235e-17	T10a	3.21162e+06	yes
ALGALVDScAPGLcPDWDSWDASKPVTNAR	30	P21333	Filamin-A OS=Homo sapiens OX=9606 GN=FLNA PE=1 SV=4	3	1077.17	-5.25	8.311e-17	N1	33193364	yes
GPAVGIDLGTTYScVGVFQHGK	22	P11142	Heat shock cognate 71 kDa protein OS=Homo sapiens OX=9606 GN=HSPA8 PE=1 SV=1	3	755.043	-1.24	8.374e-17	N8a	2.71331e+06	yes
cPETLFQPSFIGMESAGIHETTYNSIMK	28	P62736	Actin, aortic smooth muscle OS=Homo sapiens OX=9606 GN=ACTA2 PE=1 SV=1	3	1063.5	0.13	8.488e-17	T4	3.31734e+06	no
VADALTNAVAHVDDMPNALSALSDLHAHK	29	P69905	Hemoglobin subunit alpha OS=Homo sapiens OX=9606 GN=HBA2 PE=1 SV=2	4	749.876	-1.8	8.537e-17	N5	351414080	yes
HQGVMVGMGQKDSYVGDEAQSK	22	P60709	Actin, cytoplasmic 1 OS=Homo sapiens OX=9606 GN=ACTB PE=1 SV=1	3	784.364	0.94	8.537e-17	N5	13426278	no
FPVFNPATEEELcQVEEGDKEDVDK	25	P00352	Aldehyde dehydrogenase 1A1 OS=Homo sapiens OX=9606 GN=ALDH1A1 PE=1 SV=2	3	975.445	2.53	8.643e-17	N5	2.85914e+06	yes
SPEEGAETPVYLALLPPDAEGPHGQFVSEK	30	P16152	Carbonyl reductase [NADPH] 1 OS=Homo sapiens OX=9606 GN=CBR1 PE=1 SV=3	3	1055.52	3.62	8.973e-17	T2	6.36848e+06	yes
KFPVFNPATEEELcQVEEGDKEDVDK	26	P00352	Aldehyde dehydrogenase 1A1 OS=Homo sapiens OX=9606 GN=ALDH1A1 PE=1 SV=2	4	763.858	0.66	9.018e-17	N1	1.63114e+06	yes
GPAVGIDLGTTYScVGVFQHGK	22	P11142	Heat shock cognate 71 kDa protein OS=Homo sapiens OX=9606 GN=HSPA8 PE=1 SV=1	3	755.045	1.24	9.208e-17	T10a	1.8499e+06	yes
GYQLSDVDGVTcEDIDEcALPTGGHIcSYR	30	P23142	Fibulin-1 OS=Homo sapiens OX=9606 GN=FBLN1 PE=1 SV=4	3	1129.82	-1.96	9.282e-17	T1		yes
TPSSYGAGELLDFSLADAVNQEFLTTRTNEK	31	P17661	Desmin OS=Homo sapiens OX=9606 GN=DES PE=1 SV=3	3	1125.55	3.37	9.351e-17	N1	3.8497e+06	yes
VADALTNAVAHVDDMPNALSALSDLHAHK	29	P69905	Hemoglobin subunit alpha OS=Homo sapiens OX=9606 GN=HBA2 PE=1 SV=2	4	749.877	-0.73	9.567e-17	N4	1458896896	yes
GYQLSDVDGVTcEDIDEcALPTGGHIcSYR	30	P23142	Fibulin-1 OS=Homo sapiens OX=9606 GN=FBLN1 PE=1 SV=4	3	1129.83	1.81	9.65e-17	N5	2.05128e+06	yes
FQSSHHPTDITSLDQYVER	19	P14625	Endoplasmin OS=Homo sapiens OX=9606 GN=HSP90B1 PE=1 SV=1	3	754.026	-0.4	9.726e-17	T3	50258864	yes
TPEVTcVVVDVSHEDPEVK	19	P01857	Immunoglobulin heavy constant gamma 1 OS=Homo sapiens OX=9606 GN=IGHG1 PE=1 SV=1	3	713.682	2.13	9.745e-17	T9a	52393376	yes
GAQGPAGPAGPPGLIGEQGISGPR	24	P12111	Collagen alpha-3(VI) chain OS=Homo sapiens OX=9606 GN=COL6A3 PE=1 SV=5	3	714.378	4.97	9.848e-17	T10b	3.28222e+06	yes
RDELLAQHAAGALGLPDLVAVLTR	24	P58107	Epiplakin OS=Homo sapiens OX=9606 GN=EPPK1 PE=1 SV=3	3	833.808	2.2	1.002e-16	N8a	3.43075e+06	yes
SNPDQADVDHDFVGDAcDSDQDQDGDGHQDSR	32	P49747	Cartilage oligomeric matrix protein OS=Homo sapiens OX=9606 GN=COMP PE=1 SV=2	3	1173.12	1.54	1.004e-16	N3	2.70173e+06	yes
VVIHFTDGADGDLADLHR	18	P12111	Collagen alpha-3(VI) chain OS=Homo sapiens OX=9606 GN=COL6A3 PE=1 SV=5	3	650.996	2.79	1.016e-16	N5	8058564	yes
HQGVMVGMGQKDSYVGDEAQSK	22	P60709	Actin, cytoplasmic 1 OS=Homo sapiens OX=9606 GN=ACTB PE=1 SV=1	3	784.364	1.03	1.019e-16	T2	2.5716e+06	no
KPAAGLSAAPVPTAPAAGAPLMDFGNDFVPPAPR	34	Q9NQC3	Reticulon-4 OS=Homo sapiens OX=9606 GN=RTN4 PE=1 SV=2	3	1091.24	6.26	1.023e-16	T2	2.67057e+06	yes
LPTGYYFGASAGTGDLSDNHDIISMK	26	Q12907	Vesicular integral-membrane protein VIP36 OS=Homo sapiens OX=9606 GN=LMAN2 PE=1 SV=1	3	910.761	-1.17	1.04e-16	N6	965622	yes
TcLHYLGEFGEDQIYEAHQQGR	22	Q8WU39	Marginal zone B- and B1-cell-specific protein OS=Homo sapiens OX=9606 GN=MZB1 PE=1 SV=1	3	884.4	-2.9	1.056e-16	T8a	2.09362e+06	yes
VADALTNAVAHVDDMPNALSALSDLHAHK	29	P69905	Hemoglobin subunit alpha OS=Homo sapiens OX=9606 GN=HBA2 PE=1 SV=2	4	749.876	-2.47	1.058e-16	N6	14121510	yes
LGVNNISGIEEVNMFTNQGTVIHFNNPK	28	P20290	Transcription factor BTF3 OS=Homo sapiens OX=9606 GN=BTF3 PE=1 SV=1	3	1029.51	-2.34	1.064e-16	T5	2.1196e+06	yes
DELHIVEAEAMNYEGSPIKVTLATLK	26	P06748	Nucleophosmin OS=Homo sapiens OX=9606 GN=NPM1 PE=1 SV=2	3	957.832	0.09	1.08e-16	T4		yes
HSSVYPTQEELEAVQNMVSHTER	23	Q12906	Interleukin enhancer-binding factor 3 OS=Homo sapiens OX=9606 GN=ILF3 PE=1 SV=3	3	891.086	0.98	1.083e-16	T5	6.55657e+06	yes
TPGAAANLELIFVGPQHAGNYR	22	P04217	Alpha-1B-glycoprotein OS=Homo sapiens OX=9606 GN=A1BG PE=1 SV=4	3	766.067	1.75	1.096e-16	N10a	2860923	yes
APSVALPVAQVPTDPGHFSVLLDVK	25	O14558	Heat shock protein beta-6 OS=Homo sapiens OX=9606 GN=HSPB6 PE=1 SV=2	3	853.14	1.59	1.11e-16	T6	27271710	yes
VVIHFTDGADGDLADLHR	18	P12111	Collagen alpha-3(VI) chain OS=Homo sapiens OX=9606 GN=COL6A3 PE=1 SV=5	3	650.997	4.21	1.135e-16	T4	9770507	yes
FHDFLGDSWGILFSHPR	17	P30041	Peroxiredoxin-6 OS=Homo sapiens OX=9606 GN=PRDX6 PE=1 SV=3	3	677.67	3.95	1.137e-16	N4	49680836	yes
KLEGDASDFHEQIADLQAQIAELK	24	P35749	Myosin-11 OS=Homo sapiens OX=9606 GN=MYH11 PE=1 SV=3	3	890.452	-0.2	1.147e-16	N1	6.63662e+06	yes
TPEVTcVVVDVSHEDPEVQFK	21	P01860	Immunoglobulin heavy constant gamma 3 OS=Homo sapiens OX=9606 GN=IGHG3 PE=1 SV=2	3	805.393	4.49	1.147e-16	N8a	8606914	yes
cPETLFQPSFIGmESAGIHETTYNSImK	28	P62736	Actin, aortic smooth muscle OS=Homo sapiens OX=9606 GN=ACTA2 PE=1 SV=1	3	1074.16	0.26	1.148e-16	N1	28029210	no
HPGDFGADAQGAMNKALELFR	21	P02144	Myoglobin OS=Homo sapiens OX=9606 GN=MB PE=1 SV=2	3	749.032	-0.73	1.155e-16	T6	10233006	yes
VADALTNAVAHVDDMPNALSALSDLHAHK	29	P69905	Hemoglobin subunit alpha OS=Homo sapiens OX=9606 GN=HBA2 PE=1 SV=2	4	749.878	0.49	1.163e-16	T4	5010720	yes
VAPEEHPVLLTEAPLNPKANR	21	P60709	Actin, cytoplasmic 1 OS=Homo sapiens OX=9606 GN=ACTB PE=1 SV=1	3	765.753	-0.99	1.171e-16	T3	48524508	yes
MEGMKGcPAVLPIDHVYGTLGIVGATTTQR	30	Q15063	Periostin OS=Homo sapiens OX=9606 GN=POSTN PE=1 SV=2	3	1058.21	6.35	1.178e-16	T3	3.56995e+06	yes
GAQGPAGPAGPPGLIGEQGISGPR	24	P12111	Collagen alpha-3(VI) chain OS=Homo sapiens OX=9606 GN=COL6A3 PE=1 SV=5	3	714.38	6.72	1.188e-16	N10b	7387904	yes
ELQAQLQEQQVQVEMDMSKPDLTAALR	27	P17661	Desmin OS=Homo sapiens OX=9606 GN=DES PE=1 SV=3	3	1033.85	-0.25	1.191e-16	N1	18169600	yes
LHHVSSLAWLDEHTLVTTSHDASVK	25	O75083	WD repeat-containing protein 1 OS=Homo sapiens OX=9606 GN=WDR1 PE=1 SV=4	5	557.487	-1.82	1.193e-16	T8b	3919384	yes
VADALTNAVAHVDDMPNALSALSDLHAHK	29	P69905	Hemoglobin subunit alpha OS=Homo sapiens OX=9606 GN=HBA2 PE=1 SV=2	4	749.878	0.3	1.197e-16	N5	351414080	yes
FQSSHHPTDITSLDQYVER	19	P14625	Endoplasmin OS=Homo sapiens OX=9606 GN=HSP90B1 PE=1 SV=1	3	754.025	-0.82	1.198e-16	T10b	14238441	yes
SPQETYDVYcYVDHLDGDVFHLTVPSK	27	P13611	Versican core protein OS=Homo sapiens OX=9606 GN=VCAN PE=1 SV=3	4	796.869	-0.44	1.198e-16	T4	4.27168e+06	yes
TSESGELHGLTTEEEFVEGIYK	22	P02766	Transthyretin OS=Homo sapiens OX=9606 GN=TTR PE=1 SV=1	3	819.055	0.12	1.209e-16	N9a	16934956	yes
MVQEQccHSQLEELHcATGISLANEQDR	28	P23142	Fibulin-1 OS=Homo sapiens OX=9606 GN=FBLN1 PE=1 SV=4	3	1115.16	0.1	1.213e-16	T2	3.22687e+06	yes
SPQETYDVYcYVDHLDGDVFHLTVPSK	27	P13611	Versican core protein OS=Homo sapiens OX=9606 GN=VCAN PE=1 SV=3	4	796.869	-0.47	1.218e-16	T4	12878433	yes
ELEQVcNPIISGLYQGAGGPGPGGFGAQGPK	31	P0DMV8	Heat shock 70 kDa protein 1A OS=Homo sapiens OX=9606 GN=HSPA1A PE=1 SV=1	3	1019.17	-1.41	1.256e-16	T3	10018795	yes
DIKEKLcYVALDFEQEMATAASSSSLEK	28	P60709	Actin, cytoplasmic 1 OS=Homo sapiens OX=9606 GN=ACTB PE=1 SV=1	3	1055.17	-2.89	1.257e-16	N4		yes
IAAAGLDVTSPEPLPTNHPLLTLK	24	Q9UBQ7	Glyoxylate reductase/hydroxypyruvate reductase OS=Homo sapiens OX=9606 GN=GRHPR PE=1 SV=1	3	823.463	-0.95	1.261e-16	T5	7.62623e+06	yes
KAEEEHLGILGPQLHADVGDK	21	P00450	Ceruloplasmin OS=Homo sapiens OX=9606 GN=CP PE=1 SV=1	3	752.727	2.2	1.271e-16	N11a	1.47227e+06	yes
VADALTNAVAHVDDMPNALSALSDLHAHK	29	P69905	Hemoglobin subunit alpha OS=Homo sapiens OX=9606 GN=HBA2 PE=1 SV=2	4	749.878	0.13	1.275e-16	N6	162514800	yes
LQETSNWLLSQQQADGSFQDLSPVIHR	27	P0C0L5	Complement C4-B OS=Homo sapiens OX=9606 GN=C4B_2 PE=1 SV=2	3	1033.19	3.43	1.276e-16	T1	10216651	yes
RPLIDQVVQTALSETQDPEEVSVTVK	26	Q00610	Clathrin heavy chain 1 OS=Homo sapiens OX=9606 GN=CLTC PE=1 SV=5	3	961.181	4.92	1.277e-16	T11a	8334846	yes
FQSAAIGALQEASEAYLVGLFEDTNLcAIHAK	32	P84243	Histone H3.3 OS=Homo sapiens OX=9606 GN=H3-3B PE=1 SV=2	4	860.18	-2.22	1.291e-16	T1		yes
VLDRPGPPEGPLAVTEVTSEK	21	Q8WZ42	Titin OS=Homo sapiens OX=9606 GN=TTN PE=1 SV=4	3	731.056	-2.74	1.307e-16	N3	18162122	yes
TPEVTcVVVDVSHEDPEVK	19	P01857	Immunoglobulin heavy constant gamma 1 OS=Homo sapiens OX=9606 GN=IGHG1 PE=1 SV=1	3	713.68	-0.84	1.315e-16	T10a	42118288	yes
LLSHcLLVTLAAHLPAEFTPAVHASLDK	28	P69905	Hemoglobin subunit alpha OS=Homo sapiens OX=9606 GN=HBA2 PE=1 SV=2	5	605.732	-1.19	1.316e-16	N2	2.71566e+06	yes
SAVTALWGKVNVDEVGGEALGR	22	P68871	Hemoglobin subunit beta OS=Homo sapiens OX=9606 GN=HBB PE=1 SV=2	3	743.397	3.73	1.334e-16	N4	38283872	yes
DVAPGTLcDVAGWGIVNHAGR	21	P00746	Complement factor D OS=Homo sapiens OX=9606 GN=CFD PE=1 SV=5	3	722.359	3.18	1.345e-16	N6	4934398	yes
VGVVQYSHEGTFEAIQLDDER	21	P12110	Collagen alpha-2(VI) chain OS=Homo sapiens OX=9606 GN=COL6A2 PE=1 SV=4	3	798.059	8.52	1.349e-16	N8b	6329344	yes
RPLIDQVVQTALSETQDPEEVSVTVK	26	Q00610	Clathrin heavy chain 1 OS=Homo sapiens OX=9606 GN=CLTC PE=1 SV=5	3	961.182	5.83	1.362e-16	N8a	5.82388e+06	yes
AGLELGAEPETIVNSGLISPEGLAIDHIR	29	Q14112	Nidogen-2 OS=Homo sapiens OX=9606 GN=NID2 PE=1 SV=3	3	991.195	-0.66	1.365e-16	N1	12424074	yes
GGQGDPAVPTQQPADPSTPEQQNSPSGSEQFVR	33	O15231	Zinc finger protein 185 OS=Homo sapiens OX=9606 GN=ZNF185 PE=1 SV=3	3	1131.86	2.98	1.369e-16	T3	5.27274e+06	yes
mVQEQccHSQLEELHcATGISLANEQDR	28	P23142	Fibulin-1 OS=Homo sapiens OX=9606 GN=FBLN1 PE=1 SV=4	3	1120.49	-2.33	1.371e-16	T4	2969003	yes
cPEALFQPSFLGMEScGIHETTFNSIMK	28	P60709	Actin, cytoplasmic 1 OS=Homo sapiens OX=9606 GN=ACTB PE=1 SV=1	3	1077.82	-5.74	1.374e-16	N2	5613269	yes
LHHVSSLAWLDEHTLVTTSHDASVK	25	O75083	WD repeat-containing protein 1 OS=Homo sapiens OX=9606 GN=WDR1 PE=1 SV=4	4	696.608	-0.73	1.381e-16	T10b	2.07681e+06	yes
VADALTNAVAHVDDmPNALSALSDLHAHK	29	P69905	Hemoglobin subunit alpha OS=Homo sapiens OX=9606 GN=HBA2 PE=1 SV=2	4	753.877	0.04	1.389e-16	N4	28893308	yes
KEPTQAVVEEQVLDKEEPLPEEQR	24	O43491	Band 4.1-like protein 2 OS=Homo sapiens OX=9606 GN=EPB41L2 PE=1 SV=1	3	940.818	4.48	1.394e-16	T3	2.60368e+06	yes
HLLQAPVDDAQEILHSR	17	Q15436	Protein transport protein Sec23A OS=Homo sapiens OX=9606 GN=SEC23A PE=1 SV=2	3	648.01	1.32	1.397e-16	N5	12903946	yes
VVIHFTDGADGDLADLHR	18	P12111	Collagen alpha-3(VI) chain OS=Homo sapiens OX=9606 GN=COL6A3 PE=1 SV=5	3	650.993	-1.21	1.439e-16	N4	24990242	yes
VANILHDDcAFLSAFGDVSKPER	23	Q9BS26	Endoplasmic reticulum resident protein 44 OS=Homo sapiens OX=9606 GN=ERP44 PE=1 SV=1	4	641.067	1.01	1.458e-16	N5	7.53789e+06	yes
VVRPDSELGERPPEDNQSFQYDHEAFLGK	29	Q15293	Reticulocalbin-1 OS=Homo sapiens OX=9606 GN=RCN1 PE=1 SV=1	4	840.654	0.23	1.508e-16	T5	7879768	yes
TFEHVTSEIGAEEAEEVGVEHLLR	24	P51665	26S proteasome non-ATPase regulatory subunit 7 OS=Homo sapiens OX=9606 GN=PSMD7 PE=1 SV=2	3	894.439	-0.72	1.537e-16	T3	1.76761e+06	yes
VADALTNAVAHVDDMPNALSALSDLHAHK	29	P69905	Hemoglobin subunit alpha OS=Homo sapiens OX=9606 GN=HBA2 PE=1 SV=2	4	749.88	3.22	1.548e-16	N4	1458896896	yes
VADALTNAVAHVDDMPNALSALSDLHAHK	29	P69905	Hemoglobin subunit alpha OS=Homo sapiens OX=9606 GN=HBA2 PE=1 SV=2	4	749.879	1.96	1.558e-16	N3	9830880	yes
cPEALFQPSFLGMEScGIHETTFNSIMK	28	P60709	Actin, cytoplasmic 1 OS=Homo sapiens OX=9606 GN=ACTB PE=1 SV=1	3	1077.82	-0.54	1.561e-16	T1	27503902	yes
KFDVNTSAVQVLIEHIGNLDR	21	Q00610	Clathrin heavy chain 1 OS=Homo sapiens OX=9606 GN=CLTC PE=1 SV=5	3	790.096	5.18	1.595e-16	N4	5.88713e+06	yes
KGDTFScMVGHEALPLAFTQK	21	P01876	Immunoglobulin heavy constant alpha 1 OS=Homo sapiens OX=9606 GN=IGHA1 PE=1 SV=2	3	779.718	1.86	1.612e-16	N7	9701472	yes
EVEAVIPDHcIFASNTSALPISEIAAVSK	29	P40939	Trifunctional enzyme subunit alpha, mitochondrial OS=Homo sapiens OX=9606 GN=HADHA PE=1 SV=2	3	1023.53	9.31	1.639e-16	N1	6405308	yes
LGGSPTSLGTWGSWIGPDHDK	21	P14314	Glucosidase 2 subunit beta OS=Homo sapiens OX=9606 GN=PRKCSH PE=1 SV=2	3	723.353	1.68	1.645e-16	T5	47301800	yes
GTVHFAVVITDGHVTGSPcGGIK	23	P12110	Collagen alpha-2(VI) chain OS=Homo sapiens OX=9606 GN=COL6A2 PE=1 SV=4	3	770.397	3.02	1.649e-16	N8b	5270778	yes
TPGAAANLELIFVGPQHAGNYR	22	P04217	Alpha-1B-glycoprotein OS=Homo sapiens OX=9606 GN=A1BG PE=1 SV=4	3	766.065	-1.69	1.656e-16	T9b	3183580	yes
cPETLFQPSFIGMESAGIHETTYNSIMK	28	P62736	Actin, aortic smooth muscle OS=Homo sapiens OX=9606 GN=ACTA2 PE=1 SV=1	4	797.872	-2.91	1.657e-16	N3		no
AFQYVETHGEVcPANWTPDSPTIKPSPAASK	31	P30048	Thioredoxin-dependent peroxide reductase, mitochondrial OS=Homo sapiens OX=9606 GN=PRDX3 PE=1 SV=3	4	847.157	-2.97	1.701e-16	T5	4573778	yes
GPPQEEEEEEDEEEEATKEDAEAPGIR	27	P51858	Hepatoma-derived growth factor OS=Homo sapiens OX=9606 GN=HDGF PE=1 SV=1	3	1014.77	1.68	1.726e-16	T5	8482893	yes
AHDGGIYAISWSPDSTHLLSASGDK	25	O75083	WD repeat-containing protein 1 OS=Homo sapiens OX=9606 GN=WDR1 PE=1 SV=4	3	862.415	0.96	1.731e-16	T7	1.83825e+06	yes
GAQGPAGPAGPPGLIGEQGISGPR	24	P12111	Collagen alpha-3(VI) chain OS=Homo sapiens OX=9606 GN=COL6A3 PE=1 SV=5	3	714.377	2.65	1.744e-16	N1	10442326	yes
GLKPGVVYEGQLISIQQYGHQEVTR	25	P02751	Fibronectin OS=Homo sapiens OX=9606 GN=FN1 PE=1 SV=5	3	933.831	0.27	1.747e-16	N1	14949430	yes
HESENLYSIAcDKPQQVR	18	P12110	Collagen alpha-2(VI) chain OS=Homo sapiens OX=9606 GN=COL6A2 PE=1 SV=4	3	725.348	-0.64	1.752e-16	T10a	38967868	yes
HSSVYPTQEELEAVQNMVSHTER	23	Q12906	Interleukin enhancer-binding factor 3 OS=Homo sapiens OX=9606 GN=ILF3 PE=1 SV=3	3	891.086	0.44	1.754e-16	N5	10927893	yes
LHEEEIQELQAQIQEQHVQIDVDVSKPDLTAALR	34	P08670	Vimentin OS=Homo sapiens OX=9606 GN=VIM PE=1 SV=4	4	981.516	6.55	1.755e-16	T2	2.2526e+06	yes
IIGFGSALLEEVDPNPANFVGAGIIHTK	28	O94973	AP-2 complex subunit alpha-2 OS=Homo sapiens OX=9606 GN=AP2A2 PE=1 SV=2	3	960.521	6.04	1.778e-16	T5		yes
VADALTNAVAHVDDMPNALSALSDLHAHK	29	P69905	Hemoglobin subunit alpha OS=Homo sapiens OX=9606 GN=HBA2 PE=1 SV=2	4	749.883	6.28	1.781e-16	N4	36136008	yes
FWEVISDEHGIDPAGGYVGDSALQLER	27	Q9BUF5	Tubulin beta-6 chain OS=Homo sapiens OX=9606 GN=TUBB6 PE=1 SV=1	3	987.475	1.05	1.806e-16	T1	9986813	yes
LHHVSSLAWLDEHTLVTTSHDASVK	25	O75083	WD repeat-containing protein 1 OS=Homo sapiens OX=9606 GN=WDR1 PE=1 SV=4	5	557.488	-0.82	1.822e-16	T10b	2.14202e+06	yes
VGLSGmAIADVTLLSGFHALR	21	P0C0L4	Complement C4-A OS=Homo sapiens OX=9606 GN=C4A PE=1 SV=2	3	715.392	3.36	1.826e-16	T1	3991028	no
VVIHFTDGADGDLADLHR	18	P12111	Collagen alpha-3(VI) chain OS=Homo sapiens OX=9606 GN=COL6A3 PE=1 SV=5	3	650.994	0.33	1.862e-16	N1	24041758	yes
LGLGIDEDDPTADDTSAAVTEEMPPLEGDDDTSR	34	P07900	Heat shock protein HSP 90-alpha OS=Homo sapiens OX=9606 GN=HSP90AA1 PE=1 SV=5	3	1183.18	-1.07	1.87e-16	N5	2626769	yes
KGYEVIYLTEPVDEYcIQALPEFDGK	26	P14625	Endoplasmin OS=Homo sapiens OX=9606 GN=HSP90B1 PE=1 SV=1	3	1026.17	3.83	1.901e-16	T5	15912610	yes
TPEVTcVVVDVSHEDPEVK	19	P01857	Immunoglobulin heavy constant gamma 1 OS=Homo sapiens OX=9606 GN=IGHG1 PE=1 SV=1	3	713.682	2.55	1.906e-16	N9a	96456848	yes
cPEALFQPSFLGMEScGIHETTFNSIMK	28	P60709	Actin, cytoplasmic 1 OS=Homo sapiens OX=9606 GN=ACTB PE=1 SV=1	3	1077.82	-9.63	1.918e-16	T2	21613254	yes
VADALTNAVAHVDDmPNALSALSDLHAHK	29	P69905	Hemoglobin subunit alpha OS=Homo sapiens OX=9606 GN=HBA2 PE=1 SV=2	4	753.878	1.63	1.955e-16	N5	115480920	yes
FWEVISDEHGIDPAGGYVGDSALQLER	27	Q9BUF5	Tubulin beta-6 chain OS=Homo sapiens OX=9606 GN=TUBB6 PE=1 SV=1	3	987.472	-2.06	1.983e-16	N5	6.41746e+06	yes
GTVHFAVVITDGHVTGSPcGGIK	23	P12110	Collagen alpha-2(VI) chain OS=Homo sapiens OX=9606 GN=COL6A2 PE=1 SV=4	3	770.395	0.28	1.998e-16	N9a	9344115	yes
GVNIGGAGSYIYEKPLAEGPQVTGPIEVPAAR	32	P52943	Cysteine-rich protein 2 OS=Homo sapiens OX=9606 GN=CRIP2 PE=1 SV=1	3	1070.89	-3.33	2.011e-16	T2	2544571	yes
HISQISVAEDDDESLLGHLMIVGK	24	P49773	Adenosine 5'-monophosphoramidase HINT1 OS=Homo sapiens OX=9606 GN=HINT1 PE=1 SV=2	3	869.444	1.74	2.019e-16	T6	2018071	yes
LGTTRTPSSYGAGELLDFSLADAVNQEFLTTR	32	P17661	Desmin OS=Homo sapiens OX=9606 GN=DES PE=1 SV=3	3	1144.24	-0.63	2.045e-16	N1	4059047	yes
GVGAAATAVTQALNELLQHVKAHATGAGPAGR	32	Q9Y490	Talin-1 OS=Homo sapiens OX=9606 GN=TLN1 PE=1 SV=3	5	608.331	-0.41	2.045e-16	N5	2.06909e+06	yes
WSGPLSLQEVDEQPQHPLHVTYAGAAVDELGK	32	P30086	Phosphatidylethanolamine-binding protein 1 OS=Homo sapiens OX=9606 GN=PEBP1 PE=1 SV=3	4	868.685	0.48	2.063e-16	N5	6.8678e+06	yes
VPDGLPSALEQLYMEHNNVYTVPDSYFR	28	Q06828	Fibromodulin OS=Homo sapiens OX=9606 GN=FMOD PE=1 SV=2	3	1085.52	-2.86	2.065e-16	N3	7.15139e+06	yes
VQSTELcAGHLAGGTDScQGDSGGPLVcFEK	31	P00747	Plasminogen OS=Homo sapiens OX=9606 GN=PLG PE=1 SV=2	3	1079.81	-4.1	2.082e-16	N4	9274423	yes
TPGAAANLELIFVGPQHAGNYR	22	P04217	Alpha-1B-glycoprotein OS=Homo sapiens OX=9606 GN=A1BG PE=1 SV=4	3	766.065	-1.25	2.091e-16	T11a	3669092	yes
GVNIGGAGSYIYEKPLAEGPQVTGPIEVPAAR	32	P52943	Cysteine-rich protein 2 OS=Homo sapiens OX=9606 GN=CRIP2 PE=1 SV=1	3	1070.89	-4.79	2.107e-16	N2	2.79387e+06	yes
LLGHWEEAAHDLALAcK	17	P50502	Hsc70-interacting protein OS=Homo sapiens OX=9606 GN=ST13 PE=1 SV=2	3	645.323	-2.65	2.113e-16	T5	7.18294e+06	yes
KGSITSVQAIYVPADDLTDPAPATTFAHLDATTVLSR	37	P06576	ATP synthase subunit beta, mitochondrial OS=Homo sapiens OX=9606 GN=ATP5F1B PE=1 SV=3	4	961.506	5.74	2.124e-16	T5	6870859	yes
SPEEGAETPVYLALLPPDAEGPHGQFVSEK	30	P16152	Carbonyl reductase [NADPH] 1 OS=Homo sapiens OX=9606 GN=CBR1 PE=1 SV=3	3	1055.52	1.09	2.13e-16	T5	13684391	yes
VVIHFTDGADGDLADLHR	18	P12111	Collagen alpha-3(VI) chain OS=Homo sapiens OX=9606 GN=COL6A3 PE=1 SV=5	3	650.996	3.08	2.151e-16	N4	24990242	yes
FVIHPESNNLIIIETDHNAYTEATK	25	Q15393	Splicing factor 3B subunit 3 OS=Homo sapiens OX=9606 GN=SF3B3 PE=1 SV=4	3	957.149	-1.62	2.154e-16	T5	2.22547e+06	yes
EQINQLTSYIDASNVYGSTEHEAR	24	Q92626	Peroxidasin homolog OS=Homo sapiens OX=9606 GN=PXDN PE=1 SV=2	3	909.096	1.6	2.167e-16	T5	3.54393e+06	yes
KYTLPPGVDPTQVSSSLSPEGTLTVEAPMPK	31	P04792	Heat shock protein beta-1 OS=Homo sapiens OX=9606 GN=HSPB1 PE=1 SV=2	3	1076.23	4.83	2.17e-16	T4	22712384	yes
LEGDASDFHEQIADLQAQIAELK	23	P35749	Myosin-11 OS=Homo sapiens OX=9606 GN=MYH11 PE=1 SV=3	3	847.754	0.01	2.193e-16	N1	2438134	yes
cPEALFQPSFLGMEScGIHETTFNSIMK	28	P60709	Actin, cytoplasmic 1 OS=Homo sapiens OX=9606 GN=ACTB PE=1 SV=1	3	1077.82	-1.24	2.2e-16	T10b	823678	yes
HIDcAHVYQNENEVGVAIQEK	21	P15121	Aldo-keto reductase family 1 member B1 OS=Homo sapiens OX=9606 GN=AKR1B1 PE=1 SV=3	3	818.388	-1.07	2.214e-16	T4	16131917	yes
VGVVQYSHEGTFEAIQLDDER	21	P12110	Collagen alpha-2(VI) chain OS=Homo sapiens OX=9606 GN=COL6A2 PE=1 SV=4	3	798.057	6.05	2.259e-16	T10b	3461404	yes
FWEVISDEHGIDPSGNYVGDSDLQLER	27	Q13509	Tubulin beta-3 chain OS=Homo sapiens OX=9606 GN=TUBB3 PE=1 SV=2	3	1026.48	3.81	2.273e-16	N9b	3.05724e+06	yes
VVIHFTDGADGDLADLHR	18	P12111	Collagen alpha-3(VI) chain OS=Homo sapiens OX=9606 GN=COL6A3 PE=1 SV=5	3	650.991	-4.68	2.282e-16	T1	6.33377e+06	yes
RPGGEPSPEGTTGQSYNQYSQR	22	P02751	Fibronectin OS=Homo sapiens OX=9606 GN=FN1 PE=1 SV=5	3	799.366	-0.62	2.291e-16	T1	45300680	yes
LGGSPTSLGTWGSWIGPDHDK	21	P14314	Glucosidase 2 subunit beta OS=Homo sapiens OX=9606 GN=PRKCSH PE=1 SV=2	3	723.352	0.63	2.307e-16	T10b		yes
NELHNLLDKPQLQGIPVLVLGNK	23	Q96BM9	ADP-ribosylation factor-like protein 8A OS=Homo sapiens OX=9606 GN=ARL8A PE=1 SV=1	3	851.493	2.92	2.316e-16	T5	3.77228e+06	no
GHHVAQLDPLGILDADLDSSVPADIISSTDK	31	Q02218	2-oxoglutarate dehydrogenase complex component E1 OS=Homo sapiens OX=9606 GN=OGDH PE=1 SV=3	3	1067.22	7.47	2.327e-16	N1	3.4782e+06	yes
GPEGPQGPPGHQGPPGPDEcEILDIIMK	28	P12109	Collagen alpha-1(VI) chain OS=Homo sapiens OX=9606 GN=COL6A1 PE=1 SV=3	3	974.802	4.94	2.337e-16	N10b	5433780	yes
VETGVLKPGmVVTFAPVNVTTEVK	24	P68104	Elongation factor 1-alpha 1 OS=Homo sapiens OX=9606 GN=EEF1A1 PE=1 SV=1	3	844.469	5.45	2.338e-16	N2	12182590	yes
LGNNEAcSScHcSPVGSLSTQcDSYGR	27	P11047	Laminin subunit gamma-1 OS=Homo sapiens OX=9606 GN=LAMC1 PE=1 SV=3	3	1001.74	0.55	2.348e-16	N1	1.98962e+06	yes
YHVPVVVVPEGSASDTHEQAILR	23	P04844	Dolichyl-diphosphooligosaccharide--protein glycosyltransferase subunit 2 OS=Homo sapiens OX=9606 GN=RPN2 PE=1 SV=3	3	835.102	-1.46	2.386e-16	T4	13968292	yes
KGYEVIYLTEPVDEYcIQALPEFDGK	26	P14625	Endoplasmin OS=Homo sapiens OX=9606 GN=HSP90B1 PE=1 SV=1	3	1026.17	0.89	2.386e-16	T4	10001553	yes
GSIHDFPGFDPNQDAEALYTAMK	23	P08133	Annexin A6 OS=Homo sapiens OX=9606 GN=ANXA6 PE=1 SV=3	3	842.058	5.64	2.423e-16	N4	7038495	yes
SGASGPENFQVGSmPPAQQQITSGQMHR	28	Q9Y490	Talin-1 OS=Homo sapiens OX=9606 GN=TLN1 PE=1 SV=3	3	981.787	0.01	2.443e-16	T2		yes
VPENPPSMVFKQMEQVAQFLK	21	Q01995	Transgelin OS=Homo sapiens OX=9606 GN=TAGLN PE=1 SV=4	3	816.42	-0.31	2.461e-16	N5	18495270	yes
GYQLSDVDGVTcEDIDEcALPTGGHIcSYR	30	P23142	Fibulin-1 OS=Homo sapiens OX=9606 GN=FBLN1 PE=1 SV=4	3	1129.82	-3.64	2.463e-16	N1	3.31943e+06	yes
LLSHcLLVTLAAHLPAEFTPAVHASLDK	28	P69905	Hemoglobin subunit alpha OS=Homo sapiens OX=9606 GN=HBA2 PE=1 SV=2	5	605.732	-1.25	2.484e-16	N4	183230896	yes
GKPIHHFLGTSTFSQYTVVDENAVAK	26	P00325	All-trans-retinol dehydrogenase [NAD(+)] ADH1B OS=Homo sapiens OX=9606 GN=ADH1B PE=1 SV=3	3	949.493	5.67	2.539e-16	N4	12096253	yes
TPGAATASASGAAEDGAcGcLPNPGTFEEcHR	32	O96008	Mitochondrial import receptor subunit TOM40 homolog OS=Homo sapiens OX=9606 GN=TOMM40 PE=1 SV=1	3	1073.79	2.93	2.542e-16	T5	2.00646e+06	yes
KTDELPQLVTLPHPNLHGPEILDVPSTVQK	30	P02751	Fibronectin OS=Homo sapiens OX=9606 GN=FN1 PE=1 SV=5	4	829.701	-3.52	2.577e-16	T1		yes
SLHDPDGLVATYISEVHEHDGHLYLGSFR	29	Q9HDC9	Adipocyte plasma membrane-associated protein OS=Homo sapiens OX=9606 GN=APMAP PE=1 SV=2	4	816.895	-3.57	2.608e-16	T1	566768	yes
MALIQMGSVEEAVQALIDLHNHDLGENHHLR	31	P26599	Polypyrimidine tract-binding protein 1 OS=Homo sapiens OX=9606 GN=PTBP1 PE=1 SV=2	5	698.956	5.09	2.616e-16	N5	970619	yes
THIQDNHDGTYTVAYVPDVTGR	22	P21333	Filamin-A OS=Homo sapiens OX=9606 GN=FLNA PE=1 SV=4	3	820.391	-0.4	2.64e-16	N1	29521560	yes
VEIYHEGSWGTIcDDSWDLSDAHVVcR	27	Q86VB7	Scavenger receptor cysteine-rich type 1 protein M130 OS=Homo sapiens OX=9606 GN=CD163 PE=1 SV=2	4	802.356	1.94	2.699e-16	N5	7009254	yes
SHVEDGDIAGAPASSPEAPPAEQDPVQLK	29	Q9P2E9	Ribosome-binding protein 1 OS=Homo sapiens OX=9606 GN=RRBP1 PE=1 SV=5	3	971.471	2.95	2.713e-16	N5	6.94176e+06	yes
THIQDNHDGTYTVAYVPDVTGR	22	P21333	Filamin-A OS=Homo sapiens OX=9606 GN=FLNA PE=1 SV=4	3	820.391	-0.29	2.759e-16	T7	3.37755e+06	yes
AHDGGIYAISWSPDSTHLLSASGDK	25	O75083	WD repeat-containing protein 1 OS=Homo sapiens OX=9606 GN=WDR1 PE=1 SV=4	3	862.414	0.05	2.759e-16	T1	2.77482e+06	yes
ILHTLLASGEDALDFTQESEPSYISDVGPPGR	32	Q8N1F7	Nuclear pore complex protein Nup93 OS=Homo sapiens OX=9606 GN=NUP93 PE=1 SV=2	3	1138.89	-2.68	2.761e-16	T4		yes
APSVALPVAQVPTDPGHFSVLLDVK	25	O14558	Heat shock protein beta-6 OS=Homo sapiens OX=9606 GN=HSPB6 PE=1 SV=2	3	853.14	1.02	2.765e-16	N4	16146285	yes
KSDIYVcMISFAHNVAAQGK	20	P50395	Rab GDP dissociation inhibitor beta OS=Homo sapiens OX=9606 GN=GDI2 PE=1 SV=2	3	747.036	-2.2	2.77e-16	T4	1.77275e+06	yes
VETGVLKPGmVVTFAPVNVTTEVK	24	P68104	Elongation factor 1-alpha 1 OS=Homo sapiens OX=9606 GN=EEF1A1 PE=1 SV=1	3	844.467	3.28	2.773e-16	T3	13640394	yes
GcGEGcGPQGcPVcLAEETAPYESNEAcGQLR	32	Q9Y6R7	IgGFc-binding protein OS=Homo sapiens OX=9606 GN=FCGBP PE=1 SV=3	3	1171.82	2.9	2.775e-16	N5	4.45706e+06	yes
ELQAQLQEQQVQVEmDMSKPDLTAALR	27	P17661	Desmin OS=Homo sapiens OX=9606 GN=DES PE=1 SV=3	3	1039.19	8.53	2.781e-16	N1	37171528	yes
LLQDEFPGIPSPLDAAVEcHR	21	P02790	Hemopexin OS=Homo sapiens OX=9606 GN=HPX PE=1 SV=2	3	788.728	1.55	2.802e-16	T9b	15079134	yes
AQPVQVAEGSEPDGFWEALGGK	22	P06396	Gelsolin OS=Homo sapiens OX=9606 GN=GSN PE=1 SV=1	3	758.036	2.22	2.803e-16	T3	10394529	yes
ELQAQLQEQQVQVEmDMSKPDLTAALR	27	P17661	Desmin OS=Homo sapiens OX=9606 GN=DES PE=1 SV=3	3	1039.19	2.59	2.805e-16	N1	3.96626e+06	yes
TcLHYLGEFGEDQIYEAHQQGR	22	Q8WU39	Marginal zone B- and B1-cell-specific protein OS=Homo sapiens OX=9606 GN=MZB1 PE=1 SV=1	3	884.403	-0.4	2.813e-16	T1	2.5949e+06	yes
cPAPELLGGPSVFLFPPKPK	20	P01860	Immunoglobulin heavy constant gamma 3 OS=Homo sapiens OX=9606 GN=IGHG3 PE=1 SV=2	3	717.729	2.05	2.828e-16	T4	110967056	yes
TPEVTcVVVDVSHEDPEVK	19	P01857	Immunoglobulin heavy constant gamma 1 OS=Homo sapiens OX=9606 GN=IGHG1 PE=1 SV=1	3	713.682	1.2	2.855e-16	T8a	90688088	yes
WSGPLSLQEVDEQPQHPLHVTYAGAAVDELGK	32	P30086	Phosphatidylethanolamine-binding protein 1 OS=Homo sapiens OX=9606 GN=PEBP1 PE=1 SV=3	4	868.682	-3.84	2.877e-16	T5	7.46077e+06	yes
RPGGEPSPEGTTGQSYNQYSQR	22	P02751	Fibronectin OS=Homo sapiens OX=9606 GN=FN1 PE=1 SV=5	3	799.368	0.94	2.898e-16	N2	13729929	yes
AFQYVETHGEVcPANWTPDSPTIKPSPAASK	31	P30048	Thioredoxin-dependent peroxide reductase, mitochondrial OS=Homo sapiens OX=9606 GN=PRDX3 PE=1 SV=3	3	1129.21	0.84	2.931e-16	T5	1671725	yes
KQNVVPTVLALGSDVDmDVLTTLSLGDR	28	P12110	Collagen alpha-2(VI) chain OS=Homo sapiens OX=9606 GN=COL6A2 PE=1 SV=4	3	991.52	-5.37	2.944e-16	N6	4868449	yes
TPEVTcVVVDVSHEDPEVK	19	P01857	Immunoglobulin heavy constant gamma 1 OS=Homo sapiens OX=9606 GN=IGHG1 PE=1 SV=1	3	713.681	0.63	3.021e-16	T11a	57600944	yes
SGPFGQIFRPDNFVFGQSGAGNNWAK	26	Q13885	Tubulin beta-2A chain OS=Homo sapiens OX=9606 GN=TUBB2A PE=1 SV=1	3	933.453	0.91	3.086e-16	T11a	17295278	no
AENEAGVGHPSEPTEILSIEDPTSPPSPPLDLHVTDAGR	39	Q8WZ42	Titin OS=Homo sapiens OX=9606 GN=TTN PE=1 SV=4	4	1008.74	-3.55	3.095e-16	N3	10942428	yes
VADALTNAVAHVDDMPNALSALSDLHAHK	29	P69905	Hemoglobin subunit alpha OS=Homo sapiens OX=9606 GN=HBA2 PE=1 SV=2	4	749.878	0.26	3.11e-16	T1	735967616	yes
RPLIDQVVQTALSETQDPEEVSVTVK	26	Q00610	Clathrin heavy chain 1 OS=Homo sapiens OX=9606 GN=CLTC PE=1 SV=5	3	961.186	9.97	3.21e-16	N9b	595811	yes
VGNVQELSELSEQVLETLHDAMHETLcPGVTDAAK	35	P12111	Collagen alpha-3(VI) chain OS=Homo sapiens OX=9606 GN=COL6A3 PE=1 SV=5	4	955.962	-2.42	3.232e-16	N4	4435784	yes
VGNVQELSELSEQVLETLHDAmHETLcPGVTDAAK	35	P12111	Collagen alpha-3(VI) chain OS=Homo sapiens OX=9606 GN=COL6A3 PE=1 SV=5	4	959.969	5.71	3.235e-16	N4	34982740	yes
HQILEQAVEDYAETVHQLSK	20	Q01082	Spectrin beta chain, non-erythrocytic 1 OS=Homo sapiens OX=9606 GN=SPTBN1 PE=1 SV=2	3	780.06	-0.92	3.248e-16	T4	5.26777e+06	yes
MALIQMGSVEEAVQALIDLHNHDLGENHHLR	31	P26599	Polypyrimidine tract-binding protein 1 OS=Homo sapiens OX=9606 GN=PTBP1 PE=1 SV=2	5	698.951	-1.27	3.254e-16	T5	1.70705e+06	yes
TDPHLcDFLETHFLDEEVK	19	P02792	Ferritin light chain OS=Homo sapiens OX=9606 GN=FTL PE=1 SV=2	3	782.362	-1.12	3.286e-16	N1	6999684	yes
HLLQAPVDDAQEILHSR	17	Q15436	Protein transport protein Sec23A OS=Homo sapiens OX=9606 GN=SEC23A PE=1 SV=2	3	648.009	-1.43	3.302e-16	T2	7363335	yes
TDPHLcDFLETHFLDEEVK	19	P02792	Ferritin light chain OS=Homo sapiens OX=9606 GN=FTL PE=1 SV=2	3	782.362	-1.66	3.303e-16	N4	11283371	yes
AGLELGAEPETIVNSGLISPEGLAIDHIR	29	Q14112	Nidogen-2 OS=Homo sapiens OX=9606 GN=NID2 PE=1 SV=3	3	991.197	0.51	3.369e-16	T5	1.78437e+06	yes
FWEVISDEHGIDPTGTYHGDSDLQLER	27	P04350	Tubulin beta-4A chain OS=Homo sapiens OX=9606 GN=TUBB4A PE=1 SV=2	3	1039.49	6.96	3.374e-16	T2	3.63352e+06	no
LLSHcLLVTLAAHLPAEFTPAVHASLDK	28	P69905	Hemoglobin subunit alpha OS=Homo sapiens OX=9606 GN=HBA2 PE=1 SV=2	4	756.913	-0.73	3.447e-16	N6	2.30084e+06	yes
SRPANHcVYFYGDEISFScHETSR	24	P04003	C4b-binding protein alpha chain OS=Homo sapiens OX=9606 GN=C4BPA PE=1 SV=2	4	730.57	0.64	3.515e-16	N9a	934335	yes
SALSGHLETVILGLLKTPAQYDASELK	27	P07355	Annexin A2 OS=Homo sapiens OX=9606 GN=ANXA2 PE=1 SV=2	3	952.188	-2.54	3.524e-16	T5		yes
VGVVQYSHEGTFEAIQLDDER	21	P12110	Collagen alpha-2(VI) chain OS=Homo sapiens OX=9606 GN=COL6A2 PE=1 SV=4	3	798.055	4.28	3.55e-16	N8a	7.57319e+06	yes
AFQYVETHGEVcPANWTPDSPTIKPSPAASK	31	P30048	Thioredoxin-dependent peroxide reductase, mitochondrial OS=Homo sapiens OX=9606 GN=PRDX3 PE=1 SV=3	3	1129.21	0.94	3.611e-16	T2		yes
KYTLPPGVDPTQVSSSLSPEGTLTVEAPmPK	31	P04792	Heat shock protein beta-1 OS=Homo sapiens OX=9606 GN=HSPB1 PE=1 SV=2	3	1081.55	-0.63	3.635e-16	N5	8177075	yes
TPGAAANLELIFVGPQHAGNYR	22	P04217	Alpha-1B-glycoprotein OS=Homo sapiens OX=9606 GN=A1BG PE=1 SV=4	3	766.066	0.19	3.663e-16	N9a	4607418	yes
VHNDAQSFDYDHDAFLGAEEAK	22	O43852	Calumenin OS=Homo sapiens OX=9606 GN=CALU PE=1 SV=2	3	827.031	-0.46	3.684e-16	T5	12239069	yes
LGLGIDEDEVAAEEPNAAVPDEIPPLEGDEDASR	34	P08238	Heat shock protein HSP 90-beta OS=Homo sapiens OX=9606 GN=HSP90AB1 PE=1 SV=4	3	1178.22	-1.93	3.697e-16	T2	7400847	yes
LLSHcLLVTLAAHLPAEFTPAVHASLDK	28	P69905	Hemoglobin subunit alpha OS=Homo sapiens OX=9606 GN=HBA2 PE=1 SV=2	5	605.731	-2	3.741e-16	N6		yes
SPGLFSVHPSTGVITTVSHYLDR	23	Q14574	Desmocollin-3 OS=Homo sapiens OX=9606 GN=DSC3 PE=1 SV=3	4	618.323	-0.6	3.745e-16	N8a		yes
LLSHcLLVTLAAHLPAEFTPAVHASLDK	28	P69905	Hemoglobin subunit alpha OS=Homo sapiens OX=9606 GN=HBA2 PE=1 SV=2	4	756.917	3.75	3.752e-16	N8b	12071197	yes
VADALTNAVAHVDDmPNALSALSDLHAHK	29	P69905	Hemoglobin subunit alpha OS=Homo sapiens OX=9606 GN=HBA2 PE=1 SV=2	4	753.878	1.64	3.798e-16	N5	5.7434e+06	yes
VAPEEHPVLLTEAPLNPKANR	21	P60709	Actin, cytoplasmic 1 OS=Homo sapiens OX=9606 GN=ACTB PE=1 SV=1	3	765.754	0.96	3.8e-16	N5	14907304	yes
IQcAAGYEQSEHNVcQDIDEcTAGTHNcR	29	Q12805	EGF-containing fibulin-like extracellular matrix protein 1 OS=Homo sapiens OX=9606 GN=EFEMP1 PE=1 SV=2	4	856.602	0.33	3.802e-16	T4	2.24216e+06	yes
LGGSPTSLGTWGSWIGPDHDK	21	P14314	Glucosidase 2 subunit beta OS=Homo sapiens OX=9606 GN=PRKCSH PE=1 SV=2	3	723.353	1.42	3.805e-16	T10a		yes
GDAGPPGPAGPAGPPGPIGNVGAPGAK	27	P02452	Collagen alpha-1(I) chain OS=Homo sapiens OX=9606 GN=COL1A1 PE=1 SV=6	3	745.05	-0.81	3.806e-16	N6	134958096	yes
VSGQGLHEGHTFEPAEFIIDTR	22	P21333	Filamin-A OS=Homo sapiens OX=9606 GN=FLNA PE=1 SV=4	3	814.07	2.97	3.816e-16	T5	9614345	yes
SPEEGAETPVYLALLPPDAEGPHGQFVSEK	30	P16152	Carbonyl reductase [NADPH] 1 OS=Homo sapiens OX=9606 GN=CBR1 PE=1 SV=3	3	1055.52	2.48	3.82e-16	N1	5.82494e+06	yes
MVQEQccHSQLEELHcATGISLANEQDR	28	P23142	Fibulin-1 OS=Homo sapiens OX=9606 GN=FBLN1 PE=1 SV=4	3	1115.16	2.36	3.83e-16	T3	2.25417e+06	yes
SPQETYDVYcYVDHLDGDVFHLTVPSK	27	P13611	Versican core protein OS=Homo sapiens OX=9606 GN=VCAN PE=1 SV=3	4	796.87	0.58	3.847e-16	N1	3.21784e+06	yes
HISQISVAEDDDESLLGHLMIVGK	24	P49773	Adenosine 5'-monophosphoramidase HINT1 OS=Homo sapiens OX=9606 GN=HINT1 PE=1 SV=2	3	869.444	1.77	3.877e-16	N3	2707898	yes
ELEQVcNPIISGLYQGAGGPGPGGFGAQGPK	31	P0DMV8	Heat shock 70 kDa protein 1A OS=Homo sapiens OX=9606 GN=HSPA1A PE=1 SV=1	3	1019.17	-0.54	3.915e-16	T8a	3.38427e+06	yes
KAEEEHLGILGPQLHADVGDK	21	P00450	Ceruloplasmin OS=Homo sapiens OX=9606 GN=CP PE=1 SV=1	3	752.728	2.84	3.917e-16	N7	3.57028e+06	yes
KGYEVIYLTEPVDEYcIQALPEFDGK	26	P14625	Endoplasmin OS=Homo sapiens OX=9606 GN=HSP90B1 PE=1 SV=1	3	1026.16	-8.34	3.919e-16	N5	7727385	yes
GTVHFAVVITDGHVTGSPcGGIK	23	P12110	Collagen alpha-2(VI) chain OS=Homo sapiens OX=9606 GN=COL6A2 PE=1 SV=4	3	770.397	2.8	3.92e-16	T10a	11927109	yes
VSFSYAGLSGDDPDLGPAHVVTVIAR	26	Q9BTV4	Transmembrane protein 43 OS=Homo sapiens OX=9606 GN=TMEM43 PE=1 SV=1	3	881.787	2.32	3.941e-16	T10a	4403005	yes
EISPDTTLLDLQNNDISELR	20	P21810	Biglycan OS=Homo sapiens OX=9606 GN=BGN PE=1 SV=2	3	762.718	-3.12	3.969e-16	T3	8611391	yes
LLSHcLLVTLAAHLPAEFTPAVHASLDK	28	P69905	Hemoglobin subunit alpha OS=Homo sapiens OX=9606 GN=HBA2 PE=1 SV=2	4	756.913	-1.63	3.999e-16	T5	50267320	yes
WSGPLSLQEVDEQPQHPLHVTYAGAAVDELGK	32	P30086	Phosphatidylethanolamine-binding protein 1 OS=Homo sapiens OX=9606 GN=PEBP1 PE=1 SV=3	4	868.686	0.82	4.022e-16	N1	6556179	yes
VVIHFTDGADGDLADLHR	18	P12111	Collagen alpha-3(VI) chain OS=Homo sapiens OX=9606 GN=COL6A3 PE=1 SV=5	3	650.993	-1.3	4.054e-16	T4	9380429	yes
VGNVQELSELSEQVLETLHDAMHETLcPGVTDAAK	35	P12111	Collagen alpha-3(VI) chain OS=Homo sapiens OX=9606 GN=COL6A3 PE=1 SV=5	4	955.963	-1.29	4.078e-16	T1		yes
VAPEEHPVLLTEAPLNPKANR	21	P60709	Actin, cytoplasmic 1 OS=Homo sapiens OX=9606 GN=ACTB PE=1 SV=1	3	765.754	0.91	4.112e-16	T5	24263330	yes
HISQISVAEDDDESLLGHLMIVGK	24	P49773	Adenosine 5'-monophosphoramidase HINT1 OS=Homo sapiens OX=9606 GN=HINT1 PE=1 SV=2	3	869.445	3.24	4.125e-16	T8b	305480	yes
VADALTNAVAHVDDmPNALSALSDLHAHK	29	P69905	Hemoglobin subunit alpha OS=Homo sapiens OX=9606 GN=HBA2 PE=1 SV=2	4	753.877	1.21	4.171e-16	N5		yes
AGLELGAEPETIVNSGLISPEGLAIDHIR	29	Q14112	Nidogen-2 OS=Homo sapiens OX=9606 GN=NID2 PE=1 SV=3	3	991.196	0.02	4.187e-16	T5	1.78437e+06	yes
VVIHFTDGADGDLADLHR	18	P12111	Collagen alpha-3(VI) chain OS=Homo sapiens OX=9606 GN=COL6A3 PE=1 SV=5	3	650.994	0.83	4.189e-16	N5	8628494	yes
TPEVTcVVVDVSHEDPEVK	19	P01857	Immunoglobulin heavy constant gamma 1 OS=Homo sapiens OX=9606 GN=IGHG1 PE=1 SV=1	3	713.681	0.11	4.189e-16	N10b	100423440	yes
AHDGGIYAISWSPDSTHLLSASGDK	25	O75083	WD repeat-containing protein 1 OS=Homo sapiens OX=9606 GN=WDR1 PE=1 SV=4	3	862.418	5.36	4.203e-16	T11a	2.00058e+06	yes
SHTEEDcTEELFDFLHAR	18	P07919	Cytochrome b-c1 complex subunit 6, mitochondrial OS=Homo sapiens OX=9606 GN=UQCRH PE=1 SV=2	3	745.992	-0.48	4.214e-16	N4	9946448	yes
NHLVEIPPNLPSSLVELR	18	P21810	Biglycan OS=Homo sapiens OX=9606 GN=BGN PE=1 SV=2	3	676.379	-3.49	4.253e-16	T10b	5051106	yes
SGASGPENFQVGSmPPAQQQITSGQmHR	28	Q9Y490	Talin-1 OS=Homo sapiens OX=9606 GN=TLN1 PE=1 SV=3	3	987.115	-3.46	4.267e-16	T1	2.11218e+06	yes
KPVEGYDISFLITNFHTEQMYK	22	P59998	Actin-related protein 2/3 complex subunit 4 OS=Homo sapiens OX=9606 GN=ARPC4 PE=1 SV=3	3	887.443	2.84	4.274e-16	N5	2.67675e+06	yes
RDELLAQHAAGALGLPDLVAVLTR	24	P58107	Epiplakin OS=Homo sapiens OX=9606 GN=EPPK1 PE=1 SV=3	3	833.806	-0.31	4.312e-16	T8a	3491488	yes
HESENLYSIAcDKPQQVR	18	P12110	Collagen alpha-2(VI) chain OS=Homo sapiens OX=9606 GN=COL6A2 PE=1 SV=4	3	725.35	2.34	4.316e-16	N8b	31785868	yes
HESENLYSIAcDKPQQVR	18	P12110	Collagen alpha-2(VI) chain OS=Homo sapiens OX=9606 GN=COL6A2 PE=1 SV=4	3	725.351	4.39	4.34e-16	T9b	15576903	yes
GVGAAATAVTQALNELLQHVKAHATGAGPAGR	32	Q9Y490	Talin-1 OS=Homo sapiens OX=9606 GN=TLN1 PE=1 SV=3	4	760.164	1.95	4.383e-16	T4	1.21255e+06	yes
TSESGELHGLTTEEEFVEGIYK	22	P02766	Transthyretin OS=Homo sapiens OX=9606 GN=TTR PE=1 SV=1	3	819.053	-2.61	4.416e-16	T10b	7002282	yes
IQVHYYEDGNVQLVSHK	17	P47755	F-actin-capping protein subunit alpha-2 OS=Homo sapiens OX=9606 GN=CAPZA2 PE=1 SV=3	3	677.009	-0.23	4.447e-16	T4	2.9551e+06	no
NDPHLcDFIETHYLNEQVK	19	P02794	Ferritin heavy chain OS=Homo sapiens OX=9606 GN=FTH1 PE=1 SV=2	3	791.37	-0.34	4.485e-16	T2	17349424	yes
VVIHFTDGADGDLADLHR	18	P12111	Collagen alpha-3(VI) chain OS=Homo sapiens OX=9606 GN=COL6A3 PE=1 SV=5	3	650.993	-0.49	4.511e-16	N5	8628494	yes
TPGAAANLELIFVGPQHAGNYR	22	P04217	Alpha-1B-glycoprotein OS=Homo sapiens OX=9606 GN=A1BG PE=1 SV=4	3	766.066	-0.38	4.526e-16	N8b	1.15108e+06	yes
KLHEEEIQELQAQIQEQHVQIDVDVSKPDLTAALR	35	P08670	Vimentin OS=Homo sapiens OX=9606 GN=VIM PE=1 SV=4	4	1013.54	3.07	4.594e-16	T2	9218049	yes
FWEVISDEHGIDPAGGYVGDSALQLER	27	Q9BUF5	Tubulin beta-6 chain OS=Homo sapiens OX=9606 GN=TUBB6 PE=1 SV=1	3	987.479	5.62	4.629e-16	T5	3.13561e+06	yes
SAVTALWGKVNVDEVGGEALGR	22	P68871	Hemoglobin subunit beta OS=Homo sapiens OX=9606 GN=HBB PE=1 SV=2	3	743.397	4.08	4.63e-16	T6	2.21966e+06	yes
KGDLVAIFPPVLHGDPEIFEAPEEFR	26	O75881	Cytochrome P450 7B1 OS=Homo sapiens OX=9606 GN=CYP7B1 PE=1 SV=2	3	974.836	-3.8	4.651e-16	T4	4.76549e+06	yes
GAQGPAGPAGPPGLIGEQGISGPR	24	P12111	Collagen alpha-3(VI) chain OS=Homo sapiens OX=9606 GN=COL6A3 PE=1 SV=5	3	714.378	4.25	4.655e-16	N10a	10568305	yes
GYQLSDVDGVTcEDIDEcALPTGGHIcSYR	30	P23142	Fibulin-1 OS=Homo sapiens OX=9606 GN=FBLN1 PE=1 SV=4	3	1129.82	-3.24	4.657e-16	N2	3.13244e+06	yes
FSFSGNTLVSSSADPEGHFETPIWIER	27	Q14697	Neutral alpha-glucosidase AB OS=Homo sapiens OX=9606 GN=GANAB PE=1 SV=3	3	1004.14	-1.32	4.67e-16	N6	5.21994e+06	yes
YHVPVVVVPEGSASDTHEQAILR	23	P04844	Dolichyl-diphosphooligosaccharide--protein glycosyltransferase subunit 2 OS=Homo sapiens OX=9606 GN=RPN2 PE=1 SV=3	3	835.103	0.7	4.695e-16	T5	18053614	yes
FWEVISDEHGIDPTGTYHGDSDLQLDR	27	P07437	Tubulin beta chain OS=Homo sapiens OX=9606 GN=TUBB PE=1 SV=2	3	1034.81	2.31	4.706e-16	T1	7.44171e+06	yes
KFPVFNPATEEELcQVEEGDKEDVDK	26	P00352	Aldehyde dehydrogenase 1A1 OS=Homo sapiens OX=9606 GN=ALDH1A1 PE=1 SV=2	4	763.858	0.82	4.726e-16	T4	2.56317e+06	yes
LHEEEIQELQAQIQEQHVQIDVDVSKPDLTAALR	34	P08670	Vimentin OS=Homo sapiens OX=9606 GN=VIM PE=1 SV=4	4	981.516	7.35	4.753e-16	T3	1.54475e+06	yes
GDQDAGAcEVNPLAcLPQAAAcAPDLPAFSHGGFSHN	37	Q16853	Membrane primary amine oxidase OS=Homo sapiens OX=9606 GN=AOC3 PE=1 SV=3	4	956.428	5.95	4.825e-16	N1	12944890	yes
ILQTDLSHSGQYScSASNPLGTASSSAR	28	Q8WZ42	Titin OS=Homo sapiens OX=9606 GN=TTN PE=1 SV=4	3	965.794	5.17	4.834e-16	T6	5.29749e+06	yes
APSVALPVAQVPTDPGHFSVLLDVK	25	O14558	Heat shock protein beta-6 OS=Homo sapiens OX=9606 GN=HSPB6 PE=1 SV=2	3	853.137	-2.42	4.837e-16	N5	25565536	yes
LVSNHSLHETSSVFVDSLTK	20	P21333	Filamin-A OS=Homo sapiens OX=9606 GN=FLNA PE=1 SV=4	3	734.045	-2.01	4.845e-16	T1	10929792	yes
GYQLSDVDGVTcEDIDEcALPTGGHIcSYR	30	P23142	Fibulin-1 OS=Homo sapiens OX=9606 GN=FBLN1 PE=1 SV=4	3	1129.82	-1.72	4.913e-16	T5	2.37149e+06	yes
AHDGGIYAISWSPDSTHLLSASGDK	25	O75083	WD repeat-containing protein 1 OS=Homo sapiens OX=9606 GN=WDR1 PE=1 SV=4	3	862.414	0.19	4.914e-16	N5	2.88051e+06	yes
FHDFLGDSWGILFSHPR	17	P30041	Peroxiredoxin-6 OS=Homo sapiens OX=9606 GN=PRDX6 PE=1 SV=3	3	677.672	7.58	5.027e-16	T6	9911737	yes
LTPIGDPTMVVEWLHDGKPLEAANR	25	Q8WZ42	Titin OS=Homo sapiens OX=9606 GN=TTN PE=1 SV=4	4	690.609	-2.2	5.039e-16	N3	19572116	yes
GVVGPGPAAIAALGGGGAGPPVVGGGGGR	29	P22059	Oxysterol-binding protein 1 OS=Homo sapiens OX=9606 GN=OSBP PE=1 SV=1	3	761.419	2.47	5.073e-16	T4	4350964	yes
HLLQAPVDDAQEILHSR	17	Q15436	Protein transport protein Sec23A OS=Homo sapiens OX=9606 GN=SEC23A PE=1 SV=2	3	648.01	0.27	5.149e-16	T2	7363335	yes
KVLGAFSDGLAHLDNLK	17	P02042	Hemoglobin subunit delta OS=Homo sapiens OX=9606 GN=HBD PE=1 SV=2	3	599.998	-4.31	5.15e-16	N6	3.03967e+06	no
HQPADLLEFALQHFTR	16	P31323	cAMP-dependent protein kinase type II-beta regulatory subunit OS=Homo sapiens OX=9606 GN=PRKAR2B PE=1 SV=3	3	641.666	-1.64	5.2e-16	N1	3.32026e+06	yes
LGGSPTSLGTWGSWIGPDHDK	21	P14314	Glucosidase 2 subunit beta OS=Homo sapiens OX=9606 GN=PRKCSH PE=1 SV=2	3	723.354	2.96	5.217e-16	N6	3.58314e+06	yes
VVIHFTDGADGDLADLHR	18	P12111	Collagen alpha-3(VI) chain OS=Homo sapiens OX=9606 GN=COL6A3 PE=1 SV=5	3	650.992	-2.08	5.257e-16	N11a	19137882	yes
SGPFGQIFRPDNFVFGQSGAGNNWAK	26	Q13885	Tubulin beta-2A chain OS=Homo sapiens OX=9606 GN=TUBB2A PE=1 SV=1	3	933.454	1.76	5.334e-16	T9a	20339272	no
GAQGPAGPAGPPGLIGEQGISGPR	24	P12111	Collagen alpha-3(VI) chain OS=Homo sapiens OX=9606 GN=COL6A3 PE=1 SV=5	3	714.378	4.1	5.338e-16	N11a	13421544	yes
FHDFLGDSWGILFSHPR	17	P30041	Peroxiredoxin-6 OS=Homo sapiens OX=9606 GN=PRDX6 PE=1 SV=3	3	677.669	2.02	5.354e-16	N1	20172168	yes
FHDFLGDSWGILFSHPR	17	P30041	Peroxiredoxin-6 OS=Homo sapiens OX=9606 GN=PRDX6 PE=1 SV=3	3	677.67	4.64	5.366e-16	N3	29735936	yes
VGVVQYSHEGTFEAIQLDDER	21	P12110	Collagen alpha-2(VI) chain OS=Homo sapiens OX=9606 GN=COL6A2 PE=1 SV=4	3	798.053	1.22	5.538e-16	N10a	9974991	yes
TPGAAANLELIFVGPQHAGNYR	22	P04217	Alpha-1B-glycoprotein OS=Homo sapiens OX=9606 GN=A1BG PE=1 SV=4	3	766.066	0.28	5.578e-16	N7	5.51912e+06	yes
FWEVISDEHGIDPTGTYHGDSDLQLER	27	P04350	Tubulin beta-4A chain OS=Homo sapiens OX=9606 GN=TUBB4A PE=1 SV=2	3	1039.48	-3.71	5.658e-16	T1	8719624	no
LLSHcLLVTLAAHLPAEFTPAVHASLDK	28	P69905	Hemoglobin subunit alpha OS=Homo sapiens OX=9606 GN=HBA2 PE=1 SV=2	5	605.73	-4.72	5.682e-16	T9a	130042176	yes
VGVVQYSHEGTFEAIQLDDER	21	P12110	Collagen alpha-2(VI) chain OS=Homo sapiens OX=9606 GN=COL6A2 PE=1 SV=4	3	798.056	4.8	5.695e-16	T9b	3.36218e+06	yes
GGSQAGGSGSAGQYGSDQQHHLGSGSGAGGTGGPAGQAGR	40	Q9NP98	Myozenin-1 OS=Homo sapiens OX=9606 GN=MYOZ1 PE=1 SV=1	4	867.884	-3.52	5.73e-16	N3	7.3896e+06	yes
TPEVTcVVVDVSHEDPEVK	19	P01857	Immunoglobulin heavy constant gamma 1 OS=Homo sapiens OX=9606 GN=IGHG1 PE=1 SV=1	3	713.682	1.35	5.754e-16	T8b	48966660	yes
HVGDLGNVTADKDGVADVSIEDSVISLSGDHcIIGR	36	P00441	Superoxide dismutase [Cu-Zn] OS=Homo sapiens OX=9606 GN=SOD1 PE=1 SV=2	4	930.962	3.94	5.8e-16	T2	2.82791e+06	yes
ELQAQLQEQQVQVEmDMSKPDLTAALR	27	P17661	Desmin OS=Homo sapiens OX=9606 GN=DES PE=1 SV=3	3	1039.19	1.75	5.851e-16	N1	30914380	yes
TPGAAANLELIFVGPQHAGNYR	22	P04217	Alpha-1B-glycoprotein OS=Homo sapiens OX=9606 GN=A1BG PE=1 SV=4	3	766.066	0.17	5.857e-16	T8b	1.37408e+06	yes
KALTGHLEEVVLALLK	16	P04083	Annexin A1 OS=Homo sapiens OX=9606 GN=ANXA1 PE=1 SV=2	3	578.689	-0.7	5.939e-16	N9b	2.51121e+06	yes
EIAIYQDDLEGDAQVPGPPTGVHASEISR	29	P54296	Myomesin-2 OS=Homo sapiens OX=9606 GN=MYOM2 PE=1 SV=3	3	1022.17	-1.18	5.941e-16	N3	2.5063e+06	yes
NFEHLIPDAPELIHDFLVNEK	21	P53618	Coatomer subunit beta OS=Homo sapiens OX=9606 GN=COPB1 PE=1 SV=3	3	830.763	3.1	5.953e-16	T5	5.24659e+06	yes
HLHFVDVDDLHIIVQELR	18	Q6PCB0	von Willebrand factor A domain-containing protein 1 OS=Homo sapiens OX=9606 GN=VWA1 PE=1 SV=1	3	733.396	0.94	5.956e-16	T1	3.10161e+06	yes
QSHTLPFPPPPALPFYPASAYPR	23	Q9NZB2	Constitutive coactivator of PPAR-gamma-like protein 1 OS=Homo sapiens OX=9606 GN=FAM120A PE=1 SV=2	3	851.11	0.7	5.963e-16	T4	2.80339e+06	yes
ALVLDcHYPEDEVGQEDEAESDIFSIR	27	Q07021	Complement component 1 Q subcomponent-binding protein, mitochondrial OS=Homo sapiens OX=9606 GN=C1QBP PE=1 SV=1	3	1046.14	-2.91	6.161e-16	T4	10427010	yes
LGGSPTSLGTWGSWIGPDHDK	21	P14314	Glucosidase 2 subunit beta OS=Homo sapiens OX=9606 GN=PRKCSH PE=1 SV=2	3	723.353	1.92	6.18e-16	N9b		yes
FGGEHVPNSPFQVTALAGDQPSVQPPLR	28	P21333	Filamin-A OS=Homo sapiens OX=9606 GN=FLNA PE=1 SV=4	3	982.501	-1.02	6.185e-16	N1	221734848	yes
VGLSGmAIADVTLLSGFHALR	21	P0C0L4	Complement C4-A OS=Homo sapiens OX=9606 GN=C4A PE=1 SV=2	3	715.392	3.24	6.192e-16	N2	1.21666e+06	no
NELHNLLDKPQLQGIPVLVLGNK	23	Q96BM9	ADP-ribosylation factor-like protein 8A OS=Homo sapiens OX=9606 GN=ARL8A PE=1 SV=1	3	851.495	5.29	6.204e-16	T2	9073543	no
VGVVQYSHEGTFEAIQLDDER	21	P12110	Collagen alpha-2(VI) chain OS=Homo sapiens OX=9606 GN=COL6A2 PE=1 SV=4	3	798.053	1.14	6.24e-16	N7	6502932	yes
RPGGEPSPEGTTGQSYNQYSQR	22	P02751	Fibronectin OS=Homo sapiens OX=9606 GN=FN1 PE=1 SV=5	3	799.367	0.17	6.277e-16	N5	17835310	yes
cPEALFQPSFLGMEScGIHETTFNSIMK	28	P60709	Actin, cytoplasmic 1 OS=Homo sapiens OX=9606 GN=ACTB PE=1 SV=1	3	1077.82	-3.56	6.354e-16	T3	70029408	yes
GLVEENPEVAVDcVIYLSQHISPAER	26	O00763	Acetyl-CoA carboxylase 2 OS=Homo sapiens OX=9606 GN=ACACB PE=1 SV=3	3	975.483	-4.08	6.424e-16	N4	3.08196e+06	yes
AFQYVETHGEVcPANWTPDSPTIKPSPAASK	31	P30048	Thioredoxin-dependent peroxide reductase, mitochondrial OS=Homo sapiens OX=9606 GN=PRDX3 PE=1 SV=3	3	1129.21	-1.78	6.539e-16	N4	2612059	yes
VDTVNHLADELINSGHSDAATIAEWK	26	Q01082	Spectrin beta chain, non-erythrocytic 1 OS=Homo sapiens OX=9606 GN=SPTBN1 PE=1 SV=2	3	936.124	-1.96	6.626e-16	T5	2.2288e+06	yes
GYQLSDVDGVTcEDIDEcALPTGGHIcSYR	30	P23142	Fibulin-1 OS=Homo sapiens OX=9606 GN=FBLN1 PE=1 SV=4	3	1129.82	-4.35	6.633e-16	N3		yes
KGYEVIYLTEPVDEYcIQALPEFDGK	26	P14625	Endoplasmin OS=Homo sapiens OX=9606 GN=HSP90B1 PE=1 SV=1	3	1026.17	4.65	6.647e-16	T5	15912610	yes
HESENLYSIAcDKPQQVR	18	P12110	Collagen alpha-2(VI) chain OS=Homo sapiens OX=9606 GN=COL6A2 PE=1 SV=4	3	725.346	-2.22	6.666e-16	T4	12501820	yes
ARPAADPTGAPAAEAAQPQAQVAAHPEQTAPWTEK	35	Q96Q06	Perilipin-4 OS=Homo sapiens OX=9606 GN=PLIN4 PE=1 SV=2	4	884.444	4.58	6.679e-16	N9a	3.16576e+06	yes
TPGAAANLELIFVGPQHAGNYR	22	P04217	Alpha-1B-glycoprotein OS=Homo sapiens OX=9606 GN=A1BG PE=1 SV=4	3	766.068	2.17	6.693e-16	N10a	2860923	yes
LLSHcLLVTLAAHLPAEFTPAVHASLDK	28	P69905	Hemoglobin subunit alpha OS=Homo sapiens OX=9606 GN=HBA2 PE=1 SV=2	5	605.733	0.23	6.794e-16	T1		yes
DPDQTDGLGLSYLSSHIANVER	22	P06396	Gelsolin OS=Homo sapiens OX=9606 GN=GSN PE=1 SV=1	3	796.383	-4.95	6.814e-16	N10a	2.50754e+06	yes
YPPPAVESDAADIVFLIDSSEGVRPDGFAHIR	32	P12111	Collagen alpha-3(VI) chain OS=Homo sapiens OX=9606 GN=COL6A3 PE=1 SV=5	4	860.934	0.57	6.878e-16	N6	62716588	yes
SHRSYScQVTHEGSTVEK	18	B9A064	Immunoglobulin lambda-like polypeptide 5 OS=Homo sapiens OX=9606 GN=IGLL5 PE=2 SV=2	3	697.986	-4	6.926e-16	N2		yes
VVIHFTDGADGDLADLHR	18	P12111	Collagen alpha-3(VI) chain OS=Homo sapiens OX=9606 GN=COL6A3 PE=1 SV=5	3	650.994	-0.01	6.939e-16	T2	3.05097e+06	yes
FVDGLmIHSGDPVNYYVDTAVR	22	P23396	40S ribosomal protein S3 OS=Homo sapiens OX=9606 GN=RPS3 PE=1 SV=2	3	828.738	4.97	6.985e-16	T5	6070368	yes
VSGQGLHEGHTFEPAEFIIDTR	22	P21333	Filamin-A OS=Homo sapiens OX=9606 GN=FLNA PE=1 SV=4	3	814.068	0.03	6.99e-16	N1	72941432	yes
NADLQVLKPEPELVYEDLR	19	P01833	Polymeric immunoglobulin receptor OS=Homo sapiens OX=9606 GN=PIGR PE=1 SV=4	3	747.733	3.42	6.997e-16	N5	11169312	yes
GVVGPGPAAIAALGGGGAGPPVVGGGGGR	29	P22059	Oxysterol-binding protein 1 OS=Homo sapiens OX=9606 GN=OSBP PE=1 SV=1	3	761.415	-2.98	7.042e-16	T2	3.78438e+06	yes
RPLIDQVVQTALSETQDPEEVSVTVK	26	Q00610	Clathrin heavy chain 1 OS=Homo sapiens OX=9606 GN=CLTC PE=1 SV=5	3	961.18	3.87	7.153e-16	T4	8683520	yes
SYIYSGSHDGHINYWDSETGENDSFAGK	28	O75083	WD repeat-containing protein 1 OS=Homo sapiens OX=9606 GN=WDR1 PE=1 SV=4	3	1046.11	2.28	7.221e-16	T5	2.31857e+06	yes
GPEGPQGPPGHQGPPGPDEcEILDIIMK	28	P12109	Collagen alpha-1(VI) chain OS=Homo sapiens OX=9606 GN=COL6A1 PE=1 SV=3	3	974.798	1.03	7.251e-16	N4	5084691	yes
VGNVQELSELSEQVLETLHDAmHETLcPGVTDAAK	35	P12111	Collagen alpha-3(VI) chain OS=Homo sapiens OX=9606 GN=COL6A3 PE=1 SV=5	4	959.965	1.27	7.346e-16	N6		yes
SGPFGQIFRPDNFVFGQSGAGNNWAK	26	Q13885	Tubulin beta-2A chain OS=Homo sapiens OX=9606 GN=TUBB2A PE=1 SV=1	3	933.456	3.28	7.387e-16	T10b	18747154	no
GPAVGIDLGTTYScVGVFQHGK	22	P11142	Heat shock cognate 71 kDa protein OS=Homo sapiens OX=9606 GN=HSPA8 PE=1 SV=1	3	755.044	-0.53	7.389e-16	T2	5.9903e+06	yes
TPGAAANLELIFVGPQHAGNYR	22	P04217	Alpha-1B-glycoprotein OS=Homo sapiens OX=9606 GN=A1BG PE=1 SV=4	3	766.065	-1.32	7.408e-16	T10a	3.21162e+06	yes
VEHIAALAQELNELDYHEAASVNSR	25	Q08043	Alpha-actinin-3 OS=Homo sapiens OX=9606 GN=ACTN3 PE=1 SV=2	3	927.128	1.66	7.409e-16	N3	3243349	yes
GPPQEEEEEEDEEEEATKEDAEAPGIR	27	P51858	Hepatoma-derived growth factor OS=Homo sapiens OX=9606 GN=HDGF PE=1 SV=1	3	1014.77	3.15	7.452e-16	T7	6.30424e+06	yes
DVAPGTLcDVAGWGIVNHAGR	21	P00746	Complement factor D OS=Homo sapiens OX=9606 GN=CFD PE=1 SV=5	3	722.355	-3	7.477e-16	N6	4934398	yes
ARPEFTLPVHFYGHVEHTSQGAK	23	P11217	Glycogen phosphorylase, muscle form OS=Homo sapiens OX=9606 GN=PYGM PE=1 SV=6	4	652.833	1.97	7.484e-16	T6	23738476	yes
VDTVNHLADELINSGHSDAATIAEWK	26	Q01082	Spectrin beta chain, non-erythrocytic 1 OS=Homo sapiens OX=9606 GN=SPTBN1 PE=1 SV=2	3	936.126	0.22	7.494e-16	T3	1.21804e+06	yes
DVVFNYLHATAFQGTPLAQAVEGPSENVR	29	P31930	Cytochrome b-c1 complex subunit 1, mitochondrial OS=Homo sapiens OX=9606 GN=UQCRC1 PE=1 SV=3	3	1044.19	3.25	7.539e-16	T4	3.50561e+06	yes
GPAVGIDLGTTYScVGVFQHGK	22	P11142	Heat shock cognate 71 kDa protein OS=Homo sapiens OX=9606 GN=HSPA8 PE=1 SV=1	3	755.045	1.77	7.553e-16	T10b	1.96311e+06	yes
IGPAPAFTGDTIALNIIKGNEEGYFGTR	28	P98095	Fibulin-2 OS=Homo sapiens OX=9606 GN=FBLN2 PE=1 SV=2	3	974.839	0.7	7.588e-16	N8b	706246	yes
HLLQAPVDDAQEILHSR	17	Q15436	Protein transport protein Sec23A OS=Homo sapiens OX=9606 GN=SEC23A PE=1 SV=2	3	648.009	-0.37	7.627e-16	N2	2.16266e+06	yes
HESENLYSIAcDKPQQVR	18	P12110	Collagen alpha-2(VI) chain OS=Homo sapiens OX=9606 GN=COL6A2 PE=1 SV=4	3	725.348	0.15	7.659e-16	T11a	15776906	yes
TMIQSPSGVILQEAADVHAR	20	P15924	Desmoplakin OS=Homo sapiens OX=9606 GN=DSP PE=1 SV=3	3	708.37	1.41	7.68e-16	T8a	12654486	yes
LGLGIDEDEVAAEEPNAAVPDEIPPLEGDEDASR	34	P08238	Heat shock protein HSP 90-beta OS=Homo sapiens OX=9606 GN=HSP90AB1 PE=1 SV=4	3	1178.22	1.69	7.683e-16	N2	8100075	yes
NHLVEIPPNLPSSLVELR	18	P21810	Biglycan OS=Homo sapiens OX=9606 GN=BGN PE=1 SV=2	3	676.379	-3.56	7.75e-16	T8a	1.92361e+06	yes
DIKEKLcYVALDFENEMATAASSSSLEK	28	P62736	Actin, aortic smooth muscle OS=Homo sapiens OX=9606 GN=ACTA2 PE=1 SV=1	3	1050.5	-1.24	7.764e-16	N5	6553184	no
VVIHFTDGADGDLADLHR	18	P12111	Collagen alpha-3(VI) chain OS=Homo sapiens OX=9606 GN=COL6A3 PE=1 SV=5	3	650.994	0.77	7.775e-16	N2	2.51881e+06	yes
cPETLFQPSFIGMESAGIHETTYNSIMKcDIDIR	34	P62736	Actin, aortic smooth muscle OS=Homo sapiens OX=9606 GN=ACTA2 PE=1 SV=1	4	990.955	-7.62	7.817e-16	T6		no
AVLSAEQLRDEEVHAGLGELLR	22	P50454	Serpin H1 OS=Homo sapiens OX=9606 GN=SERPINH1 PE=1 SV=2	3	802.435	5	7.886e-16	T2	25503636	yes
YPALTKPENQDIDWTLLEGETR	22	P13797	Plastin-3 OS=Homo sapiens OX=9606 GN=PLS3 PE=1 SV=4	3	863.766	-0.43	7.889e-16	T3	16769738	yes
SGDTLLLLHHGDFSAEEVFHR	21	Q9BTV4	Transmembrane protein 43 OS=Homo sapiens OX=9606 GN=TMEM43 PE=1 SV=1	4	595.798	1.73	7.929e-16	T5	19551734	yes
VAPEEHPVLLTEAPLNPKANR	21	P60709	Actin, cytoplasmic 1 OS=Homo sapiens OX=9606 GN=ACTB PE=1 SV=1	3	765.752	-1.39	8.288e-16	T3	48524508	yes
AGLELGAEPETIVNSGLISPEGLAIDHIR	29	Q14112	Nidogen-2 OS=Homo sapiens OX=9606 GN=NID2 PE=1 SV=3	3	991.202	6.41	8.357e-16	N5	1.85074e+06	yes
EPPVEFTKPLEDQTVEEGATAVLEcEVSR	29	Q8WZ42	Titin OS=Homo sapiens OX=9606 GN=TTN PE=1 SV=4	3	1087.2	1.83	8.539e-16	T6	4950276	yes
YVSHFETEGPHVLLYFDSVPTSR	23	P0C0L4	Complement C4-A OS=Homo sapiens OX=9606 GN=C4A PE=1 SV=2	3	894.108	1.79	8.581e-16	N9a	4.05437e+06	no
DTDmDGVGDQcDNcPLEHNPDQLDSDSDR	29	P07996	Thrombospondin-1 OS=Homo sapiens OX=9606 GN=THBS1 PE=1 SV=2	3	1112.76	4.02	8.693e-16	T5	4308231	yes
KPVEGYDISFLITNFHTEQMYK	22	P59998	Actin-related protein 2/3 complex subunit 4 OS=Homo sapiens OX=9606 GN=ARPC4 PE=1 SV=3	3	887.44	-0.85	8.729e-16	T1	3075693	yes
GVGAAATAVTQALNELLQHVKAHATGAGPAGR	32	Q9Y490	Talin-1 OS=Homo sapiens OX=9606 GN=TLN1 PE=1 SV=3	4	760.161	-1.84	8.828e-16	T9b	122302	yes
LHEEEIQELQAQIQEQHVQIDVDVSKPDLTAALR	34	P08670	Vimentin OS=Homo sapiens OX=9606 GN=VIM PE=1 SV=4	4	981.504	-5.68	8.838e-16	T1	4.4015e+06	yes
STLINSLFLTDLYSPEYPGPSHR	23	Q16181	Septin-7 OS=Homo sapiens OX=9606 GN=SEPTIN7 PE=1 SV=2	3	869.772	-2.74	8.955e-16	T2	10133233	yes
ELQAQLQEQQVQVEmDMSKPDLTAALR	27	P17661	Desmin OS=Homo sapiens OX=9606 GN=DES PE=1 SV=3	3	1039.19	1.48	9.004e-16	N5	12644787	yes
SNPDQADVDHDFVGDAcDSDQDQDGDGHQDSR	32	P49747	Cartilage oligomeric matrix protein OS=Homo sapiens OX=9606 GN=COMP PE=1 SV=2	4	880.09	0.89	9.067e-16	T3	5700650	yes
KYTLPPGVDPTQVSSSLSPEGTLTVEAPMPK	31	P04792	Heat shock protein beta-1 OS=Homo sapiens OX=9606 GN=HSPB1 PE=1 SV=2	3	1076.22	-6.69	9.104e-16	N5	42621820	yes
ELASQPDVDGFLVGGASLKPEFVDIINAK	29	P60174	Triosephosphate isomerase OS=Homo sapiens OX=9606 GN=TPI1 PE=1 SV=4	3	1010.53	1.32	9.17e-16	N5	15004309	yes
KFDVNTSAVQVLIEHIGNLDR	21	Q00610	Clathrin heavy chain 1 OS=Homo sapiens OX=9606 GN=CLTC PE=1 SV=5	3	790.092	0.13	9.252e-16	N11a	787045	yes
FQSSHHPTDITSLDQYVER	19	P14625	Endoplasmin OS=Homo sapiens OX=9606 GN=HSP90B1 PE=1 SV=1	3	754.025	-0.61	9.292e-16	T10a	18779302	yes
KPVEGYDISFLITNFHTEQMYK	22	P59998	Actin-related protein 2/3 complex subunit 4 OS=Homo sapiens OX=9606 GN=ARPC4 PE=1 SV=3	3	887.442	1.38	9.33e-16	T2	3.49399e+06	yes
GFSGLQGPPGPPGSPGEQGPSGASGPAGPR	30	P02452	Collagen alpha-1(I) chain OS=Homo sapiens OX=9606 GN=COL1A1 PE=1 SV=6	3	886.43	2.35	9.388e-16	T8b	18075394	yes
DVAPGTLcDVAGWGIVNHAGR	21	P00746	Complement factor D OS=Homo sapiens OX=9606 GN=CFD PE=1 SV=5	3	722.353	-5.85	9.416e-16	N1	2.63146e+06	yes
LISPESTVMLLEAQAATGGIIDPHR	25	P15924	Desmoplakin OS=Homo sapiens OX=9606 GN=DSP PE=1 SV=3	3	873.797	-1.66	9.428e-16	N5		yes
VGVVQYSHEGTFEAIQLDDER	21	P12110	Collagen alpha-2(VI) chain OS=Homo sapiens OX=9606 GN=COL6A2 PE=1 SV=4	3	798.056	4.71	9.525e-16	N9a	6.45788e+06	yes
TPGAAANLELIFVGPQHAGNYR	22	P04217	Alpha-1B-glycoprotein OS=Homo sapiens OX=9606 GN=A1BG PE=1 SV=4	3	766.066	0.11	9.562e-16	N11a	2.67052e+06	yes
FWEVISDEHGIDPTGTYHGDSDLQLDR	27	P07437	Tubulin beta chain OS=Homo sapiens OX=9606 GN=TUBB PE=1 SV=2	3	1034.81	1.44	9.573e-16	T5	2.15292e+06	yes
LLQDEFPGIPSPLDAAVEcHR	21	P02790	Hemopexin OS=Homo sapiens OX=9606 GN=HPX PE=1 SV=2	3	788.727	0.51	9.674e-16	N10b	14636574	yes
VGVVQYSHEGTFEAIQLDDER	21	P12110	Collagen alpha-2(VI) chain OS=Homo sapiens OX=9606 GN=COL6A2 PE=1 SV=4	3	798.056	5.35	9.768e-16	T9a	6.97326e+06	yes
GEGDIHENVDTDLPGSLGQSEEKPVPAAPVPSPVAPAPVPSR	42	Q9UK76	Jupiter microtubule associated homolog 1 OS=Homo sapiens OX=9606 GN=JPT1 PE=1 SV=3	4	1054.04	9.76	9.958e-16	N2	2.74986e+06	yes
STLINSLFLTDLYSPEYPGPSHR	23	Q16181	Septin-7 OS=Homo sapiens OX=9606 GN=SEPTIN7 PE=1 SV=2	3	869.772	-2.53	9.971e-16	T11a	5.80496e+06	yes
FVDGLMIHSGDPVNYYVDTAVR	22	P23396	40S ribosomal protein S3 OS=Homo sapiens OX=9606 GN=RPS3 PE=1 SV=2	3	823.407	6.17	9.974e-16	T8b	2.54412e+06	yes
VDPVNFKLLSHcLLVTLAAHLPAEFTPAVHASLDK	35	P69905	Hemoglobin subunit alpha OS=Homo sapiens OX=9606 GN=HBA2 PE=1 SV=2	5	765.617	-0.76	9.975e-16	T2		yes
LGLALNFSVFHYEIANSPEEAISLAK	26	P31947	14-3-3 protein sigma OS=Homo sapiens OX=9606 GN=SFN PE=1 SV=1	3	945.165	0.91	1.005e-15	T8a	3.44605e+06	yes
KGDTFScMVGHEALPLAFTQK	21	P01876	Immunoglobulin heavy constant alpha 1 OS=Homo sapiens OX=9606 GN=IGHA1 PE=1 SV=2	3	779.716	-1.12	1.006e-15	N8a	2.15539e+06	yes
HLLQAPVDDAQEILHSR	17	Q15436	Protein transport protein Sec23A OS=Homo sapiens OX=9606 GN=SEC23A PE=1 SV=2	3	648.01	0.31	1.008e-15	N10b	1.74245e+06	yes
IPLLSDLTHQISKDYGVYLEDSGHTLR	27	Q13162	Peroxiredoxin-4 OS=Homo sapiens OX=9606 GN=PRDX4 PE=1 SV=1	4	768.409	9.07	1.01e-15	T3	7.49989e+06	yes
KYTLPPGVDPTQVSSSLSPEGTLTVEAPMPK	31	P04792	Heat shock protein beta-1 OS=Homo sapiens OX=9606 GN=HSPB1 PE=1 SV=2	3	1076.23	2.79	1.015e-15	T3	8791495	yes
VVIHFTDGADGDLADLHR	18	P12111	Collagen alpha-3(VI) chain OS=Homo sapiens OX=9606 GN=COL6A3 PE=1 SV=5	3	650.993	-1.7	1.019e-15	T3	4.07288e+06	yes
RPLIDQVVQTALSETQDPEEVSVTVK	26	Q00610	Clathrin heavy chain 1 OS=Homo sapiens OX=9606 GN=CLTC PE=1 SV=5	3	961.184	8.11	1.023e-15	T8b	1.4559e+06	yes
LDGNYLKPPIPLDLmmcFR	19	P51888	Prolargin OS=Homo sapiens OX=9606 GN=PRELP PE=1 SV=1	3	775.717	-2.99	1.024e-15	N3	10167565	yes
TPGAAANLELIFVGPQHAGNYR	22	P04217	Alpha-1B-glycoprotein OS=Homo sapiens OX=9606 GN=A1BG PE=1 SV=4	3	766.066	0.03	1.027e-15	T10b	1.57385e+06	yes
VEIYHEGSWGTIcDDSWDLSDAHVVcR	27	Q86VB7	Scavenger receptor cysteine-rich type 1 protein M130 OS=Homo sapiens OX=9606 GN=CD163 PE=1 SV=2	4	802.353	-1.7	1.039e-15	T5	19822902	yes
LGISNHTHVVVYDGEHLGSFYAPR	24	Q16762	Thiosulfate sulfurtransferase OS=Homo sapiens OX=9606 GN=TST PE=1 SV=4	3	890.115	1.38	1.049e-15	T4	1.1854e+06	yes
HSSVYPTQEELEAVQNMVSHTER	23	Q12906	Interleukin enhancer-binding factor 3 OS=Homo sapiens OX=9606 GN=ILF3 PE=1 SV=3	3	891.087	1.73	1.049e-15	T3	2.94026e+06	yes
cPAPELLGGPSVFLFPPKPK	20	P01860	Immunoglobulin heavy constant gamma 3 OS=Homo sapiens OX=9606 GN=IGHG3 PE=1 SV=2	3	717.73	3.24	1.051e-15	T6	2475837	yes
cPAPELLGGPSVFLFPPKPK	20	P01860	Immunoglobulin heavy constant gamma 3 OS=Homo sapiens OX=9606 GN=IGHG3 PE=1 SV=2	3	717.73	3.48	1.054e-15	N1	9135296	yes
VVNVEIVEEPVSYVSGEKPEEFSVPFK	27	O15061	Synemin OS=Homo sapiens OX=9606 GN=SYNM PE=1 SV=3	3	1012.86	2.83	1.058e-15	N5	3.30246e+06	yes
MEKLLETIDQLHLEFAK	17	P35609	Alpha-actinin-2 OS=Homo sapiens OX=9606 GN=ACTN2 PE=1 SV=1	3	686.702	-1.71	1.074e-15	N3	8331123	yes
DTVQIHDITGKDcQDIANK	19	P02679	Fibrinogen gamma chain OS=Homo sapiens OX=9606 GN=FGG PE=1 SV=3	3	724.35	-2.56	1.089e-15	T1	11752442	yes
KYTLPPGVDPTQVSSSLSPEGTLTVEAPmPK	31	P04792	Heat shock protein beta-1 OS=Homo sapiens OX=9606 GN=HSPB1 PE=1 SV=2	3	1081.56	7.42	1.092e-15	T3	4806877	yes
FQEHLQLQNLGINPANIGFSTLTMESDK	28	Q00610	Clathrin heavy chain 1 OS=Homo sapiens OX=9606 GN=CLTC PE=1 SV=5	3	1049.19	-0.85	1.094e-15	T5	2.55246e+06	yes
HESENLYSIAcDKPQQVR	18	P12110	Collagen alpha-2(VI) chain OS=Homo sapiens OX=9606 GN=COL6A2 PE=1 SV=4	3	725.348	0.39	1.097e-15	T1	5804344	yes
KGSITSVQAIYVPADDLTDPAPATTFAHLDATTVLSR	37	P06576	ATP synthase subunit beta, mitochondrial OS=Homo sapiens OX=9606 GN=ATP5F1B PE=1 SV=3	4	961.51	9.33	1.111e-15	N8a	1.65329e+06	yes
KVLGAFSDGLAHLDNLK	17	P02042	Hemoglobin subunit delta OS=Homo sapiens OX=9606 GN=HBD PE=1 SV=2	3	600.002	2.46	1.118e-15	N8b	1.8546e+06	no
AQGPAASAEEPKPVEAPAANSDQTVTVK	28	P80723	Brain acid soluble protein 1 OS=Homo sapiens OX=9606 GN=BASP1 PE=1 SV=2	3	921.799	0.67	1.122e-15	T5	5.005e+06	yes
FWEVISDEHGIDPTGSYHGDSDLQLER	27	Q13885	Tubulin beta-2A chain OS=Homo sapiens OX=9606 GN=TUBB2A PE=1 SV=1	3	1034.81	0.84	1.127e-15	N2	2.88735e+06	no
RPLIDQVVQTALSETQDPEEVSVTVK	26	Q00610	Clathrin heavy chain 1 OS=Homo sapiens OX=9606 GN=CLTC PE=1 SV=5	3	961.177	0.73	1.132e-15	N1	2.4791e+06	yes
VVIHFTDGADGDLADLHR	18	P12111	Collagen alpha-3(VI) chain OS=Homo sapiens OX=9606 GN=COL6A3 PE=1 SV=5	3	650.994	0.77	1.132e-15	T2	3.05097e+06	yes
VSFSYAGLSGDDPDLGPAHVVTVIAR	26	Q9BTV4	Transmembrane protein 43 OS=Homo sapiens OX=9606 GN=TMEM43 PE=1 SV=1	3	881.788	2.71	1.155e-15	T11a	3815367	yes
LASPSGSTSSGLEVVAPEGTSAPGGGPGTLDDSATIcR	38	Q13263	Transcription intermediary factor 1-beta OS=Homo sapiens OX=9606 GN=TRIM28 PE=1 SV=5	3	1186.9	1.5	1.155e-15	T5	1.94132e+06	yes
LGGSPTSLGTWGSWIGPDHDK	21	P14314	Glucosidase 2 subunit beta OS=Homo sapiens OX=9606 GN=PRKCSH PE=1 SV=2	3	723.35	-2.67	1.165e-15	N4	4.79331e+06	yes
VEHIAALAQELNELDYHEAASVNSR	25	Q08043	Alpha-actinin-3 OS=Homo sapiens OX=9606 GN=ACTN3 PE=1 SV=2	3	927.127	0.63	1.166e-15	T6	5.78307e+06	yes
TPGAAANLELIFVGPQHAGNYR	22	P04217	Alpha-1B-glycoprotein OS=Homo sapiens OX=9606 GN=A1BG PE=1 SV=4	3	766.066	-0.12	1.174e-15	T9b	3183580	yes
MVAAATNNLcEAANAAVQGHASQEK	25	Q9Y490	Talin-1 OS=Homo sapiens OX=9606 GN=TLN1 PE=1 SV=3	3	852.736	0.55	1.182e-15	T5	2.15919e+06	yes
cPAPELLGGPSVFLFPPKPK	20	P01860	Immunoglobulin heavy constant gamma 3 OS=Homo sapiens OX=9606 GN=IGHG3 PE=1 SV=2	3	717.727	0.09	1.186e-15	T4	110967056	yes
APSVALPVAQVPTDPGHFSVLLDVK	25	O14558	Heat shock protein beta-6 OS=Homo sapiens OX=9606 GN=HSPB6 PE=1 SV=2	3	853.14	1.66	1.191e-15	N5	15876196	yes
HVGDLGNVTADKDGVADVSIEDSVISLSGDHcIIGR	36	P00441	Superoxide dismutase [Cu-Zn] OS=Homo sapiens OX=9606 GN=SOD1 PE=1 SV=2	4	930.957	-2.03	1.193e-15	T3	6505908	yes
HESENLYSIAcDKPQQVR	18	P12110	Collagen alpha-2(VI) chain OS=Homo sapiens OX=9606 GN=COL6A2 PE=1 SV=4	3	725.349	1.96	1.199e-15	N9a	28434248	yes
HAQAVEELTEQLEQFKR	17	P35749	Myosin-11 OS=Homo sapiens OX=9606 GN=MYH11 PE=1 SV=3	3	686.02	-0.08	1.203e-15	N1	5.66837e+06	yes
VADALTNAVAHVDDMPNALSALSDLHAHK	29	P69905	Hemoglobin subunit alpha OS=Homo sapiens OX=9606 GN=HBA2 PE=1 SV=2	4	749.879	1.18	1.203e-15	T1	39680612	yes
FVDGLMIHSGDPVNYYVDTAVR	22	P23396	40S ribosomal protein S3 OS=Homo sapiens OX=9606 GN=RPS3 PE=1 SV=2	3	823.409	8.31	1.204e-15	T8b	2.54412e+06	yes
KVADALTNAVAHVDDMPNALSALSDLHAHK	30	P69905	Hemoglobin subunit alpha OS=Homo sapiens OX=9606 GN=HBA2 PE=1 SV=2	4	781.902	0.25	1.21e-15	T1	40919316	yes
RPTPQDSPIFLPVDDTSFRWVESLK	25	P49327	Fatty acid synthase OS=Homo sapiens OX=9606 GN=FASN PE=1 SV=3	3	977.514	7.84	1.214e-15	N4		yes
VDPVNFKLLSHcLLVTLAAHLPAEFTPAVHASLDK	35	P69905	Hemoglobin subunit alpha OS=Homo sapiens OX=9606 GN=HBA2 PE=1 SV=2	5	765.62	3.26	1.228e-15	N8b	1.31748e+06	yes
TPEVTcVVVDVSHEDPEVK	19	P01857	Immunoglobulin heavy constant gamma 1 OS=Homo sapiens OX=9606 GN=IGHG1 PE=1 SV=1	3	713.682	1.28	1.228e-15	T8b	48966660	yes
TQcAADFPWELDPDWSPSPAQASGAAALR	29	Q32P28	Prolyl 3-hydroxylase 1 OS=Homo sapiens OX=9606 GN=P3H1 PE=1 SV=2	3	1039.14	-3.28	1.232e-15	T5	8.36245e+06	yes
VVIHFTDGADGDLADLHR	18	P12111	Collagen alpha-3(VI) chain OS=Homo sapiens OX=9606 GN=COL6A3 PE=1 SV=5	3	650.993	-1.6	1.236e-15	N4	11789249	yes
VETGVLKPGmVVTFAPVNVTTEVK	24	P68104	Elongation factor 1-alpha 1 OS=Homo sapiens OX=9606 GN=EEF1A1 PE=1 SV=1	3	844.467	2.96	1.24e-15	N9b	10342783	yes
VPAPPSPQPATYTcVVSHEDSR	22	P01880	Immunoglobulin heavy constant delta OS=Homo sapiens OX=9606 GN=IGHD PE=1 SV=3	3	799.052	2.67	1.241e-15	T4	8.15637e+06	yes
GVVGPGPAAIAALGGGGAGPPVVGGGGGR	29	P22059	Oxysterol-binding protein 1 OS=Homo sapiens OX=9606 GN=OSBP PE=1 SV=1	3	761.42	3.93	1.245e-15	N2	2.92702e+06	yes
QEELESTEVGVQGGAFEGTHMGPFVER	27	Q9NZN4	EH domain-containing protein 2 OS=Homo sapiens OX=9606 GN=EHD2 PE=1 SV=2	3	974.118	-0.32	1.247e-15	N5	2867921	yes
APSVALPVAQVPTDPGHFSVLLDVK	25	O14558	Heat shock protein beta-6 OS=Homo sapiens OX=9606 GN=HSPB6 PE=1 SV=2	3	853.133	-6.94	1.253e-15	N1	34816180	yes
NDPHLcDFIETHYLNEQVK	19	P02794	Ferritin heavy chain OS=Homo sapiens OX=9606 GN=FTH1 PE=1 SV=2	3	791.368	-3.04	1.253e-15	T9a	9177045	yes
VASGPSPGEGISPQSAQAPQAPGDNHVVPVLR	32	Q14764	Major vault protein OS=Homo sapiens OX=9606 GN=MVP PE=1 SV=4	3	1040.53	-3.11	1.263e-15	T5	2930525	yes
MEKLLETIDQLHLEFAK	17	P35609	Alpha-actinin-2 OS=Homo sapiens OX=9606 GN=ACTN2 PE=1 SV=1	3	686.703	0.01	1.267e-15	T6	2.09809e+06	yes
SHTEEDcTEELFDFLHAR	18	P07919	Cytochrome b-c1 complex subunit 6, mitochondrial OS=Homo sapiens OX=9606 GN=UQCRH PE=1 SV=2	3	745.99	-2.08	1.269e-15	T2	13464794	yes
GLKPGVVYEGQLISIQQYGHQEVTR	25	P02751	Fibronectin OS=Homo sapiens OX=9606 GN=FN1 PE=1 SV=5	3	933.832	0.97	1.271e-15	N3	4.25694e+06	yes
LLGHWEEAAHDLALAcK	17	P50502	Hsc70-interacting protein OS=Homo sapiens OX=9606 GN=ST13 PE=1 SV=2	3	645.322	-3.31	1.275e-15	T7	4.09627e+06	yes
AHIANPSGASTEcFVTDNADGTYQVEYTPFEK	32	O75369	Filamin-B OS=Homo sapiens OX=9606 GN=FLNB PE=1 SV=2	3	1173.86	-3	1.278e-15	T5	1.59748e+06	yes
SGPFGQIFRPDNFVFGQSGAGNNWAK	26	Q13885	Tubulin beta-2A chain OS=Homo sapiens OX=9606 GN=TUBB2A PE=1 SV=1	3	933.453	0.68	1.286e-15	N11a	4.42881e+06	no
cPETLFQPSFIGMESAGIHETTYNSIMK	28	P62736	Actin, aortic smooth muscle OS=Homo sapiens OX=9606 GN=ACTA2 PE=1 SV=1	3	1063.49	-5.41	1.291e-15	N1	45787584	no
SHVEDGDIAGAPASSPEAPPAEQDPVQLK	29	Q9P2E9	Ribosome-binding protein 1 OS=Homo sapiens OX=9606 GN=RRBP1 PE=1 SV=5	3	971.469	0.2	1.291e-15	T4	5616850	yes
DVAEEIANYRPTLDTLHEQASALPQEHAESPDVR	34	Q01082	Spectrin beta chain, non-erythrocytic 1 OS=Homo sapiens OX=9606 GN=SPTBN1 PE=1 SV=2	4	951.21	-3.73	1.301e-15	T4	3.58679e+06	yes
GFSGLQGPPGPPGSPGEQGPSGASGPAGPR	30	P02452	Collagen alpha-1(I) chain OS=Homo sapiens OX=9606 GN=COL1A1 PE=1 SV=6	3	886.431	3.51	1.302e-15	N1	44317944	yes
SPQETYDVYcYVDHLDGDVFHLTVPSK	27	P13611	Versican core protein OS=Homo sapiens OX=9606 GN=VCAN PE=1 SV=3	4	796.87	0.02	1.333e-15	N5	1.7059e+06	yes
KYTLPPGVDPTQVSSSLSPEGTLTVEAPmPK	31	P04792	Heat shock protein beta-1 OS=Homo sapiens OX=9606 GN=HSPB1 PE=1 SV=2	3	1081.55	-0.5	1.342e-15	N2	33768140	yes
NEcLEAGTLFQDPSFPAIPSALGFK	25	P17655	Calpain-2 catalytic subunit OS=Homo sapiens OX=9606 GN=CAPN2 PE=1 SV=6	3	903.781	2.19	1.357e-15	T10b	1.39589e+06	yes
AFQYVETHGEVcPANWTPDSPTIKPSPAASK	31	P30048	Thioredoxin-dependent peroxide reductase, mitochondrial OS=Homo sapiens OX=9606 GN=PRDX3 PE=1 SV=3	4	847.159	-0.19	1.362e-15	N4	3.85503e+06	yes
VGVVQYSHEGTFEAIQLDDER	21	P12110	Collagen alpha-2(VI) chain OS=Homo sapiens OX=9606 GN=COL6A2 PE=1 SV=4	3	798.052	-0.33	1.371e-15	N11a	6.82349e+06	yes
VAPEEHPTLLTEAPLNPKANR	21	P62736	Actin, aortic smooth muscle OS=Homo sapiens OX=9606 GN=ACTA2 PE=1 SV=1	3	766.414	1.37	1.376e-15	T6	32631762	no
TPEVTcVVVDVSHEDPEVK	19	P01857	Immunoglobulin heavy constant gamma 1 OS=Homo sapiens OX=9606 GN=IGHG1 PE=1 SV=1	3	713.681	-0.02	1.384e-15	N9a	96456848	yes
AQHLSPAPGLAQPAAPAQASAAIPAAGK	28	Q9BW04	Specifically androgen-regulated gene protein OS=Homo sapiens OX=9606 GN=SARG PE=1 SV=2	3	854.798	-0.08	1.396e-15	N2	1280787	yes
SLHDPDGLVATYISEVHEHDGHLYLGSFR	29	Q9HDC9	Adipocyte plasma membrane-associated protein OS=Homo sapiens OX=9606 GN=APMAP PE=1 SV=2	4	816.895	-3.27	1.404e-15	N4	437001	yes
TDPHLcDFLETHFLDEEVK	19	P02792	Ferritin light chain OS=Homo sapiens OX=9606 GN=FTL PE=1 SV=2	3	782.367	5.26	1.407e-15	N9a	6704353	yes
HEALLYTWLAEHKPLVLcGPPGSGK	25	Q14204	Cytoplasmic dynein 1 heavy chain 1 OS=Homo sapiens OX=9606 GN=DYNC1H1 PE=1 SV=5	4	694.119	1.06	1.421e-15	T3	3.24917e+06	yes
FWEVISDEHGIDPSGNYVGDSDLQLER	27	Q13509	Tubulin beta-3 chain OS=Homo sapiens OX=9606 GN=TUBB3 PE=1 SV=2	3	1026.48	0.44	1.426e-15	T2	17009764	yes
TPEVTcVVVDVSHEDPEVQFK	21	P01860	Immunoglobulin heavy constant gamma 3 OS=Homo sapiens OX=9606 GN=IGHG3 PE=1 SV=2	3	805.393	3.73	1.428e-15	T1	7703460	yes
LHIIDVQLSDAGEYTcVLR	19	Q8WZ42	Titin OS=Homo sapiens OX=9606 GN=TTN PE=1 SV=4	3	734.717	6.03	1.435e-15	N3	1.50546e+06	yes
HILAILQDcPSLRPPIDHLcELLPR	25	P16435	NADPH--cytochrome P450 reductase OS=Homo sapiens OX=9606 GN=POR PE=1 SV=2	4	744.907	5.42	1.435e-15	N5	1.99139e+06	yes
HISQISVAEDDDESLLGHLMIVGK	24	P49773	Adenosine 5'-monophosphoramidase HINT1 OS=Homo sapiens OX=9606 GN=HINT1 PE=1 SV=2	3	869.444	2.02	1.437e-15	T11a	573286	yes
EQQQLIDDHFLFDKPVSPLLLASGMAR	27	P06732	Creatine kinase M-type OS=Homo sapiens OX=9606 GN=CKM PE=1 SV=2	3	1023.53	-0.82	1.439e-15	T6	3.49267e+06	yes
GPPGPMGPPGLAGPPGESGR	20	P02452	Collagen alpha-1(I) chain OS=Homo sapiens OX=9606 GN=COL1A1 PE=1 SV=6	2	892.943	2.3	1.441e-15	N6	71512320	yes
SIVDYKPNLDLLEQQHQLIQEALIFDNK	28	O43707	Alpha-actinin-4 OS=Homo sapiens OX=9606 GN=ACTN4 PE=1 SV=2	4	831.944	1.67	1.455e-15	T5	19532952	yes
HLLQAPVDDAQEILHSR	17	Q15436	Protein transport protein Sec23A OS=Homo sapiens OX=9606 GN=SEC23A PE=1 SV=2	3	648.011	2.6	1.467e-15	T3	22999078	yes
LHEEEIQELQAQIQEQHVQIDVDVSKPDLTAALR	34	P08670	Vimentin OS=Homo sapiens OX=9606 GN=VIM PE=1 SV=4	4	981.51	1.23	1.48e-15	N5	33863316	yes
cEDcGGLLSEGDNQGcYPLDGHILcK	26	Q93052	Lipoma-preferred partner OS=Homo sapiens OX=9606 GN=LPP PE=1 SV=1	3	989.749	-1.66	1.483e-15	N5	1.50104e+06	yes
FWEVISDEHGIDPTGTYHGDSDLQLER	27	P04350	Tubulin beta-4A chain OS=Homo sapiens OX=9606 GN=TUBB4A PE=1 SV=2	3	1039.49	9.67	1.483e-15	N5	23065836	no
mSDYSTGGPPPGPPPPAGGGGGAGGAGGGPPPGPPGAGDR	40	Q92945	Far upstream element-binding protein 2 OS=Homo sapiens OX=9606 GN=KHSRP PE=1 SV=4	3	1082.84	4.3	1.502e-15	T5	1.22757e+06	yes
VVIHFTDGADGDLADLHR	18	P12111	Collagen alpha-3(VI) chain OS=Homo sapiens OX=9606 GN=COL6A3 PE=1 SV=5	3	650.994	0.75	1.505e-15	T5	4491935	yes
KLEGDASDFHEQIADLQAQIAELK	24	P35749	Myosin-11 OS=Homo sapiens OX=9606 GN=MYH11 PE=1 SV=3	3	890.451	-1.46	1.506e-15	N5	55668756	yes
FSFSGNTLVSSSADPEGHFETPIWIER	27	Q14697	Neutral alpha-glucosidase AB OS=Homo sapiens OX=9606 GN=GANAB PE=1 SV=3	3	1004.14	-1.37	1.519e-15	N5	5500183	yes
GGNTLTGLALNYIFENSFKPEAGSR	25	Q05707	Collagen alpha-1(XIV) chain OS=Homo sapiens OX=9606 GN=COL14A1 PE=1 SV=3	3	886.117	0.31	1.537e-15	N10b	15241049	yes
KVLGAFSDGLAHLDNLK	17	P02042	Hemoglobin subunit delta OS=Homo sapiens OX=9606 GN=HBD PE=1 SV=2	3	600.001	1.99	1.539e-15	T1	8597669	no
HESENLYSIAcDKPQQVR	18	P12110	Collagen alpha-2(VI) chain OS=Homo sapiens OX=9606 GN=COL6A2 PE=1 SV=4	3	725.35	2.83	1.562e-15	N9b	9463204	yes
VADALTNAVAHVDDMPNALSALSDLHAHK	29	P69905	Hemoglobin subunit alpha OS=Homo sapiens OX=9606 GN=HBA2 PE=1 SV=2	4	749.88	3.31	1.57e-15	T5	52019272	yes
HSHAGELEALGGVKPAVLTR	20	P02730	Band 3 anion transport protein OS=Homo sapiens OX=9606 GN=SLC4A1 PE=1 SV=3	3	681.379	4.32	1.57e-15	N8a	1.69261e+06	yes
cPAPELLGGPSVFLFPPKPK	20	P01860	Immunoglobulin heavy constant gamma 3 OS=Homo sapiens OX=9606 GN=IGHG3 PE=1 SV=2	3	717.73	4.5	1.571e-15	N4	42253584	yes
FSFSGNTLVSSSADPEGHFETPIWIER	27	Q14697	Neutral alpha-glucosidase AB OS=Homo sapiens OX=9606 GN=GANAB PE=1 SV=3	3	1004.14	-2.73	1.595e-15	T5	15006953	yes
GPAVGIDLGTTYScVGVFQHGK	22	P11142	Heat shock cognate 71 kDa protein OS=Homo sapiens OX=9606 GN=HSPA8 PE=1 SV=1	3	755.042	-2.25	1.597e-15	N5	8924505	yes
FQSSHHPTDITSLDQYVER	19	P14625	Endoplasmin OS=Homo sapiens OX=9606 GN=HSP90B1 PE=1 SV=1	3	754.026	-0.41	1.597e-15	T9a	15559758	yes
MAEIGEHVAPSEAANSLEQAQAAAER	26	P27708	CAD protein OS=Homo sapiens OX=9606 GN=CAD PE=1 SV=3	3	894.093	0.38	1.597e-15	T5	2.25865e+06	yes
LGTTRTPSSYGAGELLDFSLADAVNQEFLTTR	32	P17661	Desmin OS=Homo sapiens OX=9606 GN=DES PE=1 SV=3	3	1144.24	1.3	1.614e-15	N5		yes
VADALTNAVAHVDDMPNALSALSDLHAHK	29	P69905	Hemoglobin subunit alpha OS=Homo sapiens OX=9606 GN=HBA2 PE=1 SV=2	4	749.878	-0.26	1.621e-15	T6	88931352	yes
HLEGLSEEAImELNLPTGIPIVYELDK	27	P18669	Phosphoglycerate mutase 1 OS=Homo sapiens OX=9606 GN=PGAM1 PE=1 SV=2	3	1013.86	0.56	1.636e-15	T5		yes
AGVSDPSEILGPLTADDAFVEPTmDLSAFK	30	Q8WZ42	Titin OS=Homo sapiens OX=9606 GN=TTN PE=1 SV=4	3	1037.17	1.67	1.644e-15	N3		yes
KYTLPPGVDPTQVSSSLSPEGTLTVEAPmPK	31	P04792	Heat shock protein beta-1 OS=Homo sapiens OX=9606 GN=HSPB1 PE=1 SV=2	3	1081.55	-2.5	1.655e-15	N2	33768140	yes
ESTVFEDLSDEAERDEYELLcPDNTR	26	P02788	Lactotransferrin OS=Homo sapiens OX=9606 GN=LTF PE=1 SV=6	3	1044.79	0.35	1.658e-15	N8b	7.85826e+06	yes
KFDVNTSAVQVLIEHIGNLDR	21	Q00610	Clathrin heavy chain 1 OS=Homo sapiens OX=9606 GN=CLTC PE=1 SV=5	3	790.091	-1.73	1.671e-15	N11a	787045	yes
cSVcEAPAIAIAVHSQDVSIPHcPAGWR	28	P08572	Collagen alpha-2(IV) chain OS=Homo sapiens OX=9606 GN=COL4A2 PE=1 SV=4	4	772.87	0.63	1.691e-15	N4	8263213	yes
KMEGDLNEMEIQLSHANR	18	P12883	Myosin-7 OS=Homo sapiens OX=9606 GN=MYH7 PE=1 SV=5	3	705.671	1.4	1.706e-15	T6	12567280	no
VSGQGLHEGHTFEPAEFIIDTR	22	P21333	Filamin-A OS=Homo sapiens OX=9606 GN=FLNA PE=1 SV=4	3	814.068	0.03	1.709e-15	N1	72941432	yes
STLINSLFLTDLYSPEYPGPSHR	23	Q16181	Septin-7 OS=Homo sapiens OX=9606 GN=SEPTIN7 PE=1 SV=2	3	869.777	2.84	1.724e-15	T3	15069616	yes
LPTGYYFGASAGTGDLSDNHDIISMK	26	Q12907	Vesicular integral-membrane protein VIP36 OS=Homo sapiens OX=9606 GN=LMAN2 PE=1 SV=1	3	910.766	4.58	1.725e-15	T2	1.81477e+06	yes
SGPFGQIFRPDNFVFGQSGAGNNWAK	26	Q13885	Tubulin beta-2A chain OS=Homo sapiens OX=9606 GN=TUBB2A PE=1 SV=1	3	933.456	3.74	1.728e-15	N9b	10728655	no
KYTLPPGVDPTQVSSSLSPEGTLTVEAPMPK	31	P04792	Heat shock protein beta-1 OS=Homo sapiens OX=9606 GN=HSPB1 PE=1 SV=2	3	1076.23	5.12	1.734e-15	N5	42621820	yes
GYQLSDVDGVTcEDIDEcALPTGGHIcSYR	30	P23142	Fibulin-1 OS=Homo sapiens OX=9606 GN=FBLN1 PE=1 SV=4	3	1129.83	2.67	1.735e-15	T5		yes
TPGAAANLELIFVGPQHAGNYR	22	P04217	Alpha-1B-glycoprotein OS=Homo sapiens OX=9606 GN=A1BG PE=1 SV=4	3	766.067	1.36	1.74e-15	N9a	4607418	yes
AGHPFmWNQHLGYVLTcPSNLGTGLR	26	P06732	Creatine kinase M-type OS=Homo sapiens OX=9606 GN=CKM PE=1 SV=2	3	981.476	-2.16	1.746e-15	N3	10600038	yes
AEGSDVANAVLDGADcImLSGETAK	25	P14618	Pyruvate kinase PKM OS=Homo sapiens OX=9606 GN=PKM PE=1 SV=4	3	837.391	7.69	1.746e-15	T2	2.59459e+06	yes
RDELLAQHAAGALGLPDLVAVLTR	24	P58107	Epiplakin OS=Homo sapiens OX=9606 GN=EPPK1 PE=1 SV=3	3	833.807	0.51	1.749e-15	T8a	3491488	yes
HLEGLSEEAImELNLPTGIPIVYELDK	27	P18669	Phosphoglycerate mutase 1 OS=Homo sapiens OX=9606 GN=PGAM1 PE=1 SV=2	3	1013.86	0.98	1.75e-15	N1		yes
VETGVLKPGmVVTFAPVNVTTEVK	24	P68104	Elongation factor 1-alpha 1 OS=Homo sapiens OX=9606 GN=EEF1A1 PE=1 SV=1	3	844.464	-0.98	1.757e-15	N6	3.05148e+06	yes
FQEHLQLQNLGINPANIGFSTLTMESDK	28	Q00610	Clathrin heavy chain 1 OS=Homo sapiens OX=9606 GN=CLTC PE=1 SV=5	3	1049.19	1	1.766e-15	T4	4603523	yes
VGVVQYSHEGTFEAIQLDDER	21	P12110	Collagen alpha-2(VI) chain OS=Homo sapiens OX=9606 GN=COL6A2 PE=1 SV=4	3	798.055	4.13	1.787e-15	T8b	2661330	yes
KGSITSVQAIYVPADDLTDPAPATTFAHLDATTVLSR	37	P06576	ATP synthase subunit beta, mitochondrial OS=Homo sapiens OX=9606 GN=ATP5F1B PE=1 SV=3	4	961.51	9.52	1.797e-15	T8a	864666	yes
TPEVTcVVVDVSHEDPEVK	19	P01857	Immunoglobulin heavy constant gamma 1 OS=Homo sapiens OX=9606 GN=IGHG1 PE=1 SV=1	3	713.684	4.3	1.797e-15	T9a	52393376	yes
TPGAAANLELIFVGPQHAGNYR	22	P04217	Alpha-1B-glycoprotein OS=Homo sapiens OX=9606 GN=A1BG PE=1 SV=4	3	766.068	2.93	1.804e-15	T10a	3.21162e+06	yes
KGDTFScMVGHEALPLAFTQK	21	P01876	Immunoglobulin heavy constant alpha 1 OS=Homo sapiens OX=9606 GN=IGHA1 PE=1 SV=2	3	779.718	1.31	1.805e-15	T8a	3.00144e+06	yes
VVIHFTDGADGDLADLHR	18	P12111	Collagen alpha-3(VI) chain OS=Homo sapiens OX=9606 GN=COL6A3 PE=1 SV=5	3	650.991	-4.1	1.812e-15	T1	6.33377e+06	yes
TPEVTcVVVDVSHEDPEVK	19	P01857	Immunoglobulin heavy constant gamma 1 OS=Homo sapiens OX=9606 GN=IGHG1 PE=1 SV=1	3	713.68	-0.5	1.828e-15	T10a	42118288	yes
cIALAQLLVEQNFPAIAIHR	20	Q13838	Spliceosome RNA helicase DDX39B OS=Homo sapiens OX=9606 GN=DDX39B PE=1 SV=1	3	759.756	0.22	1.838e-15	T3	6049744	yes
TDPHLcDFLETHFLDEEVK	19	P02792	Ferritin light chain OS=Homo sapiens OX=9606 GN=FTL PE=1 SV=2	3	782.367	4.46	1.839e-15	T9a	72805568	yes
WSGPLSLQEVDEQPQHPLHVTYAGAAVDELGK	32	P30086	Phosphatidylethanolamine-binding protein 1 OS=Homo sapiens OX=9606 GN=PEBP1 PE=1 SV=3	4	868.687	2.62	1.858e-15	N4	5598032	yes
HQPADLLEFALQHFTR	16	P31323	cAMP-dependent protein kinase type II-beta regulatory subunit OS=Homo sapiens OX=9606 GN=PRKAR2B PE=1 SV=3	3	641.667	-0.97	1.865e-15	N4	10908407	yes
LLSHcLLVTLAAHLPAEFTPAVHASLDK	28	P69905	Hemoglobin subunit alpha OS=Homo sapiens OX=9606 GN=HBA2 PE=1 SV=2	5	605.733	0.6	1.876e-15	T10b	76781000	yes
APSVALPVAQVPTDPGHFSVLLDVK	25	O14558	Heat shock protein beta-6 OS=Homo sapiens OX=9606 GN=HSPB6 PE=1 SV=2	3	853.137	-2.15	1.9e-15	N1	13480586	yes
VADALTNAVAHVDDmPNALSALSDLHAHK	29	P69905	Hemoglobin subunit alpha OS=Homo sapiens OX=9606 GN=HBA2 PE=1 SV=2	4	753.878	2.42	1.905e-15	T2	56879208	yes
KHEAFESDLAAHQDR	15	P12814	Alpha-actinin-1 OS=Homo sapiens OX=9606 GN=ACTN1 PE=1 SV=2	3	585.281	1.51	1.908e-15	T1	10591284	no
cSPHLVLSALTSDNHGATYAFSGTHYWR	28	P02790	Hemopexin OS=Homo sapiens OX=9606 GN=HPX PE=1 SV=2	4	787.88	9.67	1.909e-15	N11a		yes
APQQQPPPQQPPPPQPPPQQPPPPPSYSPAR	31	Q9BUJ2	Heterogeneous nuclear ribonucleoprotein U-like protein 1 OS=Homo sapiens OX=9606 GN=HNRNPUL1 PE=1 SV=2	3	1110.24	7.07	1.91e-15	T4	1.85135e+06	yes
KELEQVcNPIISGLYQGAGGPGPGGFGAQGPK	32	P0DMV8	Heat shock 70 kDa protein 1A OS=Homo sapiens OX=9606 GN=HSPA1A PE=1 SV=1	3	1061.86	-2.87	1.919e-15	T4	1.0912e+06	yes
HESENLYSIAcDKPQQVR	18	P12110	Collagen alpha-2(VI) chain OS=Homo sapiens OX=9606 GN=COL6A2 PE=1 SV=4	3	725.349	0.82	1.934e-15	T8a	10193001	yes
KVLGAFSDGLAHLDNLK	17	P02042	Hemoglobin subunit delta OS=Homo sapiens OX=9606 GN=HBD PE=1 SV=2	3	600	-0.55	1.938e-15	N6	3.03967e+06	no
KVLGAFSDGLAHLDNLK	17	P02042	Hemoglobin subunit delta OS=Homo sapiens OX=9606 GN=HBD PE=1 SV=2	3	600.002	3.52	1.948e-15	N7	6798412	no
AFLGALLDHFEITPEPETSVTGDR	24	A6NMZ7	Collagen alpha-6(VI) chain OS=Homo sapiens OX=9606 GN=COL6A6 PE=1 SV=2	3	872.439	1.25	1.959e-15	T4	17244672	yes
TPEVTcVVVDVSHEDPEVK	19	P01857	Immunoglobulin heavy constant gamma 1 OS=Homo sapiens OX=9606 GN=IGHG1 PE=1 SV=1	3	713.684	4.3	1.965e-15	T9a	52393376	yes
NFEHLIPDAPELIHDFLVNEK	21	P53618	Coatomer subunit beta OS=Homo sapiens OX=9606 GN=COPB1 PE=1 SV=3	3	830.761	0.39	1.973e-15	N9b	649249	yes
SHTEEDcTEELFDFLHAR	18	P07919	Cytochrome b-c1 complex subunit 6, mitochondrial OS=Homo sapiens OX=9606 GN=UQCRH PE=1 SV=2	3	745.993	1.33	1.978e-15	N2	4.76175e+06	yes
TPEVTcVVVDVSHEDPEVK	19	P01857	Immunoglobulin heavy constant gamma 1 OS=Homo sapiens OX=9606 GN=IGHG1 PE=1 SV=1	3	713.681	0.13	1.981e-15	N9b	26544644	yes
YPPPAVESDAADIVFLIDSSEGVRPDGFAHIR	32	P12111	Collagen alpha-3(VI) chain OS=Homo sapiens OX=9606 GN=COL6A3 PE=1 SV=5	4	860.933	-0.13	1.989e-15	N1	34914816	yes
HIDcAHVYQNENEVGVAIQEK	21	P15121	Aldo-keto reductase family 1 member B1 OS=Homo sapiens OX=9606 GN=AKR1B1 PE=1 SV=3	3	818.389	1	2.005e-15	T2	1.25207e+06	yes
VLLSLEHGLWAPNLHFHSPNPEIPALLDGR	30	P49327	Fatty acid synthase OS=Homo sapiens OX=9606 GN=FASN PE=1 SV=3	4	836.448	-1.49	2.013e-15	N4	21310470	yes
AEGSDVANAVLDGADcIMLSGETAK	25	P14618	Pyruvate kinase PKM OS=Homo sapiens OX=9606 GN=PKM PE=1 SV=4	3	832.053	0.83	2.014e-15	T4	29627794	yes
KVLGAFSDGLAHLDNLK	17	P02042	Hemoglobin subunit delta OS=Homo sapiens OX=9606 GN=HBD PE=1 SV=2	3	600	-0.51	2.017e-15	N1	13705511	no
VHQAAPLSDAPHDDAHGNFQYDHEAFLGR	29	Q96D15	Reticulocalbin-3 OS=Homo sapiens OX=9606 GN=RCN3 PE=1 SV=1	5	643.898	-1.7	2.023e-15	T5	45139212	yes
VETGVLKPGmVVTFAPVNVTTEVK	24	P68104	Elongation factor 1-alpha 1 OS=Homo sapiens OX=9606 GN=EEF1A1 PE=1 SV=1	3	844.464	-0.8	2.026e-15	N1	8906232	yes
LEIGQDLIQVAVAQYADTVRPEFYFNTHPTKR	32	P12111	Collagen alpha-3(VI) chain OS=Homo sapiens OX=9606 GN=COL6A3 PE=1 SV=5	5	744.79	1.42	2.026e-15	N10b	561470	yes
VETGVLKPGmVVTFAPVNVTTEVK	24	P68104	Elongation factor 1-alpha 1 OS=Homo sapiens OX=9606 GN=EEF1A1 PE=1 SV=1	3	844.465	0.53	2.028e-15	T4	7.23869e+06	yes
FENAFLSHVVSQHQALLGTIR	21	P25705	ATP synthase subunit alpha, mitochondrial OS=Homo sapiens OX=9606 GN=ATP5F1A PE=1 SV=1	3	789.763	7.6	2.038e-15	T2	4.23059e+06	yes
YPPPAVESDAADIVFLIDSSEGVRPDGFAHIR	32	P12111	Collagen alpha-3(VI) chain OS=Homo sapiens OX=9606 GN=COL6A3 PE=1 SV=5	4	860.933	-0.58	2.049e-15	T4	40474680	yes
GPPQEEEEEEDEEEEATKEDAEAPGIR	27	P51858	Hepatoma-derived growth factor OS=Homo sapiens OX=9606 GN=HDGF PE=1 SV=1	3	1014.76	-1.57	2.051e-15	T1	5410334	yes
LEGDASDFHEQIADLQAQIAELK	23	P35749	Myosin-11 OS=Homo sapiens OX=9606 GN=MYH11 PE=1 SV=3	3	847.755	1.06	2.053e-15	N5	16505673	yes
ELASQPDVDGFLVGGASLKPEFVDIINAK	29	P60174	Triosephosphate isomerase OS=Homo sapiens OX=9606 GN=TPI1 PE=1 SV=4	3	1010.53	0.05	2.056e-15	N2	17576914	yes
LLQDEFPGIPSPLDAAVEcHR	21	P02790	Hemopexin OS=Homo sapiens OX=9606 GN=HPX PE=1 SV=2	3	788.727	0.56	2.074e-15	T3	61061388	yes
EDEELLRPVTTTQHLSEYK	19	Q8WZ42	Titin OS=Homo sapiens OX=9606 GN=TTN PE=1 SV=4	3	763.388	3.43	2.077e-15	T6	10369640	yes
EKVAQLEAQcQEPcKDTVQIHDITGK	26	P02679	Fibrinogen gamma chain OS=Homo sapiens OX=9606 GN=FGG PE=1 SV=3	4	757.125	1.88	2.08e-15	T1	2964656	yes
TPEVTcVVVDVSHEDPEVK	19	P01857	Immunoglobulin heavy constant gamma 1 OS=Homo sapiens OX=9606 GN=IGHG1 PE=1 SV=1	3	713.683	2.76	2.083e-15	N2	8554782	yes
TSESGELHGLTTEEEFVEGIYK	22	P02766	Transthyretin OS=Homo sapiens OX=9606 GN=TTR PE=1 SV=1	3	819.052	-3.75	2.115e-15	T8b	1.51956e+06	yes
APSVALPVAQVPTDPGHFSVLLDVK	25	O14558	Heat shock protein beta-6 OS=Homo sapiens OX=9606 GN=HSPB6 PE=1 SV=2	3	853.141	2.68	2.115e-15	T6	8564788	yes
VREEVVTVGNSVNEGLNQPTDDScFDPYTVSHYAVGDEWER	41	P02751	Fibronectin OS=Homo sapiens OX=9606 GN=FN1 PE=1 SV=5	4	1168.28	0.36	2.12e-15	T8b	7207106	yes
VVIHFTDGADGDLADLHR	18	P12111	Collagen alpha-3(VI) chain OS=Homo sapiens OX=9606 GN=COL6A3 PE=1 SV=5	3	650.997	4.91	2.135e-15	N2	2.51881e+06	yes
HVGDLGNVTADKDGVADVSIEDSVISLSGDHcIIGR	36	P00441	Superoxide dismutase [Cu-Zn] OS=Homo sapiens OX=9606 GN=SOD1 PE=1 SV=2	4	930.968	9.57	2.143e-15	N3	2.57557e+06	yes
EVVAGSHELGQDYEHVTMLQER	22	Q01082	Spectrin beta chain, non-erythrocytic 1 OS=Homo sapiens OX=9606 GN=SPTBN1 PE=1 SV=2	3	843.068	0.85	2.172e-15	T4	2.24505e+06	yes
FTLDcTHPVEDGIMDAANFEQFLQER	26	P35268	60S ribosomal protein L22 OS=Homo sapiens OX=9606 GN=RPL22 PE=1 SV=2	3	1028.47	1.03	2.176e-15	T5		yes
SIVDYKPNLDLLEQQHQLIQEALIFDNK	28	O43707	Alpha-actinin-4 OS=Homo sapiens OX=9606 GN=ACTN4 PE=1 SV=2	4	831.943	0.69	2.184e-15	N5	13219172	yes
NDPHLcDFIETHYLNEQVK	19	P02794	Ferritin heavy chain OS=Homo sapiens OX=9606 GN=FTH1 PE=1 SV=2	3	791.37	-1.01	2.186e-15	N8a	11999093	yes
AFQYVETHGEVcPANWTPDSPTIKPSPAASK	31	P30048	Thioredoxin-dependent peroxide reductase, mitochondrial OS=Homo sapiens OX=9606 GN=PRDX3 PE=1 SV=3	4	847.156	-3.44	2.197e-15	T1	2.8082e+06	yes
IPLLSDLTHQISKDYGVYLEDSGHTLR	27	Q13162	Peroxiredoxin-4 OS=Homo sapiens OX=9606 GN=PRDX4 PE=1 SV=1	5	614.921	-2.19	2.212e-15	T3	6.81611e+06	yes
FVDGLMIHSGDPVNYYVDTAVR	22	P23396	40S ribosomal protein S3 OS=Homo sapiens OX=9606 GN=RPS3 PE=1 SV=2	3	823.409	8.42	2.214e-15	T2	2.55348e+06	yes
NFEHLIPDAPELIHDFLVNEK	21	P53618	Coatomer subunit beta OS=Homo sapiens OX=9606 GN=COPB1 PE=1 SV=3	3	830.766	6.4	2.228e-15	T9a	1.59764e+06	yes
TPEVTcVVVDVSHEDPEVQFK	21	P01860	Immunoglobulin heavy constant gamma 3 OS=Homo sapiens OX=9606 GN=IGHG3 PE=1 SV=2	3	805.394	4.95	2.231e-15	N11a	13190732	yes
VSFSYAGLSGDDPDLGPAHVVTVIAR	26	Q9BTV4	Transmembrane protein 43 OS=Homo sapiens OX=9606 GN=TMEM43 PE=1 SV=1	3	881.787	2.23	2.234e-15	T9b	4.61219e+06	yes
LGLGIDEDEVAAEEPNAAVPDEIPPLEGDEDASR	34	P08238	Heat shock protein HSP 90-beta OS=Homo sapiens OX=9606 GN=HSP90AB1 PE=1 SV=4	3	1178.22	-1.07	2.234e-15	T5	16069103	yes
FGGEHVPNSPFQVTALAGDQPSVQPPLR	28	P21333	Filamin-A OS=Homo sapiens OX=9606 GN=FLNA PE=1 SV=4	3	982.502	0.64	2.235e-15	N5	134162512	yes
SIVDYKPNLDLLEQQHQLIQEALIFDNK	28	O43707	Alpha-actinin-4 OS=Homo sapiens OX=9606 GN=ACTN4 PE=1 SV=2	4	831.944	2.01	2.244e-15	T3	8023563	yes
VADALTNAVAHVDDmPNALSALSDLHAHK	29	P69905	Hemoglobin subunit alpha OS=Homo sapiens OX=9606 GN=HBA2 PE=1 SV=2	4	753.878	1.84	2.249e-15	N6	96202384	yes
KmEGDLNEMEIQLNHANR	18	P13535	Myosin-8 OS=Homo sapiens OX=9606 GN=MYH8 PE=1 SV=3	3	720.01	7	2.251e-15	N3	10118966	no
FPVFNPATEEELcQVEEGDKEDVDK	25	P00352	Aldehyde dehydrogenase 1A1 OS=Homo sapiens OX=9606 GN=ALDH1A1 PE=1 SV=2	3	975.447	3.99	2.251e-15	N4	2.10981e+06	yes
DVVFNYLHATAFQGTPLAQAVEGPSENVR	29	P31930	Cytochrome b-c1 complex subunit 1, mitochondrial OS=Homo sapiens OX=9606 GN=UQCRC1 PE=1 SV=3	3	1044.19	0.63	2.257e-15	N3	6.81197e+06	yes
GPAVGIDLGTTYScVGVFQHGK	22	P11142	Heat shock cognate 71 kDa protein OS=Homo sapiens OX=9606 GN=HSPA8 PE=1 SV=1	3	755.046	2.64	2.27e-15	N1	4710896	yes
VAVAIPNRPPDAVLTDTTSLNQAALYR	27	P51659	Peroxisomal multifunctional enzyme type 2 OS=Homo sapiens OX=9606 GN=HSD17B4 PE=1 SV=3	3	956.182	-4.09	2.271e-15	T5	6135831	yes
KYTLPPGVDPTQVSSSLSPEGTLTVEAPMPK	31	P04792	Heat shock protein beta-1 OS=Homo sapiens OX=9606 GN=HSPB1 PE=1 SV=2	3	1076.22	1.22	2.273e-15	N2	36352904	yes
HESENLYSIAcDKPQQVR	18	P12110	Collagen alpha-2(VI) chain OS=Homo sapiens OX=9606 GN=COL6A2 PE=1 SV=4	3	725.348	0.51	2.277e-15	N7	9039235	yes
VSGQGLHEGHTFEPAEFIIDTR	22	P21333	Filamin-A OS=Homo sapiens OX=9606 GN=FLNA PE=1 SV=4	3	814.068	0.56	2.281e-15	N5	45265652	yes
GVNIGGAGSYIYEKPLAEGPQVTGPIEVPAAR	32	P52943	Cysteine-rich protein 2 OS=Homo sapiens OX=9606 GN=CRIP2 PE=1 SV=1	3	1070.91	9.98	2.288e-15	T5	2802022	yes
KHEAFESDLAAHQDR	15	P12814	Alpha-actinin-1 OS=Homo sapiens OX=9606 GN=ACTN1 PE=1 SV=2	3	585.28	-0.2	2.289e-15	T6	35749908	no
DVVFNYLHATAFQGTPLAQAVEGPSENVR	29	P31930	Cytochrome b-c1 complex subunit 1, mitochondrial OS=Homo sapiens OX=9606 GN=UQCRC1 PE=1 SV=3	3	1044.19	0.52	2.291e-15	T5	3.53597e+06	yes
ccVEcPPcPAPPVAGPSVFLFPPKPK	26	P01859	Immunoglobulin heavy constant gamma 2 OS=Homo sapiens OX=9606 GN=IGHG2 PE=1 SV=2	3	970.138	-0.87	2.296e-15	T4	29191012	yes
LVSNHSLHETSSVFVDSLTK	20	P21333	Filamin-A OS=Homo sapiens OX=9606 GN=FLNA PE=1 SV=4	3	734.045	-1.58	2.299e-15	N4	6.26997e+06	yes
KLEGDSTDLSDQIAELQAQIAELK	24	P35579	Myosin-9 OS=Homo sapiens OX=9606 GN=MYH9 PE=1 SV=4	3	872.455	3.62	2.317e-15	T8b	5046609	yes
HQGVMVGMGQKDSYVGDEAQSK	22	P60709	Actin, cytoplasmic 1 OS=Homo sapiens OX=9606 GN=ACTB PE=1 SV=1	3	784.364	0.58	2.331e-15	T4	5061951	no
MVQEQccHSQLEELHcATGISLANEQDR	28	P23142	Fibulin-1 OS=Homo sapiens OX=9606 GN=FBLN1 PE=1 SV=4	3	1115.16	2.22	2.347e-15	T10b	2.35739e+06	yes
KVLGAFSDGLAHLDNLK	17	P02042	Hemoglobin subunit delta OS=Homo sapiens OX=9606 GN=HBD PE=1 SV=2	3	600.001	0.72	2.354e-15	N6	15617026	no
NDLFLSEVFHQAmVDVNEEGTEAAAGTGGVMTGR	34	P05120	Plasminogen activator inhibitor 2 OS=Homo sapiens OX=9606 GN=SERPINB2 PE=1 SV=2	3	1190.22	5.28	2.36e-15	T5	887826	yes
KYEDIcPSTHNMDVPNIK	18	Q9GZV4	Eukaryotic translation initiation factor 5A-2 OS=Homo sapiens OX=9606 GN=EIF5A2 PE=1 SV=3	3	721.007	0.49	2.387e-15	T5	13428175	no
APEVNLNAPDVDVHGPDWNLK	21	Q09666	Neuroblast differentiation-associated protein AHNAK OS=Homo sapiens OX=9606 GN=AHNAK PE=1 SV=2	3	767.381	-0.85	2.392e-15	N10b	1.44167e+06	yes
VEIYHEGSWGTIcDDSWDLSDAHVVcR	27	Q86VB7	Scavenger receptor cysteine-rich type 1 protein M130 OS=Homo sapiens OX=9606 GN=CD163 PE=1 SV=2	4	802.352	-2.14	2.402e-15	T2	4253247	yes
TPGAAANLELIFVGPQHAGNYR	22	P04217	Alpha-1B-glycoprotein OS=Homo sapiens OX=9606 GN=A1BG PE=1 SV=4	3	766.066	0.18	2.405e-15	N10b	2.56526e+06	yes
VETGVLKPGmVVTFAPVNVTTEVK	24	P68104	Elongation factor 1-alpha 1 OS=Homo sapiens OX=9606 GN=EEF1A1 PE=1 SV=1	3	844.466	1.41	2.409e-15	T2	27234936	yes
KFDVNTSAVQVLIEHIGNLDR	21	Q00610	Clathrin heavy chain 1 OS=Homo sapiens OX=9606 GN=CLTC PE=1 SV=5	3	790.091	-2.05	2.41e-15	T4	9484631	yes
FQSSHHPTDITSLDQYVER	19	P14625	Endoplasmin OS=Homo sapiens OX=9606 GN=HSP90B1 PE=1 SV=1	3	754.026	0.48	2.413e-15	T8a	12809837	yes
KVLGAFSDGLAHLDNLK	17	P02042	Hemoglobin subunit delta OS=Homo sapiens OX=9606 GN=HBD PE=1 SV=2	3	600	0.53	2.445e-15	N7	10765917	no
KSDLFQEDLYPPTAGPDPALTAEEWLGGR	29	P31146	Coronin-1A OS=Homo sapiens OX=9606 GN=CORO1A PE=1 SV=4	3	1058.52	2.08	2.448e-15	N2	1.16692e+06	yes
HESENLYSIAcDKPQQVR	18	P12110	Collagen alpha-2(VI) chain OS=Homo sapiens OX=9606 GN=COL6A2 PE=1 SV=4	3	725.35	2.54	2.466e-15	T10b	15550723	yes
AEGSDVANAVLDGADcIMLSGETAK	25	P14618	Pyruvate kinase PKM OS=Homo sapiens OX=9606 GN=PKM PE=1 SV=4	3	832.051	-1.81	2.485e-15	T3	19528764	yes
NHVQPYIPSILEALmVPTSQGFTEVR	26	Q96TA1	Protein Niban 2 OS=Homo sapiens OX=9606 GN=NIBAN2 PE=1 SV=3	3	981.511	3.73	2.495e-15	T2	1904791	yes
KLEGDASDFHEQIADLQAQIAELK	24	P35749	Myosin-11 OS=Homo sapiens OX=9606 GN=MYH11 PE=1 SV=3	3	890.454	2.27	2.497e-15	T8b	536604	yes
SINPDEAVAYGAAVQAAILSGDK	23	P11142	Heat shock cognate 71 kDa protein OS=Homo sapiens OX=9606 GN=HSPA8 PE=1 SV=1	3	754.055	1.52	2.504e-15	N5	6651642	yes
HESENLYSIAcDKPQQVR	18	P12110	Collagen alpha-2(VI) chain OS=Homo sapiens OX=9606 GN=COL6A2 PE=1 SV=4	3	725.35	2.27	2.509e-15	N10a	46250280	yes
HLEGLSEEAImELNLPTGIPIVYELDK	27	P18669	Phosphoglycerate mutase 1 OS=Homo sapiens OX=9606 GN=PGAM1 PE=1 SV=2	3	1013.86	1.92	2.524e-15	T4		yes
LLGHWEEAAHDLALAcK	17	P50502	Hsc70-interacting protein OS=Homo sapiens OX=9606 GN=ST13 PE=1 SV=2	3	645.323	-2.45	2.527e-15	T3	5195566	yes
ELASQPDVDGFLVGGASLKPEFVDIINAK	29	P60174	Triosephosphate isomerase OS=Homo sapiens OX=9606 GN=TPI1 PE=1 SV=4	3	1010.53	-0.31	2.561e-15	N1	13630033	yes
NmDPLNDNIATLLHQSSDK	19	P35579	Myosin-9 OS=Homo sapiens OX=9606 GN=MYH9 PE=1 SV=4	3	714.68	5.54	2.566e-15	N8a	2.04984e+06	yes
QEELESTEVGVQGGAFEGTHMGPFVER	27	Q9NZN4	EH domain-containing protein 2 OS=Homo sapiens OX=9606 GN=EHD2 PE=1 SV=2	3	974.12	0.95	2.586e-15	N4	6859859	yes
VEIYHEGSWGTIcDDSWDLSDAHVVcR	27	Q86VB7	Scavenger receptor cysteine-rich type 1 protein M130 OS=Homo sapiens OX=9606 GN=CD163 PE=1 SV=2	4	802.353	-0.66	2.597e-15	T4	6.24376e+06	yes
TPEVTcVVVDVSHEDPEVK	19	P01857	Immunoglobulin heavy constant gamma 1 OS=Homo sapiens OX=9606 GN=IGHG1 PE=1 SV=1	3	713.68	-0.52	2.638e-15	N8a	56303476	yes
AGHPFMWNQHLGYVLTcPSNLGTGLR	26	P06732	Creatine kinase M-type OS=Homo sapiens OX=9606 GN=CKM PE=1 SV=2	3	976.142	-4.75	2.656e-15	N3	11114273	yes
VADALTNAVAHVDDmPNALSALSDLHAHK	29	P69905	Hemoglobin subunit alpha OS=Homo sapiens OX=9606 GN=HBA2 PE=1 SV=2	4	753.883	8.36	2.663e-15	T3	26123300	yes
GHYTEGAELVDSVLDVVRK	19	Q13885	Tubulin beta-2A chain OS=Homo sapiens OX=9606 GN=TUBB2A PE=1 SV=1	3	696.366	2.92	2.708e-15	T3	4.8969e+06	no
TPEVTcVVVDVSHEDPEVQFK	21	P01860	Immunoglobulin heavy constant gamma 3 OS=Homo sapiens OX=9606 GN=IGHG3 PE=1 SV=2	3	805.393	4.41	2.728e-15	T11a	8.14632e+06	yes
DTVQIHDITGKDcQDIANK	19	P02679	Fibrinogen gamma chain OS=Homo sapiens OX=9606 GN=FGG PE=1 SV=3	3	724.351	-0.12	2.766e-15	T5	6738133	yes
VADALTNAVAHVDDmPNALSALSDLHAHK	29	P69905	Hemoglobin subunit alpha OS=Homo sapiens OX=9606 GN=HBA2 PE=1 SV=2	4	753.88	3.95	2.766e-15	T1	90094544	yes
VVIHFTDGADGDLADLHR	18	P12111	Collagen alpha-3(VI) chain OS=Homo sapiens OX=9606 GN=COL6A3 PE=1 SV=5	3	650.992	-2.47	2.769e-15	T1	6735341	yes
VPSYTLILPSLELPVLHVPR	20	P04114	Apolipoprotein B-100 OS=Homo sapiens OX=9606 GN=APOB PE=1 SV=2	3	748.45	8.35	2.778e-15	T10b	1.56621e+06	yes
LPTGYYFGASAGTGDLSDNHDIISMK	26	Q12907	Vesicular integral-membrane protein VIP36 OS=Homo sapiens OX=9606 GN=LMAN2 PE=1 SV=1	3	910.763	1.31	2.785e-15	T4	4309846	yes
VAPEEHPVLLTEAPLNPKANR	21	P60709	Actin, cytoplasmic 1 OS=Homo sapiens OX=9606 GN=ACTB PE=1 SV=1	3	765.755	1.98	2.796e-15	T9a	8788447	yes
AQGPAASAEEPKPVEAPAANSDQTVTVK	28	P80723	Brain acid soluble protein 1 OS=Homo sapiens OX=9606 GN=BASP1 PE=1 SV=2	3	921.798	0.3	2.803e-15	N8a	1.36889e+06	yes
VADALTNAVAHVDDMPNALSALSDLHAHK	29	P69905	Hemoglobin subunit alpha OS=Homo sapiens OX=9606 GN=HBA2 PE=1 SV=2	4	749.88	2.74	2.813e-15	T3	1.94378e+06	yes
SAGWNIPIGLLYcDLPEPR	19	P02787	Serotransferrin OS=Homo sapiens OX=9606 GN=TF PE=1 SV=4	3	724.372	2.3	2.825e-15	N8a	5751144	yes
VADALTNAVAHVDDMPNALSALSDLHAHK	29	P69905	Hemoglobin subunit alpha OS=Homo sapiens OX=9606 GN=HBA2 PE=1 SV=2	4	749.878	0.13	2.843e-15	T8b	15939256	yes
VSFSYAGLSGDDPDLGPAHVVTVIAR	26	Q9BTV4	Transmembrane protein 43 OS=Homo sapiens OX=9606 GN=TMEM43 PE=1 SV=1	3	881.785	-0.56	2.844e-15	T10a	4403005	yes
VGKDELFALEQScAQVVLQAANER	24	Q16658	Fascin OS=Homo sapiens OX=9606 GN=FSCN1 PE=1 SV=3	3	892.458	5.67	2.858e-15	T3	11574284	yes
AENEAGVGHPSEPTEILSIEDPTSPPSPPLDLHVTDAGR	39	Q8WZ42	Titin OS=Homo sapiens OX=9606 GN=TTN PE=1 SV=4	4	1008.74	0.26	2.866e-15	N3	5.71524e+06	yes
DIKEKLcYVALDFEQEMATAASSSSLEK	28	P60709	Actin, cytoplasmic 1 OS=Homo sapiens OX=9606 GN=ACTB PE=1 SV=1	3	1055.18	2.71	2.897e-15	T4	4554606	yes
AVLSAEQLRDEEVHAGLGELLR	22	P50454	Serpin H1 OS=Homo sapiens OX=9606 GN=SERPINH1 PE=1 SV=2	3	802.434	4.02	2.956e-15	T5	66935780	yes
ELEQVcNPIISGLYQGAGGPGPGGFGAQGPK	31	P0DMV8	Heat shock 70 kDa protein 1A OS=Homo sapiens OX=9606 GN=HSPA1A PE=1 SV=1	3	1019.17	3.82	2.957e-15	T6	2906959	yes
KVLGAFSDGLAHLDNLK	17	P02042	Hemoglobin subunit delta OS=Homo sapiens OX=9606 GN=HBD PE=1 SV=2	3	600.002	3.42	2.96e-15	N9a	3184184	no
INQPDVVcEDPEEEVAPAScSEHR	24	Q02817	Mucin-2 OS=Homo sapiens OX=9606 GN=MUC2 PE=1 SV=2	3	923.07	0.25	2.967e-15	N5	11503130	yes
TPEVTcVVVDVSHEDPEVK	19	P01857	Immunoglobulin heavy constant gamma 1 OS=Homo sapiens OX=9606 GN=IGHG1 PE=1 SV=1	3	713.68	-0.43	2.985e-15	N8a	56303476	yes
IDDPTDSKPEDWDKPEHIPDPDAK	24	P27797	Calreticulin OS=Homo sapiens OX=9606 GN=CALR PE=1 SV=1	3	920.759	-0.23	2.986e-15	T5	26218254	yes
KVLGAFSDGLAHLDNLK	17	P02042	Hemoglobin subunit delta OS=Homo sapiens OX=9606 GN=HBD PE=1 SV=2	3	600	-0.92	3.061e-15	T1	117159008	no
FHDFLGDSWGILFSHPR	17	P30041	Peroxiredoxin-6 OS=Homo sapiens OX=9606 GN=PRDX6 PE=1 SV=3	3	677.67	4.75	3.065e-15	N6	11446300	yes
FVDGLMIHSGDPVNYYVDTAVR	22	P23396	40S ribosomal protein S3 OS=Homo sapiens OX=9606 GN=RPS3 PE=1 SV=2	3	823.409	8.66	3.081e-15	T4	8739758	yes
LLSHcLLVTLAAHLPAEFTPAVHASLDK	28	P69905	Hemoglobin subunit alpha OS=Homo sapiens OX=9606 GN=HBA2 PE=1 SV=2	4	756.914	-0.25	3.108e-15	T1	9802667	yes
KGDTFScMVGHEALPLAFTQK	21	P01876	Immunoglobulin heavy constant alpha 1 OS=Homo sapiens OX=9606 GN=IGHA1 PE=1 SV=2	3	779.723	7.37	3.124e-15	T7	2.42065e+06	yes
HQGVMVGmGQKDSYVGDEAQSK	22	P60709	Actin, cytoplasmic 1 OS=Homo sapiens OX=9606 GN=ACTB PE=1 SV=1	3	789.696	0.82	3.129e-15	T5	2.43789e+06	no
GRWKcDPVDQcQDSETGTFYQIGDSWEK	28	P02751	Fibronectin OS=Homo sapiens OX=9606 GN=FN1 PE=1 SV=5	3	1131.49	-1.31	3.14e-15	T1	1353013	yes
FHDFLGDSWGILFSHPR	17	P30041	Peroxiredoxin-6 OS=Homo sapiens OX=9606 GN=PRDX6 PE=1 SV=3	3	677.67	3.85	3.171e-15	T1	21794992	yes
GLTMLDHEQVTPEDPGAQFLIR	22	Q9UBE0	SUMO-activating enzyme subunit 1 OS=Homo sapiens OX=9606 GN=SAE1 PE=1 SV=1	3	823.085	4.45	3.175e-15	T5	3194590	yes
HLEGLSEEAImELNLPTGIPIVYELDK	27	P18669	Phosphoglycerate mutase 1 OS=Homo sapiens OX=9606 GN=PGAM1 PE=1 SV=2	3	1013.86	3.11	3.18e-15	N2		yes
LDTEAPYcGPSSYNQGQESGAGcGPGDVFPER	32	Q5T749	Keratinocyte proline-rich protein OS=Homo sapiens OX=9606 GN=KPRP PE=1 SV=1	3	1134.81	-1.65	3.19e-15	N2	7.95275e+06	yes
GVGAAATAVTQALNELLQHVKAHATGAGPAGR	32	Q9Y490	Talin-1 OS=Homo sapiens OX=9606 GN=TLN1 PE=1 SV=3	5	608.331	-0.56	3.191e-15	T5	2.47116e+06	yes
SGAQATWTELPWPHEK	16	P02790	Hemopexin OS=Homo sapiens OX=9606 GN=HPX PE=1 SV=2	3	613.299	-1.61	3.2e-15	N4	25424472	yes
VADALTNAVAHVDDmPNALSALSDLHAHK	29	P69905	Hemoglobin subunit alpha OS=Homo sapiens OX=9606 GN=HBA2 PE=1 SV=2	4	753.883	8.49	3.21e-15	T1	628726336	yes
SNPDQADVDHDFVGDAcDSDQDQDGDGHQDSR	32	P49747	Cartilage oligomeric matrix protein OS=Homo sapiens OX=9606 GN=COMP PE=1 SV=2	4	880.088	-0.82	3.227e-15	T3	4.24156e+06	yes
KSDLFQEDLYPPTAGPDPALTAEEWLGGR	29	P31146	Coronin-1A OS=Homo sapiens OX=9606 GN=CORO1A PE=1 SV=4	3	1058.53	5.88	3.229e-15	N5	2269184	yes
VETGVLKPGmVVTFAPVNVTTEVK	24	P68104	Elongation factor 1-alpha 1 OS=Homo sapiens OX=9606 GN=EEF1A1 PE=1 SV=1	3	844.468	4.34	3.231e-15	N11a	4964566	yes
SKDDQVTVIGAGVTLHEALAAAELLK	26	P29401	Transketolase OS=Homo sapiens OX=9606 GN=TKT PE=1 SV=3	3	883.821	1.03	3.236e-15	N4	9392477	yes
FQPGETLTEILETPATSEQEAEHQR	25	P46940	Ras GTPase-activating-like protein IQGAP1 OS=Homo sapiens OX=9606 GN=IQGAP1 PE=1 SV=1	3	947.787	-2.42	3.259e-15	T4	34305832	yes
EEPPRPEFLEQPLLGELTVTGVTPDSLR	28	P22105	Tenascin-X OS=Homo sapiens OX=9606 GN=TNXB PE=1 SV=5	3	1040.55	3.41	3.299e-15	N6	4506083	yes
TPGAAANLELIFVGPQHAGNYR	22	P04217	Alpha-1B-glycoprotein OS=Homo sapiens OX=9606 GN=A1BG PE=1 SV=4	3	766.067	0.78	3.312e-15	T8a	2453128	yes
LLSHcLLVTLAAHLPAEFTPAVHASLDK	28	P69905	Hemoglobin subunit alpha OS=Homo sapiens OX=9606 GN=HBA2 PE=1 SV=2	5	605.734	1.71	3.322e-15	T9b	17371896	yes
LLQDEFPGIPSPLDAAVEcHR	21	P02790	Hemopexin OS=Homo sapiens OX=9606 GN=HPX PE=1 SV=2	3	788.731	5.09	3.327e-15	N8a	4.36987e+06	yes
FISDKDASIVGFFDDSFSEAHSEFLK	26	P30101	Protein disulfide-isomerase A3 OS=Homo sapiens OX=9606 GN=PDIA3 PE=1 SV=4	4	735.351	0.79	3.336e-15	T4	2.12454e+06	yes
APSVALPVAQVPTDPGHFSVLLDVK	25	O14558	Heat shock protein beta-6 OS=Homo sapiens OX=9606 GN=HSPB6 PE=1 SV=2	3	853.138	-1.56	3.358e-15	N4	7529285	yes
cPEALFQPSFLGMEScGIHETTFNSIMK	28	P60709	Actin, cytoplasmic 1 OS=Homo sapiens OX=9606 GN=ACTB PE=1 SV=1	3	1077.82	-0.66	3.376e-15	N5	80560016	yes
HLLQAPVDDAQEILHSR	17	Q15436	Protein transport protein Sec23A OS=Homo sapiens OX=9606 GN=SEC23A PE=1 SV=2	3	648.011	1.5	3.409e-15	N1	3.97042e+06	yes
LTDVGIEDSGEYMcEAQNEAGSDHcSSIVIVK	32	Q8WZ42	Titin OS=Homo sapiens OX=9606 GN=TTN PE=1 SV=4	3	1171.85	0.19	3.409e-15	T6		yes
SGPFGQIFRPDNFVFGQSGAGNNWAK	26	Q13885	Tubulin beta-2A chain OS=Homo sapiens OX=9606 GN=TUBB2A PE=1 SV=1	3	933.452	-0.79	3.422e-15	T8a	14340135	no
EQINQLTSYIDASNVYGSTEHEAR	24	Q92626	Peroxidasin homolog OS=Homo sapiens OX=9606 GN=PXDN PE=1 SV=2	3	909.089	-6.08	3.436e-15	T1	4.23824e+06	yes
LGLGIDEDDPTADDTSAAVTEEmPPLEGDDDTSR	34	P07900	Heat shock protein HSP 90-alpha OS=Homo sapiens OX=9606 GN=HSP90AA1 PE=1 SV=5	3	1188.52	-0.34	3.457e-15	T5	1.65787e+06	yes
LHHVSSLAWLDEHTLVTTSHDASVK	25	O75083	WD repeat-containing protein 1 OS=Homo sapiens OX=9606 GN=WDR1 PE=1 SV=4	4	696.611	4.21	3.509e-15	T8b	3.9056e+06	yes
VEIYHEGSWGTIcDDSWDLSDAHVVcR	27	Q86VB7	Scavenger receptor cysteine-rich type 1 protein M130 OS=Homo sapiens OX=9606 GN=CD163 PE=1 SV=2	4	802.353	-1.46	3.51e-15	T8b	1.97142e+06	yes
HDDPALTLVAGLTSNKPTDK	20	Q6P996	Pyridoxal-dependent decarboxylase domain-containing protein 1 OS=Homo sapiens OX=9606 GN=PDXDC1 PE=1 SV=2	3	698.369	2.99	3.542e-15	N5	3.69028e+06	yes
HIDcAYVYQNEHEVGEAIQEK	21	O60218	Aldo-keto reductase family 1 member B10 OS=Homo sapiens OX=9606 GN=AKR1B10 PE=1 SV=2	3	844.721	1.43	3.58e-15	N2	1.15784e+06	yes
RPLIDQVVQTALSETQDPEEVSVTVK	26	Q00610	Clathrin heavy chain 1 OS=Homo sapiens OX=9606 GN=CLTC PE=1 SV=5	3	961.171	-5.43	3.609e-15	N9a	1.19673e+06	yes
AAWGKVGAHAGEYGAEALER	20	P69905	Hemoglobin subunit alpha OS=Homo sapiens OX=9606 GN=HBA2 PE=1 SV=2	3	681.674	1.63	3.661e-15	N10b	46789148	yes
NFEHLIPDAPELIHDFLVNEK	21	P53618	Coatomer subunit beta OS=Homo sapiens OX=9606 GN=COPB1 PE=1 SV=3	3	830.764	4.14	3.693e-15	T8b	2.08384e+06	yes
GFSLDQTGSScEDVDEcEGNHR	22	P35555	Fibrillin-1 OS=Homo sapiens OX=9606 GN=FBN1 PE=1 SV=4	3	833.666	2.2	3.702e-15	T8b	7934895	yes
TPEVTcVVVDVSHEDPEVQFK	21	P01860	Immunoglobulin heavy constant gamma 3 OS=Homo sapiens OX=9606 GN=IGHG3 PE=1 SV=2	3	805.396	7.29	3.723e-15	N10b	11771055	yes
GPPQEEEEEEDEEEEATKEDAEAPGIR	27	P51858	Hepatoma-derived growth factor OS=Homo sapiens OX=9606 GN=HDGF PE=1 SV=1	3	1014.77	0.51	3.725e-15	T4	6846209	yes
SGPFGQIFRPDNFVFGQSGAGNNWAK	26	Q13885	Tubulin beta-2A chain OS=Homo sapiens OX=9606 GN=TUBB2A PE=1 SV=1	3	933.451	-1.32	3.726e-15	N2	23941302	no
LGLGIDEDDPTADDTSAAVTEEmPPLEGDDDTSR	34	P07900	Heat shock protein HSP 90-alpha OS=Homo sapiens OX=9606 GN=HSP90AA1 PE=1 SV=5	3	1188.52	0.78	3.747e-15	N2	1.05496e+06	yes
KPLVDDPGEKPSQPIEVLLER	21	O60504	Vinexin OS=Homo sapiens OX=9606 GN=SORBS3 PE=1 SV=2	3	787.101	0.15	3.752e-15	N1	2.94986e+06	yes
TFPTVNPSTGEVIcQVAEGDKEDVDK	26	P05091	Aldehyde dehydrogenase, mitochondrial OS=Homo sapiens OX=9606 GN=ALDH2 PE=1 SV=2	3	945.782	-1.77	3.765e-15	T7	3.27843e+06	yes
mELQSALEEAEASLEHEEGK	20	P12883	Myosin-7 OS=Homo sapiens OX=9606 GN=MYH7 PE=1 SV=5	3	749.343	1.05	3.768e-15	T6	1.38143e+06	yes
AALAGGTTMIIDHVVPEPESSLTEAYEK	28	Q14195	Dihydropyrimidinase-related protein 3 OS=Homo sapiens OX=9606 GN=DPYSL3 PE=1 SV=1	3	977.153	-2.05	3.775e-15	T5	8.36608e+06	yes
YVSHFETEGPHVLLYFDSVPTSR	23	P0C0L4	Complement C4-A OS=Homo sapiens OX=9606 GN=C4A PE=1 SV=2	3	894.108	1.44	3.775e-15	N7	11275236	no
LPVGSQcSVDLESASGEK	18	P24821	Tenascin OS=Homo sapiens OX=9606 GN=TNC PE=1 SV=3	2	931.943	-0.61	3.784e-15	N5	13169076	yes
KGSITSVQAIYVPADDLTDPAPATTFAHLDATTVLSR	37	P06576	ATP synthase subunit beta, mitochondrial OS=Homo sapiens OX=9606 GN=ATP5F1B PE=1 SV=3	4	961.507	7.03	3.807e-15	N3	6.24468e+06	yes
KGSITSVQAIYVPADDLTDPAPATTFAHLDATTVLSR	37	P06576	ATP synthase subunit beta, mitochondrial OS=Homo sapiens OX=9606 GN=ATP5F1B PE=1 SV=3	4	961.502	1.04	3.822e-15	N4	7.47524e+06	yes
YPPPAVESDAADIVFLIDSSEGVRPDGFAHIR	32	P12111	Collagen alpha-3(VI) chain OS=Homo sapiens OX=9606 GN=COL6A3 PE=1 SV=5	4	860.935	1.33	3.84e-15	T1	35298084	yes
FQSSHHPTDITSLDQYVER	19	P14625	Endoplasmin OS=Homo sapiens OX=9606 GN=HSP90B1 PE=1 SV=1	3	754.027	0.9	3.841e-15	T11a	24934684	yes
HIVLKPPTIVTQVIEVNK	18	P12111	Collagen alpha-3(VI) chain OS=Homo sapiens OX=9606 GN=COL6A3 PE=1 SV=5	3	676.745	-0.56	3.851e-15	T2	4979829	yes
HPGDFGADAQGAMNKALELFR	21	P02144	Myoglobin OS=Homo sapiens OX=9606 GN=MB PE=1 SV=2	3	749.032	-0.18	3.889e-15	T6	1.57029e+06	yes
FGGEHVPNSPFQVTALAGDQPSVQPPLR	28	P21333	Filamin-A OS=Homo sapiens OX=9606 GN=FLNA PE=1 SV=4	3	982.507	5.07	3.923e-15	T3	55065380	yes
GGNTLTGLALNYIFENSFKPEAGSR	25	Q05707	Collagen alpha-1(XIV) chain OS=Homo sapiens OX=9606 GN=COL14A1 PE=1 SV=3	3	886.115	-2.18	3.938e-15	N8a	5562503	yes
SPQETYDVYcYVDHLDGDVFHLTVPSK	27	P13611	Versican core protein OS=Homo sapiens OX=9606 GN=VCAN PE=1 SV=3	4	796.868	-2.64	3.968e-15	N6	1.15225e+06	yes
GPEGPQGPPGHQGPPGPDEcEILDIIMK	28	P12109	Collagen alpha-1(VI) chain OS=Homo sapiens OX=9606 GN=COL6A1 PE=1 SV=3	3	974.802	5.17	3.973e-15	N10a	2.14991e+06	yes
RPLIDQVVQTALSETQDPEEVSVTVK	26	Q00610	Clathrin heavy chain 1 OS=Homo sapiens OX=9606 GN=CLTC PE=1 SV=5	3	961.186	9.45	4.019e-15	T10a	1.36148e+06	yes
FQSSHHPTDITSLDQYVER	19	P14625	Endoplasmin OS=Homo sapiens OX=9606 GN=HSP90B1 PE=1 SV=1	3	754.023	-3.3	4.022e-15	T7	60621320	yes
HEAFESDLAAHQDR	14	P12814	Alpha-actinin-1 OS=Homo sapiens OX=9606 GN=ACTN1 PE=1 SV=2	3	542.581	-0.21	4.032e-15	N10b	4841131	no
FSFSGNTLVSSSADPEGHFETPIWIER	27	Q14697	Neutral alpha-glucosidase AB OS=Homo sapiens OX=9606 GN=GANAB PE=1 SV=3	3	1004.15	2.59	4.034e-15	N9b	2.43619e+06	yes
VETGVLKPGmVVTFAPVNVTTEVK	24	P68104	Elongation factor 1-alpha 1 OS=Homo sapiens OX=9606 GN=EEF1A1 PE=1 SV=1	3	844.468	3.83	4.042e-15	T10b	5807585	yes
VHNDAQSFDYDHDAFLGAEEAK	22	O43852	Calumenin OS=Homo sapiens OX=9606 GN=CALU PE=1 SV=2	3	827.031	-0.34	4.042e-15	T3	4442546	yes
HIDSAHLYNNEEQVGLAIR	19	P42330	Aldo-keto reductase family 1 member C3 OS=Homo sapiens OX=9606 GN=AKR1C3 PE=1 SV=4	3	727.034	-0.44	4.075e-15	T9b	2805899	yes
VLYLGAASGTTVSHVSDIVGPDGLVYAVEFSHR	33	P22087	rRNA 2'-O-methyltransferase fibrillarin OS=Homo sapiens OX=9606 GN=FBL PE=1 SV=2	4	854.944	1.67	4.089e-15	T2	3735848	yes
SAGQGEVLVYVEDPAGHQEEAK	22	P21333	Filamin-A OS=Homo sapiens OX=9606 GN=FLNA PE=1 SV=4	3	771.704	-0.78	4.091e-15	N5	33159956	yes
SPQETYDVYcYVDHLDGDVFHLTVPSK	27	P13611	Versican core protein OS=Homo sapiens OX=9606 GN=VCAN PE=1 SV=3	4	796.869	-1.39	4.099e-15	N1	1.24595e+06	yes
KVNAEGSVDSVFSQVcTHLDALK	23	P00568	Adenylate kinase isoenzyme 1 OS=Homo sapiens OX=9606 GN=AK1 PE=1 SV=3	3	835.414	-6.82	4.103e-15	T10a	1.9878e+06	yes
HLEGLSEEAImELNLPTGIPIVYELDK	27	P18669	Phosphoglycerate mutase 1 OS=Homo sapiens OX=9606 GN=PGAM1 PE=1 SV=2	3	1013.86	4.06	4.114e-15	T2		yes
KPADDQDPIDALSGDLDScPSTTETSQNTAK	31	P20810	Calpastatin OS=Homo sapiens OX=9606 GN=CAST PE=1 SV=4	3	1093.16	1.03	4.117e-15	N5	1.45044e+06	yes
SKDDQVTVIGAGVTLHEALAAAELLK	26	P29401	Transketolase OS=Homo sapiens OX=9606 GN=TKT PE=1 SV=3	3	883.826	6.51	4.12e-15	T3	3.70247e+06	yes
ISGWTQALPDMVVSHLFGK	19	Q92597	Protein NDRG1 OS=Homo sapiens OX=9606 GN=NDRG1 PE=1 SV=1	3	696.032	0.49	4.146e-15	N10b	820080	yes
RPGGEPSPEGTTGQSYNQYSQR	22	P02751	Fibronectin OS=Homo sapiens OX=9606 GN=FN1 PE=1 SV=5	3	799.368	1.04	4.149e-15	T5	27090616	yes
FHDFLGDSWGILFSHPR	17	P30041	Peroxiredoxin-6 OS=Homo sapiens OX=9606 GN=PRDX6 PE=1 SV=3	3	677.669	1.98	4.156e-15	T5	3.14771e+06	yes
ALGISPFHEHAEVVFTANDSGPR	23	P02766	Transthyretin OS=Homo sapiens OX=9606 GN=TTR PE=1 SV=1	3	817.741	0.82	4.17e-15	N9a	1.26244e+06	yes
IIGFGSALLEEVDPNPANFVGAGIIHTK	28	O94973	AP-2 complex subunit alpha-2 OS=Homo sapiens OX=9606 GN=AP2A2 PE=1 SV=2	3	960.512	-3.15	4.208e-15	N5		yes
TSESGELHGLTTEEEFVEGIYK	22	P02766	Transthyretin OS=Homo sapiens OX=9606 GN=TTR PE=1 SV=1	3	819.054	-0.91	4.237e-15	T9a	5.9224e+06	yes
VETGVLKPGmVVTFAPVNVTTEVK	24	P68104	Elongation factor 1-alpha 1 OS=Homo sapiens OX=9606 GN=EEF1A1 PE=1 SV=1	3	844.472	9.37	4.247e-15	T8a	2.52392e+06	yes
GAQGPAGPAGPPGLIGEQGISGPR	24	P12111	Collagen alpha-3(VI) chain OS=Homo sapiens OX=9606 GN=COL6A3 PE=1 SV=5	3	714.379	6.5	4.25e-15	N9b	3.72419e+06	yes
ELASQPDVDGFLVGGASLKPEFVDIINAK	29	P60174	Triosephosphate isomerase OS=Homo sapiens OX=9606 GN=TPI1 PE=1 SV=4	3	1010.53	-2.22	4.257e-15	N5	48166928	yes
KPADDQDPIDALSGDLDScPSTTETSQNTAK	31	P20810	Calpastatin OS=Homo sapiens OX=9606 GN=CAST PE=1 SV=4	3	1093.16	-4.06	4.268e-15	T5	1.37808e+06	yes
VEDmAELTcLNEASVLHNLR	20	P35749	Myosin-11 OS=Homo sapiens OX=9606 GN=MYH11 PE=1 SV=3	3	777.374	-1.7	4.271e-15	N1	66699456	yes
RPGGEPSPEGTTGQSYNQYSQR	22	P02751	Fibronectin OS=Homo sapiens OX=9606 GN=FN1 PE=1 SV=5	3	799.367	0.08	4.282e-15	T8a	12541364	yes
GPAVGIDLGTTYScVGVFQHGK	22	P11142	Heat shock cognate 71 kDa protein OS=Homo sapiens OX=9606 GN=HSPA8 PE=1 SV=1	3	755.043	-1.64	4.283e-15	T5	14318026	yes
mVHLTPEEKSAVTALWGKVNVDEVGGEALGR	31	P68871	Hemoglobin subunit beta OS=Homo sapiens OX=9606 GN=HBB PE=1 SV=2	4	791.168	-2.54	4.301e-15	T1	2649693	yes
VIHDNFGIVEGLMTTVHAITATQKTVDGPSGK	32	P04406	Glyceraldehyde-3-phosphate dehydrogenase OS=Homo sapiens OX=9606 GN=GAPDH PE=1 SV=3	4	834.934	-3.11	4.307e-15	T6	1.5492e+06	yes
HLLQAPVDDAQEILHSR	17	Q15436	Protein transport protein Sec23A OS=Homo sapiens OX=9606 GN=SEC23A PE=1 SV=2	3	648.015	8.28	4.31e-15	N7	1.27498e+06	yes
LHHVSSLAWLDEHTLVTTSHDASVK	25	O75083	WD repeat-containing protein 1 OS=Homo sapiens OX=9606 GN=WDR1 PE=1 SV=4	4	696.61	2.09	4.327e-15	T8a	2.43471e+06	yes
FVDGLMIHSGDPVNYYVDTAVR	22	P23396	40S ribosomal protein S3 OS=Homo sapiens OX=9606 GN=RPS3 PE=1 SV=2	3	823.401	-1.05	4.336e-15	N4	1.62508e+06	yes
IGGVQQDTILAEGLHFR	17	Q99623	Prohibitin-2 OS=Homo sapiens OX=9606 GN=PHB2 PE=1 SV=2	3	618.667	0.37	4.385e-15	N5	17468524	yes
YPALTKPENQDIDWTLLEGETR	22	P13797	Plastin-3 OS=Homo sapiens OX=9606 GN=PLS3 PE=1 SV=4	3	863.77	4.44	4.406e-15	T11a	2.9434e+06	yes
KGGAPAAPPPPPPPLAPPLIMENLK	25	P29536	Leiomodin-1 OS=Homo sapiens OX=9606 GN=LMOD1 PE=1 SV=3	3	824.135	1.03	4.434e-15	N5	1.23219e+06	yes
KSDLFQEDLYPPTAGPDPALTAEEWLGGR	29	P31146	Coronin-1A OS=Homo sapiens OX=9606 GN=CORO1A PE=1 SV=4	3	1058.52	1	4.437e-15	T5		yes
TPcTVScNIPVVSGKEcEEIIR	22	P02675	Fibrinogen beta chain OS=Homo sapiens OX=9606 GN=FGB PE=1 SV=2	3	850.078	-0.06	4.46e-15	N7	35745420	yes
ELQAQLQEQQVQVEmDMSKPDLTAALR	27	P17661	Desmin OS=Homo sapiens OX=9606 GN=DES PE=1 SV=3	3	1039.19	1.85	4.47e-15	N5	8603599	yes
cSVcEAPAIAIAVHSQDVSIPHcPAGWR	28	P08572	Collagen alpha-2(IV) chain OS=Homo sapiens OX=9606 GN=COL4A2 PE=1 SV=4	4	772.877	9.86	4.498e-15	T1	5.9595e+06	yes
ELEQVcNPIISGLYQGAGGPGPGGFGAQGPK	31	P0DMV8	Heat shock 70 kDa protein 1A OS=Homo sapiens OX=9606 GN=HSPA1A PE=1 SV=1	3	1019.18	7.69	4.522e-15	T9a	3.46905e+06	yes
TPEVTcVVVDVSHEDPEVK	19	P01857	Immunoglobulin heavy constant gamma 1 OS=Homo sapiens OX=9606 GN=IGHG1 PE=1 SV=1	3	713.682	2.27	4.557e-15	N10a	43714408	yes
ISDDFGEcccAPYLPGGLHSIR	22	Q9BYD5	Cornifelin OS=Homo sapiens OX=9606 GN=CNFN PE=1 SV=2	3	842.042	2.05	4.58e-15	T8a	8800185	yes
HLLQAPVDDAQEILHSR	17	Q15436	Protein transport protein Sec23A OS=Homo sapiens OX=9606 GN=SEC23A PE=1 SV=2	3	648.011	1.99	4.608e-15	N8b	985336	yes
TmIQSPSGVILQEAADVHAR	20	P15924	Desmoplakin OS=Homo sapiens OX=9606 GN=DSP PE=1 SV=3	3	713.703	3.5	4.631e-15	N2	31069210	yes
FWEVISDEHGIDPTGTYHGDSDLQLDR	27	P07437	Tubulin beta chain OS=Homo sapiens OX=9606 GN=TUBB PE=1 SV=2	4	776.361	4.39	4.635e-15	N10b	15415821	yes
SHTEEDcTEELFDFLHAR	18	P07919	Cytochrome b-c1 complex subunit 6, mitochondrial OS=Homo sapiens OX=9606 GN=UQCRH PE=1 SV=2	3	745.991	-0.78	4.66e-15	T3	5372984	yes
HEAFESDLAAHQDR	14	P12814	Alpha-actinin-1 OS=Homo sapiens OX=9606 GN=ACTN1 PE=1 SV=2	3	542.582	0.08	4.693e-15	T6	44695652	no
EGTGLTEGcLVSVDDLQNHVEHFGEEEQK	29	Q8NB12	Histone-lysine N-methyltransferase SMYD1 OS=Homo sapiens OX=9606 GN=SMYD1 PE=1 SV=1	4	814.871	-2.01	4.724e-15	N3	4.19406e+06	yes
SGPFGQIFRPDNFVFGQSGAGNNWAK	26	Q13885	Tubulin beta-2A chain OS=Homo sapiens OX=9606 GN=TUBB2A PE=1 SV=1	3	933.46	8.38	4.734e-15	T10a	10978428	no
SGPFGQIFRPDNFVFGQSGAGNNWAK	26	Q13885	Tubulin beta-2A chain OS=Homo sapiens OX=9606 GN=TUBB2A PE=1 SV=1	3	933.45	-3.31	4.751e-15	T1	26476666	no
GFSLDQTGSScEDVDEcEGNHR	22	P35555	Fibrillin-1 OS=Homo sapiens OX=9606 GN=FBN1 PE=1 SV=4	3	833.665	0.74	4.755e-15	T10a	8.29744e+06	yes
VHQAAPLSDAPHDDAHGNFQYDHEAFLGR	29	Q96D15	Reticulocalbin-3 OS=Homo sapiens OX=9606 GN=RCN3 PE=1 SV=1	5	643.895	-6.56	4.771e-15	T4	6577010	yes
NFEHLIPDAPELIHDFLVNEK	21	P53618	Coatomer subunit beta OS=Homo sapiens OX=9606 GN=COPB1 PE=1 SV=3	3	830.759	-1.5	4.788e-15	N8a	2.24634e+06	yes
VGVVQYSHEGTFEAIQLDDER	21	P12110	Collagen alpha-2(VI) chain OS=Homo sapiens OX=9606 GN=COL6A2 PE=1 SV=4	3	798.055	3.2	4.81e-15	T1	5.986e+06	yes
TPGAAANLELIFVGPQHAGNYR	22	P04217	Alpha-1B-glycoprotein OS=Homo sapiens OX=9606 GN=A1BG PE=1 SV=4	3	766.067	1.48	4.827e-15	N7	5.51912e+06	yes
GFSGLQGPPGPPGSPGEQGPSGASGPAGPR	30	P02452	Collagen alpha-1(I) chain OS=Homo sapiens OX=9606 GN=COL1A1 PE=1 SV=6	3	886.429	1.11	4.837e-15	N10a	132397560	yes
KVADALTNAVAHVDDMPNALSALSDLHAHK	30	P69905	Hemoglobin subunit alpha OS=Homo sapiens OX=9606 GN=HBA2 PE=1 SV=2	4	781.904	3.55	4.858e-15	N10b	1.73848e+06	yes
KPAVPEPPPPKPVEEVEVPTVTK	23	Q8WZ42	Titin OS=Homo sapiens OX=9606 GN=TTN PE=1 SV=4	3	822.13	2.26	4.881e-15	N3	3.89794e+06	yes
HESENLYSIAcDKPQQVR	18	P12110	Collagen alpha-2(VI) chain OS=Homo sapiens OX=9606 GN=COL6A2 PE=1 SV=4	3	725.35	3.2	4.887e-15	N10a	46250280	yes
FWEVISDEHGIDPSGNYVGDSDLQLER	27	Q13509	Tubulin beta-3 chain OS=Homo sapiens OX=9606 GN=TUBB3 PE=1 SV=2	3	1026.48	2.05	4.921e-15	T10b	1.96767e+06	yes
KTPQGPPEIYSDTQFPSLQSTAK	23	Q9UKY7	Protein CDV3 homolog OS=Homo sapiens OX=9606 GN=CDV3 PE=1 SV=1	3	840.758	-1.37	4.952e-15	T5	7154633	yes
cPETLFQPSFIGMESAGIHETTYNSImK	28	P62736	Actin, aortic smooth muscle OS=Homo sapiens OX=9606 GN=ACTA2 PE=1 SV=1	3	1068.83	-2.37	4.958e-15	N5	21714786	no
TPSSYGAGELLDFSLADAVNQEFLTTR	27	P17661	Desmin OS=Homo sapiens OX=9606 GN=DES PE=1 SV=3	3	968.144	2.51	4.977e-15	N1	26810008	yes
EKPYFPIPEEYTFIQNVPLEDR	22	Q00839	Heterogeneous nuclear ribonucleoprotein U OS=Homo sapiens OX=9606 GN=HNRNPU PE=1 SV=6	3	908.789	-1.3	4.983e-15	T5	66944812	yes
IAAAGLDVTSPEPLPTNHPLLTLK	24	Q9UBQ7	Glyoxylate reductase/hydroxypyruvate reductase OS=Homo sapiens OX=9606 GN=GRHPR PE=1 SV=1	3	823.462	-1.78	5.011e-15	N5	8986979	yes
SGPFGQIFRPDNFVFGQSGAGNNWAK	26	Q13885	Tubulin beta-2A chain OS=Homo sapiens OX=9606 GN=TUBB2A PE=1 SV=1	3	933.452	-0.63	5.038e-15	T7	25366976	no
NPVNYFAEVEQIAFDPSNmPPGIEASPDK	29	P04040	Catalase OS=Homo sapiens OX=9606 GN=CAT PE=1 SV=3	3	1064.83	-2.64	5.06e-15	N1		yes
TAVIDHHNYDISDLGQHTLIVADTENLLK	29	P39656	Dolichyl-diphosphooligosaccharide--protein glycosyltransferase 48 kDa subunit OS=Homo sapiens OX=9606 GN=DDOST PE=1 SV=4	4	812.166	-1.02	5.062e-15	T1		yes
KGDLVAIFPPVLHGDPEIFEAPEEFR	26	O75881	Cytochrome P450 7B1 OS=Homo sapiens OX=9606 GN=CYP7B1 PE=1 SV=2	3	974.839	-0.09	5.069e-15	N5		yes
KYTLPPGVDPTQVSSSLSPEGTLTVEAPmPK	31	P04792	Heat shock protein beta-1 OS=Homo sapiens OX=9606 GN=HSPB1 PE=1 SV=2	3	1081.55	-3.67	5.073e-15	N5	8177075	yes
AALAGGTTMIIDHVVPEPESSLTEAYEK	28	Q14195	Dihydropyrimidinase-related protein 3 OS=Homo sapiens OX=9606 GN=DPYSL3 PE=1 SV=1	3	977.158	3.12	5.087e-15	N5	8472047	yes
LLQDEFPGIPSPLDAAVEcHR	21	P02790	Hemopexin OS=Homo sapiens OX=9606 GN=HPX PE=1 SV=2	3	788.727	0.41	5.124e-15	T10a	13667306	yes
HESENLYSIAcDKPQQVR	18	P12110	Collagen alpha-2(VI) chain OS=Homo sapiens OX=9606 GN=COL6A2 PE=1 SV=4	3	725.347	-0.94	5.159e-15	T9a	38903908	yes
KYTLPPGVDPTQVSSSLSPEGTLTVEAPMPK	31	P04792	Heat shock protein beta-1 OS=Homo sapiens OX=9606 GN=HSPB1 PE=1 SV=2	3	1076.22	-0.1	5.163e-15	T1	2.69162e+06	yes
NHGLSDEHVFEVIcPSIPGYGFSEASSK	28	P07099	Epoxide hydrolase 1 OS=Homo sapiens OX=9606 GN=EPHX1 PE=1 SV=1	3	1021.81	0.37	5.167e-15	T4	7954179	yes
FHVNLLcGEEQGSDAALHFNPR	22	P47929	Galectin-7 OS=Homo sapiens OX=9606 GN=LGALS7B PE=1 SV=2	3	837.731	-1.97	5.196e-15	N2	89744112	yes
FQPGETLTEILETPATSEQEAEHQR	25	P46940	Ras GTPase-activating-like protein IQGAP1 OS=Homo sapiens OX=9606 GN=IQGAP1 PE=1 SV=1	3	947.791	1.46	5.219e-15	T3	19340948	yes
GFQQILAGEYDHLPEQAFYmVGPIEEAVAK	30	P06576	ATP synthase subunit beta, mitochondrial OS=Homo sapiens OX=9606 GN=ATP5F1B PE=1 SV=3	3	1122.89	7.73	5.257e-15	T5	3154950	yes
SGPFGQIFRPDNFVFGQSGAGNNWAK	26	Q13885	Tubulin beta-2A chain OS=Homo sapiens OX=9606 GN=TUBB2A PE=1 SV=1	3	933.459	6.82	5.278e-15	T8b	10196290	no
HHITPLLSAVYEGHVScVK	19	P58546	Myotrophin OS=Homo sapiens OX=9606 GN=MTPN PE=1 SV=2	3	716.372	-2.03	5.292e-15	T3		yes
VIHDNFGIVEGLMTTVHAITATQKTVDGPSGK	32	P04406	Glyceraldehyde-3-phosphate dehydrogenase OS=Homo sapiens OX=9606 GN=GAPDH PE=1 SV=3	4	834.941	4.92	5.318e-15	T4	1.38498e+06	yes
GPPGPMGPPGLAGPPGESGR	20	P02452	Collagen alpha-1(I) chain OS=Homo sapiens OX=9606 GN=COL1A1 PE=1 SV=6	2	892.941	0.32	5.338e-15	N3	18235600	yes
VADALTNAVAHVDDmPNALSALSDLHAHK	29	P69905	Hemoglobin subunit alpha OS=Homo sapiens OX=9606 GN=HBA2 PE=1 SV=2	4	753.878	2.35	5.342e-15	T6	41382936	yes
FGFcPmAAHEEIcTTNEGVMYR	22	P02751	Fibronectin OS=Homo sapiens OX=9606 GN=FN1 PE=1 SV=5	3	879.372	-1.19	5.343e-15	T1	9378873	yes
DETSGLHLLPLPESAPALPTEEQVQR	26	P58107	Epiplakin OS=Homo sapiens OX=9606 GN=EPPK1 PE=1 SV=3	3	943.154	-0.34	5.356e-15	T8a	1.98802e+06	yes
STLINSLFLTDLYSPEYPGPSHR	23	Q16181	Septin-7 OS=Homo sapiens OX=9606 GN=SEPTIN7 PE=1 SV=2	3	869.779	5.23	5.356e-15	T1	7364988	yes
SGNTFRPEVHLLPPPSEELALNELVTLTcLAR	32	P01876	Immunoglobulin heavy constant alpha 1 OS=Homo sapiens OX=9606 GN=IGHA1 PE=1 SV=2	4	894.227	3.91	5.374e-15	N10b	1.31881e+06	no
SPVPPGPAPPLQFYPQGPR	19	Q16853	Membrane primary amine oxidase OS=Homo sapiens OX=9606 GN=AOC3 PE=1 SV=3	3	668.022	-1.14	5.4e-15	N1	38411100	yes
KLHEEEIQELQAQIQEQHVQIDVDVSKPDLTAALR	35	P08670	Vimentin OS=Homo sapiens OX=9606 GN=VIM PE=1 SV=4	5	811.03	2.82	5.4e-15	T1	49728680	yes
LESEETmVLEAHDAQGDVPVTVTVHDFPGK	30	P01024	Complement C3 OS=Homo sapiens OX=9606 GN=C3 PE=1 SV=2	4	817.392	-1.31	5.414e-15	T1	5696180	yes
VVIHFTDGADGDLADLHR	18	P12111	Collagen alpha-3(VI) chain OS=Homo sapiens OX=9606 GN=COL6A3 PE=1 SV=5	3	650.993	-1.61	5.438e-15	T1	6735341	yes
GVNIGGAGSYIYEKPLAEGPQVTGPIEVPAAR	32	P52943	Cysteine-rich protein 2 OS=Homo sapiens OX=9606 GN=CRIP2 PE=1 SV=1	3	1070.89	-5.62	5.444e-15	T2	2544571	yes
RDELLAQHAAGALGLPDLVAVLTR	24	P58107	Epiplakin OS=Homo sapiens OX=9606 GN=EPPK1 PE=1 SV=3	3	833.814	8.87	5.449e-15	T8a	3491488	yes
GTVHFAVVITDGHVTGSPcGGIK	23	P12110	Collagen alpha-2(VI) chain OS=Homo sapiens OX=9606 GN=COL6A2 PE=1 SV=4	3	770.395	0.16	5.473e-15	N11a	8.18881e+06	yes
FVDGLMIHSGDPVNYYVDTAVR	22	P23396	40S ribosomal protein S3 OS=Homo sapiens OX=9606 GN=RPS3 PE=1 SV=2	3	823.406	4.45	5.478e-15	T5	5567641	yes
AYHEQLSVAEITNAcFEPANQMVK	24	P0DPH7	Tubulin alpha-3C chain OS=Homo sapiens OX=9606 GN=TUBA3C PE=1 SV=1	3	917.435	-0.39	5.51e-15	T3	12879531	no
LFcSGPVSSATFLEScGVADLITTcYGGR	29	P21695	Glycerol-3-phosphate dehydrogenase [NAD(+)], cytoplasmic OS=Homo sapiens OX=9606 GN=GPD1 PE=1 SV=4	3	1042.48	-1.68	5.514e-15	N1	7.36926e+06	yes
TIEDLRNKILTATVDNANVLLQIDNAR	27	P02533	Keratin, type I cytoskeletal 14 OS=Homo sapiens OX=9606 GN=KRT14 PE=1 SV=4	4	756.672	5.26	5.524e-15	N2	1.33312e+06	yes
FSFSGNTLVSSSADPEGHFETPIWIER	27	Q14697	Neutral alpha-glucosidase AB OS=Homo sapiens OX=9606 GN=GANAB PE=1 SV=3	3	1004.14	-3.81	5.559e-15	T4		yes
KAEEEHLGILGPQLHADVGDK	21	P00450	Ceruloplasmin OS=Homo sapiens OX=9606 GN=CP PE=1 SV=1	3	752.727	1.4	5.579e-15	T7	1.66136e+06	yes
LQGAHLTSILSHEEQMFVNR	20	P13611	Versican core protein OS=Homo sapiens OX=9606 GN=VCAN PE=1 SV=3	3	770.727	-0.29	5.606e-15	T8a	2.73739e+06	yes
AWVWNTHADFADEcPKPELLAIR	23	P43487	Ran-specific GTPase-activating protein OS=Homo sapiens OX=9606 GN=RANBP1 PE=1 SV=1	3	913.784	1.17	5.608e-15	T2	1.51123e+06	yes
KGDTFScMVGHEALPLAFTQK	21	P01876	Immunoglobulin heavy constant alpha 1 OS=Homo sapiens OX=9606 GN=IGHA1 PE=1 SV=2	3	779.72	4.01	5.619e-15	N5	7862438	yes
FGGEHVPNSPFQVTALAGDQPSVQPPLR	28	P21333	Filamin-A OS=Homo sapiens OX=9606 GN=FLNA PE=1 SV=4	3	982.511	9.86	5.677e-15	T1	31255602	yes
VGNVQELSELSEQVLETLHDAMHETLcPGVTDAAK	35	P12111	Collagen alpha-3(VI) chain OS=Homo sapiens OX=9606 GN=COL6A3 PE=1 SV=5	4	955.963	-2.14	5.689e-15	T5		yes
TFNQVEIKPEMIGHYLGEFSITYKPVK	27	P62841	40S ribosomal protein S15 OS=Homo sapiens OX=9606 GN=RPS15 PE=1 SV=2	4	792.922	6.79	5.704e-15	T5	563819	yes
NAIHTFVQSGSHLAAR	16	P04040	Catalase OS=Homo sapiens OX=9606 GN=CAT PE=1 SV=3	3	570.3	-1.41	5.717e-15	N5	3.19336e+06	yes
AGHPFmWNQHLGYVLTcPSNLGTGLR	26	P06732	Creatine kinase M-type OS=Homo sapiens OX=9606 GN=CKM PE=1 SV=2	3	981.474	-3.64	5.74e-15	T6	4.94168e+06	yes
TPEVTcVVVDVSHEDPEVK	19	P01857	Immunoglobulin heavy constant gamma 1 OS=Homo sapiens OX=9606 GN=IGHG1 PE=1 SV=1	3	713.681	1.07	5.767e-15	T8a	90688088	yes
NFEHLIPDAPELIHDFLVNEK	21	P53618	Coatomer subunit beta OS=Homo sapiens OX=9606 GN=COPB1 PE=1 SV=3	3	830.761	1.4	5.784e-15	T5	5.24659e+06	yes
KVLGAFSDGLAHLDNLK	17	P02042	Hemoglobin subunit delta OS=Homo sapiens OX=9606 GN=HBD PE=1 SV=2	3	600	0.3	5.789e-15	T1	117159008	no
FQSSHHPTDITSLDQYVER	19	P14625	Endoplasmin OS=Homo sapiens OX=9606 GN=HSP90B1 PE=1 SV=1	3	754.027	0.96	5.801e-15	T9b	11636676	yes
TPEVTcVVVDVSHEDPEVK	19	P01857	Immunoglobulin heavy constant gamma 1 OS=Homo sapiens OX=9606 GN=IGHG1 PE=1 SV=1	3	713.681	0.55	5.803e-15	T11a	57600944	yes
VVIHFTDGADGDLADLHR	18	P12111	Collagen alpha-3(VI) chain OS=Homo sapiens OX=9606 GN=COL6A3 PE=1 SV=5	3	650.991	-3.75	5.814e-15	N9a	1.41936e+06	yes
VETGVLKPGmVVTFAPVNVTTEVK	24	P68104	Elongation factor 1-alpha 1 OS=Homo sapiens OX=9606 GN=EEF1A1 PE=1 SV=1	3	844.465	0.02	5.835e-15	N5	9815351	yes
FQSSHHPTDITSLDQYVER	19	P14625	Endoplasmin OS=Homo sapiens OX=9606 GN=HSP90B1 PE=1 SV=1	3	754.026	0.88	5.882e-15	T10a	18779302	yes
KMEGDLNEMEIQLSHANR	18	P12883	Myosin-7 OS=Homo sapiens OX=9606 GN=MYH7 PE=1 SV=5	3	705.672	2.44	5.904e-15	N3	27297836	no
cPAPELLGGPSVFLFPPKPK	20	P01860	Immunoglobulin heavy constant gamma 3 OS=Homo sapiens OX=9606 GN=IGHG3 PE=1 SV=2	3	717.731	4.91	5.914e-15	N4	42253584	yes
SHVEDGDIAGAPASSPEAPPAEQDPVQLK	29	Q9P2E9	Ribosome-binding protein 1 OS=Homo sapiens OX=9606 GN=RRBP1 PE=1 SV=5	3	971.469	1	5.917e-15	T2	3014302	yes
THIQDNHDGTYTVAYVPDVTGR	22	P21333	Filamin-A OS=Homo sapiens OX=9606 GN=FLNA PE=1 SV=4	3	820.39	-0.72	5.936e-15	T3	9187298	yes
LVSNHSLHETSSVFVDSLTK	20	P21333	Filamin-A OS=Homo sapiens OX=9606 GN=FLNA PE=1 SV=4	3	734.047	0.62	5.964e-15	N1	28389660	yes
YLEQLHQLYSDSFPMELR	18	P40763	Signal transducer and activator of transcription 3 OS=Homo sapiens OX=9606 GN=STAT3 PE=1 SV=2	3	757.037	-0.28	6.024e-15	T5	6048081	yes
FVDGLMIHSGDPVNYYVDTAVR	22	P23396	40S ribosomal protein S3 OS=Homo sapiens OX=9606 GN=RPS3 PE=1 SV=2	3	823.405	3.17	6.04e-15	N9b		yes
SYIYSGSHDGHINYWDSETGENDSFAGK	28	O75083	WD repeat-containing protein 1 OS=Homo sapiens OX=9606 GN=WDR1 PE=1 SV=4	3	1046.11	1.9	6.056e-15	T1	1.15064e+06	yes
RPGGEPSPEGTTGQSYNQYSQR	22	P02751	Fibronectin OS=Homo sapiens OX=9606 GN=FN1 PE=1 SV=5	3	799.366	-1.43	6.083e-15	T3	9663873	yes
GAQGPAGPAGPPGLIGEQGISGPR	24	P12111	Collagen alpha-3(VI) chain OS=Homo sapiens OX=9606 GN=COL6A3 PE=1 SV=5	3	714.378	4.9	6.117e-15	T10a	9047287	yes
GDAGPPGPAGPAGPPGPIGNVGAPGAK	27	P02452	Collagen alpha-1(I) chain OS=Homo sapiens OX=9606 GN=COL1A1 PE=1 SV=6	3	745.051	1.09	6.121e-15	N6	134958096	yes
HISQISVAEDDDESLLGHLMIVGK	24	P49773	Adenosine 5'-monophosphoramidase HINT1 OS=Homo sapiens OX=9606 GN=HINT1 PE=1 SV=2	3	869.446	3.61	6.126e-15	T3	2.07935e+06	yes
ELQAQLQEQQVQVEmDMSKPDLTAALR	27	P17661	Desmin OS=Homo sapiens OX=9606 GN=DES PE=1 SV=3	3	1039.19	1.51	6.158e-15	N1	30914380	yes
ELASQPDVDGFLVGGASLKPEFVDIINAK	29	P60174	Triosephosphate isomerase OS=Homo sapiens OX=9606 GN=TPI1 PE=1 SV=4	3	1010.54	6.31	6.166e-15	N3	16002122	yes
NDPHLcDFIETHYLNEQVK	19	P02794	Ferritin heavy chain OS=Homo sapiens OX=9606 GN=FTH1 PE=1 SV=2	3	791.369	-2.32	6.194e-15	N10b	3.86924e+06	yes
KYTLPPGVDPTQVSSSLSPEGTLTVEAPMPK	31	P04792	Heat shock protein beta-1 OS=Homo sapiens OX=9606 GN=HSPB1 PE=1 SV=2	3	1076.22	0.79	6.217e-15	T6	6.16462e+06	yes
LHEEEIQELQAQIQEQHVQIDVDVSKPDLTAALR	34	P08670	Vimentin OS=Homo sapiens OX=9606 GN=VIM PE=1 SV=4	4	981.513	4.19	6.225e-15	T11a	174388	yes
YPALHKPENQDIDWGALEGETR	22	P13796	Plastin-2 OS=Homo sapiens OX=9606 GN=LCP1 PE=1 SV=6	3	847.084	6.43	6.23e-15	N8a	2.82093e+06	yes
VYAcEVTHQGLSSPVTKSFNR	21	P01834	Immunoglobulin kappa constant OS=Homo sapiens OX=9606 GN=IGKC PE=1 SV=2	3	794.062	-0.57	6.255e-15	T4	13356015	yes
IIGFGSALLEEVDPNPANFVGAGIIHTK	28	O94973	AP-2 complex subunit alpha-2 OS=Homo sapiens OX=9606 GN=AP2A2 PE=1 SV=2	3	960.523	8.29	6.262e-15	T2		yes
FLNEHPGGEEVLLEQAGVDASESFEDVGHSSDAR	34	O43169	Cytochrome b5 type B OS=Homo sapiens OX=9606 GN=CYB5B PE=1 SV=3	4	907.666	-0.96	6.31e-15	N5	7239080	yes
SAGQGEVLVYVEDPAGHQEEAK	22	P21333	Filamin-A OS=Homo sapiens OX=9606 GN=FLNA PE=1 SV=4	3	771.708	3.85	6.382e-15	T8b	13906411	yes
GPPGSAGAPGKDGLNGLPGPIGPPGPR	27	P02452	Collagen alpha-1(I) chain OS=Homo sapiens OX=9606 GN=COL1A1 PE=1 SV=6	3	797.422	-2.1	6.409e-15	N6	24415592	yes
GKPEAHFSLIHYAGTVDYNIAGWLDK	26	P12882	Myosin-1 OS=Homo sapiens OX=9606 GN=MYH1 PE=1 SV=3	3	968.16	4.47	6.409e-15	T6		yes
SGPFGQIFRPDNFVFGQSGAGNNWAK	26	Q13885	Tubulin beta-2A chain OS=Homo sapiens OX=9606 GN=TUBB2A PE=1 SV=1	3	933.451	-1.67	6.428e-15	T8b	10196290	no
FHVNLLcGEEQGSDAALHFNPR	22	P47929	Galectin-7 OS=Homo sapiens OX=9606 GN=LGALS7B PE=1 SV=2	3	837.734	1.1	6.449e-15	N2	1.68913e+06	yes
LQHLENELTHDIITK	15	P01009	Alpha-1-antitrypsin OS=Homo sapiens OX=9606 GN=SERPINA1 PE=1 SV=3	3	601.991	-0.91	6.463e-15	T10b	11499290	yes
ALQEAHQQALDDLQAEEDKVNTLTK	25	P12883	Myosin-7 OS=Homo sapiens OX=9606 GN=MYH7 PE=1 SV=5	3	936.806	1.27	6.472e-15	N3		yes
FGGEHVPNSPFQVTALAGDQPSVQPPLR	28	P21333	Filamin-A OS=Homo sapiens OX=9606 GN=FLNA PE=1 SV=4	3	982.507	5.6	6.488e-15	T3	55065380	yes
HESENLYSIAcDKPQQVR	18	P12110	Collagen alpha-2(VI) chain OS=Homo sapiens OX=9606 GN=COL6A2 PE=1 SV=4	3	725.349	1.91	6.5e-15	N8a	26497818	yes
SGPFGQIFRPDNFVFGQSGAGNNWAK	26	Q13885	Tubulin beta-2A chain OS=Homo sapiens OX=9606 GN=TUBB2A PE=1 SV=1	3	933.449	-4.32	6.51e-15	N1	14295038	no
AYHEQLSVAEITNAcFEPANQMVK	24	P0DPH7	Tubulin alpha-3C chain OS=Homo sapiens OX=9606 GN=TUBA3C PE=1 SV=1	3	917.435	-0.32	6.53e-15	N8b	4519512	no
EAEScDcLQGFQLTHSLGGGTGSGMGTLLISK	32	P04350	Tubulin beta-4A chain OS=Homo sapiens OX=9606 GN=TUBB4A PE=1 SV=2	3	1104.51	-1.54	6.542e-15	T5	6524245	no
VVIHFTDGADGDLADLHR	18	P12111	Collagen alpha-3(VI) chain OS=Homo sapiens OX=9606 GN=COL6A3 PE=1 SV=5	3	650.994	-0.32	6.55e-15	N1	26445254	yes
VETGVLKPGmVVTFAPVNVTTEVK	24	P68104	Elongation factor 1-alpha 1 OS=Homo sapiens OX=9606 GN=EEF1A1 PE=1 SV=1	3	844.465	0.55	6.566e-15	T7	10103397	yes
LLGHWEEAAHDLALAcK	17	P50502	Hsc70-interacting protein OS=Homo sapiens OX=9606 GN=ST13 PE=1 SV=2	3	645.322	-3.55	6.574e-15	T4	6789403	yes
LLSHcLLVTLAAHLPAEFTPAVHASLDK	28	P69905	Hemoglobin subunit alpha OS=Homo sapiens OX=9606 GN=HBA2 PE=1 SV=2	4	756.915	1.25	6.576e-15	T4	109451352	yes
GTVHFAVVITDGHVTGSPcGGIK	23	P12110	Collagen alpha-2(VI) chain OS=Homo sapiens OX=9606 GN=COL6A2 PE=1 SV=4	3	770.395	0.19	6.61e-15	T10a	11927109	yes
TPEVTcVVVDVSHEDPEVK	19	P01857	Immunoglobulin heavy constant gamma 1 OS=Homo sapiens OX=9606 GN=IGHG1 PE=1 SV=1	3	713.681	0.1	6.632e-15	T10b	69532664	yes
LGLGIDEDEVAAEEPNAAVPDEIPPLEGDEDASR	34	P08238	Heat shock protein HSP 90-beta OS=Homo sapiens OX=9606 GN=HSP90AB1 PE=1 SV=4	3	1178.22	1.03	6.649e-15	N4	2.91614e+06	yes
KALTGHLEEVVLALLK	16	P04083	Annexin A1 OS=Homo sapiens OX=9606 GN=ANXA1 PE=1 SV=2	3	578.689	-0.17	6.688e-15	N9a	415778	yes
LLSHcLLVTLAAHLPAEFTPAVHASLDK	28	P69905	Hemoglobin subunit alpha OS=Homo sapiens OX=9606 GN=HBA2 PE=1 SV=2	5	605.733	0.18	6.693e-15	T9a	130042176	yes
VETGVLKPGmVVTFAPVNVTTEVK	24	P68104	Elongation factor 1-alpha 1 OS=Homo sapiens OX=9606 GN=EEF1A1 PE=1 SV=1	3	844.466	1.58	6.735e-15	T8b	4.73422e+06	yes
SEEAHAEDSVMDHHFR	16	Q8NC51	Plasminogen activator inhibitor 1 RNA-binding protein OS=Homo sapiens OX=9606 GN=SERBP1 PE=1 SV=2	3	632.936	-0.06	6.743e-15	T5	2.63659e+06	yes
RPGGEPSPEGTTGQSYNQYSQR	22	P02751	Fibronectin OS=Homo sapiens OX=9606 GN=FN1 PE=1 SV=5	3	799.367	0.29	6.765e-15	T2	19429758	yes
FIVDGWHEMDAENPLHQPSPSLNK	24	Q16836	Hydroxyacyl-coenzyme A dehydrogenase, mitochondrial OS=Homo sapiens OX=9606 GN=HADH PE=1 SV=3	3	921.107	1.33	6.796e-15	N5	1835639	yes
FSFSGNTLVSSSADPEGHFETPIWIER	27	Q14697	Neutral alpha-glucosidase AB OS=Homo sapiens OX=9606 GN=GANAB PE=1 SV=3	3	1004.15	7.42	6.827e-15	T9a	2.44554e+06	yes
GDAGPPGPAGPAGPPGPIGNVGAPGAK	27	P02452	Collagen alpha-1(I) chain OS=Homo sapiens OX=9606 GN=COL1A1 PE=1 SV=6	3	745.049	-1.01	6.834e-15	N6	134958096	yes
VETGVLKPGmVVTFAPVNVTTEVK	24	P68104	Elongation factor 1-alpha 1 OS=Homo sapiens OX=9606 GN=EEF1A1 PE=1 SV=1	3	844.464	-0.38	6.838e-15	T2	8015103	yes
KLHEEEIQELQAQIQEQHVQIDVDVSKPDLTAALR	35	P08670	Vimentin OS=Homo sapiens OX=9606 GN=VIM PE=1 SV=4	4	1013.53	-3.63	6.862e-15	T1	57383968	yes
AAWGKVGAHAGEYGAEALER	20	P69905	Hemoglobin subunit alpha OS=Homo sapiens OX=9606 GN=HBA2 PE=1 SV=2	3	681.674	1.52	6.876e-15	N7	45414136	yes
KYTLPPGVDPTQVSSSLSPEGTLTVEAPmPK	31	P04792	Heat shock protein beta-1 OS=Homo sapiens OX=9606 GN=HSPB1 PE=1 SV=2	3	1081.56	3.1	6.926e-15	T3	4806877	yes
TGcTDINEcEIGAHNcGK	18	P35555	Fibrillin-1 OS=Homo sapiens OX=9606 GN=FBN1 PE=1 SV=4	3	679.281	0.42	6.935e-15	N11a	39257016	yes
TEAEIAHIALETLEGHQR	18	O75955	Flotillin-1 OS=Homo sapiens OX=9606 GN=FLOT1 PE=1 SV=3	3	673.348	0.13	6.964e-15	T5	1.28054e+06	yes
YHVPVVVVPEGSASDTHEQAILR	23	P04844	Dolichyl-diphosphooligosaccharide--protein glycosyltransferase subunit 2 OS=Homo sapiens OX=9606 GN=RPN2 PE=1 SV=3	3	835.104	1.88	6.977e-15	T2	10570865	yes
HLLQAPVDDAQEILHSR	17	Q15436	Protein transport protein Sec23A OS=Homo sapiens OX=9606 GN=SEC23A PE=1 SV=2	3	648.011	1.54	7.004e-15	N9b	1.24761e+06	yes
HPGDFGADAQGAMNKALELFR	21	P02144	Myoglobin OS=Homo sapiens OX=9606 GN=MB PE=1 SV=2	3	749.033	0.8	7.015e-15	N3	3.29495e+06	yes
cFSIDNPGYEPEVVAVHPGGDTVAIGGVDGNVR	33	O75083	WD repeat-containing protein 1 OS=Homo sapiens OX=9606 GN=WDR1 PE=1 SV=4	3	1133.21	-1.22	7.058e-15	T4		yes
QKQEEESLGQVTDQVEVNAQNSVPDEEAK	29	Q05682	Caldesmon OS=Homo sapiens OX=9606 GN=CALD1 PE=1 SV=3	3	1076.84	0.83	7.065e-15	N5	4.23076e+06	yes
LEIGQDLIQVAVAQYADTVRPEFYFNTHPTK	31	P12111	Collagen alpha-3(VI) chain OS=Homo sapiens OX=9606 GN=COL6A3 PE=1 SV=5	4	891.709	-0.36	7.094e-15	T3	9995081	yes
YPPPAVESDAADIVFLIDSSEGVRPDGFAHIR	32	P12111	Collagen alpha-3(VI) chain OS=Homo sapiens OX=9606 GN=COL6A3 PE=1 SV=5	4	860.933	-1.14	7.099e-15	N4	44254700	yes
KLHEEEIQELQAQIQEQHVQIDVDVSKPDLTAALR	35	P08670	Vimentin OS=Homo sapiens OX=9606 GN=VIM PE=1 SV=4	5	811.028	0.59	7.108e-15	T3	16417983	yes
VVIHFTDGADGDLADLHR	18	P12111	Collagen alpha-3(VI) chain OS=Homo sapiens OX=9606 GN=COL6A3 PE=1 SV=5	3	650.995	1.39	7.127e-15	T5	6.37441e+06	yes
DYLGDFIEHYAQLGPSQPPDLAQAQDEPR	29	Q00577	Transcriptional activator protein Pur-alpha OS=Homo sapiens OX=9606 GN=PURA PE=1 SV=2	3	1090.84	-4.2	7.152e-15	N1	3.36276e+06	yes
SHVEDGDIAGAPASSPEAPPAEQDPVQLK	29	Q9P2E9	Ribosome-binding protein 1 OS=Homo sapiens OX=9606 GN=RRBP1 PE=1 SV=5	3	971.468	-0.7	7.165e-15	T1	4.55491e+06	yes
TPEVTcVVVDVSHEDPEVK	19	P01857	Immunoglobulin heavy constant gamma 1 OS=Homo sapiens OX=9606 GN=IGHG1 PE=1 SV=1	3	713.681	-0.19	7.167e-15	T4	147295936	yes
VGVVQYSHEGTFEAIQLDDER	21	P12110	Collagen alpha-2(VI) chain OS=Homo sapiens OX=9606 GN=COL6A2 PE=1 SV=4	3	798.055	3.77	7.257e-15	N10b	12809400	yes
VSFSYAGLSGDDPDLGPAHVVTVIAR	26	Q9BTV4	Transmembrane protein 43 OS=Homo sapiens OX=9606 GN=TMEM43 PE=1 SV=1	3	881.783	-2.61	7.301e-15	N9a	2.08888e+06	yes
TPEVTcVVVDVSHEDPEVK	19	P01857	Immunoglobulin heavy constant gamma 1 OS=Homo sapiens OX=9606 GN=IGHG1 PE=1 SV=1	3	713.681	0.23	7.362e-15	N10b	100423440	yes
cQcDELcSYYQSccTDYTAEcKPQVTR	27	P04004	Vitronectin OS=Homo sapiens OX=9606 GN=VTN PE=1 SV=1	3	1161.45	-3.16	7.386e-15	T1		yes
TPGAAANLELIFVGPQHAGNYR	22	P04217	Alpha-1B-glycoprotein OS=Homo sapiens OX=9606 GN=A1BG PE=1 SV=4	3	766.065	-1.24	7.392e-15	T9b	3183580	yes
LHEEEIQELQAQIQEQHVQIDVDVSKPDLTAALR	34	P08670	Vimentin OS=Homo sapiens OX=9606 GN=VIM PE=1 SV=4	4	981.511	1.53	7.42e-15	N10b	10246705	yes
ALMPALEELTFDPSSAHPSLVVSSSGR	27	Q6ZMU5	Tripartite motif-containing protein 72 OS=Homo sapiens OX=9606 GN=TRIM72 PE=1 SV=2	3	933.477	4.72	7.421e-15	N3	17100912	yes
LFVGGLNFNTDEQALEDHFSSFGPISEVVVVK	32	P98179	RNA-binding protein 3 OS=Homo sapiens OX=9606 GN=RBM3 PE=1 SV=1	3	1165.58	-2.73	7.45e-15	T1		yes
LQQFFNHHMFVLEQEEYK	18	P13535	Myosin-8 OS=Homo sapiens OX=9606 GN=MYH8 PE=1 SV=3	3	789.714	2.55	7.458e-15	N3	24590784	no
FWEVISDEHGIDPSGNYVGDSDLQLER	27	Q13509	Tubulin beta-3 chain OS=Homo sapiens OX=9606 GN=TUBB3 PE=1 SV=2	3	1026.47	-4.16	7.466e-15	N5	2.43405e+06	yes
TDPHLcDFLETHFLDEEVK	19	P02792	Ferritin light chain OS=Homo sapiens OX=9606 GN=FTL PE=1 SV=2	3	782.368	5.97	7.494e-15	T9b	7257735	yes
KFSLDALITHVLPFEK	16	P00325	All-trans-retinol dehydrogenase [NAD(+)] ADH1B OS=Homo sapiens OX=9606 GN=ADH1B PE=1 SV=3	3	620.019	-3.08	7.507e-15	T4	2662145	yes
FNVLHWHIVDDQSFPYQSITFPELSNK	27	P07686	Beta-hexosaminidase subunit beta OS=Homo sapiens OX=9606 GN=HEXB PE=1 SV=4	3	1087.88	5.32	7.522e-15	T5		yes
LGNNEAcSScHcSPVGSLSTQcDSYGR	27	P11047	Laminin subunit gamma-1 OS=Homo sapiens OX=9606 GN=LAMC1 PE=1 SV=3	3	1001.74	-1.4	7.61e-15	T11a	1.30939e+06	yes
VVIHFTDGADGDLADLHR	18	P12111	Collagen alpha-3(VI) chain OS=Homo sapiens OX=9606 GN=COL6A3 PE=1 SV=5	3	650.997	5.65	7.613e-15	N3	3.89281e+06	yes
NFEHLIPDAPELIHDFLVNEK	21	P53618	Coatomer subunit beta OS=Homo sapiens OX=9606 GN=COPB1 PE=1 SV=3	3	830.758	-2.72	7.647e-15	N8b	671937	yes
GDAGPPGPAGPAGPPGPIGNVGAPGAK	27	P02452	Collagen alpha-1(I) chain OS=Homo sapiens OX=9606 GN=COL1A1 PE=1 SV=6	3	745.049	-1.69	7.647e-15	T10b	9724961	yes
KPSETQELVQQVLSLATQDSDNPDLR	26	P63010	AP-2 complex subunit beta OS=Homo sapiens OX=9606 GN=AP2B1 PE=1 SV=1	3	971.157	-2.58	7.651e-15	T4	6.73859e+06	yes
LHEEEIQELQAQIQEQHVQIDVDVSKPDLTAALR	34	P08670	Vimentin OS=Homo sapiens OX=9606 GN=VIM PE=1 SV=4	4	981.515	5.64	7.666e-15	T9a	324299	yes
WSGPLSLQEVDEQPQHPLHVTYAGAAVDELGK	32	P30086	Phosphatidylethanolamine-binding protein 1 OS=Homo sapiens OX=9606 GN=PEBP1 PE=1 SV=3	4	868.683	-2.7	7.668e-15	N3	8909932	yes
TPEVTcVVVDVSHEDPEVK	19	P01857	Immunoglobulin heavy constant gamma 1 OS=Homo sapiens OX=9606 GN=IGHG1 PE=1 SV=1	3	713.681	0.87	7.669e-15	N11a	78848344	yes
LPEDDEPPARPPPPPPASVSPQAEPVWTPPAPAPAAPPSTPAAPK	45	Q9NQC3	Reticulon-4 OS=Homo sapiens OX=9606 GN=RTN4 PE=1 SV=2	4	1123.83	5.08	7.748e-15	T2	1.70324e+06	yes
EVGTPHGIILDSVDAAFIcPGSSR	24	P02790	Hemopexin OS=Homo sapiens OX=9606 GN=HPX PE=1 SV=2	3	833.417	1.09	7.749e-15	N9b	9253576	yes
TNVKAAWGKVGAHAGEYGAEALER	24	P69905	Hemoglobin subunit alpha OS=Homo sapiens OX=9606 GN=HBA2 PE=1 SV=2	4	622.07	0.58	7.787e-15	T1	12236244	yes
FWEVISDEHGIDPAGGYVGDSALQLER	27	Q9BUF5	Tubulin beta-6 chain OS=Homo sapiens OX=9606 GN=TUBB6 PE=1 SV=1	3	987.471	-2.5	7.811e-15	N4	6992035	yes
GFSLDQTGSScEDVDEcEGNHR	22	P35555	Fibrillin-1 OS=Homo sapiens OX=9606 GN=FBN1 PE=1 SV=4	3	833.663	-1.43	7.876e-15	T8a	10560154	yes
IQVHYYEDGNVQLVSHK	17	P47755	F-actin-capping protein subunit alpha-2 OS=Homo sapiens OX=9606 GN=CAPZA2 PE=1 SV=3	3	677.008	-2.14	7.894e-15	T5	1.9419e+06	no
KVLGAFSDGLAHLDNLK	17	P02042	Hemoglobin subunit delta OS=Homo sapiens OX=9606 GN=HBD PE=1 SV=2	3	600	-0.93	7.917e-15	T10b	684909	no
VETGVLKPGmVVTFAPVNVTTEVK	24	P68104	Elongation factor 1-alpha 1 OS=Homo sapiens OX=9606 GN=EEF1A1 PE=1 SV=1	3	844.472	8.8	7.942e-15	N9a	5.01821e+06	yes
TPEVTcVVVDVSHEDPEVK	19	P01857	Immunoglobulin heavy constant gamma 1 OS=Homo sapiens OX=9606 GN=IGHG1 PE=1 SV=1	3	713.68	-0.32	7.98e-15	T8a	90688088	yes
VEIYHEGSWGTIcDDSWDLSDAHVVcR	27	Q86VB7	Scavenger receptor cysteine-rich type 1 protein M130 OS=Homo sapiens OX=9606 GN=CD163 PE=1 SV=2	4	802.354	-0.08	8.062e-15	T5	19822902	yes
VSFSYAGLSGDDPDLGPAHVVTVIAR	26	Q9BTV4	Transmembrane protein 43 OS=Homo sapiens OX=9606 GN=TMEM43 PE=1 SV=1	3	881.786	1.13	8.121e-15	N8a	2.21088e+06	yes
TPEVTcVVVDVSHEDPEVK	19	P01857	Immunoglobulin heavy constant gamma 1 OS=Homo sapiens OX=9606 GN=IGHG1 PE=1 SV=1	3	713.68	-0.4	8.126e-15	T10a	42118288	yes
FTDDDKTDHLSWEWNLTIK	19	P52565	Rho GDP-dissociation inhibitor 1 OS=Homo sapiens OX=9606 GN=ARHGDIA PE=1 SV=3	3	788.708	-2.26	8.166e-15	T11a	2.84561e+06	yes
YHVPVVVVPEGSASDTHEQAILR	23	P04844	Dolichyl-diphosphooligosaccharide--protein glycosyltransferase subunit 2 OS=Homo sapiens OX=9606 GN=RPN2 PE=1 SV=3	3	835.103	0.01	8.254e-15	T4	13968292	yes
HIDcAHVYQNENEVGVAIQEK	21	P15121	Aldo-keto reductase family 1 member B1 OS=Homo sapiens OX=9606 GN=AKR1B1 PE=1 SV=3	3	818.39	1.8	8.255e-15	T3	2.38969e+06	yes
GYQLSDVDGVTcEDIDEcALPTGGHIcSYR	30	P23142	Fibulin-1 OS=Homo sapiens OX=9606 GN=FBLN1 PE=1 SV=4	3	1129.82	-3.13	8.282e-15	T3	1.83359e+06	yes
GFSGLQGPPGPPGSPGEQGPSGASGPAGPR	30	P02452	Collagen alpha-1(I) chain OS=Homo sapiens OX=9606 GN=COL1A1 PE=1 SV=6	3	886.429	0.3	8.29e-15	N3	11222625	yes
TPEVTcVVVDVSHEDPEVQFK	21	P01860	Immunoglobulin heavy constant gamma 3 OS=Homo sapiens OX=9606 GN=IGHG3 PE=1 SV=2	3	805.392	2.55	8.292e-15	T4	69050112	yes
TDQVIQSLIALVNDPQPEHPLR	22	P68036	Ubiquitin-conjugating enzyme E2 L3 OS=Homo sapiens OX=9606 GN=UBE2L3 PE=1 SV=1	3	828.447	1.09	8.415e-15	T3	6632501	yes
mEGDLNEMEIQLSHANR	17	P12883	Myosin-7 OS=Homo sapiens OX=9606 GN=MYH7 PE=1 SV=5	3	668.305	2.11	8.455e-15	T6	36403104	no
YPPPAVESDAADIVFLIDSSEGVRPDGFAHIR	32	P12111	Collagen alpha-3(VI) chain OS=Homo sapiens OX=9606 GN=COL6A3 PE=1 SV=5	4	860.936	2.63	8.502e-15	N9b	4672904	yes
VVIHFTDGADGDLADLHR	18	P12111	Collagen alpha-3(VI) chain OS=Homo sapiens OX=9606 GN=COL6A3 PE=1 SV=5	3	650.994	0.65	8.502e-15	N10a	1.74959e+06	yes
FWEVISDEHGIDPAGGYVGDSALQLER	27	Q9BUF5	Tubulin beta-6 chain OS=Homo sapiens OX=9606 GN=TUBB6 PE=1 SV=1	3	987.476	2.69	8.621e-15	T3	6.9527e+06	yes
VADALTNAVAHVDDmPNALSALSDLHAHK	29	P69905	Hemoglobin subunit alpha OS=Homo sapiens OX=9606 GN=HBA2 PE=1 SV=2	4	753.879	3.36	8.642e-15	N4	20213658	yes
TPEVTcVVVDVSHEDPEVK	19	P01857	Immunoglobulin heavy constant gamma 1 OS=Homo sapiens OX=9606 GN=IGHG1 PE=1 SV=1	3	713.679	-2.55	8.649e-15	N2	69441952	yes
FQEHLQLQNLGINPANIGFSTLTMESDK	28	Q00610	Clathrin heavy chain 1 OS=Homo sapiens OX=9606 GN=CLTC PE=1 SV=5	3	1049.19	1.53	8.678e-15	N5	3.22684e+06	yes
LHHVSSLAWLDEHTLVTTSHDASVK	25	O75083	WD repeat-containing protein 1 OS=Homo sapiens OX=9606 GN=WDR1 PE=1 SV=4	5	557.489	2.12	8.746e-15	T9a	5146155	yes
RPLIDQVVQTALSETQDPEEVSVTVK	26	Q00610	Clathrin heavy chain 1 OS=Homo sapiens OX=9606 GN=CLTC PE=1 SV=5	3	961.18	3.14	8.79e-15	T2	3.89029e+06	yes
SLLTEADAGHTEFTDEVYQNESR	23	Q9NZM1	Myoferlin OS=Homo sapiens OX=9606 GN=MYOF PE=1 SV=1	3	871.394	-2.9	8.81e-15	T3	5.81467e+06	yes
TPGAAANLELIFVGPQHAGNYR	22	P04217	Alpha-1B-glycoprotein OS=Homo sapiens OX=9606 GN=A1BG PE=1 SV=4	3	766.065	-1.86	8.934e-15	T3	2.91418e+06	yes
SGASGPENFQVGSmPPAQQQITSGQmHR	28	Q9Y490	Talin-1 OS=Homo sapiens OX=9606 GN=TLN1 PE=1 SV=3	3	987.118	-0.85	9e-15	N1	3.18679e+06	yes
FRcPETLFQPSFIGMESAGIHETTYNSIMK	30	P62736	Actin, aortic smooth muscle OS=Homo sapiens OX=9606 GN=ACTA2 PE=1 SV=1	4	873.669	3.57	9.061e-15	N3	5.23918e+06	no
FWEVISDEHGIDPTGTYHGDSDLQLER	27	P04350	Tubulin beta-4A chain OS=Homo sapiens OX=9606 GN=TUBB4A PE=1 SV=2	3	1039.48	-2.17	9.089e-15	T5	9372959	no
LGGSPTSLGTWGSWIGPDHDK	21	P14314	Glucosidase 2 subunit beta OS=Homo sapiens OX=9606 GN=PRKCSH PE=1 SV=2	3	723.355	4.3	9.117e-15	T2	7103261	yes
GPEGPQGPPGHQGPPGPDEcEILDIImK	28	P12109	Collagen alpha-1(VI) chain OS=Homo sapiens OX=9606 GN=COL6A1 PE=1 SV=3	3	980.13	1.2	9.15e-15	N1	15668640	yes
KVLGAFSDGLAHLDNLK	17	P02042	Hemoglobin subunit delta OS=Homo sapiens OX=9606 GN=HBD PE=1 SV=2	3	600.001	1.25	9.175e-15	T4	549617	no
NHGLSDEHVFEVIcPSIPGYGFSEASSK	28	P07099	Epoxide hydrolase 1 OS=Homo sapiens OX=9606 GN=EPHX1 PE=1 SV=1	3	1021.81	-2.13	9.193e-15	T3	1.52177e+06	yes
HGEVcPAGWKPGSDTIKPDVQK	22	Q06830	Peroxiredoxin-1 OS=Homo sapiens OX=9606 GN=PRDX1 PE=1 SV=1	4	602.303	1.01	9.223e-15	T2	13233090	yes
HDPSLQPWSVSYDGGSAK	18	P07451	Carbonic anhydrase 3 OS=Homo sapiens OX=9606 GN=CA3 PE=1 SV=3	2	965.95	-0.5	9.254e-15	T6	14739391	yes
ELASQPDVDGFLVGGASLKPEFVDIINAK	29	P60174	Triosephosphate isomerase OS=Homo sapiens OX=9606 GN=TPI1 PE=1 SV=4	3	1010.53	1.44	9.309e-15	N8a	4791011	yes
FQSSHHPTDITSLDQYVER	19	P14625	Endoplasmin OS=Homo sapiens OX=9606 GN=HSP90B1 PE=1 SV=1	3	754.029	3.63	9.368e-15	T3	50258864	yes
RPLIDQVVQTALSETQDPEEVSVTVK	26	Q00610	Clathrin heavy chain 1 OS=Homo sapiens OX=9606 GN=CLTC PE=1 SV=5	3	961.185	8.74	9.381e-15	N11a	469462	yes
TPEVTcVVVDVSHEDPEVK	19	P01857	Immunoglobulin heavy constant gamma 1 OS=Homo sapiens OX=9606 GN=IGHG1 PE=1 SV=1	3	713.68	-0.51	9.402e-15	N8a	56303476	yes
FQSSHHPTDITSLDQYVER	19	P14625	Endoplasmin OS=Homo sapiens OX=9606 GN=HSP90B1 PE=1 SV=1	3	754.028	3.13	9.439e-15	T4	109059320	yes
YPALHKPENQDIDWGALEGETR	22	P13796	Plastin-2 OS=Homo sapiens OX=9606 GN=LCP1 PE=1 SV=6	3	847.08	1.68	9.446e-15	N5	18430114	yes
YGPQYGHPPPPPPPPEYGPHADSPVLMVYGLDQSK	35	P14866	Heterogeneous nuclear ribonucleoprotein L OS=Homo sapiens OX=9606 GN=HNRNPL PE=1 SV=2	4	946.963	4.86	9.451e-15	T5	4.32656e+06	yes
NPVNYFAEVEQIAFDPSNMPPGIEASPDK	29	P04040	Catalase OS=Homo sapiens OX=9606 GN=CAT PE=1 SV=3	3	1059.5	-0.81	9.5e-15	N4	7.57182e+06	yes
AFQYVETHGEVcPANWTPDSPTIKPSPAASK	31	P30048	Thioredoxin-dependent peroxide reductase, mitochondrial OS=Homo sapiens OX=9606 GN=PRDX3 PE=1 SV=3	3	1129.21	-2.44	9.5e-15	T1	1374458	yes
YHVPVVVVPEGSASDTHEQAILR	23	P04844	Dolichyl-diphosphooligosaccharide--protein glycosyltransferase subunit 2 OS=Homo sapiens OX=9606 GN=RPN2 PE=1 SV=3	3	835.101	-2.29	9.549e-15	T3	11297742	yes
ccVEcPPcPAPPVAGPSVFLFPPKPK	26	P01859	Immunoglobulin heavy constant gamma 2 OS=Homo sapiens OX=9606 GN=IGHG2 PE=1 SV=2	3	970.144	5.62	9.584e-15	N11a	877478	yes
KMEGDLNEMEIQLSHANR	18	P12883	Myosin-7 OS=Homo sapiens OX=9606 GN=MYH7 PE=1 SV=5	3	705.671	0.71	9.607e-15	T6	12567280	no
EVGTPHGIILDSVDAAFIcPGSSR	24	P02790	Hemopexin OS=Homo sapiens OX=9606 GN=HPX PE=1 SV=2	3	833.415	-2.09	9.61e-15	T10a	11917089	yes
TPEVTcVVVDVSHEDPEVK	19	P01857	Immunoglobulin heavy constant gamma 1 OS=Homo sapiens OX=9606 GN=IGHG1 PE=1 SV=1	3	713.681	0.71	9.634e-15	N11a	78848344	yes
LLSHcLLVTLAAHLPAEFTPAVHASLDK	28	P69905	Hemoglobin subunit alpha OS=Homo sapiens OX=9606 GN=HBA2 PE=1 SV=2	4	756.918	5.07	9.638e-15	N7	81860640	yes
FSFSGNTLVSSSADPEGHFETPIWIER	27	Q14697	Neutral alpha-glucosidase AB OS=Homo sapiens OX=9606 GN=GANAB PE=1 SV=3	3	1004.15	1.31	9.647e-15	T11a	2.53767e+06	yes
KLEDQLQGGQLEEVILQAEHELNLAR	26	Q16718	NADH dehydrogenase [ubiquinone] 1 alpha subcomplex subunit 5 OS=Homo sapiens OX=9606 GN=NDUFA5 PE=1 SV=3	4	744.147	0.34	9.649e-15	T8b	271812	yes
HESENLYSIAcDKPQQVR	18	P12110	Collagen alpha-2(VI) chain OS=Homo sapiens OX=9606 GN=COL6A2 PE=1 SV=4	3	725.351	4.66	9.665e-15	T9a	38903908	yes
VADALTNAVAHVDDMPNALSALSDLHAHK	29	P69905	Hemoglobin subunit alpha OS=Homo sapiens OX=9606 GN=HBA2 PE=1 SV=2	4	749.88	3.49	9.668e-15	T1	10005150	yes
SEEAHAEDSVMDHHFR	16	Q8NC51	Plasminogen activator inhibitor 1 RNA-binding protein OS=Homo sapiens OX=9606 GN=SERBP1 PE=1 SV=2	3	632.935	-1.45	9.744e-15	N5	2045055	yes
LHIIDVQLSDAGEYTcVLR	19	Q8WZ42	Titin OS=Homo sapiens OX=9606 GN=TTN PE=1 SV=4	3	734.713	1.56	9.77e-15	T6	2.76226e+06	yes
GFSGLQGPPGPPGSPGEQGPSGASGPAGPR	30	P02452	Collagen alpha-1(I) chain OS=Homo sapiens OX=9606 GN=COL1A1 PE=1 SV=6	3	886.428	-0.8	9.773e-15	T6	11275985	yes
LPAELQELPGLSHQYWSAPSDK	22	P27695	DNA-(apurinic or apyrimidinic site) endonuclease OS=Homo sapiens OX=9606 GN=APEX1 PE=1 SV=2	3	822.749	0.97	9.857e-15	T11a	3.94573e+06	yes
GFSGLQGPPGPPGSPGEQGPSGASGPAGPR	30	P02452	Collagen alpha-1(I) chain OS=Homo sapiens OX=9606 GN=COL1A1 PE=1 SV=6	3	886.43	2.37	9.862e-15	N10b	34933584	yes
LVPNPAQEDSNSDGVGDIcESDFDQDQVIDR	31	P35443	Thrombospondin-4 OS=Homo sapiens OX=9606 GN=THBS4 PE=1 SV=2	3	1145.51	3.95	9.862e-15	T3	105566232	yes
VTGLTEGNEYEFHVMAENAAGVGPASGISR	30	Q8WZ42	Titin OS=Homo sapiens OX=9606 GN=TTN PE=1 SV=4	3	1021.82	-2.41	9.874e-15	N3	6547422	yes
HESENLYSIAcDKPQQVR	18	P12110	Collagen alpha-2(VI) chain OS=Homo sapiens OX=9606 GN=COL6A2 PE=1 SV=4	3	725.35	2.09	9.91e-15	T8b	23280194	yes
AcEDIDEcSLPNIcVFGTcHNLPGLFR	27	P35555	Fibrillin-1 OS=Homo sapiens OX=9606 GN=FBN1 PE=1 SV=4	3	1065.48	-1.2	9.937e-15	T5	4.06758e+06	yes
QEELESTEVGVQGGAFEGTHMGPFVER	27	Q9NZN4	EH domain-containing protein 2 OS=Homo sapiens OX=9606 GN=EHD2 PE=1 SV=2	3	974.121	1.91	9.975e-15	N1	2.15562e+06	yes
ILTVEDHYYEGGIGEAVSSAVVGEPGITVTHLAVNR	36	P29401	Transketolase OS=Homo sapiens OX=9606 GN=TKT PE=1 SV=3	5	751.389	1.26	9.985e-15	T3		yes
SGPFGQIFRPDNFVFGQSGAGNNWAK	26	Q13885	Tubulin beta-2A chain OS=Homo sapiens OX=9606 GN=TUBB2A PE=1 SV=1	3	933.457	4.8	1.001e-14	N10b	10397911	no
GHYTEGAELVDSVLDVVRK	19	Q13885	Tubulin beta-2A chain OS=Homo sapiens OX=9606 GN=TUBB2A PE=1 SV=1	3	696.365	2.13	1.004e-14	T5	5.68127e+06	no
VGVVQYSHEGTFEAIQLDDER	21	P12110	Collagen alpha-2(VI) chain OS=Homo sapiens OX=9606 GN=COL6A2 PE=1 SV=4	3	798.052	0.37	1.006e-14	N4	3.3598e+06	yes
HTHVQDGEAGGITQQIGATNVPLEAINEQTK	31	O60841	Eukaryotic translation initiation factor 5B OS=Homo sapiens OX=9606 GN=EIF5B PE=1 SV=4	3	1086.21	2.54	1.012e-14	T5		yes
KGGAPAAPPPPPPPLAPPLIMENLK	25	P29536	Leiomodin-1 OS=Homo sapiens OX=9606 GN=LMOD1 PE=1 SV=3	3	824.133	-1.64	1.014e-14	N1	2286678	yes
APEVNLNAPDVDVHGPDWNLK	21	Q09666	Neuroblast differentiation-associated protein AHNAK OS=Homo sapiens OX=9606 GN=AHNAK PE=1 SV=2	3	767.38	-1.71	1.016e-14	N9b	707869	yes
LQQHIQELEAHLEAEEGAR	19	Q7Z406	Myosin-14 OS=Homo sapiens OX=9606 GN=MYH14 PE=1 SV=2	3	734.375	6.72	1.019e-14	N5	3297980	yes
mEGmKGcPAVLPIDHVYGTLGIVGATTTQR	30	Q15063	Periostin OS=Homo sapiens OX=9606 GN=POSTN PE=1 SV=2	3	1068.86	-4.91	1.02e-14	T3		yes
ALLEGESNPEIVIWAEHVENMPSEFR	26	O15061	Synemin OS=Homo sapiens OX=9606 GN=SYNM PE=1 SV=3	3	999.487	0.14	1.022e-14	N1	5.16663e+06	yes
GTVHFAVVITDGHVTGSPcGGIK	23	P12110	Collagen alpha-2(VI) chain OS=Homo sapiens OX=9606 GN=COL6A2 PE=1 SV=4	3	770.389	-7.31	1.024e-14	N1	11686431	yes
STNINFYEISSDGNVPSIVHSFEDVGPK	28	P17301	Integrin alpha-2 OS=Homo sapiens OX=9606 GN=ITGA2 PE=1 SV=2	3	1018.16	0.66	1.038e-14	T7	2.16012e+06	yes
ELQAQLQEQQVQVEmDmSKPDLTAALR	27	P17661	Desmin OS=Homo sapiens OX=9606 GN=DES PE=1 SV=3	3	1044.52	4.3	1.046e-14	N1	5.08747e+06	yes
GIVDQSQQAYQEAFEISK	18	P63104	14-3-3 protein zeta/delta OS=Homo sapiens OX=9606 GN=YWHAZ PE=1 SV=1	2	1021	-0.01	1.047e-14	N1	10830361	yes
SGPFGQIFRPDNFVFGQSGAGNNWAK	26	Q13885	Tubulin beta-2A chain OS=Homo sapiens OX=9606 GN=TUBB2A PE=1 SV=1	3	933.456	3.14	1.047e-14	N10a	5.58655e+06	no
FQEHLQLQNLGINPANIGFSTLTMESDK	28	Q00610	Clathrin heavy chain 1 OS=Homo sapiens OX=9606 GN=CLTC PE=1 SV=5	3	1049.19	-6.03	1.047e-14	T2		yes
mASVGLSDIAMDTTVTHATSHGR	23	P98160	Basement membrane-specific heparan sulfate proteoglycan core protein OS=Homo sapiens OX=9606 GN=HSPG2 PE=1 SV=4	3	792.04	-2.4	1.052e-14	T1	2.62473e+06	yes
KLHEEEIQELQAQIQEQHVQIDVDVSKPDLTAALR	35	P08670	Vimentin OS=Homo sapiens OX=9606 GN=VIM PE=1 SV=4	5	811.029	1.22	1.058e-14	T4	6.23633e+06	yes
YPALHKPENQDIDWGALEGETR	22	P13796	Plastin-2 OS=Homo sapiens OX=9606 GN=LCP1 PE=1 SV=6	3	847.082	3.58	1.061e-14	T10b	1.40703e+06	yes
AGLLHNILPSQSTDLHHSVGTELLSLVYK	29	P78527	DNA-dependent protein kinase catalytic subunit OS=Homo sapiens OX=9606 GN=PRKDC PE=1 SV=3	4	786.43	2.66	1.061e-14	T5	2.65401e+06	yes
SAVTALWGKVNVDEVGGEALGR	22	P68871	Hemoglobin subunit beta OS=Homo sapiens OX=9606 GN=HBB PE=1 SV=2	3	743.394	0.06	1.066e-14	T1	58140772	yes
TPEVTcVVVDVSHEDPEVQFK	21	P01860	Immunoglobulin heavy constant gamma 3 OS=Homo sapiens OX=9606 GN=IGHG3 PE=1 SV=2	3	805.39	0.22	1.07e-14	T8a	10938164	yes
TREEEcHFYAGGQVYPGEASR	21	Q13162	Peroxiredoxin-4 OS=Homo sapiens OX=9606 GN=PRDX4 PE=1 SV=1	3	815.032	3.35	1.076e-14	T4	6.73443e+06	yes
NDPHLcDFIETHYLNEQVK	19	P02794	Ferritin heavy chain OS=Homo sapiens OX=9606 GN=FTH1 PE=1 SV=2	3	791.371	0.96	1.078e-14	T8a	7.08081e+06	yes
KPVDEYKDcHLAQVPSHTVVAR	22	P02787	Serotransferrin OS=Homo sapiens OX=9606 GN=TF PE=1 SV=4	4	638.078	-0.57	1.081e-14	N7	3.19816e+06	yes
GPAVGIDLGTTYScVGVFQHGK	22	P11142	Heat shock cognate 71 kDa protein OS=Homo sapiens OX=9606 GN=HSPA8 PE=1 SV=1	3	755.044	-0.34	1.095e-14	T8b	2.88158e+06	yes
FLNEHPGGEEVLLEQAGVDASESFEDVGHSSDAR	34	O43169	Cytochrome b5 type B OS=Homo sapiens OX=9606 GN=CYB5B PE=1 SV=3	4	907.668	1.24	1.095e-14	T5	4935934	yes
TPEVTcVVVDVSHEDPEVQFK	21	P01860	Immunoglobulin heavy constant gamma 3 OS=Homo sapiens OX=9606 GN=IGHG3 PE=1 SV=2	3	805.393	4.63	1.101e-14	N6	2.95121e+06	yes
GLAYcETHYNQLFGDVcFHcNR	22	P48059	LIM and senescent cell antigen-like-containing domain protein 1 OS=Homo sapiens OX=9606 GN=LIMS1 PE=1 SV=4	3	921.064	2.55	1.105e-14	T5		yes
GPEGPQGPPGHQGPPGPDEcEILDIIMK	28	P12109	Collagen alpha-1(VI) chain OS=Homo sapiens OX=9606 GN=COL6A1 PE=1 SV=3	3	974.801	4.49	1.111e-14	T10a	5211330	yes
KVLGAFSDGLAHLDNLK	17	P02042	Hemoglobin subunit delta OS=Homo sapiens OX=9606 GN=HBD PE=1 SV=2	3	600.001	1.05	1.113e-14	N5	20043142	no
QYASLTGTQALPPLFSLGYHQSR	23	Q14697	Neutral alpha-glucosidase AB OS=Homo sapiens OX=9606 GN=GANAB PE=1 SV=3	3	845.771	-0.66	1.125e-14	T5	28573902	yes
KLEGDSTDLSDQIAELQAQIAELK	24	P35579	Myosin-9 OS=Homo sapiens OX=9606 GN=MYH9 PE=1 SV=4	3	872.453	0.88	1.126e-14	T10b	3.84804e+06	yes
SPQETYDVYcYVDHLDGDVFHLTVPSK	27	P13611	Versican core protein OS=Homo sapiens OX=9606 GN=VCAN PE=1 SV=3	4	796.868	-1.62	1.128e-14	T5	3568168	yes
FWEVISDEHGIDPSGNYVGDSDLQLER	27	Q13509	Tubulin beta-3 chain OS=Homo sapiens OX=9606 GN=TUBB3 PE=1 SV=2	3	1026.48	3.3	1.129e-14	T10a	1.78345e+06	yes
VGEATETALTTLVEKMNVFNTDVR	24	O14983	Sarcoplasmic/endoplasmic reticulum calcium ATPase 1 OS=Homo sapiens OX=9606 GN=ATP2A1 PE=1 SV=1	3	880.119	0.7	1.13e-14	T6	7211521	yes
TPEVTcVVVDVSHEDPEVK	19	P01857	Immunoglobulin heavy constant gamma 1 OS=Homo sapiens OX=9606 GN=IGHG1 PE=1 SV=1	3	713.683	3.24	1.133e-14	N9a	96456848	yes
GAMPPAPVPAGTPAPPGPATMMPDGTLGLTPPTTER	36	Q15233	Non-POU domain-containing octamer-binding protein OS=Homo sapiens OX=9606 GN=NONO PE=1 SV=4	3	1151.24	-2.52	1.134e-14	T5	3.69676e+06	yes
SGPFGQIFRPDNFVFGQSGAGNNWAK	26	Q13885	Tubulin beta-2A chain OS=Homo sapiens OX=9606 GN=TUBB2A PE=1 SV=1	3	933.452	-0.51	1.134e-14	N6	14241293	no
TDPHLcDFLETHFLDEEVK	19	P02792	Ferritin light chain OS=Homo sapiens OX=9606 GN=FTL PE=1 SV=2	3	782.365	1.88	1.14e-14	T8a	17129746	yes
TPEVTcVVVDVSHEDPEVK	19	P01857	Immunoglobulin heavy constant gamma 1 OS=Homo sapiens OX=9606 GN=IGHG1 PE=1 SV=1	3	713.681	-0.16	1.143e-14	N1	60784740	yes
LHEEEIQELQAQIQEQHVQIDVDVSKPDLTAALR	34	P08670	Vimentin OS=Homo sapiens OX=9606 GN=VIM PE=1 SV=4	5	785.413	5.22	1.153e-14	N8a	4162011	yes
GTVHFAVVITDGHVTGSPcGGIK	23	P12110	Collagen alpha-2(VI) chain OS=Homo sapiens OX=9606 GN=COL6A2 PE=1 SV=4	3	770.393	-2.14	1.154e-14	T11a	5427677	yes
YSDASDcHGEDSQAFcEK	18	P01023	Alpha-2-macroglobulin OS=Homo sapiens OX=9606 GN=A2M PE=1 SV=3	2	1053.39	-1.79	1.158e-14	T3	2.3426e+06	yes
ISGWTQALPDMVVSHLFGK	19	Q92597	Protein NDRG1 OS=Homo sapiens OX=9606 GN=NDRG1 PE=1 SV=1	3	696.029	-2.89	1.159e-14	N2	3.65928e+06	yes
KELEQVcNPIISGLYQGAGGPGPGGFGAQGPK	32	P0DMV8	Heat shock 70 kDa protein 1A OS=Homo sapiens OX=9606 GN=HSPA1A PE=1 SV=1	3	1061.86	-8.45	1.159e-14	T1		yes
SPQETYDVYcYVDHLDGDVFHLTVPSK	27	P13611	Versican core protein OS=Homo sapiens OX=9606 GN=VCAN PE=1 SV=3	4	796.873	3.93	1.177e-14	N5	721106	yes
TPEVTcVVVDVSHEDPEVK	19	P01857	Immunoglobulin heavy constant gamma 1 OS=Homo sapiens OX=9606 GN=IGHG1 PE=1 SV=1	3	713.681	-0.23	1.177e-14	N10b	100423440	yes
cIALAQLLVEQNFPAIAIHR	20	Q13838	Spliceosome RNA helicase DDX39B OS=Homo sapiens OX=9606 GN=DDX39B PE=1 SV=1	3	759.757	1.72	1.178e-14	N2	1.61103e+06	yes
HIDSAHLYNNEEQVGLAIR	19	P42330	Aldo-keto reductase family 1 member C3 OS=Homo sapiens OX=9606 GN=AKR1C3 PE=1 SV=4	3	727.036	2.42	1.186e-14	T2	4.90483e+06	yes
LHHVSSLAWLDEHTLVTTSHDASVK	25	O75083	WD repeat-containing protein 1 OS=Homo sapiens OX=9606 GN=WDR1 PE=1 SV=4	4	696.611	3.64	1.186e-14	N8a	1.82805e+06	yes
VAQLEAQcQEPcKDTVQIHDITGK	24	P02679	Fibrinogen gamma chain OS=Homo sapiens OX=9606 GN=FGG PE=1 SV=3	4	692.839	-0.7	1.189e-14	T1	62920140	yes
FEGEPATHTQPGVQLQSNTYDLQESNVR	28	Q14141	Septin-6 OS=Homo sapiens OX=9606 GN=SEPTIN6 PE=1 SV=4	3	1049.16	-2	1.193e-14	T4		yes
KIEDELITFVcETASATcPVVHK	23	Q05707	Collagen alpha-1(XIV) chain OS=Homo sapiens OX=9606 GN=COL14A1 PE=1 SV=3	3	883.117	9.29	1.196e-14	N1	5182902	yes
ARPEFTLPVHFYGHVEHTSQGAK	23	P11217	Glycogen phosphorylase, muscle form OS=Homo sapiens OX=9606 GN=PYGM PE=1 SV=6	4	652.832	0.39	1.197e-14	T6	23738476	yes
TPGAVNAcHLScSALLQDNIADAVAcAK	28	P61626	Lysozyme C OS=Homo sapiens OX=9606 GN=LYZ PE=1 SV=1	3	976.465	-0.13	1.201e-14	N2	2.39413e+06	yes
AAWGKVGAHAGEYGAEALER	20	P69905	Hemoglobin subunit alpha OS=Homo sapiens OX=9606 GN=HBA2 PE=1 SV=2	3	681.674	1.34	1.204e-14	T10b	30048396	yes
LGQLEGLLQAHGDEGcGAcGGVQEELGR	28	Q9Y6C2	EMILIN-1 OS=Homo sapiens OX=9606 GN=EMILIN1 PE=1 SV=3	3	970.788	0.91	1.208e-14	N5	10378012	yes
YHVPVVVVPEGSASDTHEQAILR	23	P04844	Dolichyl-diphosphooligosaccharide--protein glycosyltransferase subunit 2 OS=Homo sapiens OX=9606 GN=RPN2 PE=1 SV=3	3	835.105	2.95	1.209e-14	N5	12008142	yes
AALAGGTTMIIDHVVPEPESSLTEAYEK	28	Q14195	Dihydropyrimidinase-related protein 3 OS=Homo sapiens OX=9606 GN=DPYSL3 PE=1 SV=1	3	977.159	3.97	1.216e-14	T4	14798368	yes
VDPVNFKLLSHcLLVTLAAHLPAEFTPAVHASLDK	35	P69905	Hemoglobin subunit alpha OS=Homo sapiens OX=9606 GN=HBA2 PE=1 SV=2	5	765.619	1.78	1.223e-14	N10b	5.79056e+06	yes
VETGVLKPGmVVTFAPVNVTTEVK	24	P68104	Elongation factor 1-alpha 1 OS=Homo sapiens OX=9606 GN=EEF1A1 PE=1 SV=1	3	844.47	7.09	1.229e-14	N10a	4223292	yes
VVIHFTDGADGDLADLHR	18	P12111	Collagen alpha-3(VI) chain OS=Homo sapiens OX=9606 GN=COL6A3 PE=1 SV=5	3	650.994	0.36	1.23e-14	N5	8628494	yes
ANEFHDVNcEVVAVSVDSHFSHLAWINTPR	30	P30048	Thioredoxin-dependent peroxide reductase, mitochondrial OS=Homo sapiens OX=9606 GN=PRDX3 PE=1 SV=3	4	863.409	-3.98	1.232e-14	N4	1.84644e+06	yes
DTDMDGVGDQcDNcPLEHNPDQLDSDSDR	29	P07996	Thrombospondin-1 OS=Homo sapiens OX=9606 GN=THBS1 PE=1 SV=2	3	1107.43	-0.42	1.236e-14	T5	3535494	yes
TSESGELHGLTTEEEFVEGIYK	22	P02766	Transthyretin OS=Homo sapiens OX=9606 GN=TTR PE=1 SV=1	3	819.055	-0.56	1.242e-14	N10b	15530210	yes
VAQLEAQcQEPcKDTVQIHDITGK	24	P02679	Fibrinogen gamma chain OS=Homo sapiens OX=9606 GN=FGG PE=1 SV=3	3	923.448	-1.59	1.246e-14	T5	41185696	yes
FGGEHVPNSPFQVTALAGDQPSVQPPLR	28	P21333	Filamin-A OS=Homo sapiens OX=9606 GN=FLNA PE=1 SV=4	3	982.507	5.54	1.248e-14	T10a	4380031	yes
TPEVTcVVVDVSHEDPEVK	19	P01857	Immunoglobulin heavy constant gamma 1 OS=Homo sapiens OX=9606 GN=IGHG1 PE=1 SV=1	3	713.684	4.09	1.25e-14	N10a	43714408	yes
VETGVLKPGmVVTFAPVNVTTEVK	24	P68104	Elongation factor 1-alpha 1 OS=Homo sapiens OX=9606 GN=EEF1A1 PE=1 SV=1	3	844.468	3.96	1.251e-14	T2	20815324	yes
GYQLSDVDGVTcEDIDEcALPTGGHIcSYR	30	P23142	Fibulin-1 OS=Homo sapiens OX=9606 GN=FBLN1 PE=1 SV=4	3	1129.82	-4.26	1.261e-14	N2	936173	yes
APSVALPVAQVPTDPGHFSVLLDVK	25	O14558	Heat shock protein beta-6 OS=Homo sapiens OX=9606 GN=HSPB6 PE=1 SV=2	3	853.143	4.81	1.262e-14	N3	9157741	yes
KPAAGLSAAPVPTAPAAGAPLMDFGNDFVPPAPR	34	Q9NQC3	Reticulon-4 OS=Homo sapiens OX=9606 GN=RTN4 PE=1 SV=2	3	1091.24	3.92	1.269e-14	N4	4.47111e+06	yes
LLSHcLLVTLAAHLPAEFTPAVHASLDK	28	P69905	Hemoglobin subunit alpha OS=Homo sapiens OX=9606 GN=HBA2 PE=1 SV=2	5	605.732	-0.21	1.271e-14	T6	78112512	yes
VAQLEAQcQEPcKDTVQIHDITGK	24	P02679	Fibrinogen gamma chain OS=Homo sapiens OX=9606 GN=FGG PE=1 SV=3	4	692.839	-0.1	1.273e-14	T8b	14764789	yes
FLNEHPGGEEVLLEQAGVDASESFEDVGHSSDAR	34	O43169	Cytochrome b5 type B OS=Homo sapiens OX=9606 GN=CYB5B PE=1 SV=3	4	907.671	4.1	1.284e-14	N2	3.78432e+06	yes
IFDANTKPNLNLQVLSNPEFLAEGTAIK	28	O60701	UDP-glucose 6-dehydrogenase OS=Homo sapiens OX=9606 GN=UGDH PE=1 SV=1	3	1019.88	3.21	1.29e-14	T4	7.55016e+06	yes
LVSGMQHPGSAGGVYETTQHFIDIK	25	P49257	Protein ERGIC-53 OS=Homo sapiens OX=9606 GN=LMAN1 PE=1 SV=2	3	891.444	1.67	1.294e-14	T4	4.88064e+06	yes
TAVIDHHNYDISDLGQHTLIVADTENLLK	29	P39656	Dolichyl-diphosphooligosaccharide--protein glycosyltransferase 48 kDa subunit OS=Homo sapiens OX=9606 GN=DDOST PE=1 SV=4	4	812.163	-4.46	1.298e-14	T2		yes
AIQLTYNPDESSKPNmIDAATLK	23	P02679	Fibrinogen gamma chain OS=Homo sapiens OX=9606 GN=FGG PE=1 SV=3	3	846.091	-0.36	1.3e-14	N8b	13353492	yes
GPAVGIDLGTTYScVGVFQHGK	22	P11142	Heat shock cognate 71 kDa protein OS=Homo sapiens OX=9606 GN=HSPA8 PE=1 SV=1	3	755.043	-1.25	1.303e-14	T8a	2841400	yes
VEQIAAIAQELNELDYYDSHNVNTR	25	O43707	Alpha-actinin-4 OS=Homo sapiens OX=9606 GN=ACTN4 PE=1 SV=2	3	969.14	2.65	1.305e-14	T4	4.39787e+06	yes
KYTLPPGVDPTQVSSSLSPEGTLTVEAPMPK	31	P04792	Heat shock protein beta-1 OS=Homo sapiens OX=9606 GN=HSPB1 PE=1 SV=2	3	1076.23	5.25	1.314e-14	T5	20266718	yes
TPEVTcVVVDVSHEDPEVK	19	P01857	Immunoglobulin heavy constant gamma 1 OS=Homo sapiens OX=9606 GN=IGHG1 PE=1 SV=1	3	713.683	2.75	1.314e-14	T5	54270636	yes
KFDVNTSAVQVLIEHIGNLDR	21	Q00610	Clathrin heavy chain 1 OS=Homo sapiens OX=9606 GN=CLTC PE=1 SV=5	3	790.09	-3.2	1.316e-14	T8b	9597333	yes
HESENLYSIAcDKPQQVR	18	P12110	Collagen alpha-2(VI) chain OS=Homo sapiens OX=9606 GN=COL6A2 PE=1 SV=4	3	725.347	-0.98	1.322e-14	N5	7347025	yes
GFSLDQTGSScEDVDEcEGNHR	22	P35555	Fibrillin-1 OS=Homo sapiens OX=9606 GN=FBN1 PE=1 SV=4	3	833.665	1.15	1.33e-14	N11a	31511496	yes
AQGPAASAEEPKPVEAPAANSDQTVTVK	28	P80723	Brain acid soluble protein 1 OS=Homo sapiens OX=9606 GN=BASP1 PE=1 SV=2	3	921.8	2.04	1.341e-14	T4	4.85877e+06	yes
VETGVLKPGmVVTFAPVNVTTEVK	24	P68104	Elongation factor 1-alpha 1 OS=Homo sapiens OX=9606 GN=EEF1A1 PE=1 SV=1	3	844.469	5.36	1.343e-14	N2	4.40263e+06	yes
IGDYVQQHGGVSLVEQLLQDPK	22	P12081	Histidine--tRNA ligase, cytoplasmic OS=Homo sapiens OX=9606 GN=HARS1 PE=1 SV=2	3	808.424	0.69	1.35e-14	N5		yes
VADALTNAVAHVDDMPNALSALSDLHAHK	29	P69905	Hemoglobin subunit alpha OS=Homo sapiens OX=9606 GN=HBA2 PE=1 SV=2	4	749.879	2.12	1.359e-14	N2	13096054	yes
ISSIQSIVPALEIANAHR	18	P10809	60 kDa heat shock protein, mitochondrial OS=Homo sapiens OX=9606 GN=HSPD1 PE=1 SV=2	3	640.36	-3.08	1.366e-14	N5	42018252	yes
HPGDFGADAQGAMNKALELFR	21	P02144	Myoglobin OS=Homo sapiens OX=9606 GN=MB PE=1 SV=2	3	749.035	3.42	1.371e-14	N3	6.20801e+06	yes
FWEVISDEHGIDPTGTYHGDSDLQLDR	27	P07437	Tubulin beta chain OS=Homo sapiens OX=9606 GN=TUBB PE=1 SV=2	3	1034.81	-1.44	1.374e-14	N2	4.24323e+06	yes
AVYLGELPHDQDVVEYIMNQPNVVPR	26	Q9NYU2	UDP-glucose:glycoprotein glucosyltransferase 1 OS=Homo sapiens OX=9606 GN=UGGT1 PE=1 SV=3	3	999.176	4.69	1.381e-14	T5	3.63204e+06	yes
KEPTQAVVEEQVLDKEEPLPEEQR	24	O43491	Band 4.1-like protein 2 OS=Homo sapiens OX=9606 GN=EPB41L2 PE=1 SV=1	4	705.864	2.83	1.383e-14	T4	1.32545e+06	yes
LDGNYLKPPIPLDLMMcFR	19	P51888	Prolargin OS=Homo sapiens OX=9606 GN=PRELP PE=1 SV=1	3	765.057	0.65	1.394e-14	T4	1.17556e+06	yes
GVGAAATAVTQALNELLQHVKAHATGAGPAGR	32	Q9Y490	Talin-1 OS=Homo sapiens OX=9606 GN=TLN1 PE=1 SV=3	4	760.161	-1.98	1.404e-14	T8b	170424	yes
LHGHLYTPGQEITNDcEQcVcNAGR	25	Q02817	Mucin-2 OS=Homo sapiens OX=9606 GN=MUC2 PE=1 SV=2	3	977.098	0.42	1.409e-14	N5	2114073	yes
FENAFLSHVVSQHQALLGTIR	21	P25705	ATP synthase subunit alpha, mitochondrial OS=Homo sapiens OX=9606 GN=ATP5F1A PE=1 SV=1	3	789.759	2.84	1.409e-14	T3	3.19116e+06	yes
VETGVLKPGmVVTFAPVNVTTEVK	24	P68104	Elongation factor 1-alpha 1 OS=Homo sapiens OX=9606 GN=EEF1A1 PE=1 SV=1	3	844.464	-0.52	1.414e-14	T5	14961088	yes
HVGDLGNVTADKDGVADVSIEDSVISLSGDHcIIGR	36	P00441	Superoxide dismutase [Cu-Zn] OS=Homo sapiens OX=9606 GN=SOD1 PE=1 SV=2	4	930.967	8.32	1.416e-14	N4	7.62256e+06	yes
KPTDGASSSNcVTDISHLVR	20	P49321	Nuclear autoantigenic sperm protein OS=Homo sapiens OX=9606 GN=NASP PE=1 SV=2	3	715.348	-4.44	1.416e-14	T5	2.00725e+06	yes
HTcILITPPANPcEDGSHTcAPAGQAR	27	Q14112	Nidogen-2 OS=Homo sapiens OX=9606 GN=NID2 PE=1 SV=3	4	733.592	5.75	1.418e-14	N4	2593487	yes
SPEEGAETPVYLALLPPDAEGPHGQFVSEK	30	P16152	Carbonyl reductase [NADPH] 1 OS=Homo sapiens OX=9606 GN=CBR1 PE=1 SV=3	3	1055.52	2.4	1.418e-14	T1	5.87695e+06	yes
KFDVNTSAVQVLIEHIGNLDR	21	Q00610	Clathrin heavy chain 1 OS=Homo sapiens OX=9606 GN=CLTC PE=1 SV=5	3	790.09	-2.49	1.42e-14	N8a	9360907	yes
KLEGDASDFHEQIADLQAQIAELK	24	P35749	Myosin-11 OS=Homo sapiens OX=9606 GN=MYH11 PE=1 SV=3	3	890.455	3.38	1.421e-14	N5	832966	yes
GFSLDQTGSScEDVDEcEGNHR	22	P35555	Fibrillin-1 OS=Homo sapiens OX=9606 GN=FBN1 PE=1 SV=4	3	833.67	6.49	1.422e-14	T8a	10560154	yes
HGEVcPAGWKPGSDTIKPDVQK	22	Q06830	Peroxiredoxin-1 OS=Homo sapiens OX=9606 GN=PRDX1 PE=1 SV=1	3	802.733	-1.01	1.422e-14	T5	4398034	yes
SGASGPENFQVGSmPPAQQQITSGQMHR	28	Q9Y490	Talin-1 OS=Homo sapiens OX=9606 GN=TLN1 PE=1 SV=3	3	981.788	0.66	1.426e-14	T5	2.24304e+06	yes
VHNDAQSFDYDHDAFLGAEEAK	22	O43852	Calumenin OS=Homo sapiens OX=9606 GN=CALU PE=1 SV=2	3	827.032	0.87	1.427e-14	T5	12239069	yes
VETGVLKPGmVVTFAPVNVTTEVK	24	P68104	Elongation factor 1-alpha 1 OS=Homo sapiens OX=9606 GN=EEF1A1 PE=1 SV=1	3	844.463	-1.4	1.432e-14	T1	4.05295e+06	yes
SGPFGQIFRPDNFVFGQSGAGNNWAK	26	Q13885	Tubulin beta-2A chain OS=Homo sapiens OX=9606 GN=TUBB2A PE=1 SV=1	3	933.455	2.91	1.438e-14	N8a	15364942	no
LQHLENELTHDIITK	15	P01009	Alpha-1-antitrypsin OS=Homo sapiens OX=9606 GN=SERPINA1 PE=1 SV=3	3	601.992	0.78	1.443e-14	T7	27175552	yes
KYTLPPGVDPTQVSSSLSPEGTLTVEAPmPK	31	P04792	Heat shock protein beta-1 OS=Homo sapiens OX=9606 GN=HSPB1 PE=1 SV=2	3	1081.56	1.65	1.445e-14	N1	13219660	yes
FVDGLMIHSGDPVNYYVDTAVR	22	P23396	40S ribosomal protein S3 OS=Homo sapiens OX=9606 GN=RPS3 PE=1 SV=2	3	823.404	2.17	1.445e-14	N5	4.27332e+06	yes
STLINSLFLTDLYSPEYPGPSHR	23	Q16181	Septin-7 OS=Homo sapiens OX=9606 GN=SEPTIN7 PE=1 SV=2	3	869.772	-2.64	1.452e-14	T4	12491447	yes
VHSPSGALEEcYVTEIDQDK	20	P21333	Filamin-A OS=Homo sapiens OX=9606 GN=FLNA PE=1 SV=4	3	759.683	0.57	1.461e-14	N1	53710384	yes
KYTLPPGVDPTQVSSSLSPEGTLTVEAPMPK	31	P04792	Heat shock protein beta-1 OS=Homo sapiens OX=9606 GN=HSPB1 PE=1 SV=2	3	1076.22	-1.15	1.466e-14	T6	6.16462e+06	yes
GTVHFAVVITDGHVTGSPcGGIK	23	P12110	Collagen alpha-2(VI) chain OS=Homo sapiens OX=9606 GN=COL6A2 PE=1 SV=4	3	770.396	1.66	1.472e-14	T3	5.32168e+06	yes
TPEVTcVVVDVSHEDPEVK	19	P01857	Immunoglobulin heavy constant gamma 1 OS=Homo sapiens OX=9606 GN=IGHG1 PE=1 SV=1	3	713.682	1.35	1.473e-14	T8b	48966660	yes
LHHVSSLAWLDEHTLVTTSHDASVK	25	O75083	WD repeat-containing protein 1 OS=Homo sapiens OX=9606 GN=WDR1 PE=1 SV=4	4	696.614	8.38	1.475e-14	T11a	3959022	yes
TDPHLcDFLETHFLDEEVK	19	P02792	Ferritin light chain OS=Homo sapiens OX=9606 GN=FTL PE=1 SV=2	3	782.369	7.59	1.489e-14	N10b	14852029	yes
FHDFLGDSWGILFSHPR	17	P30041	Peroxiredoxin-6 OS=Homo sapiens OX=9606 GN=PRDX6 PE=1 SV=3	3	677.668	1.28	1.493e-14	N2	5.78689e+06	yes
LEIGQDLIQVAVAQYADTVRPEFYFNTHPTK	31	P12111	Collagen alpha-3(VI) chain OS=Homo sapiens OX=9606 GN=COL6A3 PE=1 SV=5	4	891.71	0.39	1.496e-14	T4	10810360	yes
GPEGPQGPPGHQGPPGPDEcEILDIIMK	28	P12109	Collagen alpha-1(VI) chain OS=Homo sapiens OX=9606 GN=COL6A1 PE=1 SV=3	3	974.795	-1.47	1.497e-14	N6	4605358	yes
GVGAAATAVTQALNELLQHVKAHATGAGPAGR	32	Q9Y490	Talin-1 OS=Homo sapiens OX=9606 GN=TLN1 PE=1 SV=3	5	608.332	-0.13	1.5e-14	T4	1.23266e+06	yes
HSSVYPTQEELEAVQNMVSHTER	23	Q12906	Interleukin enhancer-binding factor 3 OS=Homo sapiens OX=9606 GN=ILF3 PE=1 SV=3	3	891.088	3.33	1.504e-14	T7	2.68169e+06	yes
SGPFGQIFRPDNFVFGQSGAGNNWAK	26	Q13885	Tubulin beta-2A chain OS=Homo sapiens OX=9606 GN=TUBB2A PE=1 SV=1	3	933.457	4.66	1.505e-14	N8b	5161483	no
LLGHWEEAAHDLALAcK	17	P50502	Hsc70-interacting protein OS=Homo sapiens OX=9606 GN=ST13 PE=1 SV=2	3	645.324	-0.21	1.505e-14	T2	9258176	yes
VHQAAPLSDAPHDDAHGNFQYDHEAFLGR	29	Q96D15	Reticulocalbin-3 OS=Homo sapiens OX=9606 GN=RCN3 PE=1 SV=1	5	643.901	3.25	1.506e-14	T3	1.1579e+06	yes
TMIQSPSGVILQEAADVHAR	20	P15924	Desmoplakin OS=Homo sapiens OX=9606 GN=DSP PE=1 SV=3	3	708.369	-0.05	1.511e-14	N8a	13153842	yes
TPEVTcVVVDVSHEDPEVK	19	P01857	Immunoglobulin heavy constant gamma 1 OS=Homo sapiens OX=9606 GN=IGHG1 PE=1 SV=1	3	713.68	-0.45	1.519e-14	N9a	96456848	yes
TDPHLcDFLETHFLDEEVKLIK	22	P02792	Ferritin light chain OS=Homo sapiens OX=9606 GN=FTL PE=1 SV=2	4	675.591	1.12	1.521e-14	T1	9524868	yes
KYTLPPGVDPTQVSSSLSPEGTLTVEAPMPK	31	P04792	Heat shock protein beta-1 OS=Homo sapiens OX=9606 GN=HSPB1 PE=1 SV=2	3	1076.23	4.29	1.523e-14	T5	20266718	yes
YPALHKPENQDIDWGALEGETR	22	P13796	Plastin-2 OS=Homo sapiens OX=9606 GN=LCP1 PE=1 SV=6	3	847.081	3.13	1.523e-14	T1	5.81291e+06	yes
LNKDDPIGNINLAMEIAEK	19	P35609	Alpha-actinin-2 OS=Homo sapiens OX=9606 GN=ACTN2 PE=1 SV=1	3	700.04	9.53	1.527e-14	N3	3.53131e+06	yes
IHYTNTSGVLTLEILDcHTDDSGTYR	26	Q8WZ42	Titin OS=Homo sapiens OX=9606 GN=TTN PE=1 SV=4	4	746.106	1.98	1.528e-14	N3	1.69937e+06	yes
TPEVTcVVVDVSHEDPEVK	19	P01857	Immunoglobulin heavy constant gamma 1 OS=Homo sapiens OX=9606 GN=IGHG1 PE=1 SV=1	3	713.681	-0.21	1.531e-14	N4	94846888	yes
KGETFScMVGHEALPLAFTQK	21	P01877	Immunoglobulin heavy constant alpha 2 OS=Homo sapiens OX=9606 GN=IGHA2 PE=1 SV=4	3	784.387	-2.68	1.534e-14	T4	4.49147e+06	yes
VETGVLKPGmVVTFAPVNVTTEVK	24	P68104	Elongation factor 1-alpha 1 OS=Homo sapiens OX=9606 GN=EEF1A1 PE=1 SV=1	3	844.472	8.7	1.554e-14	N4	3.70389e+06	yes
AcEDIDEcSLPNIcVFGTcHNLPGLFR	27	P35555	Fibrillin-1 OS=Homo sapiens OX=9606 GN=FBN1 PE=1 SV=4	3	1065.47	-5.66	1.557e-14	T4	5.75403e+06	yes
TPEVTcVVVDVSHEDPEVK	19	P01857	Immunoglobulin heavy constant gamma 1 OS=Homo sapiens OX=9606 GN=IGHG1 PE=1 SV=1	3	713.679	-2.22	1.56e-14	T4	147295936	yes
TDPHLcDFLETHFLDEEVK	19	P02792	Ferritin light chain OS=Homo sapiens OX=9606 GN=FTL PE=1 SV=2	3	782.367	5.12	1.566e-14	T10a	19130282	yes
THIQDNHDGTYTVAYVPDVTGR	22	P21333	Filamin-A OS=Homo sapiens OX=9606 GN=FLNA PE=1 SV=4	3	820.393	1.79	1.574e-14	N5	22734820	yes
IPLLSDLTHQISKDYGVYLEDSGHTLR	27	Q13162	Peroxiredoxin-4 OS=Homo sapiens OX=9606 GN=PRDX4 PE=1 SV=1	5	614.921	-2.18	1.575e-14	T4	1.66058e+06	yes
VSGQGLHEGHTFEPAEFIIDTR	22	P21333	Filamin-A OS=Homo sapiens OX=9606 GN=FLNA PE=1 SV=4	3	814.068	0.61	1.576e-14	N1	4.94439e+06	yes
VETGVLKPGmVVTFAPVNVTTEVK	24	P68104	Elongation factor 1-alpha 1 OS=Homo sapiens OX=9606 GN=EEF1A1 PE=1 SV=1	3	844.469	4.91	1.58e-14	N8a	9110720	yes
IDYANLTGISVSSLSDSLFVLHVQR	25	O00159	Unconventional myosin-Ic OS=Homo sapiens OX=9606 GN=MYO1C PE=1 SV=4	3	912.147	-5.17	1.585e-14	N4	3.3209e+06	yes
GVPGPPGAVGPAGKDGEAGAQGPPGPAGPAGER	33	P02452	Collagen alpha-1(I) chain OS=Homo sapiens OX=9606 GN=COL1A1 PE=1 SV=6	3	944.806	0.54	1.585e-14	N1	10563807	yes
YPPPAVESDAADIVFLIDSSEGVRPDGFAHIR	32	P12111	Collagen alpha-3(VI) chain OS=Homo sapiens OX=9606 GN=COL6A3 PE=1 SV=5	4	860.938	5.33	1.588e-14	N8a	18812904	yes
AEGSDVANAVLDGADcIMLSGETAK	25	P14618	Pyruvate kinase PKM OS=Homo sapiens OX=9606 GN=PKM PE=1 SV=4	3	832.055	2.71	1.593e-14	T5	21277172	yes
GTVHFAVVITDGHVTGSPcGGIK	23	P12110	Collagen alpha-2(VI) chain OS=Homo sapiens OX=9606 GN=COL6A2 PE=1 SV=4	3	770.4	7.05	1.597e-14	T5	26215974	yes
VSFSYAGLSGDDPDLGPAHVVTVIAR	26	Q9BTV4	Transmembrane protein 43 OS=Homo sapiens OX=9606 GN=TMEM43 PE=1 SV=1	3	881.786	0.62	1.603e-14	N9b	3.54729e+06	yes
LQVEPAVDTSGVQcYGPGIEGQGVFR	26	P21333	Filamin-A OS=Homo sapiens OX=9606 GN=FLNA PE=1 SV=4	3	921.785	0.06	1.605e-14	N10b	3649931	yes
APSVALPVAQVPTDPGHFSVLLDVK	25	O14558	Heat shock protein beta-6 OS=Homo sapiens OX=9606 GN=HSPB6 PE=1 SV=2	3	853.138	-1.43	1.606e-14	T4	15214330	yes
GFSGLQGPPGPPGSPGEQGPSGASGPAGPR	30	P02452	Collagen alpha-1(I) chain OS=Homo sapiens OX=9606 GN=COL1A1 PE=1 SV=6	3	886.428	-0.19	1.608e-14	N6	21168972	yes
KALTGHLEEVVLALLK	16	P04083	Annexin A1 OS=Homo sapiens OX=9606 GN=ANXA1 PE=1 SV=2	3	578.688	-1.94	1.612e-14	T9b	3.47714e+06	yes
TPEVTcVVVDVSHEDPEVK	19	P01857	Immunoglobulin heavy constant gamma 1 OS=Homo sapiens OX=9606 GN=IGHG1 PE=1 SV=1	3	713.681	0.51	1.616e-14	N8a	56303476	yes
LLSHcLLVTLAAHLPAEFTPAVHASLDK	28	P69905	Hemoglobin subunit alpha OS=Homo sapiens OX=9606 GN=HBA2 PE=1 SV=2	5	605.734	2.01	1.624e-14	N4	1.92776e+06	yes
GFSGLQGPPGPPGSPGEQGPSGASGPAGPR	30	P02452	Collagen alpha-1(I) chain OS=Homo sapiens OX=9606 GN=COL1A1 PE=1 SV=6	3	886.43	1.85	1.63e-14	N8b	60714780	yes
GPAVGIDLGTTYScVGVFQHGK	22	P11142	Heat shock cognate 71 kDa protein OS=Homo sapiens OX=9606 GN=HSPA8 PE=1 SV=1	3	755.046	2.46	1.634e-14	T4	9372804	yes
KVLGAFSDGLAHLDNLK	17	P02042	Hemoglobin subunit delta OS=Homo sapiens OX=9606 GN=HBD PE=1 SV=2	3	600.001	1.21	1.635e-14	T9a	1.15759e+06	no
TPGAAANLELIFVGPQHAGNYR	22	P04217	Alpha-1B-glycoprotein OS=Homo sapiens OX=9606 GN=A1BG PE=1 SV=4	3	766.065	-1.87	1.638e-14	N4	2.07706e+06	yes
VSGQGLHEGHTFEPAEFIIDTR	22	P21333	Filamin-A OS=Homo sapiens OX=9606 GN=FLNA PE=1 SV=4	3	814.068	-0.47	1.653e-14	T9a	7.83821e+06	yes
cPETLFQPSFIGMESAGIHETTYNSImK	28	P62736	Actin, aortic smooth muscle OS=Homo sapiens OX=9606 GN=ACTA2 PE=1 SV=1	3	1068.83	1.68	1.656e-14	N3	32731448	no
GTFATLSELHcDKLHVDPENFR	22	P68871	Hemoglobin subunit beta OS=Homo sapiens OX=9606 GN=HBB PE=1 SV=2	3	862.746	-6.29	1.657e-14	T1	46506372	yes
FENAFLSHVVSQHQALLGTIR	21	P25705	ATP synthase subunit alpha, mitochondrial OS=Homo sapiens OX=9606 GN=ATP5F1A PE=1 SV=1	3	789.758	1.56	1.673e-14	N8a	1.27367e+06	yes
LLEGEESRISLPLPNFSSLNLR	22	P08670	Vimentin OS=Homo sapiens OX=9606 GN=VIM PE=1 SV=4	3	828.786	-0.6	1.674e-14	T1	23707278	yes
DTDmDGVGDQcDNcPLEHNPDQLDSDSDR	29	P07996	Thrombospondin-1 OS=Homo sapiens OX=9606 GN=THBS1 PE=1 SV=2	3	1112.76	3.43	1.676e-14	T1	3.22225e+06	yes
VAPEEHPVLLTEAPLNPKANR	21	P60709	Actin, cytoplasmic 1 OS=Homo sapiens OX=9606 GN=ACTB PE=1 SV=1	3	765.751	-2.89	1.677e-14	N2	4.126e+06	yes
HLAEYTHVEAEcPFLTFDDLLNR	23	O43776	Asparagine--tRNA ligase, cytoplasmic OS=Homo sapiens OX=9606 GN=NARS1 PE=1 SV=1	3	930.783	5.3	1.677e-14	T10a	466199	yes
TNVKAAWGKVGAHAGEYGAEALER	24	P69905	Hemoglobin subunit alpha OS=Homo sapiens OX=9606 GN=HBA2 PE=1 SV=2	4	622.071	2.05	1.68e-14	N4	3.11495e+06	yes
LLSHcLLVTLAAHLPAEFTPAVHASLDK	28	P69905	Hemoglobin subunit alpha OS=Homo sapiens OX=9606 GN=HBA2 PE=1 SV=2	4	756.916	2.19	1.696e-14	N1	92193056	yes
KGDTFScMVGHEALPLAFTQK	21	P01876	Immunoglobulin heavy constant alpha 1 OS=Homo sapiens OX=9606 GN=IGHA1 PE=1 SV=2	3	779.714	-3.38	1.698e-14	N8b	1.57587e+06	yes
DIKEKLcYVALDFENEMATAASSSSLEK	28	P62736	Actin, aortic smooth muscle OS=Homo sapiens OX=9606 GN=ACTA2 PE=1 SV=1	3	1050.51	1	1.703e-14	N1	2.34514e+06	no
LHTEAQIQEEGTVVELTGR	19	P01023	Alpha-2-macroglobulin OS=Homo sapiens OX=9606 GN=A2M PE=1 SV=3	3	704.03	-0.88	1.705e-14	N4	9139401	yes
ILHTLLASGEDALDFTQESEPSYISDVGPPGR	32	Q8N1F7	Nuclear pore complex protein Nup93 OS=Homo sapiens OX=9606 GN=NUP93 PE=1 SV=2	3	1138.89	-3.79	1.711e-14	T2		yes
TDQVIQSLIALVNDPQPEHPLR	22	P68036	Ubiquitin-conjugating enzyme E2 L3 OS=Homo sapiens OX=9606 GN=UBE2L3 PE=1 SV=1	3	828.447	0.51	1.726e-14	T4	10564731	yes
LTLYDIAHTPGVAADLSHIETK	22	P40926	Malate dehydrogenase, mitochondrial OS=Homo sapiens OX=9606 GN=MDH2 PE=1 SV=3	4	592.065	-0.24	1.728e-14	N2	7.84714e+06	yes
HVINFDLPSDIEEYVHR	17	O00571	ATP-dependent RNA helicase DDX3X OS=Homo sapiens OX=9606 GN=DDX3X PE=1 SV=3	3	695.015	3.37	1.741e-14	T9b	2489213	no
KVLGAFSDGLAHLDNLK	17	P02042	Hemoglobin subunit delta OS=Homo sapiens OX=9606 GN=HBD PE=1 SV=2	3	600	-0.75	1.741e-14	T1	4269774	no
SELEAIASPPAETHVFTVEDFDAFQR	26	Q99715	Collagen alpha-1(XII) chain OS=Homo sapiens OX=9606 GN=COL12A1 PE=1 SV=2	3	969.468	2.03	1.766e-14	T3	48346356	yes
QDHPSSmGVYGQESGGFSGPGENR	24	Q01844	RNA-binding protein EWS OS=Homo sapiens OX=9606 GN=EWSR1 PE=1 SV=1	3	832.684	-3.69	1.769e-14	T1	1.58884e+06	yes
VEDMAELTcLNEASVLHNLK	20	P35580	Myosin-10 OS=Homo sapiens OX=9606 GN=MYH10 PE=1 SV=3	3	762.705	-4.13	1.775e-14	N8b	4.19353e+06	no
EPEAFDWSPVVTYVcDLEGNRVK	23	P40261	Nicotinamide N-methyltransferase OS=Homo sapiens OX=9606 GN=NNMT PE=1 SV=1	3	904.098	-1.35	1.776e-14	N6	1162941	yes
HEAFESDLAAHQDR	14	P12814	Alpha-actinin-1 OS=Homo sapiens OX=9606 GN=ACTN1 PE=1 SV=2	3	542.582	0.92	1.79e-14	N3	22832322	no
SPNPSLLHLcGSLAQLAcVEPVR	23	Q5T4S7	E3 ubiquitin-protein ligase UBR4 OS=Homo sapiens OX=9606 GN=UBR4 PE=1 SV=1	3	840.101	-1.15	1.814e-14	T4	916316	yes
TDPHLcDFLETHFLDEEVK	19	P02792	Ferritin light chain OS=Homo sapiens OX=9606 GN=FTL PE=1 SV=2	3	782.362	-1.65	1.814e-14	T2	180107344	yes
ELASQPDVDGFLVGGASLKPEFVDIINAK	29	P60174	Triosephosphate isomerase OS=Homo sapiens OX=9606 GN=TPI1 PE=1 SV=4	3	1010.53	0.45	1.818e-14	T8a	7.39348e+06	yes
TPEVTcVVVDVSHEDPEVK	19	P01857	Immunoglobulin heavy constant gamma 1 OS=Homo sapiens OX=9606 GN=IGHG1 PE=1 SV=1	3	713.678	-3.12	1.841e-14	N2	69441952	yes
VSFSYAGLSGDDPDLGPAHVVTVIAR	26	Q9BTV4	Transmembrane protein 43 OS=Homo sapiens OX=9606 GN=TMEM43 PE=1 SV=1	3	881.785	-0.25	1.848e-14	T10a	4403005	yes
GLKPGVVYEGQLISIQQYGHQEVTR	25	P02751	Fibronectin OS=Homo sapiens OX=9606 GN=FN1 PE=1 SV=5	3	933.832	0.58	1.877e-14	N4	24267848	yes
DYLGDFIEHYAQLGPSQPPDLAQAQDEPR	29	Q00577	Transcriptional activator protein Pur-alpha OS=Homo sapiens OX=9606 GN=PURA PE=1 SV=2	3	1090.84	-6.97	1.89e-14	N5		yes
ALAPTWEQLALGLEHSETVK	20	Q8NBS9	Thioredoxin domain-containing protein 5 OS=Homo sapiens OX=9606 GN=TXNDC5 PE=1 SV=2	3	731.724	1.55	1.898e-14	T7	18778808	yes
TEAEIAHIALETLEGHQR	18	O75955	Flotillin-1 OS=Homo sapiens OX=9606 GN=FLOT1 PE=1 SV=3	3	673.349	1.31	1.901e-14	T4	3.19732e+06	yes
FENAFLSHVVSQHQALLGTIR	21	P25705	ATP synthase subunit alpha, mitochondrial OS=Homo sapiens OX=9606 GN=ATP5F1A PE=1 SV=1	3	789.762	5.58	1.907e-14	N2	3519799	yes
FQPGETLTEILETPATSEQEAEHQR	25	P46940	Ras GTPase-activating-like protein IQGAP1 OS=Homo sapiens OX=9606 GN=IQGAP1 PE=1 SV=1	3	947.789	-0.27	1.933e-14	N1	4.88713e+06	yes
KAEEEHLGILGPQLHADVGDK	21	P00450	Ceruloplasmin OS=Homo sapiens OX=9606 GN=CP PE=1 SV=1	3	752.728	3.3	1.938e-14	N9a	1.0949e+06	yes
KGYEVIYLTEPVDEYcIQALPEFDGK	26	P14625	Endoplasmin OS=Homo sapiens OX=9606 GN=HSP90B1 PE=1 SV=1	3	1026.17	2.33	1.94e-14	T5	5744338	yes
APSVALPVAQVPTDPGHFSVLLDVK	25	O14558	Heat shock protein beta-6 OS=Homo sapiens OX=9606 GN=HSPB6 PE=1 SV=2	3	853.147	9.83	1.941e-14	T6	8564788	yes
QSHTLPFPPPPALPFYPASAYPR	23	Q9NZB2	Constitutive coactivator of PPAR-gamma-like protein 1 OS=Homo sapiens OX=9606 GN=FAM120A PE=1 SV=2	3	851.11	1.34	1.946e-14	N5	1.936e+06	yes
SPVTLLAAVMSLPEEHNK	18	P18428	Lipopolysaccharide-binding protein OS=Homo sapiens OX=9606 GN=LBP PE=1 SV=3	3	646.01	-2.07	1.949e-14	T5	6.75416e+06	yes
TDPHLcDFLETHFLDEEVK	19	P02792	Ferritin light chain OS=Homo sapiens OX=9606 GN=FTL PE=1 SV=2	3	782.362	-1.57	1.957e-14	T5	48961880	yes
YPALHKPENQDIDWGALEGETR	22	P13796	Plastin-2 OS=Homo sapiens OX=9606 GN=LCP1 PE=1 SV=6	3	847.082	4.2	1.962e-14	N8a	2.82093e+06	yes
VAQLEAQcQEPcKDTVQIHDITGK	24	P02679	Fibrinogen gamma chain OS=Homo sapiens OX=9606 GN=FGG PE=1 SV=3	4	692.84	1.88	1.97e-14	N9b	2241482	yes
VGVVQYSHEGTFEAIQLDDER	21	P12110	Collagen alpha-2(VI) chain OS=Homo sapiens OX=9606 GN=COL6A2 PE=1 SV=4	3	798.058	7.4	1.977e-14	N11a	6.82349e+06	yes
IQcAAGYEQSEHNVcQDIDEcTAGTHNcR	29	Q12805	EGF-containing fibulin-like extracellular matrix protein 1 OS=Homo sapiens OX=9606 GN=EFEMP1 PE=1 SV=2	4	856.602	0.19	1.985e-14	N5	2.61873e+06	yes
STLINSLFLTDLYSPEYPGPSHR	23	Q16181	Septin-7 OS=Homo sapiens OX=9606 GN=SEPTIN7 PE=1 SV=2	3	869.775	0.39	1.989e-14	T3	8642902	yes
LPEcEADDGcPKPPEIAHGYVEHSVR	26	P00738	Haptoglobin OS=Homo sapiens OX=9606 GN=HP PE=1 SV=1	3	988.121	1.24	1.99e-14	N4		yes
cFSIDNPGYEPEVVAVHPGGDTVAIGGVDGNVR	33	O75083	WD repeat-containing protein 1 OS=Homo sapiens OX=9606 GN=WDR1 PE=1 SV=4	3	1133.21	-0.16	1.994e-14	T5	2.82367e+06	yes
QYASLTGTQALPPLFSLGYHQSR	23	Q14697	Neutral alpha-glucosidase AB OS=Homo sapiens OX=9606 GN=GANAB PE=1 SV=3	3	845.774	3	2e-14	T4	15590423	yes
NHLVEIPPNLPSSLVELR	18	P21810	Biglycan OS=Homo sapiens OX=9606 GN=BGN PE=1 SV=2	3	676.377	-6.33	2.009e-14	T9b	2.25009e+06	yes
SPEEGAETPVYLALLPPDAEGPHGQFVSEK	30	P16152	Carbonyl reductase [NADPH] 1 OS=Homo sapiens OX=9606 GN=CBR1 PE=1 SV=3	3	1055.52	2.23	2.013e-14	T3	5.18321e+06	yes
GGAAGTAGVGETGSGDQAGGEGK	23	Q9NP98	Myozenin-1 OS=Homo sapiens OX=9606 GN=MYOZ1 PE=1 SV=1	2	945.926	0.78	2.016e-14	T6	30175458	yes
FTLDcTHPVEDGIMDAANFEQFLQER	26	P35268	60S ribosomal protein L22 OS=Homo sapiens OX=9606 GN=RPL22 PE=1 SV=2	3	1028.47	-0.83	2.019e-14	T1		yes
YHTSQSGDEMTSLSEYVSR	19	P08238	Heat shock protein HSP 90-beta OS=Homo sapiens OX=9606 GN=HSP90AB1 PE=1 SV=4	2	1088.98	1.42	2.022e-14	T5	2552610	yes
LAGANPAVITcDELLLGHEK	20	P78527	DNA-dependent protein kinase catalytic subunit OS=Homo sapiens OX=9606 GN=PRKDC PE=1 SV=3	3	707.703	-3.08	2.023e-14	T2	1320619	yes
FENAFLSHVVSQHQALLGTIR	21	P25705	ATP synthase subunit alpha, mitochondrial OS=Homo sapiens OX=9606 GN=ATP5F1A PE=1 SV=1	3	789.759	1.94	2.03e-14	N4	4.69001e+06	yes
GLPGPPGAPGPQGFQGPPGEPGEPGASGPMGPR	33	P02452	Collagen alpha-1(I) chain OS=Homo sapiens OX=9606 GN=COL1A1 PE=1 SV=6	3	1002.15	-0.63	2.032e-14	N6	13336507	yes
TGcTDINEcEIGAHNcGK	18	P35555	Fibrillin-1 OS=Homo sapiens OX=9606 GN=FBN1 PE=1 SV=4	3	679.28	-0.01	2.033e-14	T9b	17283718	yes
EQAGGDATENFEDVGHSTDAR	21	P00167	Cytochrome b5 OS=Homo sapiens OX=9606 GN=CYB5A PE=1 SV=2	3	735.986	7.49	2.049e-14	N4	18202108	yes
TPEVTcVVVDVSHEDPEVQFK	21	P01860	Immunoglobulin heavy constant gamma 3 OS=Homo sapiens OX=9606 GN=IGHG3 PE=1 SV=2	3	805.391	2.2	2.06e-14	N10b	11771055	yes
VVIHFTDGADGDLADLHR	18	P12111	Collagen alpha-3(VI) chain OS=Homo sapiens OX=9606 GN=COL6A3 PE=1 SV=5	3	650.997	4.5	2.06e-14	T4	9380429	yes
FEGEPATHTQPGVQLQSNTYDLQESNVR	28	Q14141	Septin-6 OS=Homo sapiens OX=9606 GN=SEPTIN6 PE=1 SV=4	3	1049.16	-2.42	2.062e-14	T3		yes
DGVADVSIEDSVISLSGDHcIIGR	24	P00441	Superoxide dismutase [Cu-Zn] OS=Homo sapiens OX=9606 GN=SOD1 PE=1 SV=2	3	838.741	-2.74	2.066e-14	N5	4224848	yes
KFDVNTSAVQVLIEHIGNLDR	21	Q00610	Clathrin heavy chain 1 OS=Homo sapiens OX=9606 GN=CLTC PE=1 SV=5	3	790.092	-0.19	2.073e-14	N9a	954903	yes
TPEVTcVVVDVSHEDPEVK	19	P01857	Immunoglobulin heavy constant gamma 1 OS=Homo sapiens OX=9606 GN=IGHG1 PE=1 SV=1	3	713.681	0.47	2.073e-14	N9b	26544644	yes
VGNVQELSELSEQVLETLHDAMHETLcPGVTDAAK	35	P12111	Collagen alpha-3(VI) chain OS=Homo sapiens OX=9606 GN=COL6A3 PE=1 SV=5	4	955.963	-1.91	2.075e-14	N3	3.7763e+06	yes
KPSETQELVQQVLSLATQDSDNPDLR	26	P63010	AP-2 complex subunit beta OS=Homo sapiens OX=9606 GN=AP2B1 PE=1 SV=1	3	971.162	2.08	2.077e-14	N4		yes
FGGEHVPNSPFQVTALAGDQPSVQPPLR	28	P21333	Filamin-A OS=Homo sapiens OX=9606 GN=FLNA PE=1 SV=4	3	982.509	7.01	2.085e-14	N4	29325342	yes
SPEEGAETPVYLALLPPDAEGPHGQFVSEK	30	P16152	Carbonyl reductase [NADPH] 1 OS=Homo sapiens OX=9606 GN=CBR1 PE=1 SV=3	3	1055.52	1.62	2.087e-14	T4	12396183	yes
LTLYDIAHTPGVAADLSHIETK	22	P40926	Malate dehydrogenase, mitochondrial OS=Homo sapiens OX=9606 GN=MDH2 PE=1 SV=3	4	592.065	0.11	2.087e-14	T4	16420440	yes
MQGTLEDQIISANPLLEAFGNAKTVR	26	P13535	Myosin-8 OS=Homo sapiens OX=9606 GN=MYH8 PE=1 SV=3	3	939.496	4.59	2.087e-14	T6		no
GIEEEEILPGFILcDPNNLcHSGR	24	P15170	Eukaryotic peptide chain release factor GTP-binding subunit ERF3A OS=Homo sapiens OX=9606 GN=GSPT1 PE=1 SV=1	3	923.769	-1.74	2.089e-14	N5	1.77985e+06	yes
ALGALVDScAPGLcPDWDSWDASKPVTNAR	30	P21333	Filamin-A OS=Homo sapiens OX=9606 GN=FLNA PE=1 SV=4	3	1077.17	-7.19	2.089e-14	N5	15798525	yes
WSGPLSLQEVDEQPQHPLHVTYAGAAVDELGK	32	P30086	Phosphatidylethanolamine-binding protein 1 OS=Homo sapiens OX=9606 GN=PEBP1 PE=1 SV=3	4	868.687	2.56	2.108e-14	N2	5.08333e+06	yes
KPSETQELVQQVLSLATQDSDNPDLR	26	P63010	AP-2 complex subunit beta OS=Homo sapiens OX=9606 GN=AP2B1 PE=1 SV=1	3	971.162	2.2	2.116e-14	T4	6.73859e+06	yes
cSVcEAPAIAIAVHSQDVSIPHcPAGWR	28	P08572	Collagen alpha-2(IV) chain OS=Homo sapiens OX=9606 GN=COL4A2 PE=1 SV=4	4	772.873	4.3	2.137e-14	N1	10597900	yes
KGSITSVQAIYVPADDLTDPAPATTFAHLDATTVLSR	37	P06576	ATP synthase subunit beta, mitochondrial OS=Homo sapiens OX=9606 GN=ATP5F1B PE=1 SV=3	4	961.505	4.37	2.138e-14	N8b	494987	yes
FGAVFLWDSGSSVGEITGHNK	21	O75083	WD repeat-containing protein 1 OS=Homo sapiens OX=9606 GN=WDR1 PE=1 SV=4	3	736.692	-4.15	2.146e-14	T2	4688376	yes
ELQAQLQEQQVQVEMDmSKPDLTAALR	27	P17661	Desmin OS=Homo sapiens OX=9606 GN=DES PE=1 SV=3	3	1039.19	3.47	2.148e-14	N1	15798344	yes
AcEDIDEcSLPNIcVFGTcHNLPGLFR	27	P35555	Fibrillin-1 OS=Homo sapiens OX=9606 GN=FBN1 PE=1 SV=4	3	1065.47	-4.46	2.161e-14	N4	13974516	yes
VGEATETALTTLVEKMNVFNTDVR	24	O14983	Sarcoplasmic/endoplasmic reticulum calcium ATPase 1 OS=Homo sapiens OX=9606 GN=ATP2A1 PE=1 SV=1	3	880.115	-3.32	2.162e-14	N3	6.66552e+06	yes
IEVEQALAHPYLEQYYDPSDEPIAEAPFK	29	P28482	Mitogen-activated protein kinase 1 OS=Homo sapiens OX=9606 GN=MAPK1 PE=1 SV=3	3	1121.54	-2	2.164e-14	T4	12571435	yes
DYLGDFIEHYAQLGPSQPPDLAQAQDEPR	29	Q00577	Transcriptional activator protein Pur-alpha OS=Homo sapiens OX=9606 GN=PURA PE=1 SV=2	3	1090.85	0.31	2.166e-14	T3	5.39811e+06	yes
SLSNVIAHEISHSWTGNLVTNK	22	P09960	Leukotriene A-4 hydrolase OS=Homo sapiens OX=9606 GN=LTA4H PE=1 SV=2	3	803.088	5.7	2.167e-14	T5	5.28923e+06	yes
HLEGmSDQAIMELNLPTGIPIVYELNK	27	P15259	Phosphoglycerate mutase 2 OS=Homo sapiens OX=9606 GN=PGAM2 PE=1 SV=3	3	1014.52	3.11	2.174e-14	N3	4645448	yes
APEVNLNAPDVDVHGPDWNLK	21	Q09666	Neuroblast differentiation-associated protein AHNAK OS=Homo sapiens OX=9606 GN=AHNAK PE=1 SV=2	3	767.383	1.24	2.189e-14	T9b	1.75334e+06	yes
ISGWTQALPDMVVSHLFGK	19	Q92597	Protein NDRG1 OS=Homo sapiens OX=9606 GN=NDRG1 PE=1 SV=1	3	696.031	-0.34	2.191e-14	T4	44731448	yes
HEAFESDLAAHQDR	14	P12814	Alpha-actinin-1 OS=Homo sapiens OX=9606 GN=ACTN1 PE=1 SV=2	3	542.582	0.8	2.199e-14	N5	33243940	no
GFQQILAGEYDHLPEQAFYmVGPIEEAVAK	30	P06576	ATP synthase subunit beta, mitochondrial OS=Homo sapiens OX=9606 GN=ATP5F1B PE=1 SV=3	3	1122.88	-2.45	2.199e-14	T1		yes
EGcVcDAGFVLSGDTcVPVGQcGcLHDDR	29	Q9Y6R7	IgGFc-binding protein OS=Homo sapiens OX=9606 GN=FCGBP PE=1 SV=3	3	1080.78	3.16	2.2e-14	T5	1.13133e+06	yes
TPEVTcVVVDVSHEDPEVK	19	P01857	Immunoglobulin heavy constant gamma 1 OS=Homo sapiens OX=9606 GN=IGHG1 PE=1 SV=1	3	713.678	-3.67	2.202e-14	T1	81939072	yes
MRPSTDTITVMVENSHGLR	19	P0C0L4	Complement C4-A OS=Homo sapiens OX=9606 GN=C4A PE=1 SV=2	3	715.36	3.56	2.215e-14	N7	6819705	no
KVLGAFSDGLAHLDNLK	17	P02042	Hemoglobin subunit delta OS=Homo sapiens OX=9606 GN=HBD PE=1 SV=2	3	599.997	-4.52	2.217e-14	N1	1.32224e+06	no
GFSGLQGPPGPPGSPGEQGPSGASGPAGPR	30	P02452	Collagen alpha-1(I) chain OS=Homo sapiens OX=9606 GN=COL1A1 PE=1 SV=6	3	886.432	3.91	2.22e-14	T10b	30767638	yes
KPVILEVTPGGFDQINPATNR	21	O75165	DnaJ homolog subfamily C member 13 OS=Homo sapiens OX=9606 GN=DNAJC13 PE=1 SV=5	3	756.077	-1.56	2.244e-14	N5	1.54925e+06	yes
TPEVTcVVVDVSHEDPEVQFK	21	P01860	Immunoglobulin heavy constant gamma 3 OS=Homo sapiens OX=9606 GN=IGHG3 PE=1 SV=2	3	805.394	5.94	2.266e-14	T8b	5.1491e+06	yes
KVLGAFSDGLAHLDNLK	17	P02042	Hemoglobin subunit delta OS=Homo sapiens OX=9606 GN=HBD PE=1 SV=2	3	600.002	3.52	2.268e-14	T9a	3923612	no
SELHIFPASPGASLGGPEGAHPAAAPAGcVPSPSALAPGYAEPLK	45	Q8TDC0	Myozenin-3 OS=Homo sapiens OX=9606 GN=MYOZ3 PE=1 SV=2	4	1076.79	1.38	2.269e-14	N3	1.72334e+06	yes
IGGVQQDTILAEGLHFR	17	Q99623	Prohibitin-2 OS=Homo sapiens OX=9606 GN=PHB2 PE=1 SV=2	3	618.668	1.59	2.271e-14	T10a	3.90405e+06	yes
HLEGLSEEAImELNLPTGIPIVYELDK	27	P18669	Phosphoglycerate mutase 1 OS=Homo sapiens OX=9606 GN=PGAM1 PE=1 SV=2	3	1013.87	8.14	2.271e-14	T3		yes
HLEGMSDQAIMELNLPTGIPIVYELNK	27	P15259	Phosphoglycerate mutase 2 OS=Homo sapiens OX=9606 GN=PGAM2 PE=1 SV=3	3	1009.19	1.46	2.277e-14	N3	3.04011e+06	yes
ScRPNDVTcVFDPVHTISHTVISLPTFR	28	P23142	Fibulin-1 OS=Homo sapiens OX=9606 GN=FBLN1 PE=1 SV=4	4	814.654	-3.34	2.306e-14	T8a	4621110	yes
SHVEDGDIAGAPASSPEAPPAEQDPVQLK	29	Q9P2E9	Ribosome-binding protein 1 OS=Homo sapiens OX=9606 GN=RRBP1 PE=1 SV=5	3	971.468	-0.55	2.307e-14	T5	5730127	yes
TFEHVTSEIGAEEAEEVGVEHLLR	24	P51665	26S proteasome non-ATPase regulatory subunit 7 OS=Homo sapiens OX=9606 GN=PSMD7 PE=1 SV=2	3	894.439	-0.72	2.308e-14	T3	1.76761e+06	yes
HIVLKPPTIVTQVIEVNK	18	P12111	Collagen alpha-3(VI) chain OS=Homo sapiens OX=9606 GN=COL6A3 PE=1 SV=5	3	676.746	0.81	2.325e-14	T3	7.50468e+06	yes
VETGVLKPGmVVTFAPVNVTTEVK	24	P68104	Elongation factor 1-alpha 1 OS=Homo sapiens OX=9606 GN=EEF1A1 PE=1 SV=1	3	844.463	-2.21	2.349e-14	T5	14961088	yes
VADALTNAVAHVDDMPNALSALSDLHAHKLR	31	P69905	Hemoglobin subunit alpha OS=Homo sapiens OX=9606 GN=HBA2 PE=1 SV=2	5	653.94	-0.92	2.372e-14	N6	3.33771e+06	yes
SNPDQADVDHDFVGDAcDSDQDQDGDGHQDSR	32	P49747	Cartilage oligomeric matrix protein OS=Homo sapiens OX=9606 GN=COMP PE=1 SV=2	4	880.096	7.76	2.375e-14	N3	6.67782e+06	yes
cIALAQLLVEQNFPAIAIHR	20	Q13838	Spliceosome RNA helicase DDX39B OS=Homo sapiens OX=9606 GN=DDX39B PE=1 SV=1	3	759.756	-0.22	2.375e-14	T2	4243441	yes
SELQAALEEAEASLEHEEGK	20	P12882	Myosin-1 OS=Homo sapiens OX=9606 GN=MYH1 PE=1 SV=3	3	724.009	-0.7	2.379e-14	N3	179239152	yes
NHLVEIPPNLPSSLVELR	18	P21810	Biglycan OS=Homo sapiens OX=9606 GN=BGN PE=1 SV=2	3	676.379	-2.88	2.392e-14	T10b	5051106	yes
mNVDHEVNLLVEEIHR	16	Q9P1F3	Costars family protein ABRACL OS=Homo sapiens OX=9606 GN=ABRACL PE=1 SV=1	3	663.666	-0.82	2.396e-14	T8b	2926996	yes
IAESHLQSISNLNENQASEEEDELGELR	28	Q9UD71	Protein phosphatase 1 regulatory subunit 1B OS=Homo sapiens OX=9606 GN=PPP1R1B PE=1 SV=2	3	1052.17	3.62	2.398e-14	N5	2.42746e+06	yes
ALGALVDScAPGLcPDWDSWDASKPVTNAR	30	P21333	Filamin-A OS=Homo sapiens OX=9606 GN=FLNA PE=1 SV=4	3	1077.18	2.96	2.403e-14	T7	1.6653e+06	yes
mASVGLSDIAMDTTVTHATSHGR	23	P98160	Basement membrane-specific heparan sulfate proteoglycan core protein OS=Homo sapiens OX=9606 GN=HSPG2 PE=1 SV=4	3	792.042	-0.41	2.414e-14	N1	4.59418e+06	yes
FQSSHHPTDITSLDQYVER	19	P14625	Endoplasmin OS=Homo sapiens OX=9606 GN=HSP90B1 PE=1 SV=1	3	754.026	-0.26	2.424e-14	T5	227447680	yes
NHLVEIPPNLPSSLVELR	18	P21810	Biglycan OS=Homo sapiens OX=9606 GN=BGN PE=1 SV=2	3	676.377	-5.87	2.427e-14	N11a	4324540	yes
HESENLYSIAcDKPQQVR	18	P12110	Collagen alpha-2(VI) chain OS=Homo sapiens OX=9606 GN=COL6A2 PE=1 SV=4	3	725.346	-2.55	2.428e-14	T4	12501820	yes
GTVHFAVVITDGHVTGSPcGGIK	23	P12110	Collagen alpha-2(VI) chain OS=Homo sapiens OX=9606 GN=COL6A2 PE=1 SV=4	3	770.396	1.18	2.428e-14	T5	6776588	yes
ISIEmHGTLEDQLSHLR	17	P12814	Alpha-actinin-1 OS=Homo sapiens OX=9606 GN=ACTN1 PE=1 SV=2	3	665.673	3.4	2.44e-14	T1	4.00943e+06	yes
AVAFQNPQTHVIENLHAAAYR	21	P22695	Cytochrome b-c1 complex subunit 2, mitochondrial OS=Homo sapiens OX=9606 GN=UQCRC2 PE=1 SV=3	3	784.074	0.77	2.455e-14	T4	3573465	yes
GEPGSAGPQGPPGPSGEEGK	20	P08123	Collagen alpha-2(I) chain OS=Homo sapiens OX=9606 GN=COL1A2 PE=1 SV=7	2	896.409	-2.11	2.456e-14	N3	12465635	yes
YNILPEKEEFPFALGVQTLPQTcDEPK	27	P01023	Alpha-2-macroglobulin OS=Homo sapiens OX=9606 GN=A2M PE=1 SV=3	3	1055.19	0.2	2.462e-14	T5	5847460	yes
VEDMAELTcLNEASVLHNLR	20	P35749	Myosin-11 OS=Homo sapiens OX=9606 GN=MYH11 PE=1 SV=3	3	772.042	-1.69	2.465e-14	N1	131592864	yes
AFLGALLDHFEITPEPETSVTGDR	24	A6NMZ7	Collagen alpha-6(VI) chain OS=Homo sapiens OX=9606 GN=COL6A6 PE=1 SV=2	3	872.443	5.51	2.466e-14	N8a	6882713	yes
EIAIYQDDLEGDAQVPGPPTGVHASEISR	29	P54296	Myomesin-2 OS=Homo sapiens OX=9606 GN=MYOM2 PE=1 SV=3	3	1022.17	6.94	2.474e-14	N3	20242592	yes
SELQAALEEAEASLEHEEGK	20	P12882	Myosin-1 OS=Homo sapiens OX=9606 GN=MYH1 PE=1 SV=3	3	724.007	-4.15	2.474e-14	T6	160172832	yes
TPEVTcVVVDVSHEDPEVK	19	P01857	Immunoglobulin heavy constant gamma 1 OS=Homo sapiens OX=9606 GN=IGHG1 PE=1 SV=1	3	713.682	1.82	2.474e-14	T6	27866820	yes
SAIVHLINYQDDAELATR	18	P14923	Junction plakoglobin OS=Homo sapiens OX=9606 GN=JUP PE=1 SV=3	3	677.018	2.73	2.478e-14	N8a	19735306	yes
KALTGHLEEVVLALLK	16	P04083	Annexin A1 OS=Homo sapiens OX=9606 GN=ANXA1 PE=1 SV=2	3	578.69	2.35	2.479e-14	T10a	1.10687e+06	yes
KFSLDALITHVLPFEK	16	P00325	All-trans-retinol dehydrogenase [NAD(+)] ADH1B OS=Homo sapiens OX=9606 GN=ADH1B PE=1 SV=3	3	620.021	1.27	2.489e-14	N1	12253563	yes
HESENLYSIAcDKPQQVR	18	P12110	Collagen alpha-2(VI) chain OS=Homo sapiens OX=9606 GN=COL6A2 PE=1 SV=4	3	725.346	-2.92	2.493e-14	N4	8220410	yes
TPEVTcVVVDVSHEDPEVK	19	P01857	Immunoglobulin heavy constant gamma 1 OS=Homo sapiens OX=9606 GN=IGHG1 PE=1 SV=1	3	713.681	-0.14	2.497e-14	N8b	64297696	yes
TPGAAANLELIFVGPQHAGNYR	22	P04217	Alpha-1B-glycoprotein OS=Homo sapiens OX=9606 GN=A1BG PE=1 SV=4	3	766.066	0.32	2.515e-14	N10b	2.56526e+06	yes
GVVGPGPAAIAALGGGGAGPPVVGGGGGR	29	P22059	Oxysterol-binding protein 1 OS=Homo sapiens OX=9606 GN=OSBP PE=1 SV=1	3	761.415	-3.19	2.517e-14	N5	3076189	yes
KVLGAFSDGLAHLDNLK	17	P02042	Hemoglobin subunit delta OS=Homo sapiens OX=9606 GN=HBD PE=1 SV=2	3	600.001	1.94	2.517e-14	N6	15617026	no
LGGSPTSLGTWGSWIGPDHDK	21	P14314	Glucosidase 2 subunit beta OS=Homo sapiens OX=9606 GN=PRKCSH PE=1 SV=2	3	723.351	-0.61	2.52e-14	T3	11455626	yes
LLEGEESRISLPLPNFSSLNLR	22	P08670	Vimentin OS=Homo sapiens OX=9606 GN=VIM PE=1 SV=4	3	828.787	0.66	2.523e-14	T3	13131938	yes
DIKEKLcYVALDFEQEMATAASSSSLEK	28	P60709	Actin, cytoplasmic 1 OS=Homo sapiens OX=9606 GN=ACTB PE=1 SV=1	3	1055.17	-5.11	2.524e-14	N6	1.84852e+06	yes
YPALTKPENQDIDWTLLEGETR	22	P13797	Plastin-3 OS=Homo sapiens OX=9606 GN=PLS3 PE=1 SV=4	3	863.764	-2.07	2.526e-14	T2	6166117	yes
KYTLPPGVDPTQVSSSLSPEGTLTVEAPMPK	31	P04792	Heat shock protein beta-1 OS=Homo sapiens OX=9606 GN=HSPB1 PE=1 SV=2	3	1076.22	-4.98	2.54e-14	N4	8944692	yes
LLQDEFPGIPSPLDAAVEcHR	21	P02790	Hemopexin OS=Homo sapiens OX=9606 GN=HPX PE=1 SV=2	3	788.728	1.48	2.547e-14	T3	61061388	yes
TPEVTcVVVDVSHEDPEVK	19	P01857	Immunoglobulin heavy constant gamma 1 OS=Homo sapiens OX=9606 GN=IGHG1 PE=1 SV=1	3	713.681	1.12	2.575e-14	N10b	100423440	yes
LTLYDIAHTPGVAADLSHIETK	22	P40926	Malate dehydrogenase, mitochondrial OS=Homo sapiens OX=9606 GN=MDH2 PE=1 SV=3	4	592.066	0.5	2.576e-14	N1	11516205	yes
LLVTNRPGVLFFEGDEGLTADFLR	24	Q05469	Hormone-sensitive lipase OS=Homo sapiens OX=9606 GN=LIPE PE=1 SV=4	3	893.811	1.8	2.584e-14	N9a	1.58307e+06	yes
NHLVEIPPNLPSSLVELR	18	P21810	Biglycan OS=Homo sapiens OX=9606 GN=BGN PE=1 SV=2	3	676.377	-5.85	2.584e-14	N10a	10042108	yes
AEGSDVANAVLDGADcIMLSGETAK	25	P14618	Pyruvate kinase PKM OS=Homo sapiens OX=9606 GN=PKM PE=1 SV=4	3	832.053	-0.16	2.595e-14	N5	20268728	yes
WSGPLSLQEVDEQPQHPLHVTYAGAAVDELGK	32	P30086	Phosphatidylethanolamine-binding protein 1 OS=Homo sapiens OX=9606 GN=PEBP1 PE=1 SV=3	4	868.692	8.08	2.613e-14	T4	12595986	yes
LLSHcLLVTLAAHLPAEFTPAVHASLDK	28	P69905	Hemoglobin subunit alpha OS=Homo sapiens OX=9606 GN=HBA2 PE=1 SV=2	4	756.913	-0.97	2.636e-14	T1	12288913	yes
TPEVTcVVVDVSHEDPEVK	19	P01857	Immunoglobulin heavy constant gamma 1 OS=Homo sapiens OX=9606 GN=IGHG1 PE=1 SV=1	3	713.681	0.22	2.663e-14	T1	81939072	yes
DPDQTDGLGLSYLSSHIANVER	22	P06396	Gelsolin OS=Homo sapiens OX=9606 GN=GSN PE=1 SV=1	3	796.39	3	2.664e-14	T11a	3.96241e+06	yes
AWVWNTHADFADEcPKPELLAIR	23	P43487	Ran-specific GTPase-activating protein OS=Homo sapiens OX=9606 GN=RANBP1 PE=1 SV=1	3	913.783	-0.31	2.673e-14	N5	1.72445e+06	yes
KYTLPPGVDPTQVSSSLSPEGTLTVEAPMPK	31	P04792	Heat shock protein beta-1 OS=Homo sapiens OX=9606 GN=HSPB1 PE=1 SV=2	3	1076.22	-0.94	2.674e-14	N3	11636857	yes
NELHNLLDKPQLQGIPVLVLGNK	23	Q96BM9	ADP-ribosylation factor-like protein 8A OS=Homo sapiens OX=9606 GN=ARL8A PE=1 SV=1	3	851.495	5.13	2.675e-14	N5	4.41875e+06	no
VNAEGSVDSVFSQVcTHLDALK	22	P00568	Adenylate kinase isoenzyme 1 OS=Homo sapiens OX=9606 GN=AK1 PE=1 SV=3	3	792.721	-0.59	2.679e-14	T4	11545218	yes
KYTLPPGVDPTQVSSSLSPEGTLTVEAPMPK	31	P04792	Heat shock protein beta-1 OS=Homo sapiens OX=9606 GN=HSPB1 PE=1 SV=2	3	1076.23	4.5	2.681e-14	T4	22712384	yes
EAPAEGEAAEPGSPTAAEGEAASAASSTSSPK	32	P29966	Myristoylated alanine-rich C-kinase substrate OS=Homo sapiens OX=9606 GN=MARCKS PE=1 SV=4	3	972.437	-1.64	2.682e-14	T5	7.96069e+06	yes
INLLSHDYGDIVAQELLYR	19	Q5EB52	Mesoderm-specific transcript homolog protein OS=Homo sapiens OX=9606 GN=MEST PE=1 SV=2	3	744.726	-0.8	2.686e-14	T5	14667034	yes
FGAVFLWDSGSSVGEITGHNK	21	O75083	WD repeat-containing protein 1 OS=Homo sapiens OX=9606 GN=WDR1 PE=1 SV=4	3	736.695	-0.33	2.688e-14	T3	4.05984e+06	yes
HLEGmSDQAIMELNLPTGIPIVYELNK	27	P15259	Phosphoglycerate mutase 2 OS=Homo sapiens OX=9606 GN=PGAM2 PE=1 SV=3	3	1014.53	9.84	2.688e-14	T6	2.53309e+06	yes
GTVHFAVVITDGHVTGSPcGGIK	23	P12110	Collagen alpha-2(VI) chain OS=Homo sapiens OX=9606 GN=COL6A2 PE=1 SV=4	3	770.398	3.49	2.695e-14	N2	1.14766e+06	yes
mDADLSQLQTEVEEAVQEcR	20	P12883	Myosin-7 OS=Homo sapiens OX=9606 GN=MYH7 PE=1 SV=5	3	789.687	0.55	2.697e-14	N3	41678288	yes
AQEQHWWIGLHTSESDGR	18	Q9UBG0	C-type mannose receptor 2 OS=Homo sapiens OX=9606 GN=MRC2 PE=1 SV=2	3	712.999	-1.57	2.706e-14	T3	6412874	yes
KGDTFScMVGHEALPLAFTQK	21	P01876	Immunoglobulin heavy constant alpha 1 OS=Homo sapiens OX=9606 GN=IGHA1 PE=1 SV=2	3	779.716	-1.6	2.707e-14	T4	29771132	yes
SYWLSTTAPLPmmPVAEDEIKPYISR	26	P08572	Collagen alpha-2(IV) chain OS=Homo sapiens OX=9606 GN=COL4A2 PE=1 SV=4	3	1009.83	-0.32	2.709e-14	N9a	1.54434e+06	yes
IAALQAFADQLIAAGHYAK	19	Q13813	Spectrin alpha chain, non-erythrocytic 1 OS=Homo sapiens OX=9606 GN=SPTAN1 PE=1 SV=3	3	658.028	1.61	2.712e-14	T7	9064165	yes
GPEGPQGPPGHQGPPGPDEcEILDIIMK	28	P12109	Collagen alpha-1(VI) chain OS=Homo sapiens OX=9606 GN=COL6A1 PE=1 SV=3	3	974.798	1.54	2.734e-14	T5	1.75938e+06	yes
EQQQLIDDHFLFDKPVSPLLLASGMAR	27	P06732	Creatine kinase M-type OS=Homo sapiens OX=9606 GN=CKM PE=1 SV=2	3	1023.53	-3.66	2.738e-14	N3	5.73406e+06	yes
SAVTALWGKVNVDEVGGEALGR	22	P68871	Hemoglobin subunit beta OS=Homo sapiens OX=9606 GN=HBB PE=1 SV=2	3	743.393	-0.94	2.74e-14	N6	2.95559e+06	yes
NMGGPYGGGNYGPGGSGGSGGYGGR	25	P22626	Heterogeneous nuclear ribonucleoproteins A2/B1 OS=Homo sapiens OX=9606 GN=HNRNPA2B1 PE=1 SV=2	2	1095.46	-1.02	2.741e-14	T4	1.93348e+06	yes
ARPEFTLPVHFYGHVEHTSQGAK	23	P11217	Glycogen phosphorylase, muscle form OS=Homo sapiens OX=9606 GN=PYGM PE=1 SV=6	3	870.107	0.64	2.748e-14	T6	6.25244e+06	yes
cFSIDNPGYEPEVVAVHPGGDTVAIGGVDGNVR	33	O75083	WD repeat-containing protein 1 OS=Homo sapiens OX=9606 GN=WDR1 PE=1 SV=4	3	1133.21	-2.12	2.768e-14	T2	2.22846e+06	yes
LGTTRTPSSYGAGELLDFSLADAVNQEFLTTR	32	P17661	Desmin OS=Homo sapiens OX=9606 GN=DES PE=1 SV=3	3	1144.24	-2.15	2.784e-14	N3	1.48009e+06	yes
VSFSYAGLSGDDPDLGPAHVVTVIAR	26	Q9BTV4	Transmembrane protein 43 OS=Homo sapiens OX=9606 GN=TMEM43 PE=1 SV=1	3	881.786	1.27	2.801e-14	N10b	2.55165e+06	yes
TPEVTcVVVDVSHEDPEVK	19	P01857	Immunoglobulin heavy constant gamma 1 OS=Homo sapiens OX=9606 GN=IGHG1 PE=1 SV=1	3	713.681	0.28	2.802e-14	N9b	26544644	yes
KFPVFNPATEEELcQVEEGDKEDVDK	26	P00352	Aldehyde dehydrogenase 1A1 OS=Homo sapiens OX=9606 GN=ALDH1A1 PE=1 SV=2	4	763.855	-3.24	2.809e-14	N5	6741184	yes
FSSHVGGTLGQFYQEVLWGSPAASDDGR	28	Q14624	Inter-alpha-trypsin inhibitor heavy chain H4 OS=Homo sapiens OX=9606 GN=ITIH4 PE=1 SV=4	3	990.132	-1.25	2.811e-14	N4	6.73625e+06	yes
VVIHFTDGADGDLADLHR	18	P12111	Collagen alpha-3(VI) chain OS=Homo sapiens OX=9606 GN=COL6A3 PE=1 SV=5	3	650.992	-2.1	2.817e-14	N4	4.5576e+06	yes
VGTFFSEVKPAGPTVEQQGEMAR	23	P54886	Delta-1-pyrroline-5-carboxylate synthase OS=Homo sapiens OX=9606 GN=ALDH18A1 PE=1 SV=2	3	822.408	-0.98	2.834e-14	T5	3.34e+06	yes
LTDVGIEDSGEYMcEAQNEAGSDHcSSIVIVK	32	Q8WZ42	Titin OS=Homo sapiens OX=9606 GN=TTN PE=1 SV=4	3	1171.86	7.91	2.841e-14	N3	1.91929e+06	yes
KLDGETTDLQDQIAELQAQIDELK	24	P35580	Myosin-10 OS=Homo sapiens OX=9606 GN=MYH10 PE=1 SV=3	3	905.465	2.66	2.884e-14	T11a	2.05906e+06	yes
LLSHcLLVTLAAHLPAEFTPAVHASLDK	28	P69905	Hemoglobin subunit alpha OS=Homo sapiens OX=9606 GN=HBA2 PE=1 SV=2	5	605.733	0.14	2.919e-14	T8a	60005456	yes
LLSHcLLVTLAAHLPAEFTPAVHASLDK	28	P69905	Hemoglobin subunit alpha OS=Homo sapiens OX=9606 GN=HBA2 PE=1 SV=2	4	756.915	1.75	2.928e-14	T1	9802667	yes
WSGPLSLQEVDEQPQHPLHVTYAGAAVDELGK	32	P30086	Phosphatidylethanolamine-binding protein 1 OS=Homo sapiens OX=9606 GN=PEBP1 PE=1 SV=3	4	868.686	1.02	2.941e-14	T3	7.8908e+06	yes
ELASQPDVDGFLVGGASLKPEFVDIINAK	29	P60174	Triosephosphate isomerase OS=Homo sapiens OX=9606 GN=TPI1 PE=1 SV=4	3	1010.54	2.6	2.945e-14	T1	19492580	yes
VETGVLKPGmVVTFAPVNVTTEVK	24	P68104	Elongation factor 1-alpha 1 OS=Homo sapiens OX=9606 GN=EEF1A1 PE=1 SV=1	3	844.471	7.52	2.949e-14	T9b	11827352	yes
FTLDcTHPVEDGIMDAANFEQFLQER	26	P35268	60S ribosomal protein L22 OS=Homo sapiens OX=9606 GN=RPL22 PE=1 SV=2	3	1028.47	-1.66	2.952e-14	T4	8713308	yes
FWEVISDEHGIDPTGTYHGDSDLQLDR	27	P07437	Tubulin beta chain OS=Homo sapiens OX=9606 GN=TUBB PE=1 SV=2	3	1034.81	-1.78	2.954e-14	N5	5.85865e+06	yes
APEVNLNAPDVDVHGPDWNLK	21	Q09666	Neuroblast differentiation-associated protein AHNAK OS=Homo sapiens OX=9606 GN=AHNAK PE=1 SV=2	3	767.38	-2.41	2.958e-14	T11a	1.42474e+06	yes
GTVHFAVVITDGHVTGSPcGGIK	23	P12110	Collagen alpha-2(VI) chain OS=Homo sapiens OX=9606 GN=COL6A2 PE=1 SV=4	3	770.397	2.05	2.963e-14	T9b	5302804	yes
GFSGLQGPPGPPGSPGEQGPSGASGPAGPR	30	P02452	Collagen alpha-1(I) chain OS=Homo sapiens OX=9606 GN=COL1A1 PE=1 SV=6	3	886.431	2.7	2.965e-14	N6	143456656	yes
LESEETMVLEAHDAQGDVPVTVTVHDFPGK	30	P01024	Complement C3 OS=Homo sapiens OX=9606 GN=C3 PE=1 SV=2	4	813.392	-3.16	2.97e-14	N4	7.2994e+06	yes
VREEVVTVGNSVNEGLNQPTDDScFDPYTVSHYAVGDEWER	41	P02751	Fibronectin OS=Homo sapiens OX=9606 GN=FN1 PE=1 SV=5	4	1168.28	0.91	2.976e-14	T1		yes
cIALAQLLVEQNFPAIAIHR	20	Q13838	Spliceosome RNA helicase DDX39B OS=Homo sapiens OX=9606 GN=DDX39B PE=1 SV=1	3	759.757	1.67	2.982e-14	N1	1.36377e+06	yes
VVIHFTDGADGDLADLHR	18	P12111	Collagen alpha-3(VI) chain OS=Homo sapiens OX=9606 GN=COL6A3 PE=1 SV=5	3	650.994	0.06	2.99e-14	T6	4.34746e+06	yes
TPEVTcVVVDVSHEDPEVK	19	P01857	Immunoglobulin heavy constant gamma 1 OS=Homo sapiens OX=9606 GN=IGHG1 PE=1 SV=1	3	713.681	-0.05	3.004e-14	N10b	100423440	yes
LLGHWEEAAHDLALAcK	17	P50502	Hsc70-interacting protein OS=Homo sapiens OX=9606 GN=ST13 PE=1 SV=2	3	645.322	-3.13	3.007e-14	T5	7.18294e+06	yes
HVEMTSLcAHWQVHR	15	Q05707	Collagen alpha-1(XIV) chain OS=Homo sapiens OX=9606 GN=COL14A1 PE=1 SV=3	3	630.967	1.08	3.013e-14	T4	3677209	yes
TPEVTcVVVDVSHEDPEVK	19	P01857	Immunoglobulin heavy constant gamma 1 OS=Homo sapiens OX=9606 GN=IGHG1 PE=1 SV=1	3	713.68	-0.49	3.015e-14	N8b	64297696	yes
RTQTVcNFTDGALVQHQEWDGK	22	A8MUU1	Putative fatty acid-binding protein 5-like protein 3 OS=Homo sapiens OX=9606 GN=FABP5P3 PE=5 SV=1	3	864.069	-7.07	3.016e-14	N2	7.3651e+06	yes
VEIYHEGSWGTIcDDSWDLSDAHVVcR	27	Q86VB7	Scavenger receptor cysteine-rich type 1 protein M130 OS=Homo sapiens OX=9606 GN=CD163 PE=1 SV=2	3	1069.47	-0.3	3.022e-14	T9b	696332	yes
SPQETYDVYcYVDHLDGDVFHLTVPSK	27	P13611	Versican core protein OS=Homo sapiens OX=9606 GN=VCAN PE=1 SV=3	4	796.866	-4.6	3.026e-14	T1		yes
FVDGLmIHSGDPVNYYVDTAVR	22	P23396	40S ribosomal protein S3 OS=Homo sapiens OX=9606 GN=RPS3 PE=1 SV=2	3	828.735	2.17	3.035e-14	N2	1.37188e+06	yes
AVAFQNPQTHVIENLHAAAYR	21	P22695	Cytochrome b-c1 complex subunit 2, mitochondrial OS=Homo sapiens OX=9606 GN=UQCRC2 PE=1 SV=3	3	784.073	-0.81	3.035e-14	T5	4.29737e+06	yes
FLNEHPGGEEVLLEQAGVDASESFEDVGHSSDAR	34	O43169	Cytochrome b5 type B OS=Homo sapiens OX=9606 GN=CYB5B PE=1 SV=3	4	907.668	1.31	3.036e-14	T4	14408547	yes
FGGEHVPNSPFQVTALAGDQPSVQPPLR	28	P21333	Filamin-A OS=Homo sapiens OX=9606 GN=FLNA PE=1 SV=4	3	982.5	-2.12	3.039e-14	T10b	8878458	yes
DYALHWLVLGTHTSDEQNHLVVAR	24	Q16576	Histone-binding protein RBBP7 OS=Homo sapiens OX=9606 GN=RBBP7 PE=1 SV=1	4	694.357	2.57	3.046e-14	T8b	204305	yes
FWEVISDEHGIDPSGNYVGDSDLQLER	27	Q13509	Tubulin beta-3 chain OS=Homo sapiens OX=9606 GN=TUBB3 PE=1 SV=2	3	1026.48	-0.41	3.054e-14	T9a	2.412e+06	yes
GIVDQSQQAYQEAFEISK	18	P63104	14-3-3 protein zeta/delta OS=Homo sapiens OX=9606 GN=YWHAZ PE=1 SV=1	2	1021	-0.58	3.055e-14	T5	21632436	yes
FQSSHHPTDITSLDQYVER	19	P14625	Endoplasmin OS=Homo sapiens OX=9606 GN=HSP90B1 PE=1 SV=1	3	754.026	0.1	3.062e-14	T7	60621320	yes
TPEVTcVVVDVSHEDPEVK	19	P01857	Immunoglobulin heavy constant gamma 1 OS=Homo sapiens OX=9606 GN=IGHG1 PE=1 SV=1	3	713.681	0.67	3.066e-14	T9b	33512130	yes
IQcAAGYEQSEHNVcQDIDEcTAGTHNcR	29	Q12805	EGF-containing fibulin-like extracellular matrix protein 1 OS=Homo sapiens OX=9606 GN=EFEMP1 PE=1 SV=2	4	856.604	3.08	3.068e-14	N2	2.1619e+06	yes
YGVKPHDIFEANDLFENTNHTQVQSTLLALASMAK	35	P51911	Calponin-1 OS=Homo sapiens OX=9606 GN=CNN1 PE=1 SV=2	5	781.396	2.84	3.072e-14	N5		yes
FWEVISDEHGIDPAGGYVGDSALQLER	27	Q9BUF5	Tubulin beta-6 chain OS=Homo sapiens OX=9606 GN=TUBB6 PE=1 SV=1	3	987.473	-0.39	3.085e-14	N1	8.28141e+06	yes
GYQLSDVDGVTcEDIDEcALPTGGHIcSYR	30	P23142	Fibulin-1 OS=Homo sapiens OX=9606 GN=FBLN1 PE=1 SV=4	3	1129.82	-6.21	3.088e-14	N6	4.28841e+06	yes
THHQAVNFNIFEGMVcHGVPLVTISR	26	Q14117	Dihydropyrimidinase OS=Homo sapiens OX=9606 GN=DPYS PE=1 SV=1	4	741.623	-2.18	3.09e-14	T4	1332453	yes
LLSHcLLVTLAAHLPAEFTPAVHASLDK	28	P69905	Hemoglobin subunit alpha OS=Homo sapiens OX=9606 GN=HBA2 PE=1 SV=2	4	756.919	6.31	3.092e-14	N4	7507280	yes
AEIScTDNQDGTcSVSYLPVLPGDYSILVK	30	P21333	Filamin-A OS=Homo sapiens OX=9606 GN=FLNA PE=1 SV=4	3	1101.19	-1.88	3.097e-14	T2	5.5891e+06	yes
LHEEEIQELQAQIQEQHVQIDVDVSKPDLTAALR	34	P08670	Vimentin OS=Homo sapiens OX=9606 GN=VIM PE=1 SV=4	4	981.513	3.71	3.1e-14	T9a	324299	yes
GDIPDLSQAPSSLLDALEQHLASLEGK	27	Q13492	Phosphatidylinositol-binding clathrin assembly protein OS=Homo sapiens OX=9606 GN=PICALM PE=1 SV=2	3	935.487	5.3	3.102e-14	N11a	809920	yes
KPEPQVLAALLHALPLK	17	Q8TEX9	Importin-4 OS=Homo sapiens OX=9606 GN=IPO4 PE=1 SV=2	3	613.382	2.98	3.104e-14	T2	282172	yes
SLSSAINASTGNYLLESVNKLFGEK	25	P05120	Plasminogen activator inhibitor 2 OS=Homo sapiens OX=9606 GN=SERPINB2 PE=1 SV=2	3	881.459	-1.28	3.132e-14	T5	5139184	yes
FWEVISDEHGIDPTGTYHGDSDLQLDR	27	P07437	Tubulin beta chain OS=Homo sapiens OX=9606 GN=TUBB PE=1 SV=2	4	776.358	0.44	3.133e-14	T7	29519340	yes
GAQGPAGPAGPPGLIGEQGISGPR	24	P12111	Collagen alpha-3(VI) chain OS=Homo sapiens OX=9606 GN=COL6A3 PE=1 SV=5	3	714.378	4.04	3.136e-14	N6	9989994	yes
GSPGAQGPPGAPGPLGIAGITGAR	24	P02461	Collagen alpha-1(III) chain OS=Homo sapiens OX=9606 GN=COL3A1 PE=1 SV=4	3	686.037	1.1	3.136e-14	N6	53954428	yes
SAVTALWGKVNVDEVGGEALGR	22	P68871	Hemoglobin subunit beta OS=Homo sapiens OX=9606 GN=HBB PE=1 SV=2	3	743.392	-2.73	3.143e-14	N5	16200911	yes
LPEcEADDGcPKPPEIAHGYVEHSVR	26	P00738	Haptoglobin OS=Homo sapiens OX=9606 GN=HP PE=1 SV=1	4	741.342	-0.2	3.152e-14	T8a	4841344	yes
NAIHTFVQSGSHLAAR	16	P04040	Catalase OS=Homo sapiens OX=9606 GN=CAT PE=1 SV=3	3	570.301	1.11	3.157e-14	N9a	1.03453e+06	yes
LAEEEDLFDSAHPEEGDLDLASESTAHAQSSK	32	Q15424	Scaffold attachment factor B1 OS=Homo sapiens OX=9606 GN=SAFB PE=1 SV=4	4	857.891	4.75	3.173e-14	T1		no
LQGAHLTSILSHEEQMFVNR	20	P13611	Versican core protein OS=Homo sapiens OX=9606 GN=VCAN PE=1 SV=3	3	770.729	3.02	3.189e-14	T5	10232365	yes
LPVGSQcSVDLESASGEK	18	P24821	Tenascin OS=Homo sapiens OX=9606 GN=TNC PE=1 SV=3	2	931.943	-1.1	3.191e-14	T5	8509406	yes
VGNVQELSELSEQVLETLHDAMHETLcPGVTDAAK	35	P12111	Collagen alpha-3(VI) chain OS=Homo sapiens OX=9606 GN=COL6A3 PE=1 SV=5	4	955.964	-0.45	3.204e-14	N5	3.53592e+06	yes
KALTGHLEEVVLALLK	16	P04083	Annexin A1 OS=Homo sapiens OX=9606 GN=ANXA1 PE=1 SV=2	3	578.688	-1.8	3.218e-14	T8b	1.53195e+06	yes
STLINSLFLTDLYSPEYPGPSHR	23	Q16181	Septin-7 OS=Homo sapiens OX=9606 GN=SEPTIN7 PE=1 SV=2	3	869.773	-1.55	3.218e-14	T5	4.09147e+06	yes
SGDTLLLLHHGDFSAEEVFHR	21	Q9BTV4	Transmembrane protein 43 OS=Homo sapiens OX=9606 GN=TMEM43 PE=1 SV=1	4	595.797	-0.02	3.219e-14	T3	7927663	yes
TQSSASLAASYAAQQHPQAAASYR	24	Q96PK6	RNA-binding protein 14 OS=Homo sapiens OX=9606 GN=RBM14 PE=1 SV=2	3	822.4	1.93	3.226e-14	T5	2602048	yes
HEALLYTWLAEHKPLVLcGPPGSGK	25	Q14204	Cytoplasmic dynein 1 heavy chain 1 OS=Homo sapiens OX=9606 GN=DYNC1H1 PE=1 SV=5	4	694.115	-3.92	3.234e-14	T9b	582092	yes
KVLGAFSDGLAHLDNLK	17	P02042	Hemoglobin subunit delta OS=Homo sapiens OX=9606 GN=HBD PE=1 SV=2	3	600	0.52	3.234e-14	T1	117159008	no
SAGQGEVLVYVEDPAGHQEEAK	22	P21333	Filamin-A OS=Homo sapiens OX=9606 GN=FLNA PE=1 SV=4	3	771.704	-1.24	3.237e-14	N1	64280204	yes
FGGEHVPNSPFQVTALAGDQPSVQPPLR	28	P21333	Filamin-A OS=Homo sapiens OX=9606 GN=FLNA PE=1 SV=4	3	982.506	4.37	3.239e-14	T8b	10316199	yes
LSScDSFTSTINELNHcLSLR	21	P07814	Bifunctional glutamate/proline--tRNA ligase OS=Homo sapiens OX=9606 GN=EPRS1 PE=1 SV=5	3	818.717	-0.92	3.253e-14	T5	1.34462e+06	yes
YPALHKPENQDIDWGALEGETR	22	P13796	Plastin-2 OS=Homo sapiens OX=9606 GN=LCP1 PE=1 SV=6	3	847.081	2.87	3.283e-14	T7	2.19089e+06	yes
SLHDPDGLVATYISEVHEHDGHLYLGSFR	29	Q9HDC9	Adipocyte plasma membrane-associated protein OS=Homo sapiens OX=9606 GN=APMAP PE=1 SV=2	5	653.72	-0.7	3.291e-14	T5	7361985	yes
VAPEEHPVLLTEAPLNPKANR	21	P60709	Actin, cytoplasmic 1 OS=Homo sapiens OX=9606 GN=ACTB PE=1 SV=1	3	765.752	-1.79	3.299e-14	T3	48524508	yes
DSQVPGPIGcNcDPQGSVSSQcDAAGQcQcK	31	P98160	Basement membrane-specific heparan sulfate proteoglycan core protein OS=Homo sapiens OX=9606 GN=HSPG2 PE=1 SV=4	3	1123.12	-1.3	3.306e-14	T1	2.46807e+06	yes
SHVEDGDIAGAPASSPEAPPAEQDPVQLK	29	Q9P2E9	Ribosome-binding protein 1 OS=Homo sapiens OX=9606 GN=RRBP1 PE=1 SV=5	3	971.471	2.67	3.327e-14	T8b	2.34447e+06	yes
SGPFGQIFRPDNFVFGQSGAGNNWAK	26	Q13885	Tubulin beta-2A chain OS=Homo sapiens OX=9606 GN=TUBB2A PE=1 SV=1	3	933.451	-1.25	3.331e-14	T2	36346752	no
GVAALTSDPAVQAIVLDTASDVLDK	25	Q9Y490	Talin-1 OS=Homo sapiens OX=9606 GN=TLN1 PE=1 SV=3	3	823.779	6.26	3.335e-14	N9a	990138	yes
SGNTFRPEVHLLPPPSEELALNELVTLTcLAR	32	P01876	Immunoglobulin heavy constant alpha 1 OS=Homo sapiens OX=9606 GN=IGHA1 PE=1 SV=2	4	894.223	-0.46	3.349e-14	T4		no
VPSYTLILPSLELPVLHVPR	20	P04114	Apolipoprotein B-100 OS=Homo sapiens OX=9606 GN=APOB PE=1 SV=2	3	748.442	-2.06	3.367e-14	N7	2635374	yes
ESTVFEDLSDEAERDEYELLcPDNTR	26	P02788	Lactotransferrin OS=Homo sapiens OX=9606 GN=LTF PE=1 SV=6	3	1044.79	3.47	3.371e-14	T4	16113488	yes
EASAcPGHVEAAPETTAVSAETGPEVTDAAAR	32	Q8TDB4	Protein MGARP OS=Homo sapiens OX=9606 GN=MGARP PE=1 SV=1	3	1051.49	0.15	3.378e-14	T4	3.98421e+06	yes
KFEEFQTDMAAHEER	15	Q13813	Spectrin alpha chain, non-erythrocytic 1 OS=Homo sapiens OX=9606 GN=SPTAN1 PE=1 SV=3	3	623.279	-2.46	3.38e-14	T3	1.87536e+06	yes
HESENLYSIAcDKPQQVR	18	P12110	Collagen alpha-2(VI) chain OS=Homo sapiens OX=9606 GN=COL6A2 PE=1 SV=4	3	725.35	2.27	3.388e-14	T10a	38967868	yes
LLQDEFPGIPSPLDAAVEcHR	21	P02790	Hemopexin OS=Homo sapiens OX=9606 GN=HPX PE=1 SV=2	3	788.726	-0.16	3.392e-14	N2	25933168	yes
MQYAPNTQVEILPQGHESPIFK	22	P40121	Macrophage-capping protein OS=Homo sapiens OX=9606 GN=CAPG PE=1 SV=2	3	843.096	3.26	3.395e-14	T8b	3187971	yes
EGSGIGAIDSNLDWSHNFTNMLGYTDHQFTELTR	34	O75390	Citrate synthase, mitochondrial OS=Homo sapiens OX=9606 GN=CS PE=1 SV=2	4	957.436	-4.28	3.403e-14	N4		yes
ILGGVISAISEAAAQYNPEPPPPR	24	P04632	Calpain small subunit 1 OS=Homo sapiens OX=9606 GN=CAPNS1 PE=1 SV=1	3	816.435	-0.61	3.408e-14	T8b	4.78661e+06	yes
LSGVQDGHQDISLLYTEPGAGQTHTAASFR	30	P39060	Collagen alpha-1(XVIII) chain OS=Homo sapiens OX=9606 GN=COL18A1 PE=1 SV=5	3	1052.85	-1.08	3.42e-14	N5	967867	yes
ELQAQLQEQQVQVEmDmSKPDLTAALR	27	P17661	Desmin OS=Homo sapiens OX=9606 GN=DES PE=1 SV=3	3	1044.52	0.19	3.432e-14	N5	9967023	yes
RPLIDQVVQTALSETQDPEEVSVTVK	26	Q00610	Clathrin heavy chain 1 OS=Homo sapiens OX=9606 GN=CLTC PE=1 SV=5	3	961.182	5.54	3.435e-14	N2	2.0076e+06	yes
GFNcESKPEAEETcFDKYTGNTYR	24	P02751	Fibronectin OS=Homo sapiens OX=9606 GN=FN1 PE=1 SV=5	3	968.412	-0.97	3.439e-14	T8b	3247913	yes
TPGAAANLELIFVGPQHAGNYR	22	P04217	Alpha-1B-glycoprotein OS=Homo sapiens OX=9606 GN=A1BG PE=1 SV=4	3	766.068	3.34	3.442e-14	T9a	2.90348e+06	yes
LLGHWEEAAHDLALAcK	17	P50502	Hsc70-interacting protein OS=Homo sapiens OX=9606 GN=ST13 PE=1 SV=2	3	645.325	0.15	3.442e-14	T10b	2206866	yes
FQSSHHPTDITSLDQYVER	19	P14625	Endoplasmin OS=Homo sapiens OX=9606 GN=HSP90B1 PE=1 SV=1	3	754.029	3.73	3.447e-14	T2	57717400	yes
GVPGPPGAVGPAGKDGEAGAQGPPGPAGPAGER	33	P02452	Collagen alpha-1(I) chain OS=Homo sapiens OX=9606 GN=COL1A1 PE=1 SV=6	3	944.806	0.52	3.453e-14	N10a	10145683	yes
FHVNLLcGEEQGSDAALHFNPR	22	P47929	Galectin-7 OS=Homo sapiens OX=9606 GN=LGALS7B PE=1 SV=2	3	837.731	-1.99	3.453e-14	N2	89744112	yes
KIEPLEVALGHLAK	14	Q8WZ42	Titin OS=Homo sapiens OX=9606 GN=TTN PE=1 SV=4	3	506.64	0.57	3.464e-14	N3	25893300	yes
VADALTNAVAHVDDmPNALSALSDLHAHK	29	P69905	Hemoglobin subunit alpha OS=Homo sapiens OX=9606 GN=HBA2 PE=1 SV=2	4	753.876	-0.43	3.464e-14	T1	43887960	yes
KDDMEELASYPLDQHLIQLGR	21	A8TX70	Collagen alpha-5(VI) chain OS=Homo sapiens OX=9606 GN=COL6A5 PE=1 SV=1	3	824.417	4.94	3.466e-14	T4	2.85095e+06	yes
TPEVTcVVVDVSHEDPEVQFK	21	P01860	Immunoglobulin heavy constant gamma 3 OS=Homo sapiens OX=9606 GN=IGHG3 PE=1 SV=2	3	805.397	8.51	3.469e-14	N7	17542134	yes
SHVEDGDIAGAPASSPEAPPAEQDPVQLK	29	Q9P2E9	Ribosome-binding protein 1 OS=Homo sapiens OX=9606 GN=RRBP1 PE=1 SV=5	3	971.47	1.67	3.471e-14	T10a	3.36328e+06	yes
GYDYGPHFQGILEASLEGDSGR	22	P49327	Fatty acid synthase OS=Homo sapiens OX=9606 GN=FASN PE=1 SV=3	3	790.038	6.66	3.495e-14	N4	20444498	yes
SIVDYKPNLDLLEQQHQLIQEALIFDNK	28	O43707	Alpha-actinin-4 OS=Homo sapiens OX=9606 GN=ACTN4 PE=1 SV=2	4	831.947	5.56	3.499e-14	T4	9794076	yes
VVIHFTDGADGDLADLHR	18	P12111	Collagen alpha-3(VI) chain OS=Homo sapiens OX=9606 GN=COL6A3 PE=1 SV=5	4	488.498	2.25	3.512e-14	T6	11446146	yes
HSSVYPTQEELEAVQNMVSHTER	23	Q12906	Interleukin enhancer-binding factor 3 OS=Homo sapiens OX=9606 GN=ILF3 PE=1 SV=3	3	891.089	4.09	3.513e-14	N2	3945019	yes
GVGAAATAVTQALNELLQHVKAHATGAGPAGR	32	Q9Y490	Talin-1 OS=Homo sapiens OX=9606 GN=TLN1 PE=1 SV=3	4	760.162	-1.54	3.521e-14	N1	859076	yes
IAAAGLDVTSPEPLPTNHPLLTLK	24	Q9UBQ7	Glyoxylate reductase/hydroxypyruvate reductase OS=Homo sapiens OX=9606 GN=GRHPR PE=1 SV=1	3	823.461	-2.73	3.536e-14	N4	6.21578e+06	yes
FHDFLGDSWGILFSHPR	17	P30041	Peroxiredoxin-6 OS=Homo sapiens OX=9606 GN=PRDX6 PE=1 SV=3	3	677.665	-3.11	3.541e-14	T3	2.43809e+06	yes
GPEEEHLGILGPVIWAEVGDTIR	23	P00450	Ceruloplasmin OS=Homo sapiens OX=9606 GN=CP PE=1 SV=1	3	829.769	2.36	3.559e-14	T11a	1.42511e+06	yes
ELASQPDVDGFLVGGASLKPEFVDIINAK	29	P60174	Triosephosphate isomerase OS=Homo sapiens OX=9606 GN=TPI1 PE=1 SV=4	3	1010.53	-0.6	3.585e-14	T5	28825828	yes
KEPEAFDWSPVVTYVcDLEGNR	22	P40261	Nicotinamide N-methyltransferase OS=Homo sapiens OX=9606 GN=NNMT PE=1 SV=1	3	871.074	-2.56	3.599e-14	T4	12745550	yes
ALAPTWEQLALGLEHSETVK	20	Q8NBS9	Thioredoxin domain-containing protein 5 OS=Homo sapiens OX=9606 GN=TXNDC5 PE=1 SV=2	3	731.725	2.73	3.606e-14	N10b	5821572	yes
VDGAEWGVDLPSVEAQLGSHR	21	Q15149	Plectin OS=Homo sapiens OX=9606 GN=PLEC PE=1 SV=3	3	741.367	1.35	3.615e-14	T8b	2972945	yes
GPPQEEEEEEDEEEEATKEDAEAPGIR	27	P51858	Hepatoma-derived growth factor OS=Homo sapiens OX=9606 GN=HDGF PE=1 SV=1	3	1014.77	3.63	3.637e-14	T5	8482893	yes
GVAALTSDPAVQAIVLDTASDVLDK	25	Q9Y490	Talin-1 OS=Homo sapiens OX=9606 GN=TLN1 PE=1 SV=3	3	823.782	9.64	3.646e-14	T9b	1.43327e+06	yes
VEQIAAIAQELNELDYYDSHNVNTR	25	O43707	Alpha-actinin-4 OS=Homo sapiens OX=9606 GN=ACTN4 PE=1 SV=2	3	969.14	2.7	3.65e-14	T5	5074625	yes
FHDFLGDSWGILFSHPR	17	P30041	Peroxiredoxin-6 OS=Homo sapiens OX=9606 GN=PRDX6 PE=1 SV=3	3	677.669	3.32	3.655e-14	N4	49680836	yes
TPEVTcVVVDVSHEDPEVK	19	P01857	Immunoglobulin heavy constant gamma 1 OS=Homo sapiens OX=9606 GN=IGHG1 PE=1 SV=1	3	713.683	2.63	3.657e-14	T8b	48966660	yes
DGFIDKEDLHDMLASLGK	18	P24844	Myosin regulatory light polypeptide 9 OS=Homo sapiens OX=9606 GN=MYL9 PE=1 SV=4	3	668.663	0.19	3.683e-14	T7	9263777	no
TEAEIAHIALETLEGHQR	18	O75955	Flotillin-1 OS=Homo sapiens OX=9606 GN=FLOT1 PE=1 SV=3	3	673.349	1.33	3.686e-14	T2	1.85616e+06	yes
NFPPSQDASGDLYTTSSQLTLPATQcLAGK	30	P01876	Immunoglobulin heavy constant alpha 1 OS=Homo sapiens OX=9606 GN=IGHA1 PE=1 SV=2	3	1056.85	3.18	3.699e-14	T4	20543332	yes
FLNEHPGGEEVLLEQAGVDASESFEDVGHSSDAR	34	O43169	Cytochrome b5 type B OS=Homo sapiens OX=9606 GN=CYB5B PE=1 SV=3	4	907.667	-0.68	3.713e-14	N4	5053777	yes
AWGHPcEMcPAQPHPcR	17	P35555	Fibrillin-1 OS=Homo sapiens OX=9606 GN=FBN1 PE=1 SV=4	3	697.623	-0.55	3.726e-14	N4	20192546	yes
KPVILEVTPGGFDQINPATNR	21	O75165	DnaJ homolog subfamily C member 13 OS=Homo sapiens OX=9606 GN=DNAJC13 PE=1 SV=5	3	756.077	-1.17	3.732e-14	T1	5.75453e+06	yes
KLDSLTTSFGFPVGAATLVDEVGVDVAK	28	P40939	Trifunctional enzyme subunit alpha, mitochondrial OS=Homo sapiens OX=9606 GN=HADHA PE=1 SV=2	3	946.17	-1.12	3.734e-14	N4	8977887	yes
LLSHcLLVTLAAHLPAEFTPAVHASLDK	28	P69905	Hemoglobin subunit alpha OS=Homo sapiens OX=9606 GN=HBA2 PE=1 SV=2	4	756.915	1.1	3.741e-14	N11a	2.21872e+06	yes
GTVHFAVVITDGHVTGSPcGGIK	23	P12110	Collagen alpha-2(VI) chain OS=Homo sapiens OX=9606 GN=COL6A2 PE=1 SV=4	3	770.396	1.24	3.757e-14	N10b	14781090	yes
KGDTFScMVGHEALPLAFTQK	21	P01876	Immunoglobulin heavy constant alpha 1 OS=Homo sapiens OX=9606 GN=IGHA1 PE=1 SV=2	3	779.715	-2.87	3.759e-14	N9a	11618985	yes
VADALTNAVAHVDDmPNALSALSDLHAHK	29	P69905	Hemoglobin subunit alpha OS=Homo sapiens OX=9606 GN=HBA2 PE=1 SV=2	4	753.881	5.66	3.761e-14	T1	628726336	yes
FHDFLGDSWGILFSHPR	17	P30041	Peroxiredoxin-6 OS=Homo sapiens OX=9606 GN=PRDX6 PE=1 SV=3	3	677.667	0.22	3.765e-14	N1	1.54017e+06	yes
GTVHFAVVITDGHVTGSPcGGIK	23	P12110	Collagen alpha-2(VI) chain OS=Homo sapiens OX=9606 GN=COL6A2 PE=1 SV=4	3	770.397	2.04	3.768e-14	N1	7625795	yes
AcEDIDEcSLPNIcVFGTcHNLPGLFR	27	P35555	Fibrillin-1 OS=Homo sapiens OX=9606 GN=FBN1 PE=1 SV=4	3	1065.48	4.92	3.771e-14	N6		yes
KFDVNTSAVQVLIEHIGNLDR	21	Q00610	Clathrin heavy chain 1 OS=Homo sapiens OX=9606 GN=CLTC PE=1 SV=5	3	790.091	-1.64	3.771e-14	N8a	9360907	yes
KLEEIIHQITNVEALIAR	18	Q15042	Rab3 GTPase-activating protein catalytic subunit OS=Homo sapiens OX=9606 GN=RAB3GAP1 PE=1 SV=3	3	697.403	-0.56	3.773e-14	T8b	177104	yes
ALGLGVEQLPVVFEDVVLHQATILPK	26	P49327	Fatty acid synthase OS=Homo sapiens OX=9606 GN=FASN PE=1 SV=3	3	929.204	3.82	3.795e-14	T10b		yes
TPEVTcVVVDVSHEDPEVK	19	P01857	Immunoglobulin heavy constant gamma 1 OS=Homo sapiens OX=9606 GN=IGHG1 PE=1 SV=1	3	713.681	0.25	3.798e-14	T8a	90688088	yes
KGDTFScMVGHEALPLAFTQK	21	P01876	Immunoglobulin heavy constant alpha 1 OS=Homo sapiens OX=9606 GN=IGHA1 PE=1 SV=2	3	779.719	2.74	3.798e-14	T5	7.12554e+06	yes
NHLVEIPPNLPSSLVELR	18	P21810	Biglycan OS=Homo sapiens OX=9606 GN=BGN PE=1 SV=2	3	676.379	-2.58	3.8e-14	N9b	875932	yes
EETVLATVQALQTASHLSQQADLR	24	P04844	Dolichyl-diphosphooligosaccharide--protein glycosyltransferase subunit 2 OS=Homo sapiens OX=9606 GN=RPN2 PE=1 SV=3	3	870.458	2.44	3.821e-14	N2	4.29915e+06	yes
EGYcFTEVLQNMcQIGSSNR	20	P35555	Fibrillin-1 OS=Homo sapiens OX=9606 GN=FBN1 PE=1 SV=4	3	798.35	1.24	3.84e-14	N4	19323568	yes
GTVHFAVVITDGHVTGSPcGGIK	23	P12110	Collagen alpha-2(VI) chain OS=Homo sapiens OX=9606 GN=COL6A2 PE=1 SV=4	3	770.396	1.69	3.84e-14	T8b	6031843	yes
VSFSYAGLSGDDPDLGPAHVVTVIAR	26	Q9BTV4	Transmembrane protein 43 OS=Homo sapiens OX=9606 GN=TMEM43 PE=1 SV=1	3	881.788	3.47	3.842e-14	T9b	4.61219e+06	yes
KDDPVTNLNNAFEVAEK	17	O43707	Alpha-actinin-4 OS=Homo sapiens OX=9606 GN=ACTN4 PE=1 SV=2	2	952.474	0.45	3.845e-14	N4	2.30368e+06	yes
KQELEEILHDLESR	14	P35580	Myosin-10 OS=Homo sapiens OX=9606 GN=MYH10 PE=1 SV=3	3	580.302	-2.82	3.852e-14	T11a	4277659	yes
LVSNHSLHETSSVFVDSLTK	20	P21333	Filamin-A OS=Homo sapiens OX=9606 GN=FLNA PE=1 SV=4	3	734.049	3.77	3.87e-14	T8b	6.36408e+06	yes
FVDGLmIHSGDPVNYYVDTAVR	22	P23396	40S ribosomal protein S3 OS=Homo sapiens OX=9606 GN=RPS3 PE=1 SV=2	3	828.732	-2.14	3.873e-14	T1	4.03706e+06	yes
LEIGQDLIQVAVAQYADTVRPEFYFNTHPTK	31	P12111	Collagen alpha-3(VI) chain OS=Homo sapiens OX=9606 GN=COL6A3 PE=1 SV=5	4	891.711	1.57	3.874e-14	N3	5877024	yes
NTQAILKDTQLHLDDALR	18	P12882	Myosin-1 OS=Homo sapiens OX=9606 GN=MYH1 PE=1 SV=3	3	689.04	0.41	3.882e-14	T6	16595286	yes
LLSHcLLVTLAAHLPAEFTPAVHASLDK	28	P69905	Hemoglobin subunit alpha OS=Homo sapiens OX=9606 GN=HBA2 PE=1 SV=2	4	756.914	-0.19	3.898e-14	T9a	22042262	yes
EVDPLVYNMSHEDPGNVSYSEIGGLSEQIR	30	P62333	26S proteasome regulatory subunit 10B OS=Homo sapiens OX=9606 GN=PSMC6 PE=1 SV=1	3	1112.19	-1.3	3.929e-14	T5		yes
GPPQEEEEEEDEEEEATKEDAEAPGIR	27	P51858	Hepatoma-derived growth factor OS=Homo sapiens OX=9606 GN=HDGF PE=1 SV=1	3	1014.77	0.32	3.932e-14	N5	3557278	yes
VEIYHEGSWGTIcDDSWDLSDAHVVcR	27	Q86VB7	Scavenger receptor cysteine-rich type 1 protein M130 OS=Homo sapiens OX=9606 GN=CD163 PE=1 SV=2	4	802.353	-1.41	3.938e-14	T10b	700311	yes
ccVEcPPcPAPPVAGPSVFLFPPKPK	26	P01859	Immunoglobulin heavy constant gamma 2 OS=Homo sapiens OX=9606 GN=IGHG2 PE=1 SV=2	3	970.139	0.06	3.941e-14	N7	6.15925e+06	yes
cScHGHSEAcEPETGAcQGcQHHTEGPR	28	P98160	Basement membrane-specific heparan sulfate proteoglycan core protein OS=Homo sapiens OX=9606 GN=HSPG2 PE=1 SV=4	5	648.051	1.25	3.942e-14	T1		yes
EAAEAIEAEGATAPLTELLHSR	22	P35222	Catenin beta-1 OS=Homo sapiens OX=9606 GN=CTNNB1 PE=1 SV=1	3	760.392	3.97	3.952e-14	T2	7608431	yes
TPEVTcVVVDVSHEDPEVK	19	P01857	Immunoglobulin heavy constant gamma 1 OS=Homo sapiens OX=9606 GN=IGHG1 PE=1 SV=1	3	713.681	0.92	3.955e-14	N10b	100423440	yes
GPEGPQGPPGHQGPPGPDEcEILDIImK	28	P12109	Collagen alpha-1(VI) chain OS=Homo sapiens OX=9606 GN=COL6A1 PE=1 SV=3	3	980.131	2.75	3.958e-14	N11a	937745	yes
AEGSDVANAVLDGADcIMLSGETAK	25	P14618	Pyruvate kinase PKM OS=Homo sapiens OX=9606 GN=PKM PE=1 SV=4	3	832.052	-0.31	3.964e-14	T5	21277172	yes
HEAFESDLAAHQDR	14	P12814	Alpha-actinin-1 OS=Homo sapiens OX=9606 GN=ACTN1 PE=1 SV=2	3	542.582	1.35	3.984e-14	T1	22017886	no
TPEVTcVVVDVSHEDPEVK	19	P01857	Immunoglobulin heavy constant gamma 1 OS=Homo sapiens OX=9606 GN=IGHG1 PE=1 SV=1	3	713.681	0.67	3.989e-14	N9a	96456848	yes
VADALTNAVAHVDDMPNALSALSDLHAHK	29	P69905	Hemoglobin subunit alpha OS=Homo sapiens OX=9606 GN=HBA2 PE=1 SV=2	4	749.878	0.27	3.991e-14	T3	33632324	yes
VEQIAAIAQELNELDYHDAVNVNDR	25	P35609	Alpha-actinin-2 OS=Homo sapiens OX=9606 GN=ACTN2 PE=1 SV=1	3	947.135	1.8	4.013e-14	T6	19968540	yes
VETGVLKPGmVVTFAPVNVTTEVK	24	P68104	Elongation factor 1-alpha 1 OS=Homo sapiens OX=9606 GN=EEF1A1 PE=1 SV=1	3	844.465	0.76	4.017e-14	T7	10103397	yes
YYSSEYHYVGGFYGGcNEALMK	22	P53634	Dipeptidyl peptidase 1 OS=Homo sapiens OX=9606 GN=CTSC PE=1 SV=2	3	865.703	-0.59	4.018e-14	T5	6774683	yes
HESENLYSIAcDKPQQVR	18	P12110	Collagen alpha-2(VI) chain OS=Homo sapiens OX=9606 GN=COL6A2 PE=1 SV=4	3	725.346	-2.62	4.019e-14	N1	28220126	yes
cIALAQLLVEQNFPAIAIHR	20	Q13838	Spliceosome RNA helicase DDX39B OS=Homo sapiens OX=9606 GN=DDX39B PE=1 SV=1	3	759.756	0.13	4.023e-14	N4	1.54006e+06	yes
KVLGAFSDGLAHLDNLK	17	P02042	Hemoglobin subunit delta OS=Homo sapiens OX=9606 GN=HBD PE=1 SV=2	3	600.002	3.03	4.025e-14	N4	46990120	no
AFLGALLDHFEITPEPETSVTGDR	24	A6NMZ7	Collagen alpha-6(VI) chain OS=Homo sapiens OX=9606 GN=COL6A6 PE=1 SV=2	3	872.441	3.38	4.027e-14	T9b	1916789	yes
KGDTFScMVGHEALPLAFTQK	21	P01876	Immunoglobulin heavy constant alpha 1 OS=Homo sapiens OX=9606 GN=IGHA1 PE=1 SV=2	3	779.718	0.98	4.031e-14	T1	9682123	yes
VLHEAEGHIVTcETNTGEVYR	21	P62318	Small nuclear ribonucleoprotein Sm D3 OS=Homo sapiens OX=9606 GN=SNRPD3 PE=1 SV=1	3	805.384	-1.88	4.047e-14	T2	4.4634e+06	yes
HIVLKPPTIVTQVIEVNK	18	P12111	Collagen alpha-3(VI) chain OS=Homo sapiens OX=9606 GN=COL6A3 PE=1 SV=5	3	676.744	-2.61	4.051e-14	N1	3283569	yes
LWLDNTENDLNQGDDHGFSPLHWAcR	26	Q13418	Integrin-linked protein kinase OS=Homo sapiens OX=9606 GN=ILK PE=1 SV=2	4	778.35	-1.31	4.054e-14	N1	2888763	yes
WSGPLSLQEVDEQPQHPLHVTYAGAAVDELGK	32	P30086	Phosphatidylethanolamine-binding protein 1 OS=Homo sapiens OX=9606 GN=PEBP1 PE=1 SV=3	4	868.681	-4.29	4.061e-14	T11a	1.40635e+06	yes
DVVFNYLHATAFQGTPLAQAVEGPSENVR	29	P31930	Cytochrome b-c1 complex subunit 1, mitochondrial OS=Homo sapiens OX=9606 GN=UQCRC1 PE=1 SV=3	3	1044.2	4.43	4.064e-14	T1	1.86024e+06	yes
KVLGAFSDGLAHLDNLK	17	P02042	Hemoglobin subunit delta OS=Homo sapiens OX=9606 GN=HBD PE=1 SV=2	3	600.001	2.3	4.066e-14	T4	4901376	no
GTVHFAVVITDGHVTGSPcGGIK	23	P12110	Collagen alpha-2(VI) chain OS=Homo sapiens OX=9606 GN=COL6A2 PE=1 SV=4	3	770.398	3.48	4.07e-14	N8a	3.51196e+06	yes
VDTVNHLADELINSGHSDAATIAEWK	26	Q01082	Spectrin beta chain, non-erythrocytic 1 OS=Homo sapiens OX=9606 GN=SPTBN1 PE=1 SV=2	3	936.132	6.27	4.088e-14	N10a	285017	yes
GGNTLTGLALNYIFENSFKPEAGSR	25	Q05707	Collagen alpha-1(XIV) chain OS=Homo sapiens OX=9606 GN=COL14A1 PE=1 SV=3	3	886.117	-0.22	4.102e-14	N7	4227122	yes
HQILEQAVEDYAETVHQLSK	20	Q01082	Spectrin beta chain, non-erythrocytic 1 OS=Homo sapiens OX=9606 GN=SPTBN1 PE=1 SV=2	3	780.065	5.21	4.111e-14	N9a	583267	yes
VLRPQVTAVAQQNQGEVPEPQDMK	24	Q14204	Cytoplasmic dynein 1 heavy chain 1 OS=Homo sapiens OX=9606 GN=DYNC1H1 PE=1 SV=5	3	888.125	-0.32	4.119e-14	T5	2.30219e+06	yes
KALQEAHQQALDDLQAEEDKVNTLTK	26	P12883	Myosin-7 OS=Homo sapiens OX=9606 GN=MYH7 PE=1 SV=5	4	734.883	4.91	4.124e-14	N3		yes
GFSGLQGPPGPPGSPGEQGPSGASGPAGPR	30	P02452	Collagen alpha-1(I) chain OS=Homo sapiens OX=9606 GN=COL1A1 PE=1 SV=6	3	886.431	3.2	4.139e-14	N3	12247102	yes
GVVGPGPAAIAALGGGGAGPPVVGGGGGR	29	P22059	Oxysterol-binding protein 1 OS=Homo sapiens OX=9606 GN=OSBP PE=1 SV=1	3	761.417	-0.33	4.149e-14	T3	2.80283e+06	yes
cPETLFQPSFIGMESAGIHETTYNSIMKcDIDIR	34	P62736	Actin, aortic smooth muscle OS=Homo sapiens OX=9606 GN=ACTA2 PE=1 SV=1	4	990.961	-1.19	4.161e-14	N3		no
HYAHTDcPGHADYVK	15	P49411	Elongation factor Tu, mitochondrial OS=Homo sapiens OX=9606 GN=TUFM PE=1 SV=3	3	590.927	0.28	4.192e-14	T8a		yes
VLYLGAASGTTVSHVSDIVGPDGLVYAVEFSHR	33	P22087	rRNA 2'-O-methyltransferase fibrillarin OS=Homo sapiens OX=9606 GN=FBL PE=1 SV=2	4	854.949	7.49	4.197e-14	T4	3.95413e+06	yes
EVEAVIPDHcIFASNTSALPISEIAAVSK	29	P40939	Trifunctional enzyme subunit alpha, mitochondrial OS=Homo sapiens OX=9606 GN=HADHA PE=1 SV=2	3	1023.53	9.04	4.201e-14	N5	5.05804e+06	yes
HLHFVDVDDLHIIVQELR	18	Q6PCB0	von Willebrand factor A domain-containing protein 1 OS=Homo sapiens OX=9606 GN=VWA1 PE=1 SV=1	3	733.396	0.79	4.205e-14	N1	2.05985e+06	yes
FQPGETLTEILETPATSEQEAEHQR	25	P46940	Ras GTPase-activating-like protein IQGAP1 OS=Homo sapiens OX=9606 GN=IQGAP1 PE=1 SV=1	3	947.788	-1.4	4.211e-14	N5	33989292	yes
GNFGGSFAGSFGGAGGHAPGVAR	23	P52272	Heterogeneous nuclear ribonucleoprotein M OS=Homo sapiens OX=9606 GN=HNRNPM PE=1 SV=3	3	678.989	-0.17	4.212e-14	T10a	1.72486e+06	yes
TPEVTcVVVDVSHEDPEVK	19	P01857	Immunoglobulin heavy constant gamma 1 OS=Homo sapiens OX=9606 GN=IGHG1 PE=1 SV=1	3	713.68	-0.32	4.213e-14	N5	43056852	yes
VGQSMNMGSDFDVFAHITNNTAEEYVcR	28	P21980	Protein-glutamine gamma-glutamyltransferase 2 OS=Homo sapiens OX=9606 GN=TGM2 PE=1 SV=2	3	1064.79	-6.18	4.238e-14	T4	2.22639e+06	yes
HQGVMVGMGQKDSYVGDEAQSK	22	P60709	Actin, cytoplasmic 1 OS=Homo sapiens OX=9606 GN=ACTB PE=1 SV=1	3	784.364	1.25	4.249e-14	T1	3.79332e+06	no
ELQAQLQEQQVQVEMDmSKPDLTAALR	27	P17661	Desmin OS=Homo sapiens OX=9606 GN=DES PE=1 SV=3	3	1039.19	4.28	4.264e-14	N1	15798344	yes
SGPFGQIFRPDNFVFGQSGAGNNWAK	26	Q13885	Tubulin beta-2A chain OS=Homo sapiens OX=9606 GN=TUBB2A PE=1 SV=1	3	933.458	5.42	4.266e-14	T10b	18747154	no
TPEVTcVVVDVSHEDPEVQFK	21	P01860	Immunoglobulin heavy constant gamma 3 OS=Homo sapiens OX=9606 GN=IGHG3 PE=1 SV=2	3	805.397	9.46	4.275e-14	N9a	6.58341e+06	yes
KAEEEHLGILGPQLHADVGDK	21	P00450	Ceruloplasmin OS=Homo sapiens OX=9606 GN=CP PE=1 SV=1	3	752.727	1.57	4.295e-14	T10a	734904	yes
TDPHLcDFLETHFLDEEVK	19	P02792	Ferritin light chain OS=Homo sapiens OX=9606 GN=FTL PE=1 SV=2	3	782.368	5.72	4.297e-14	N10a	14090377	yes
ISSIQSIVPALEIANAHR	18	P10809	60 kDa heat shock protein, mitochondrial OS=Homo sapiens OX=9606 GN=HSPD1 PE=1 SV=2	3	640.361	-1.51	4.303e-14	T4	83967752	yes
EVGTPHGIILDSVDAAFIcPGSSR	24	P02790	Hemopexin OS=Homo sapiens OX=9606 GN=HPX PE=1 SV=2	3	833.416	-0.83	4.337e-14	N9a	27464000	yes
SGDAAIVDmVPGKPMcVESFSDYPPLGR	28	P68104	Elongation factor 1-alpha 1 OS=Homo sapiens OX=9606 GN=EEF1A1 PE=1 SV=1	3	1004.47	-2.17	4.365e-14	T5	1.28092e+06	yes
KYTLPPGVDPTQVSSSLSPEGTLTVEAPmPK	31	P04792	Heat shock protein beta-1 OS=Homo sapiens OX=9606 GN=HSPB1 PE=1 SV=2	3	1081.56	4.31	4.375e-14	T5	6.70379e+06	yes
NHLVEIPPNLPSSLVELR	18	P21810	Biglycan OS=Homo sapiens OX=9606 GN=BGN PE=1 SV=2	3	676.378	-4	4.387e-14	N9b	875932	yes
YPPPAVESDAADIVFLIDSSEGVRPDGFAHIR	32	P12111	Collagen alpha-3(VI) chain OS=Homo sapiens OX=9606 GN=COL6A3 PE=1 SV=5	4	860.937	3.66	4.397e-14	T10b	10330314	yes
KVLGAFSDGLAHLDNLK	17	P02042	Hemoglobin subunit delta OS=Homo sapiens OX=9606 GN=HBD PE=1 SV=2	3	600.001	1.08	4.403e-14	N7	6798412	no
GTVHFAVVITDGHVTGSPcGGIK	23	P12110	Collagen alpha-2(VI) chain OS=Homo sapiens OX=9606 GN=COL6A2 PE=1 SV=4	3	770.395	-0.41	4.41e-14	N4	9150893	yes
FSFSGNTLVSSSADPEGHFETPIWIER	27	Q14697	Neutral alpha-glucosidase AB OS=Homo sapiens OX=9606 GN=GANAB PE=1 SV=3	3	1004.15	2.81	4.423e-14	T3	8386459	yes
APEVNLNAPDVDVHGPDWNLK	21	Q09666	Neuroblast differentiation-associated protein AHNAK OS=Homo sapiens OX=9606 GN=AHNAK PE=1 SV=2	3	767.383	1.63	4.427e-14	N5	6.89476e+06	yes
GTVHFAVVITDGHVTGSPcGGIK	23	P12110	Collagen alpha-2(VI) chain OS=Homo sapiens OX=9606 GN=COL6A2 PE=1 SV=4	3	770.394	-1.02	4.453e-14	N9a	9344115	yes
LHHVSSLAWLDEHTLVTTSHDASVK	25	O75083	WD repeat-containing protein 1 OS=Homo sapiens OX=9606 GN=WDR1 PE=1 SV=4	4	696.607	-2.37	4.477e-14	T2	6539725	yes
VGPEPTTDcFVAVMHGDTEGTVPGNALVVDPDKPFR	36	Q9NZN4	EH domain-containing protein 2 OS=Homo sapiens OX=9606 GN=EHD2 PE=1 SV=2	4	956.965	2.83	4.497e-14	N4	8685150	yes
KDLYANNVLSGGTTmYPGIADR	22	P62736	Actin, aortic smooth muscle OS=Homo sapiens OX=9606 GN=ACTA2 PE=1 SV=1	3	791.391	1.95	4.499e-14	N1	102968856	yes
GFSLDQTGSScEDVDEcEGNHR	22	P35555	Fibrillin-1 OS=Homo sapiens OX=9606 GN=FBN1 PE=1 SV=4	3	833.666	1.48	4.504e-14	T9b	18579590	yes
HVLFGTVGVPEHTYR	15	P04216	Thy-1 membrane glycoprotein OS=Homo sapiens OX=9606 GN=THY1 PE=1 SV=2	3	571.303	1.34	4.506e-14	N1	20251748	yes
DFSALESQLQDTQELLQEENR	21	P35579	Myosin-9 OS=Homo sapiens OX=9606 GN=MYH9 PE=1 SV=4	3	831.731	1.66	4.518e-14	N5	18236750	yes
HEAFESDLAAHQDR	14	P12814	Alpha-actinin-1 OS=Homo sapiens OX=9606 GN=ACTN1 PE=1 SV=2	3	542.582	1.18	4.543e-14	N2	7.63994e+06	no
ARPEFTLPVHFYGHVEHTSQGAK	23	P11217	Glycogen phosphorylase, muscle form OS=Homo sapiens OX=9606 GN=PYGM PE=1 SV=6	4	652.833	1.61	4.563e-14	N3	5474932	yes
TPEcPSHTQPLGVYLLTPAVQDLWLR	26	P01880	Immunoglobulin heavy constant delta OS=Homo sapiens OX=9606 GN=IGHD PE=1 SV=3	3	997.854	2.41	4.576e-14	T4	9481476	yes
HGGEDYVFSLLTGYcEPPTGVSLR	24	P08574	Cytochrome c1, heme protein, mitochondrial OS=Homo sapiens OX=9606 GN=CYC1 PE=1 SV=3	3	885.424	0.99	4.58e-14	N5	1.74907e+06	yes
TATSLAEGLSLVVSPDSIHSVAPENEGR	28	Q9BTV4	Transmembrane protein 43 OS=Homo sapiens OX=9606 GN=TMEM43 PE=1 SV=1	3	946.147	-2.12	4.583e-14	N5	4.17479e+06	yes
QYASLTGTQALPPLFSLGYHQSR	23	Q14697	Neutral alpha-glucosidase AB OS=Homo sapiens OX=9606 GN=GANAB PE=1 SV=3	3	845.773	2.36	4.584e-14	T3	11963646	yes
VVIHFTDGADGDLADLHR	18	P12111	Collagen alpha-3(VI) chain OS=Homo sapiens OX=9606 GN=COL6A3 PE=1 SV=5	3	650.991	-4.97	4.584e-14	N8a	480650	yes
KDDPVTNLNNAFEVAEK	17	O43707	Alpha-actinin-4 OS=Homo sapiens OX=9606 GN=ACTN4 PE=1 SV=2	2	952.471	-2.32	4.594e-14	T5	7990538	yes
mALIQMGSVEEAVQALIDLHNHDLGENHHLR	31	P26599	Polypyrimidine tract-binding protein 1 OS=Homo sapiens OX=9606 GN=PTBP1 PE=1 SV=2	5	702.15	-1.37	4.635e-14	T5	1.25689e+06	yes
TAHISGLPPSTDFIVYLSGLAPSIR	25	P24821	Tenascin OS=Homo sapiens OX=9606 GN=TNC PE=1 SV=3	3	871.477	2.94	4.642e-14	N8a	5498581	yes
IDDPTDSKPEDWDKPEHIPDPDAK	24	P27797	Calreticulin OS=Homo sapiens OX=9606 GN=CALR PE=1 SV=1	3	920.76	0.43	4.648e-14	T2	3432591	yes
AITSGGITYQDQPWHADcFVcVTcSK	26	Q13642	Four and a half LIM domains protein 1 OS=Homo sapiens OX=9606 GN=FHL1 PE=1 SV=4	3	1001.11	-2.79	4.652e-14	N3	31328330	yes
VEIYHEGSWGTIcDDSWDLSDAHVVcR	27	Q86VB7	Scavenger receptor cysteine-rich type 1 protein M130 OS=Homo sapiens OX=9606 GN=CD163 PE=1 SV=2	3	1069.48	8.17	4.662e-14	T9b	696332	yes
KSDLFQDDLYPDTAGPEAALEAEEWFEGK	29	Q9ULV4	Coronin-1C OS=Homo sapiens OX=9606 GN=CORO1C PE=1 SV=1	3	1091.17	-3.58	4.664e-14	N5		yes
ELQAQLQEQQVQVEMDMSKPDLTAALR	27	P17661	Desmin OS=Homo sapiens OX=9606 GN=DES PE=1 SV=3	3	1033.86	2.58	4.669e-14	N3	4664084	yes
FGGEHVPNSPFQVTALAGDQPSVQPPLR	28	P21333	Filamin-A OS=Homo sapiens OX=9606 GN=FLNA PE=1 SV=4	3	982.509	6.99	4.669e-14	N10a	3988450	yes
ccVEcPPcPAPPVAGPSVFLFPPKPK	26	P01859	Immunoglobulin heavy constant gamma 2 OS=Homo sapiens OX=9606 GN=IGHG2 PE=1 SV=2	3	970.138	-0.8	4.669e-14	T3	10022687	yes
GTVHFAVVITDGHVTGSPcGGIK	23	P12110	Collagen alpha-2(VI) chain OS=Homo sapiens OX=9606 GN=COL6A2 PE=1 SV=4	3	770.396	0.73	4.683e-14	N8b	5270778	yes
mELQSALEEAEASLEHEEGK	20	P12883	Myosin-7 OS=Homo sapiens OX=9606 GN=MYH7 PE=1 SV=5	3	749.343	0.97	4.69e-14	T6	1.38143e+06	yes
TPEVTcVVVDVSHEDPEVK	19	P01857	Immunoglobulin heavy constant gamma 1 OS=Homo sapiens OX=9606 GN=IGHG1 PE=1 SV=1	3	713.68	-0.58	4.697e-14	N8b	64297696	yes
ADHQPLTEASYVNLPTIALcNTDSPLR	27	P08865	40S ribosomal protein SA OS=Homo sapiens OX=9606 GN=RPSA PE=1 SV=4	3	999.503	5.79	4.698e-14	T4	28470240	yes
ISGWTQALPDMVVSHLFGK	19	Q92597	Protein NDRG1 OS=Homo sapiens OX=9606 GN=NDRG1 PE=1 SV=1	3	696.033	2	4.706e-14	T2	4114260	yes
ELQAQLQEQQVQVEmDmSKPDLTAALR	27	P17661	Desmin OS=Homo sapiens OX=9606 GN=DES PE=1 SV=3	3	1044.52	-0.37	4.73e-14	N1	67573264	yes
HEAFESDLAAHQDR	14	P12814	Alpha-actinin-1 OS=Homo sapiens OX=9606 GN=ACTN1 PE=1 SV=2	3	542.582	0.58	4.743e-14	T4	13909739	no
DVVFNYLHATAFQGTPLAQAVEGPSENVR	29	P31930	Cytochrome b-c1 complex subunit 1, mitochondrial OS=Homo sapiens OX=9606 GN=UQCRC1 PE=1 SV=3	3	1044.19	2.28	4.745e-14	N1	1.8899e+06	yes
HIVLKPPTIVTQVIEVNK	18	P12111	Collagen alpha-3(VI) chain OS=Homo sapiens OX=9606 GN=COL6A3 PE=1 SV=5	3	676.744	-1.36	4.762e-14	T3	7.50468e+06	yes
VAPEEHPVLLTEAPLNPKANR	21	P60709	Actin, cytoplasmic 1 OS=Homo sapiens OX=9606 GN=ACTB PE=1 SV=1	3	765.752	-1.37	4.765e-14	T4	13828035	yes
TPEVTcVVVDVSHEDPEVK	19	P01857	Immunoglobulin heavy constant gamma 1 OS=Homo sapiens OX=9606 GN=IGHG1 PE=1 SV=1	3	713.681	0.29	4.769e-14	T11a	57600944	yes
ALGLGVEQLPVVFEDVVLHQATILPK	26	P49327	Fatty acid synthase OS=Homo sapiens OX=9606 GN=FASN PE=1 SV=3	3	929.2	-0.45	4.771e-14	N1		yes
FHDFLGDSWGILFSHPR	17	P30041	Peroxiredoxin-6 OS=Homo sapiens OX=9606 GN=PRDX6 PE=1 SV=3	3	677.663	-5.69	4.817e-14	T11a	298521	yes
EVIVGPDTTSYSLADLSPSTHYTAK	25	P24821	Tenascin OS=Homo sapiens OX=9606 GN=TNC PE=1 SV=3	3	884.775	1.91	4.822e-14	N8b	5878449	yes
TPcTVScNIPVVSGKEcEEIIR	22	P02675	Fibrinogen beta chain OS=Homo sapiens OX=9606 GN=FGB PE=1 SV=2	3	850.077	-2.12	4.828e-14	N1	11271759	yes
VETELQGVcDTVLGLLDSHLIK	22	P31947	14-3-3 protein sigma OS=Homo sapiens OX=9606 GN=SFN PE=1 SV=1	3	813.761	-5.3	4.836e-14	N2	5885734	yes
RPLIDQVVQTALSETQDPEEVSVTVK	26	Q00610	Clathrin heavy chain 1 OS=Homo sapiens OX=9606 GN=CLTC PE=1 SV=5	3	961.177	0.65	4.86e-14	N10b	2.38973e+06	yes
FWEVISDEHGIDPTGTYHGDSDLQLDR	27	P07437	Tubulin beta chain OS=Homo sapiens OX=9606 GN=TUBB PE=1 SV=2	4	776.353	-5.44	4.882e-14	T2	5.57029e+06	yes
HGEVcPAGWKPGSDTIKPDVQK	22	Q06830	Peroxiredoxin-1 OS=Homo sapiens OX=9606 GN=PRDX1 PE=1 SV=1	3	802.737	3.55	4.89e-14	N5	2.61557e+06	yes
AYHEQLSVAEITNAcFEPANQMVK	24	P0DPH7	Tubulin alpha-3C chain OS=Homo sapiens OX=9606 GN=TUBA3C PE=1 SV=1	3	917.437	2.19	4.916e-14	T2	15537223	no
IDYANLTGISVSSLSDSLFVLHVQR	25	O00159	Unconventional myosin-Ic OS=Homo sapiens OX=9606 GN=MYO1C PE=1 SV=4	3	912.152	-0.3	4.927e-14	N1	2.03291e+06	yes
DVAEEIANYRPTLDTLHEQASALPQEHAESPDVR	34	Q01082	Spectrin beta chain, non-erythrocytic 1 OS=Homo sapiens OX=9606 GN=SPTBN1 PE=1 SV=2	4	951.211	-2	4.938e-14	N4	1.9519e+06	yes
SGDEHHYccIVQHAGLAQPLR	21	P55899	IgG receptor FcRn large subunit p51 OS=Homo sapiens OX=9606 GN=FCGRT PE=1 SV=1	4	612.787	-2.1	4.954e-14	T5	1.82555e+06	yes
FTLDcTHPVEDGIMDAANFEQFLQER	26	P35268	60S ribosomal protein L22 OS=Homo sapiens OX=9606 GN=RPL22 PE=1 SV=2	3	1028.46	-7.16	4.959e-14	T3	5.06808e+06	yes
VVIHFTDGADGDLADLHR	18	P12111	Collagen alpha-3(VI) chain OS=Homo sapiens OX=9606 GN=COL6A3 PE=1 SV=5	4	488.497	0.41	4.963e-14	N4	59481632	yes
KGDTFScMVGHEALPLAFTQK	21	P01876	Immunoglobulin heavy constant alpha 1 OS=Homo sapiens OX=9606 GN=IGHA1 PE=1 SV=2	3	779.719	1.99	4.972e-14	T9a	2074445	yes
GVVGPGPAAIAALGGGGAGPPVVGGGGGR	29	P22059	Oxysterol-binding protein 1 OS=Homo sapiens OX=9606 GN=OSBP PE=1 SV=1	3	761.42	4.18	4.984e-14	T1	2.72688e+06	yes
VDTVNHLADELINSGHSDAATIAEWK	26	Q01082	Spectrin beta chain, non-erythrocytic 1 OS=Homo sapiens OX=9606 GN=SPTBN1 PE=1 SV=2	3	936.124	-2.71	5.005e-14	T2		yes
NHLVEIPPNLPSSLVELR	18	P21810	Biglycan OS=Homo sapiens OX=9606 GN=BGN PE=1 SV=2	3	676.377	-5.49	5.015e-14	N10a	10042108	yes
HISQISVAEDDDESLLGHLMIVGK	24	P49773	Adenosine 5'-monophosphoramidase HINT1 OS=Homo sapiens OX=9606 GN=HINT1 PE=1 SV=2	3	869.449	7.94	5.037e-14	N2		yes
GVNIGGAGSYIYEKPLAEGPQVTGPIEVPAAR	32	P52943	Cysteine-rich protein 2 OS=Homo sapiens OX=9606 GN=CRIP2 PE=1 SV=1	3	1070.9	4.55	5.049e-14	T4		yes
TPcTVScNIPVVSGKEcEEIIR	22	P02675	Fibrinogen beta chain OS=Homo sapiens OX=9606 GN=FGB PE=1 SV=2	3	850.081	3.04	5.05e-14	T8a	3143449	yes
ALGALVDNcAPGLcPDWEAWDPNQPVENAR	30	Q14315	Filamin-C OS=Homo sapiens OX=9606 GN=FLNC PE=1 SV=3	3	1112.51	0.98	5.053e-14	N1	4982971	yes
VSFSYAGLSGDDPDLGPAHVVTVIAR	26	Q9BTV4	Transmembrane protein 43 OS=Homo sapiens OX=9606 GN=TMEM43 PE=1 SV=1	3	881.789	4.57	5.055e-14	T5	9457350	yes
AHDGGIYAISWSPDSTHLLSASGDK	25	O75083	WD repeat-containing protein 1 OS=Homo sapiens OX=9606 GN=WDR1 PE=1 SV=4	3	862.42	6.7	5.067e-14	T10b	667267	yes
GYDYGPHFQGILEASLEGDSGR	22	P49327	Fatty acid synthase OS=Homo sapiens OX=9606 GN=FASN PE=1 SV=3	3	790.034	1.07	5.071e-14	N4	20444498	yes
GYDYGPHFQGILEASLEGDSGR	22	P49327	Fatty acid synthase OS=Homo sapiens OX=9606 GN=FASN PE=1 SV=3	3	790.036	4.47	5.091e-14	N4	20444498	yes
IAAAGLDVTSPEPLPTNHPLLTLK	24	Q9UBQ7	Glyoxylate reductase/hydroxypyruvate reductase OS=Homo sapiens OX=9606 GN=GRHPR PE=1 SV=1	3	823.462	-2.23	5.099e-14	T3	5422693	yes
TKEEYGHSEVVEYYcNPR	18	P08603	Complement factor H OS=Homo sapiens OX=9606 GN=CFH PE=1 SV=4	3	754.003	-1.16	5.1e-14	N4	3.95898e+06	yes
KYEDIcPSTHNMDVPNIK	18	Q9GZV4	Eukaryotic translation initiation factor 5A-2 OS=Homo sapiens OX=9606 GN=EIF5A2 PE=1 SV=3	3	721.006	-0.97	5.105e-14	N5	7.35587e+06	no
ANEFHDVNcEVVAVSVDSHFSHLAWINTPR	30	P30048	Thioredoxin-dependent peroxide reductase, mitochondrial OS=Homo sapiens OX=9606 GN=PRDX3 PE=1 SV=3	4	863.412	-0.74	5.123e-14	T4	3086563	yes
DNccILDERFGSYcPTTcGIADFLSTYQTK	30	P02679	Fibrinogen gamma chain OS=Homo sapiens OX=9606 GN=FGG PE=1 SV=3	3	1198.19	0.59	5.126e-14	N1	1.3314e+06	yes
VETGVLKPGMVVTFAPVNVTTEVK	24	P68104	Elongation factor 1-alpha 1 OS=Homo sapiens OX=9606 GN=EEF1A1 PE=1 SV=1	3	839.134	1.84	5.13e-14	T2	43923304	yes
ARPEFTLPVHFYGHVEHTSQGAK	23	P11217	Glycogen phosphorylase, muscle form OS=Homo sapiens OX=9606 GN=PYGM PE=1 SV=6	4	652.834	2.86	5.134e-14	N3	8761116	yes
VDPVNFKLLSHcLLVTLAAHLPAEFTPAVHASLDK	35	P69905	Hemoglobin subunit alpha OS=Homo sapiens OX=9606 GN=HBA2 PE=1 SV=2	5	765.619	1.73	5.134e-14	N4	37800892	yes
VAPEEHPVLLTEAPLNPK	18	P60709	Actin, cytoplasmic 1 OS=Homo sapiens OX=9606 GN=ACTB PE=1 SV=1	3	652.029	3.93	5.148e-14	T7	859037824	yes
DFLYKIIDELNVKPEGTR	18	P12111	Collagen alpha-3(VI) chain OS=Homo sapiens OX=9606 GN=COL6A3 PE=1 SV=5	3	717.389	2.11	5.18e-14	N1	3.05111e+06	yes
KFEQGFITDPVVLSPSHTVGDVLEAK	26	P20839	Inosine-5'-monophosphate dehydrogenase 1 OS=Homo sapiens OX=9606 GN=IMPDH1 PE=1 SV=2	3	938.501	5.62	5.196e-14	T4	837067	yes
RPGGEPSPEGTTGQSYNQYSQR	22	P02751	Fibronectin OS=Homo sapiens OX=9606 GN=FN1 PE=1 SV=5	3	799.367	0.49	5.202e-14	N8a	3.41309e+06	yes
FRcPETLFQPSFIGMESAGIHETTYNSImK	30	P62736	Actin, aortic smooth muscle OS=Homo sapiens OX=9606 GN=ACTA2 PE=1 SV=1	4	877.671	7.32	5.217e-14	N3	2.23345e+06	no
VVTNYNSAHDQNSNLLIEYFR	21	P21980	Protein-glutamine gamma-glutamyltransferase 2 OS=Homo sapiens OX=9606 GN=TGM2 PE=1 SV=2	3	833.074	-0.89	5.225e-14	T4	34232048	yes
FQEHLQLQNLGINPANIGFSTLTMESDK	28	Q00610	Clathrin heavy chain 1 OS=Homo sapiens OX=9606 GN=CLTC PE=1 SV=5	3	1049.19	1.68	5.234e-14	T3		yes
VQEQVHTLLSQDQAQAAR	18	Q07065	Cytoskeleton-associated protein 4 OS=Homo sapiens OX=9606 GN=CKAP4 PE=1 SV=2	3	674.684	0.01	5.258e-14	N5	8363742	yes
VSGQGLHEGHTFEPAEFIIDTR	22	P21333	Filamin-A OS=Homo sapiens OX=9606 GN=FLNA PE=1 SV=4	3	814.069	1.73	5.28e-14	N9b	2.04174e+06	yes
VETGVLKPGmVVTFAPVNVTTEVK	24	P68104	Elongation factor 1-alpha 1 OS=Homo sapiens OX=9606 GN=EEF1A1 PE=1 SV=1	3	844.468	4.48	5.297e-14	T3	12517781	yes
HLLQAPVDDAQEILHSR	17	Q15436	Protein transport protein Sec23A OS=Homo sapiens OX=9606 GN=SEC23A PE=1 SV=2	3	648.015	8.28	5.304e-14	N7	1.27498e+06	yes
SGDTLLLLHHGDFSAEEVFHR	21	Q9BTV4	Transmembrane protein 43 OS=Homo sapiens OX=9606 GN=TMEM43 PE=1 SV=1	4	595.797	-0.13	5.329e-14	T3	7927663	yes
VEQIAAIAQELNELDYHDAVNVNDR	25	P35609	Alpha-actinin-2 OS=Homo sapiens OX=9606 GN=ACTN2 PE=1 SV=1	3	947.132	-1.1	5.361e-14	N3	96607424	yes
KPAAGLSAAPVPTAPAAGAPLMDFGNDFVPPAPR	34	Q9NQC3	Reticulon-4 OS=Homo sapiens OX=9606 GN=RTN4 PE=1 SV=2	3	1091.24	6.31	5.366e-14	T3	2.60974e+06	yes
AQGPAASAEEPKPVEAPAANSDQTVTVK	28	P80723	Brain acid soluble protein 1 OS=Homo sapiens OX=9606 GN=BASP1 PE=1 SV=2	3	921.8	2.59	5.374e-14	T2	8990861	yes
LGGSPTSLGTWGSWIGPDHDK	21	P14314	Glucosidase 2 subunit beta OS=Homo sapiens OX=9606 GN=PRKCSH PE=1 SV=2	3	723.353	1.84	5.377e-14	N8b		yes
HIVLKPPTIVTQVIEVNK	18	P12111	Collagen alpha-3(VI) chain OS=Homo sapiens OX=9606 GN=COL6A3 PE=1 SV=5	3	676.745	-0.16	5.378e-14	T4	9699722	yes
KLDSLTTSFGFPVGAATLVDEVGVDVAK	28	P40939	Trifunctional enzyme subunit alpha, mitochondrial OS=Homo sapiens OX=9606 GN=HADHA PE=1 SV=2	3	946.171	0.41	5.396e-14	N3		yes
GGNTLTGLALNYIFENSFKPEAGSR	25	Q05707	Collagen alpha-1(XIV) chain OS=Homo sapiens OX=9606 GN=COL14A1 PE=1 SV=3	3	886.116	-1.43	5.399e-14	T8b	1.62986e+06	yes
KTQTVcNFTDGALVQHQEWDGK	22	Q01469	Fatty acid-binding protein 5 OS=Homo sapiens OX=9606 GN=FABP5 PE=1 SV=3	3	854.74	0.35	5.4e-14	T8a	2.38348e+06	yes
VDGAEWGVDLPSVEAQLGSHR	21	Q15149	Plectin OS=Homo sapiens OX=9606 GN=PLEC PE=1 SV=3	3	741.367	1.31	5.405e-14	T11a	3.93139e+06	yes
VDPVNFKLLSHcLLVTLAAHLPAEFTPAVHASLDK	35	P69905	Hemoglobin subunit alpha OS=Homo sapiens OX=9606 GN=HBA2 PE=1 SV=2	5	765.619	2.74	5.419e-14	N5	10933087	yes
HEAFESDLAAHQDR	14	P12814	Alpha-actinin-1 OS=Homo sapiens OX=9606 GN=ACTN1 PE=1 SV=2	3	542.581	-0.69	5.421e-14	T9b	5365681	no
[truncated: 98,000 more rows]
