# Supplementary material for: Clinicopathologic and proteomic characteristics of low-grade undifferentiated spindle cell sarcoma
Source: Front Mol Biosci. 2025 Jul 1;12:1591644. doi: 10.3389/fmolb.2025.1591644 (PMC12259450; doi:10.3389/fmolb.2025.1591644)
Supplement: Supplementary file 4 [file Table6.xlsx]

## Sheet: Sheet 1
Target
