# Supplementary material for: Clinicopathologic and proteomic characteristics of low-grade undifferentiated spindle cell sarcoma
Source: Front Mol Biosci. 2025 Jul 1;12:1591644. doi: 10.3389/fmolb.2025.1591644 (PMC12259450; doi:10.3389/fmolb.2025.1591644)
Supplement: Supplementary file 5 [file Table4.xlsx]

## Sheet: Diff_distribution
Compared sample name	Up-regulated	Down-regulated
tumor/Normal	353	500

## Sheet: tumorvsNormal
Protein accession	Protein description	Gene name	tumor/Normal Ratio	tumor/Normal P value	Regulated Type	Coverage [%]	Peptides	PSMs	Unique Peptides	Razor + unique peptides	MW [kDa]	Intensity N1	Intensity N2	Intensity N3	Intensity N4	Intensity N5	Intensity N6	Intensity N7	Intensity N8a	Intensity N8b	Intensity N9a	Intensity N9b	Intensity N10a	Intensity N10b	Intensity N11a	Intensity T1	Intensity T2	Intensity T3	Intensity T4	Intensity T5	Intensity T6	Intensity T7	Intensity T8a	Intensity T8b	Intensity T9a	Intensity T9b	Intensity T10a	Intensity T10b	Intensity T11a	N1	N2	N3	N4	N5	N6	N7	N8a	N8b	N9a
A0FGR8	Extended synaptotagmin-2 OS=Homo sapiens OX=9606 GN=ESYT2 PE=1 SV=1	ESYT2	0.49516	0.00366196	Down	28	19	174	19	19	102.3	2.08049e+07	1.24772e+07	1.62654e+07	1.97755e+07	2.28357e+07	3.64302e+06	2.26009e+07	5.23166e+07	6.43473e+07	6.00424e+07	2.67516e+07	1.06208e+08	8.43067e+07	5.78964e+07	2.80767e+07	2.35352e+07	2.0315e+07	2.6096e+07	1.43168e+07	1.55141e+07	5.94162e+06	1.4909e+07	3.9528e+07	7.74447e+07	2.68275e+07	5.05594e+07	4.12006e+07	3.63145e+07	1.96001	1.0096	2.03072	1.79143	1.06485	0.702917	4.44703	1.12885	2.33528	2.06123
A8K2U0	Alpha-2-macroglobulin-like protein 1 OS=Homo sapiens OX=9606 GN=A2ML1 PE=1 SV=3	A2ML1	0.477137	0.0320962	Down	23	30	102	30	30	161	2.33664e+07	1.4935e+08	1.06584e+07	4.91304e+07	1.40069e+07	4.13858e+06	2.60503e+07	2.08297e+07	9.70406e+06	1.11667e+07	3.14141e+06	7.00485e+06	1.07793e+07	5.75514e+06	2.3457e+07	2.29585e+07	1.71007e+07	3.39719e+07	1.94116e+07	1.1549e+07	1.28554e+07	2.74649e+07	3.67981e+06	1.16251e+07	5.15067e+06	6.831e+06	8.74495e+06	7.74726e+06	1.45645	7.99561	0.880412	2.94466	0.432144	0.528328	3.39131	2.14484	1.68064	1.8294
O00116	Alkyldihydroxyacetonephosphate synthase, peroxisomal OS=Homo sapiens OX=9606 GN=AGPS PE=1 SV=1	AGPS	1.60589	0.00449494	Up	24	11	74	11	11	72.9	6.06845e+06	8.16259e+06	1.24995e+06	2.85713e+07	2.66253e+07	1.8912e+06	4.6788e+06	1.47761e+06	760105	725617	2.10192e+06	391077	457912	443074	2.73076e+07	2.8024e+07	1.83677e+07	3.4041e+07	3.30861e+07	1.59397e+07	9.55664e+06	1.24119e+06	2.60462e+06	1.09948e+06	4.36908e+06	2.52846e+06	1.77841e+06	2.42802e+06	0.404717	0.467566	0.110473	1.83224	0.878922	0.258321	0.651716	0.625038	0.540792	0.488343
O00148	ATP-dependent RNA helicase DDX39A OS=Homo sapiens OX=9606 GN=DDX39A PE=1 SV=2	DDX39A	3.34176	0.00453485	Up	46	17	480	5	5	49.1	2413327	1.37739e+06	1.37183e+06	269610	2.62144e+06	1.44561e+06	236608	471864	27888.6		50049.6	10459.1	19599.5	47953.4	5.07543e+06	3.48213e+06	749444	3.27532e+06	6.69751e+06	1.01005e+06	1.95236e+06	605769	121861	2.40833e+06	696181	1.13031e+06	113956	1.40225e+06	1.04391	0.511733	0.786385	0.11214	0.561263	1.28069	0.213759	1.3252	0.131735
O00154	Cytosolic acyl coenzyme A thioester hydrolase OS=Homo sapiens OX=9606 GN=ACOT7 PE=1 SV=3	ACOT7	0.484603	0.0345147	Down	18	5	49	5	5	41.8	8.624e+07	1.06247e+07	30552141	9.58002e+07	3.49139e+07	3.62397e+06	11642988	4.27663e+06	5.79572e+06	1.5464e+07	2.80192e+06	6.35185e+06	3.59829e+06	3.18294e+06	9.12695e+07	2.74455e+07	1.24304e+07	2.23239e+07	1.68628e+07	1.12523e+07	9.45852e+06	2.73031e+06	5.17316e+06	3.44492e+06	3.43155e+06	6.52477e+06	3.67351e+06	1.52044e+07	4.09732	0.433562	1.92363	4.37661	0.821054	0.352634	1.15533	0.602398	1.37309	3.46556
O00170	AH receptor-interacting protein OS=Homo sapiens OX=9606 GN=AIP PE=1 SV=3	AIP	0.291994	0.0157605	Down	39	10	118	10	10	37.6	1.71797e+08	9.64736e+06	2.75376e+07	3.79633e+06	2.40289e+07	2.12646e+06	1.95978e+06	3.78385e+07	4.74722e+07	2.85641e+07	4.05506e+07	5.94993e+07	1.07448e+08	2.89831e+07	1.75576e+07	1.8781e+07	7.36537e+06	22592435	2.77722e+07	1.577e+06	5.99018e+06	1.22899e+06	2.9711e+07	2.95707e+07	2.35153e+07	1.3354e+07	9.6565e+07	4.72929e+06	16.3304	0.787651	3.46896	0.346999	1.13057	0.41399	0.389082	0.999449	2.10899	1.20037
O00329	Phosphatidylinositol 4,5-bisphosphate 3-kinase catalytic subunit delta isoform OS=Homo sapiens OX=9606 GN=PIK3CD PE=1 SV=2	PIK3CD	1.90419	0.0496293	Up	5	4	6	4	4	119.4	949884	57874.9		89841	896076			64243	55681.2					40450.1	266182	1.01655e+06	1.63071e+06	2.02815e+06	1.86398e+06	297443	1.24265e+06	291968	138024			105294	64586.1	95012.4	1.31703	0.0689219		0.119779	0.614968			0.339769	0.495308
O00422	Histone deacetylase complex subunit SAP18 OS=Homo sapiens OX=9606 GN=SAP18 PE=1 SV=1	SAP18	1.90034	0.0394252	Up	24	4	37	4	4	17.6	4.09992e+06	6.2214e+06	1619788	4470232	7.02835e+06	173086	1.30074e+06	2.6102e+06	1.69442e+06	1.33298e+06	603214	223940	1.08365e+06	1.49097e+06	5.90045e+06	8.56472e+06	2.09154e+06	8.68934e+06	1.87125e+07	1.51457e+07	1.29629e+07	1.16806e+06	3.33478e+06	3.56371e+06	1.99814e+06	2.06548e+06	1.84322e+06	5.50455e+06	1.0755	1.40174	0.563099	1.12758	0.912582	0.092992	0.712653	1.26088	1.37667	1.02445
O00425	Insulin-like growth factor 2 mRNA-binding protein 3 OS=Homo sapiens OX=9606 GN=IGF2BP3 PE=1 SV=2	IGF2BP3	0.252362	0.0262122	Down	18	9	28	7	7	63.7	48726780	838708		3.58347e+06	3.47348e+06	65668276	1.63974e+06	1.71145e+06	6.70377e+06	610986	830083	1.41413e+07	8.12894e+06	719847	1.64606e+06	279117	666665	977159	1.23456e+07	3.02736e+07	751139	279034	1.39861e+06	272156	2.22454e+06	1.53304e+06	9.09288e+06	578842	8.16395	0.120694		0.57732	0.288058	22.5339	0.573796	0.3949	2.60166	0.224297
O00451	GDNF family receptor alpha-2 OS=Homo sapiens OX=9606 GN=GFRA2 PE=1 SV=2	GFRA2	0.406608	0.0308346	Down	6	3	4	3	3	51.5		1.42462e+06	1.41737e+06	759085	2.63652e+06	4091610	250052	710620	353242	713991		810535	451551	853836		1.37594e+06	3.18271e+06	1.8717e+06	2.8129e+06	933479	598935	287603	115945							1.01838	1.5633	0.607491	1.08613	6.97447	0.43466	1.32121	1.10463	2.11201
O00468	Agrin OS=Homo sapiens OX=9606 GN=AGRN PE=1 SV=6	AGRN	0.519837	0.00313312	Down	18	30	216	30	30	217.2	2.9924e+08	4.10293e+07	4.72959e+07	2.0507e+08	1.28535e+08	4.54672e+07	4.54853e+07	3.99735e+07	4.19775e+07	2.8475e+07	6.26675e+07	4.16558e+07	4.14497e+07	2.60094e+07	1.2128e+08	8.52798e+07	6.8805e+07	8.62607e+07	5.11909e+07	5.89456e+07	4.98053e+07	3.69416e+07	5.27631e+07	3.25618e+07	3.65439e+07	3.35932e+07	5.28226e+07	4.39979e+07	6.11602	0.720251	1.28103	4.03024	1.30032	1.90325	1.94164	1.07544	1.89951	1.21884
O00541	Pescadillo homolog OS=Homo sapiens OX=9606 GN=PES1 PE=1 SV=1	PES1	1.91499	0.00131866	Up	16	9	103	9	9	68	4.83814e+06	1.00817e+07	3.61613e+06	4.07829e+06	1.80986e+07	2.30356e+06	3.51474e+06	5.66605e+06	2.35314e+06	1.86676e+06	5.04165e+06	1.86268e+06	579890	1.30847e+06	1.83323e+07	3.70621e+07	1.41237e+07	2.20894e+07	36521158	1.80263e+06	1.17749e+07	8.79596e+06	8.88357e+06	7.47017e+06	8.44612e+06	6.21873e+06	5.15154e+06	7.98076e+06	0.678215	1.21385	0.671774	0.549727	1.25579	0.661359	1.02904	1.19457	0.834428	0.626167
O00567	Nucleolar protein 56 OS=Homo sapiens OX=9606 GN=NOP56 PE=1 SV=4	NOP56	1.71439	0.000577199	Up	29	15	207	15	15	66	1.45508e+07	2.80318e+07	8.673e+06	1.82948e+07	3.59122e+07	6.14804e+06	7.42955e+06	8.95568e+06	3.66027e+06	2.62573e+06	5.58112e+06	1.1652e+06	2.00234e+06	1.85385e+06	7.58707e+07	6.63145e+07	3.79808e+07	6.9542e+07	6.93856e+07	7.97691e+06	3.65697e+07	9.89053e+06	7.37842e+06	7.63107e+06	8.00632e+06	5.48227e+06	4.62446e+06	1.47805e+07	0.619097	1.02439	0.489026	0.748479	0.756305	0.535745	0.660215	1.30983	0.900407	0.610992
O00748	Cocaine esterase OS=Homo sapiens OX=9606 GN=CES2 PE=1 SV=1	CES2	0.482547	0.0178058	Down	21	10	22	10	10	61.8	8.2537e+06	1.42831e+06	1.08693e+07	1.13942e+07	3.8925e+07	4.69838e+06	3.88723e+06	818244	719612	725508	431942	2.85013e+06	680007	122872	1.69262e+06	3.35364e+06	2.09665e+06	2576942	2.33905e+06	9.13312e+06	3.27138e+06	1.21834e+06	2.34122e+06	1.59451e+06	1.65402e+06	245493	107751	53587.4	1.34893	0.200496	2.35414	1.79063	3.14885	1.57267	1.32688	0.72394	1.07085	1.02125
O00767	Stearoyl-CoA desaturase OS=Homo sapiens OX=9606 GN=SCD PE=1 SV=2	SCD	0.218089	0.0020382	Down	11	2	4	2	2	41.5	3.65416e+06		1476044			1.04247e+06			102284	537302				312445	430877			387923			272230			172154	473994		150253	283896	5.59198		2.99342			3.2673			0.55966	2.78096
O14558	Heat shock protein beta-6 OS=Homo sapiens OX=9606 GN=HSPB6 PE=1 SV=2	HSPB6	0.444349	0.0340117	Down	80	8	155	8	8	17.1	1.40877e+08	1.61786e+07	1.15762e+08	1.07635e+08	1.63979e+08	4.946e+06	2.19149e+07	2.06353e+06	1.77555e+06	3.01187e+07	5.54481e+06	7.05949e+06	1.08016e+07	3.29503e+06	4.34423e+07	3.89543e+07	3.10569e+07	9.10133e+07	2.44356e+07	1.31952e+08	2.73134e+06	1.55828e+06	1.28816e+06	4891206	1.19076e+07	4.19796e+06	6.52299e+06	2.81249e+06	2.52144	0.248708	2.74577	1.85243	1.45271	0.181305	0.819215	0.21743	0.314668	5.04913
O14737	Programmed cell death protein 5 OS=Homo sapiens OX=9606 GN=PDCD5 PE=1 SV=3	PDCD5	1.59824	0.00313935	Up	52	6	80	6	6	14.3	2.71845e+06	1.52349e+07	9.97594e+06	3.68261e+06	1.4077e+07	1.67648e+06	1.06191e+06	2.00165e+06	461947	930320	2.32697e+06	606574	620894	308292	1.10614e+07	1.95142e+07	7.69933e+06	1.67499e+07	2.36676e+07	8.75208e+06	6.37071e+06	2.61171e+06	2.70034e+06	4.64395e+06	4.07046e+06	2.41089e+06	1.43427e+06	2.72506e+06	0.392576	1.88967	1.90918	0.511375	1.00622	0.49585	0.320287	0.956107	0.371125	0.707003
O14745	Na(+)/H(+) exchange regulatory cofactor NHE-RF1 OS=Homo sapiens OX=9606 GN=SLC9A3R1 PE=1 SV=4	SLC9A3R1	0.52343	0.00333888	Down	34	10	60	10	10	38.8	2.85481e+07	2.30109e+07	2.22817e+07	1.44046e+07	2.32828e+07	2.19188e+06	8.13108e+06	2.66133e+06	4.42763e+06	2.67429e+06	4.45173e+06	6.72266e+06	7.74925e+06	3.5718e+06	7.75062e+06	8.92296e+06	3.85078e+06	1.57071e+07	1.33607e+07	8.34928e+06	3.57909e+07	1.63181e+06	3.36882e+06	3.77588e+06	4.77823e+06	1.74509e+06	5.82642e+06	1.73103e+06	3.09788	2.14468	3.20424	1.50303	1.25056	0.487138	1.84283	0.667953	1.86909	1.06789
O14880	Microsomal glutathione S-transferase 3 OS=Homo sapiens OX=9606 GN=MGST3 PE=1 SV=1	MGST3	0.377376	0.00670954	Down	32	3	33	3	3	16.5	3.90553e+07	1.06078e+07	1.49512e+07	3.5551e+07	1.36949e+07	1.77952e+07	3.08345e+06				340799	340455		562794	1.09062e+07	2.30616e+07	7.44049e+06	2.17235e+07	8.53633e+06	6079037					432479			461576	1.16279	0.271262	0.589912	1.01778	0.201819	1.08511	0.191738
O14975	Long-chain fatty acid transport protein 2 OS=Homo sapiens OX=9606 GN=SLC27A2 PE=1 SV=2	SLC27A2	0.518007	0.00235971	Down	4	2	2	2	2	70.3	355700	415798		521874	955942		190741					46484		55457.4	226691									73742.5	92754.9			97605.8	1.23419	1.23914		1.74117	1.64176		1.38227
O14980	Exportin-1 OS=Homo sapiens OX=9606 GN=XPO1 PE=1 SV=1	XPO1	1.83054	0.0380469	Up	34	29	506	29	29	123.3	4.61221e+07	4.64143e+07	2.8565e+07	5.82151e+07	9.41377e+07	1.31359e+07	4.56147e+07	4.07404e+07	4.2056e+07	1.30565e+07	1.76533e+07	1.88434e+07	1.59364e+07	1.65398e+07	1.41788e+08	1.08265e+08	3.77223e+08	8.60063e+07	1.04133e+08	4.19587e+07	4.9942e+07	8.88235e+07	2.07158e+08	3.04293e+07	3.40255e+07	3.75486e+07	2.64392e+07	8.26204e+07	0.956236	0.826512	0.784836	1.16057	0.966053	0.557783	1.9752	1.0712	1.85987	0.54619
O14981	TATA-binding protein-associated factor 172 OS=Homo sapiens OX=9606 GN=BTAF1 PE=1 SV=2	BTAF1	2.36253	0.000326294	Up	2	4	9	4	4	206.8	79104.8	557658			614353	443651	262489	299692	196661	129694	201615	91347.2	145087	121894	1.12115e+06	2.69986e+06	965655	1.81265e+06	2.50933e+06		2.0224e+06	675563	598983	385104	405664	526565	247271	1.32672e+06	0.133673	0.809373			0.513854	1.53543	0.926404	0.82981	0.915863	0.57134
O15061	Synemin OS=Homo sapiens OX=9606 GN=SYNM PE=1 SV=3	SYNM	0.393313	0.000664402	Down	48	58	490	58	58	172.8	1.12844e+09	8.41251e+08	5.4958e+08	5.29287e+08	2.11204e+09	3.24997e+08	7.29574e+08	2.43205e+08	2.17109e+07	8.4078e+07	3.92538e+07	1.1147e+08	2.54368e+08	2.64407e+07	3.01111e+08	6.22762e+08	2.64976e+08	6.57876e+08	2.11259e+09	9.07314e+08	2.82271e+08	3.06347e+07	2.24637e+07	9.52614e+07	3.8275e+07	3.9274e+07	5.15494e+07	3.78361e+07	1.43782	0.920651	0.928001	0.648484	1.33202	0.848116	1.94154	2.45373	0.368418	1.3496
O15117	FYN-binding protein 1 OS=Homo sapiens OX=9606 GN=FYB1 PE=1 SV=2	FYB1	0.564277	0.0359664	Down	5	3	8	3	3	85.3	3.61962e+06	1.53771e+06	6.29377e+06	4.5063e+06	3.43688e+06	1.05772e+06	921246	899705		807089			146593	352588	3.21871e+06	3.14799e+06	1.50084e+06	5.46936e+06	4.92348e+06	4.00794e+06	1.15415e+06	787149	144521	212453	360291	329740	247873	284688	1.27314	0.464547	2.9337	1.52411	0.598358	0.761966	0.67677	1.66978		2.38315
O15230	Laminin subunit alpha-5 OS=Homo sapiens OX=9606 GN=LAMA5 PE=1 SV=8	LAMA5	0.471881	0.000664027	Down	21	60	590	59	60	399.5	4.05354e+08	2.6601e+08	6.49701e+07	3.55899e+08	3.2087e+08	5.60714e+07	8.82112e+07	1.39259e+08	1.63e+08	9.90546e+07	4.3594e+07	1.41167e+08	5.84727e+07	7.08045e+07	3.07064e+08	1.31446e+08	1.13844e+08	1.53296e+08	1.24924e+08	38978166	2.02189e+08	6.50682e+07	1.7449e+08	6.96585e+07	6.42303e+07	3.10979e+07	7.68066e+07	5.11763e+07	4.13574	2.33109	0.878459	3.49161	1.62043	1.17168	1.87972	1.81226	3.56775	2.05089
O15305	Phosphomannomutase 2 OS=Homo sapiens OX=9606 GN=PMM2 PE=1 SV=1	PMM2	1.91865	0.000790304	Up	23	6	105	5	6	28.1	2.79997e+06	7.79688e+06	743935	2.88627e+06	16168277	2.02599e+06	696155	2.59059e+06	1.17839e+06	690025	2.37141e+06	814572	1.35713e+06	565866	1.41223e+07	1.59589e+07	2.22854e+07	1.62613e+07	2.51346e+07	2.13138e+06	5.73065e+06	3.78713e+06	4.03006e+06	3.06987e+06	3.88371e+06	2.588e+06	1.54714e+06	4.35559e+06	0.536158	1.28234	0.188783	0.531442	1.53245	0.794557	0.278417	0.961544	0.735645	0.407478
O15372	Eukaryotic translation initiation factor 3 subunit H OS=Homo sapiens OX=9606 GN=EIF3H PE=1 SV=1	EIF3H	0.460005	0.0378723	Down	36	12	145	12	12	39.9	6.41389e+08	7.43506e+07	4.15026e+08	2.41331e+08	2.69211e+08	2.9404e+07	6.23325e+08	7.19002e+06	3.73568e+06	7.98823e+06	3.66138e+06	6.78145e+06	2.26506e+06	3.36024e+06	9.24427e+07	5.04606e+07	2.22427e+08	9.97632e+07	1.26548e+08	4.97299e+08	2.3932e+07	4.83691e+06	6.86852e+06	7.06138e+06	6.57689e+06	6.09943e+06	2.98609e+06	7.57872e+06	1.83806	0.183005	1.57616	0.665013	0.381866	0.172581	3.7308	0.412545	0.360513	0.729225
O15382	Branched-chain-amino-acid aminotransferase, mitochondrial OS=Homo sapiens OX=9606 GN=BCAT2 PE=1 SV=2	BCAT2	0.417344	0.000428723	Down	20	7	54	7	7	44.3	5.1738e+06	2.90654e+06	4.0978e+06	1.3416e+07	6.7611e+06	5.13632e+06	2.50414e+06	2.85727e+06	1.07598e+06	2.86231e+06	1.09005e+06	3.18951e+06	2.12395e+06	3.3624e+06	2.25129e+06	4.2475e+06	1.30649e+06	5.07595e+06	4.9791e+06	1.38875e+06	1.83326e+06	1.14164e+06	3.00282e+06	2.93162e+06	1.6237e+06	1.98232e+06	3.5691e+06	2.23188e+06	2.33676	1.12752	2.4527	5.8265	1.51148	4.75122	2.36218	1.42517	0.902676	2.27145
O15397	Importin-8 OS=Homo sapiens OX=9606 GN=IPO8 PE=1 SV=2	IPO8	1.66664	0.0137548	Up	5	5	23	5	5	119.9	669295	1.39275e+06		477149	2.45164e+06	181474		149066	139279	78348.2	229531	15373.8	84755.9	52078.6	1.70452e+06	3.58396e+06	1.46735e+06	2.95619e+06	2.9555e+06	304324	1.42014e+06	172743	267078	303019	462622	94121.2	316320	383846	0.577923	1.03292		0.396174	1.04783	0.320933		0.596719	0.93775	0.498989
O15438	ATP-binding cassette sub-family C member 3 OS=Homo sapiens OX=9606 GN=ABCC3 PE=1 SV=3	ABCC3	0.189817	0.03185	Down	3	4	6	3	3	169.2					2.58824e+06		2.0489e+06									521847	467759	2.01115e+06	239098	514348	859947						100274						1.05627		3.52826
O15530	3-phosphoinositide-dependent protein kinase 1 OS=Homo sapiens OX=9606 GN=PDPK1 PE=1 SV=1	PDPK1	0.367263	0.0158699	Down	9	4	16	4	4	63.1	207901	373609	422450		1.6954e+06		794804	136071	533815	1.63999e+06	689227	687067	501999	1.42477e+06	1.19238e+06	989458	906619	679803	2.77793e+06	101059	246939	131648	96019.9	329516	157606	493118	479497	385458	0.474677	0.732654	1.27822		1.91599		3.7901	0.313942	2.07149	6.01997
O43172	U4/U6 small nuclear ribonucleoprotein Prp4 OS=Homo sapiens OX=9606 GN=PRPF4 PE=1 SV=2	PRPF4	1.55956	0.00916461	Up	28	11	59	11	11	58.4	5.65506e+06	3608665	1.2339e+06	796736	5.71432e+06	788585	1.00317e+06	1.26968e+06	380809	647648	1.08709e+06	271884	294190	371618	8.93887e+06	9.66172e+06	7.45999e+06	9.6562e+06	10382758	2.84471e+06	3.76949e+06	635481	700152	2.6255e+06	1.30946e+06	515167	912876	1.95783e+06	1.64901	0.903805	0.47682	0.223399	0.824771	0.470959	0.610959	1.21722	0.614033	0.987834
O43175	D-3-phosphoglycerate dehydrogenase OS=Homo sapiens OX=9606 GN=PHGDH PE=1 SV=4	PHGDH	0.291028	0.0362701	Down	39	17	245	17	17	56.6	3.65603e+09	4.45665e+08	3.3846e+09	2.59212e+09	9.65679e+08	5.37352e+09	1.54265e+08	2.56182e+07	4.77209e+06	1.29358e+07	2.81818e+07	5.92912e+06	7.56863e+06	4.62692e+06	3.64946e+08	1.02783e+08	4.93267e+08	3.41954e+08	7.169e+07	1.1284e+09	6.8891e+07	3.08338e+07	6.26455e+06	8.54819e+06	4.32759e+07	4.53872e+07	7.63658e+06	5.12811e+07	1.60625	0.168172	1.97061	1.09506	0.209999	4.83515	0.141554	0.30836	0.0966112	0.247727
O43252	Bifunctional 3'-phosphoadenosine 5'-phosphosulfate synthase 1 OS=Homo sapiens OX=9606 GN=PAPSS1 PE=1 SV=2	PAPSS1	1.50984	0.00074842	Up	39	19	150	18	18	70.8	1.47828e+07	1.26831e+07	9.5993e+06	1.56096e+07	3.1972e+07	3.35174e+06	7.72525e+06	8.56901e+06	4.81289e+06	4.87261e+06	6.57264e+06	2.7333e+06	3.44679e+06	2.62675e+06	4.36497e+07	2.90062e+07	3.48028e+07	2.8916e+07	2.93913e+07	1.40473e+07	2.96869e+07	8.56762e+06	9.59784e+06	8.1069e+06	1.01709e+07	1.27532e+07	6.89994e+06	1.99966e+07	1.18747	0.87505	1.02187	1.2057	1.27121	0.551424	1.29607	1.23646	1.16806	1.11862
O43432	Eukaryotic translation initiation factor 4 gamma 3 OS=Homo sapiens OX=9606 GN=EIF4G3 PE=1 SV=2	EIF4G3	1.51025	0.0368159	Up	13	18	105	13	13	176.5	8.35214e+07	83612197	4.36679e+07	8.91907e+07	1.13344e+08	6.84948e+06	2.75718e+07	5.6615e+06	5.33956e+06	6.28594e+06	7.31378e+06	3.10425e+06	6.28568e+06	1.10076e+07	1.79704e+08	1.89148e+08	2.49297e+08	1.38008e+08	8.14285e+07	7.54091e+07	5.02787e+07	1.14996e+07	1.03698e+07	1.35221e+07	1.20121e+07	2.88177e+07	8.07246e+06	3.67237e+07	1.02086	0.877767	0.707326	1.04826	0.685725	0.171464	0.703855	0.371692	0.589613	0.656586
O43493	Trans-Golgi network integral membrane protein 2 OS=Homo sapiens OX=9606 GN=TGOLN2 PE=1 SV=4	TGOLN2	0.389093	0.0326829	Down	9	3	12	3	3	45.9	510413	1.12776e+06		6037715	5503364		3.79589e+06	803082	4.76374e+06		4254558	5938919	3.87137e+06	3.879e+06	3.27662e+06	4.05939e+06	2.03719e+06	8.3168e+06	4.12737e+06		218090	432982	854050	4.10553e+06	2.28505e+06	773329	3.49021e+06	2.2107e+06	0.319712	0.606731		3.63656	1.70627		4.96594	0.31978	3.19043
O43684	Mitotic checkpoint protein BUB3 OS=Homo sapiens OX=9606 GN=BUB3 PE=1 SV=1	BUB3	1.50209	0.010587	Up	41	10	126	10	10	37.1	2.55772e+06	1.55755e+07	995142	1.82521e+06	1.44058e+07	9.58752e+06	4.69501e+06	4.37339e+06	2.09034e+06	1.79486e+06	3.14475e+06	1.05214e+06	2.16606e+06	1.52964e+06	23955662	2.27362e+07	1.22693e+07	1.74923e+07	3.04526e+07	7.31938e+06	1.43739e+07	4.90912e+06	4.37424e+06	5.742e+06	5.60933e+06	4.08228e+06	3.58244e+06	1.0057e+07	0.365894	1.91376	0.188659	0.25107	1.02005	2.80903	1.40278	1.12629	0.905439	0.735417
O43719	HIV Tat-specific factor 1 OS=Homo sapiens OX=9606 GN=HTATSF1 PE=1 SV=1	HTATSF1	1.60811	0.0188838	Up	15	11	46	11	11	85.8	740814	1.58088e+06	4.38406e+06	4.30583e+06	8.9793e+06	1.44988e+06	814793	439334	153381	775858	855577	705708	119868	3.26151e+06	8.23511e+06	8.88027e+06	2.32042e+06	8.23733e+06	3.91651e+07	3.04378e+06	1.13265e+07	1.54946e+06	758566	1.50311e+06	2.75082e+06	2.35015e+06	1.90961e+06	3.90152e+06	0.159428	0.29221	1.25032	0.891032	0.95649	0.639054	0.366229	0.262858	0.15435	0.738546
O43809	Cleavage and polyadenylation specificity factor subunit 5 OS=Homo sapiens OX=9606 GN=NUDT21 PE=1 SV=1	NUDT21	1.76074	0.000869248	Up	27	6	107	6	6	26.2	5.89624e+06	1.07469e+07	3.09341e+06	6.03644e+06	2.89562e+07	5.8804e+06	1.09618e+07	4.88833e+06	2.18428e+06	1.45684e+06	3.67851e+06	1.5402e+06	2.59403e+06	1.29234e+06	2.86792e+07	2.59098e+07	1.54297e+07	2.63875e+07	2.92913e+07	1.17932e+07	3.70692e+07	6.67074e+06	6.79406e+06	4.15487e+06	1.0703e+07	5.60792e+06	4.42177e+06	1.20817e+07	0.543373	0.850643	0.377789	0.534914	1.32083	1.10989	2.10987	1.07234	0.80592	0.508459
O43815	Striatin OS=Homo sapiens OX=9606 GN=STRN PE=1 SV=4	STRN	0.456518	0.0105511	Down	13	8	37	7	7	86.1	5.32799e+06	5.33065e+06	9.99265e+06	5.47346e+06	7.95982e+06	1.62552e+06	2.74781e+06	9.1915e+06	7.69538e+06	1.04773e+07	1.00241e+06	3.8428e+06	3.99817e+06	4.5041e+06	7.76712e+06	1.15061e+07	7.34386e+06	9.02546e+06	1.46893e+07	1.76728e+06	3.03782e+06	7.76901e+06	1.96973e+06	4.77796e+06	858051	724367	2.21196e+06	235251	1.32987	1.14279	3.30534	1.31367	0.9834	0.830972	1.43246	3.1456	4.42952	5.70476
O43920	NADH dehydrogenase [ubiquinone] iron-sulfur protein 5 OS=Homo sapiens OX=9606 GN=NDUFS5 PE=1 SV=3	NDUFS5	0.510966	0.00414406	Down	49	5	64	5	5	12.5	1.49249e+07	1.30602e+07	1.54825e+07	1.65127e+07	1.73324e+07	1.13159e+07	4.71722e+06	7911037	7.52045e+06	6.69557e+06	2.38221e+06	16003386	1.26161e+07	7.75563e+06	2.12381e+07	1.58137e+07	1.07168e+07	2.37208e+07	2.21957e+07	1.048e+07	1.97062e+06	3.13015e+06	4.47618e+06	16303584	2.31922e+06	7.91355e+06	5.06192e+06	3.42076e+06	1.89535	1.42453	2.60561	2.01641	1.08948	2.94319	1.25117	1.35426	2.16532	1.82359
O60216	Double-strand-break repair protein rad21 homolog OS=Homo sapiens OX=9606 GN=RAD21 PE=1 SV=2	RAD21	0.451734	0.00126974	Down	17	10	45	10	10	71.6	4.69489e+06	1.10723e+07	6.48032e+06	8.8268e+06	2.52732e+07	4.5387e+06	9.66156e+06	2.1931e+06	6.2611e+06	6.14668e+06	1.18788e+07	8.72572e+06	6.53366e+06	5.25085e+06	1.27467e+07	1.29104e+07	5.01907e+06	1.59944e+07	8.75679e+06	3.4989e+06	5.53011e+06	657289	3.48515e+06	3.31311e+06	6.60284e+06	3.25985e+06	9.17943e+06	2.84528e+06	0.887964	1.79866	1.62426	1.60529	2.36599	1.75812	3.81652	0.518139	2.48799	2.31046
O60232	Protein ZNRD2 OS=Homo sapiens OX=9606 GN=ZNRD2 PE=1 SV=1	ZNRD2	1.7166	0.0079163	Up	19	2	19	2	2	21.5	2.01584e+06	2.70845e+06	3.95602e+06	2.25483e+06	1.04396e+07	932617	827368	428282	311125	263052	1.24682e+06	421585	393152		4.48543e+06	7.81875e+06	3.0335e+06	7.61803e+06	3.26532e+07	3.15232e+06	3.16619e+06	894324	1.87287e+06	1.28537e+06	2.18686e+06	1.18118e+06	816094	1.2982e+06	0.480329	0.554302	1.2492	0.516627	1.23126	0.455129	0.411748	0.349724	0.427307	0.341748
O60237	Protein phosphatase 1 regulatory subunit 12B OS=Homo sapiens OX=9606 GN=PPP1R12B PE=1 SV=2	PPP1R12B	0.301983	0.0395926	Down	8	6	9	6	6	110.3	5905944	1.557e+06		1.06921e+06	10844993										1.80785e+06	304708	1.66752e+06	1.70587e+06	4.61731e+06	1.09771e+06	848586				207268			265265	1.85979	0.421119		0.323754	1.69038
O60240	Perilipin-1 OS=Homo sapiens OX=9606 GN=PLIN1 PE=1 SV=2	PLIN1	0.184636	0.000393027	Down	62	28	318	28	28	56	5.48803e+08	5.37681e+07	3.45429e+08	1.10868e+09	1.05545e+08	1.08883e+08	1.6082e+08	4.54211e+08	8.05417e+07	1.60567e+08	5.60277e+06	1.37202e+08	5.56617e+07	1.93913e+07	6.62194e+07	4.54572e+07	5.63486e+07	7.05153e+07	6.83443e+07	2.17826e+08	3.15448e+07	1.32733e+07	1.11541e+08	5.81075e+06	4.13066e+06	2.03533e+07	5.18986e+07	1.38453e+07	3.85973	0.324793	3.21951	7.49769	0.367417	1.56837	2.36228	7.58517	2.26223	4.26613
O60437	Periplakin OS=Homo sapiens OX=9606 GN=PPL PE=1 SV=4	PPL	0.602473	0.0375362	Down	42	66	315	66	66	204.6	4.26914e+07	2.36957e+08	2.62497e+07	4.75214e+07	4.58762e+07	4.29834e+07	1.83518e+07	5.72456e+07	9.43801e+06	2.10599e+07	1.96188e+07	1.963e+07	1.91128e+07	1.83276e+07	6.63757e+07	6.72459e+07	4.42353e+07	6.32807e+07	5.57137e+07	1.83462e+07	4.76195e+07	3.62643e+07	1.63788e+07	2.01886e+07	3.15061e+07	2.07724e+07	1.70262e+07	4.29113e+07	1.3691	6.52689	1.1156	1.46543	0.728222	2.82321	1.2292	2.58949	0.71806	1.51564
O60486	Plexin-C1 OS=Homo sapiens OX=9606 GN=PLXNC1 PE=1 SV=1	PLXNC1	0.460679	0.0431048	Down	3	5	13	4	4	175.6	2.33792e+06	8.91553e+06	1.39489e+06	1.30868e+06	649099			888963	1.05675e+06	1.5775e+06	2.24059e+06	2.58881e+06	1.35074e+06	1.26951e+06	6.59852e+06	3.32062e+06	867941	1.21335e+07	993597	4.24362e+06	1.03308e+06		16835.9	214201	952010	503589	1.01743e+06	605062	1.11128	3.63984	0.878665	0.598146	0.152717			0.882114	1.76369	2.49046
O60568	Multifunctional procollagen lysine hydroxylase and glycosyltransferase LH3 OS=Homo sapiens OX=9606 GN=PLOD3 PE=1 SV=1	PLOD3	1.55234	0.0206071	Up	34	21	301	21	21	84.7	2.22474e+07	1.89083e+07	4.28874e+06	2.1105e+07	5.98933e+07	2.54496e+07	1.86784e+07	1.51078e+07	1.22879e+07	9.74701e+06	1.70187e+07	7.47813e+06	1.43505e+07	5.4644e+06	8.18627e+07	7.49631e+07	8.85996e+07	5.2375e+07	2.40115e+08	1.27321e+07	3.1187e+07	1.27746e+07	2.35953e+07	2.46535e+07	2.5948e+07	2.81156e+07	1.84285e+07	3.48612e+07	0.823311	0.601003	0.210331	0.751017	1.09709	1.92891	1.44369	0.811124	1.10961	0.832581
O60645	Exocyst complex component 3 OS=Homo sapiens OX=9606 GN=EXOC3 PE=1 SV=3	EXOC3	2.22508	0.0250901	Up	11	8	46	8	8	85.5	7.40301e+06	1.48498e+07	1.24624e+06	4.79249e+06	3.38561e+07	3.26989e+06	239112	3.83957e+06	563818	629026	1.33546e+06	225024	1.03867e+06	248743	3.02674e+07	2.16347e+07	6.31834e+07	3.17456e+07	1.61466e+08	2.21586e+06	5.16379e+06	1.05714e+06	1.74157e+06	1.26184e+06	2.55981e+06	2.14115e+06	1.10706e+06	4.12233e+06	0.34792	0.59942	0.0776175	0.216577	0.787569	0.31474	0.0234705	1.00293	0.247706	0.261413
O60664	Perilipin-3 OS=Homo sapiens OX=9606 GN=PLIN3 PE=1 SV=3	PLIN3	1.5386	0.0141023	Up	50	16	277	16	16	47	7.01997e+06	5.87643e+07	3.67353e+07	8.98435e+06	7.06531e+07	1.19117e+07	1.27576e+07	1.65085e+07	9.07189e+06	7.67243e+06	7.27064e+06	9.50673e+06	1.08033e+07	4.83537e+06	4.79182e+07	1.06779e+08	8.87452e+07	7.00834e+07	1.68778e+08	2.75112e+07	3.53696e+07	1.88681e+07	1.24796e+07	1.63936e+07	1.2495e+07	2.7378e+07	3.01642e+07	2.22185e+07	0.237418	1.707	1.64646	0.292176	1.18274	0.825084	0.901148	1.06219	0.981751	0.785411
O60701	UDP-glucose 6-dehydrogenase OS=Homo sapiens OX=9606 GN=UGDH PE=1 SV=1	UGDH	1.66578	0.0455867	Up	69	29	335	29	29	55	1.60954e+07	2.30416e+07	3.16681e+07	1.15005e+07	8.50607e+07	3.09615e+07	1.16953e+07	9.27881e+06	6.37179e+06	9.88197e+06	2.91201e+07	6.8215e+06	1.42089e+07	1.16939e+07	5.39771e+07	162516668	6.80283e+07	1.52988e+08	2.94505e+08	1.88194e+07	2.37302e+07	1.1448e+07	1.57559e+07	2.07367e+07	5.09663e+07	6.51626e+07	1.66293e+07	2.07892e+07	0.42788	0.526104	1.11565	0.293979	1.11926	1.68574	0.64935	0.429553	0.49613	0.727844
O60760	Hematopoietic prostaglandin D synthase OS=Homo sapiens OX=9606 GN=HPGDS PE=1 SV=3	HPGDS	0.538066	0.0080429	Down	15	2	5	2	2	23.3		959289	934199		652705	754216		309151	268168	201263	210292	135625	133899	83332.2		699287	812673	920848	375998			342640	45641.7		143035	353512	50299.8	170072		1.96631	2.95454		0.77101	3.68642		1.98648	2.89821	2.05754
O60841	Eukaryotic translation initiation factor 5B OS=Homo sapiens OX=9606 GN=EIF5B PE=1 SV=4	EIF5B	1.57008	0.00988739	Up	19	18	159	18	18	138.7	4.73339e+06	1.04029e+07	2.00285e+06	1.1332e+07	1.88248e+07	5.85304e+06	1.24908e+07	1.05082e+07	6.93128e+06	8.87711e+06	4.55716e+06	3.58563e+06	1.28983e+07	2.0087e+06	5.62789e+07	4.18234e+07	2.96075e+07	5.0413e+07	4.96542e+07	6.88666e+06	1.83222e+07	1.20642e+07	9.79967e+06	2.41302e+07	7.5054e+06	1.01384e+07	1.27687e+07	1.26916e+07	0.421283	0.79524	0.236232	0.969812	0.829304	1.06692	2.32189	1.1278	1.2512	1.51581
O75251	NADH dehydrogenase [ubiquinone] iron-sulfur protein 7, mitochondrial OS=Homo sapiens OX=9606 GN=NDUFS7 PE=1 SV=3	NDUFS7	0.412316	0.0426774	Down	18	4	57	4	4	23.5	1.06101e+07	3.63837e+06	4.09332e+06	4.87418e+07	5.169e+06	929294	3.5711e+06	8.14742e+06	1.41822e+07	3.02627e+07	3.69789e+06	1.8333e+07	1.62369e+07	1.02991e+07	1.71788e+07	3.54585e+06	4.30907e+06	7.71249e+06	3.22025e+06	4.09527e+06	3.16099e+06	6.25474e+06	4.70932e+06	2.0232e+07	7.99426e+06	1.37634e+07	1.61838e+07	9.36389e+06	2.80288	0.825535	1.43302	12.3814	0.675889	0.502792	1.97033	0.685573	2.00719	4.05146
O75381	Peroxisomal membrane protein PEX14 OS=Homo sapiens OX=9606 GN=PEX14 PE=1 SV=1	PEX14	0.321553	0.00270556	Down	9	3	7	3	3	41.2		1.5276e+06	1.96668e+06		1.84457e+06			1.98832e+06	3.5931e+06	1.64461e+06	2.73378e+06	2.4263e+06	3.91222e+06	1.69563e+06	1.97793e+06	1.82356e+06	3.60075e+06	2.8387e+06	2.58731e+06		1.40965e+06	83421.7	1.81696e+06	208930	3160635	1.45174e+06	125178	299024		0.964859	1.91662		0.67141			1.8209	5.53451	2.39626
O75475	PC4 and SFRS1-interacting protein OS=Homo sapiens OX=9606 GN=PSIP1 PE=1 SV=1	PSIP1	1.54583	0.00400886	Up	14	7	67	6	6	60.1	4.96681e+06	6.5444e+06	1.22703e+07	3.80932e+06	1.14226e+07	2.90106e+06	4.58188e+06	5.256e+06	2.39301e+06	3.06253e+06	4.21208e+06	1.71762e+06	3.47508e+06	1.60398e+06	2.28514e+07	1.06654e+07	1.52221e+07	1.56472e+07	1.98386e+07	1.08422e+07	1.2949e+07	9.09724e+06	6.57051e+06	1.43423e+07	5.37968e+06	4.0787e+06	5.22366e+06	9.63368e+06	0.816676	0.924238	2.67373	0.602283	0.929647	0.976959	1.5735	1.20014	0.919032	1.11257
O75494	Serine/arginine-rich splicing factor 10 OS=Homo sapiens OX=9606 GN=SRSF10 PE=1 SV=1	SRSF10	1.90698	0.00147308	Up	11	3	54	3	3	31.3	863925	7.894e+06	2.9379e+06	1409511	1.2069e+07	2.10646e+06	242417	2441577	847817	1.28757e+06	2.10727e+06	651380	1023595	612525	1.8801e+07	1.36876e+07	1.13867e+07	2.10198e+07	10879562	4.20737e+06	5.59675e+06	2.58001e+06	2.37352e+06	3.21364e+06	3.99472e+06	2.54569e+06	1.82561e+06	5.31693e+06	0.203054	1.59358	0.915086	0.318554	1.40406	1.01399	0.119	1.00087	0.584549	0.839747
O75607	Nucleoplasmin-3 OS=Homo sapiens OX=9606 GN=NPM3 PE=1 SV=3	NPM3	0.396341	0.0257529	Down	18	2	2	2	2	19.3	576945	1.64255e+06		597359	318011			301489	159980			244558	214197	209295				517068	490901		163302						174692		1.8665	4.56407		1.85827	0.509233			1.27374	1.1368
O75629	Protein CREG1 OS=Homo sapiens OX=9606 GN=CREG1 PE=1 SV=1	CREG1	0.205773	0.00513078	Down	15	2	6	2	2	24.1	404831	3.67409e+06	741073			718768					156398	97249.6				741579	342946	775626	129211		21728.1		6497.37			128838	113184	7306.34	0.543431	4.23606	1.31832			1.97609
O75636	Ficolin-3 OS=Homo sapiens OX=9606 GN=FCN3 PE=1 SV=2	FCN3	0.441676	0.0331792	Down	18	4	67	4	4	32.9	3.45213e+06	4.13964e+06	960955	1.28234e+07	8.20057e+06	903637	7.86888e+06	1.33112e+06	1.04179e+06	517942	197597	985526	1.83705e+06	2681959	1.04416e+07	3.19354e+06	1.42088e+07	1.74322e+06	3685360	915769	2.57405e+06	928095	579861	713893	238527	1.17577e+06	740689	646521	0.984794	1.01429	0.363288	3.51755	1.15793	0.527959	4.68836	1.1829	1.55711	0.732288
O75718	Cartilage-associated protein OS=Homo sapiens OX=9606 GN=CRTAP PE=1 SV=1	CRTAP	1.95708	0.0028438	Up	20	8	165	7	7	46.5	5.13124e+06	9.5505e+06	1.07417e+06	3.18966e+06	1.83454e+07	4.86491e+06	3.4413e+06	8.99639e+06	9.12255e+06	2.9211e+06	1.30871e+07	2.7572e+06	1.05031e+07	1.75132e+06	1.89073e+07	1.78095e+07	5.15242e+07	1.28183e+07	3.5339e+07	5.09155e+06	1.72054e+07	1.1622e+07	1.39069e+07	1.73836e+07	1.96527e+07	3.05831e+07	9.98029e+06	1.51544e+07	0.755364	1.20754	0.209553	0.4515	1.33672	1.46675	1.05805	0.882726	1.50551	0.456009
O75821	Eukaryotic translation initiation factor 3 subunit G OS=Homo sapiens OX=9606 GN=EIF3G PE=1 SV=2	EIF3G	1.74484	0.0189242	Up	37	10	68	10	10	35.6	184010	1.27428e+07	4.09642e+06	1.3072e+07	2.20167e+07	3.87355e+06	8.5483e+06	1.26267e+07	2.19633e+06	3.55792e+06	6.14027e+06	1.68878e+06	4.09344e+06	2.04551e+06	2.3739e+07	3.08018e+07	2.04186e+07	4.02502e+07	2.9696e+07	2.54952e+07	1.2115e+07	1.61216e+07	8.7687e+06	8.26891e+06	1.07107e+07	9.88641e+06	4.99984e+06	1.25204e+07	0.0207674	1.23522	0.612681	1.41861	1.22991	0.895359	2.01498	1.81572	0.531209	0.814001
O75923	Dysferlin OS=Homo sapiens OX=9606 GN=DYSF PE=1 SV=1	DYSF	0.543457	0.0378311	Down	25	41	263	40	40	237.1	5.86923e+07	7.04369e+07	1.28526e+08	4.25964e+07	5.26922e+07	2.23991e+07	1.06295e+07	6.27095e+06	6.58922e+06	1.3336e+07	3.78018e+06	2.31213e+07	1.9331e+07	4.18128e+06	4.5226e+07	3.83722e+07	2.41675e+07	3.19404e+07	5.99485e+07	6.24591e+07	2.31233e+07	2.23251e+07	9.86378e+06	8.93072e+06	5.9457e+06	5.54313e+06	9.18459e+06	1.03991e+07	1.83881	1.89538	5.33624	1.28324	0.817115	1.43726	0.695534	0.594084	1.04992	2.01006
O75940	Survival of motor neuron-related-splicing factor 30 OS=Homo sapiens OX=9606 GN=SMNDC1 PE=1 SV=1	SMNDC1	0.446454	0.0163145	Down	14	2	4	2	2	26.7	3.76811e+06	2.15397e+06	6289682	1.9687e+06	1.60143e+06	1.3912e+06	3.96069e+06	378584	284587		410078			181170	949337	1.6618e+06	764043	1.67266e+06	1.77166e+06	203273	1.8223e+06	208701	170153	2.09413e+06	347398	592020		794517	2.44056	1.19825	5.39864	1.2261	0.5134	1.84546	5.35781	0.68237	0.862744
O75955	Flotillin-1 OS=Homo sapiens OX=9606 GN=FLOT1 PE=1 SV=3	FLOT1	0.591361	0.00097602	Down	31	12	193	12	12	47.3	2.84075e+07	1.64627e+07	1.62958e+07	3.10206e+07	3.15993e+07	1.9936e+07	1.09071e+07	6.48866e+06	7.06386e+06	9.13948e+06	3.21935e+06	7.7165e+06	6.7458e+06	2.96628e+06	3.18886e+07	3.55184e+07	1.66048e+07	3.29623e+07	3.33517e+07	8.11779e+06	1.4565e+07	5.00066e+06	8.15009e+06	5.78754e+06	2.54589e+06	4.50338e+06	5.54684e+06	8.3473e+06	1.92109	0.956222	1.46043	2.01718	1.05773	2.76122	1.54055	1.13439	2.07711	2.54214
O75976	Carboxypeptidase D OS=Homo sapiens OX=9606 GN=CPD PE=1 SV=2	CPD	0.458831	0.044711	Down	8	5	11	5	5	152.8	9.08733e+06	1.45467e+06	1.69022e+06	6.08608e+06	1.89217e+06	6.97562e+06	1605087		1.03618e+06	1.66072e+06	2.1906e+06	3.28301e+06	3.03404e+06	50132.4	2.58399e+06	751129	1.81213e+06	1.13616e+07	2.09881e+06	692437	284542		709685	4.91707e+06	4.78417e+06	30889.4	2.00642e+06	201561	4.22799	0.581306	1.04215	2.7228	0.435752	6.64705	1.55972		1.23381	1.87055
O76003	Glutaredoxin-3 OS=Homo sapiens OX=9606 GN=GLRX3 PE=1 SV=2	GLRX3	0.632563	0.00538697	Down	23	7	65	7	7	37.4	1.37662e+07	1.60414e+07	14925593	1.38001e+07	2.94815e+07	7.87338e+06	2.15539e+07	3.61326e+06	3.0022e+06	2.20506e+06	2.97987e+06	4.8232e+06	4.28107e+06	1.76196e+06	2.29303e+07	3.50592e+07	2.07052e+07	2.89761e+07	3.50887e+07	4.64428e+06	1.13716e+07	1.5823e+06	4.38813e+06	3.5928e+06	3.03815e+06	1.46572e+06	4.10985e+06	2.79024e+06	0.965111	0.965937	1.38671	0.93031	1.02305	1.13051	3.15602	1.00542	1.40507	0.976201
O76015	Keratin, type I cuticular Ha8 OS=Homo sapiens OX=9606 GN=KRT38 PE=1 SV=3	KRT38	0.378572	0.00230871	Down	7	4	187	2	2	50.4	16699047	9239013		6898320	4.75898e+06	4.93628e+06	2.02921e+06	2.43797e+06	3.60346e+06	3169813				2.02986e+06	3732860	2.65693e+06	3.07155e+06	7169430	2.52464e+06	3.10378e+06		1.2663e+06	3.30448e+06	173443	2.37576e+06	4.6374e+06		1.31109e+06	5.29242	2.51495		2.10226	0.746549	3.20413	1.3432	1.14126	2.83717	2.3608
O76021	Ribosomal L1 domain-containing protein 1 OS=Homo sapiens OX=9606 GN=RSL1D1 PE=1 SV=3	RSL1D1	1.81318	0.000402313	Up	23	11	157	11	11	54.9	5.33889e+06	5.69792e+06	3109889	4.34694e+06	1.91008e+07	4.28218e+06	2.83078e+06	5.7271e+06	2.26179e+06	1.38256e+06	6.31206e+06	678394	1.27145e+06	1.77918e+06	2.7848e+07	3.19169e+07	1.57257e+07	2.80436e+07	3.62527e+07	6.75525e+06	1.77872e+07	4.8705e+06	5.98504e+06	3.64447e+06	1.17276e+07	5.56376e+06	2.6623e+06	6.02196e+06	0.611662	0.560683	0.472166	0.478877	1.08316	1.00479	0.677355	1.3795	0.916326	0.529835
O76027	Annexin A9 OS=Homo sapiens OX=9606 GN=ANXA9 PE=1 SV=3	ANXA9	0.187981	0.00872271	Down	42	12	16	12	12	38.3	1.01542e+07	26842725	7.67572e+06	1.6613e+07	1.46667e+07	1.74745e+08	27701943	2.08423e+07	1.15723e+07	9.63113e+06	1.98423e+07	7.68843e+06	1.3749e+07	5.05275e+06	3.73215e+06	4.27941e+06	1.56825e+06	1.01305e+07	3.64079e+06	7085455	1.25143e+07	5.61695e+06	2.52735e+07	2.171e+07	3.14201e+07	6.76393e+06	1.91945e+07	1.79186e+07	1.15766	2.62848	1.1597	1.82123	0.82766	40.8026	6.59625	1.26229	1.1788	0.928026
O76076	CCN family member 5 OS=Homo sapiens OX=9606 GN=CCN5 PE=1 SV=1	CCN5	0.26783	0.00403181	Down	23	3	24	3	3	26.8	8.35033e+06	8.65699e+06	3.22751e+06	1.78335e+06	167227	3385737	162226	402617	620500	1.51302e+06		3.30364e+06	1.26452e+06	1.54527e+06	426033	1.54325e+07	521756	220172	789537	264061	462661		709721	603276	36911.1	93011.9	809226	201356	5.43034	4.83539	2.7815	1.11517	0.0538283	4.50946	0.220341	0.352797	0.914501	2.10934
O76094	Signal recognition particle subunit SRP72 OS=Homo sapiens OX=9606 GN=SRP72 PE=1 SV=3	SRP72	1.99816	0.000112655	Up	27	14	125	14	14	74.6	2.65095e+06	8.64304e+06	1.31753e+06	4.02841e+06	1.88792e+07	2.92074e+06	1.07834e+06	1.18271e+06	463964	319353	1.05657e+06	400224	846912	802140	1.95649e+07	2.12039e+07	1.21652e+07	2.24682e+07	2.63723e+07	2.84849e+06	5.71105e+06	1.18953e+06	2.4637e+06	3.38557e+06	2.04894e+06	1.95765e+06	2.24041e+06	3.73385e+06	0.359269	1.00607	0.236629	0.524967	1.26644	0.810698	0.305227	0.589111	0.388698	0.25308
O94788	Retinal dehydrogenase 2 OS=Homo sapiens OX=9606 GN=ALDH1A2 PE=1 SV=3	ALDH1A2	0.194682	0.0483553	Down	12	7	137	2	2	56.7	1.22173e+06	2.54851e+07			1667244	1.02925e+06				207187				68900.4	1.81414e+06	1.35604e+06	449674	533108	2.27067e+06	1.57604e+06		230237	87844.3	96248.1					0.287329	5.14794			0.194082	0.495763				0.553226
O94880	PHD finger protein 14 OS=Homo sapiens OX=9606 GN=PHF14 PE=1 SV=3	PHF14	4.46714	0.0127466	Up	2	2	3	2	2	106.9	96741.9	107172			157177		66059.5								923651	946200	208945	302243	1.18654e+06		827867								0.223797	0.212943			0.179974		0.319172
O94888	UBX domain-containing protein 7 OS=Homo sapiens OX=9606 GN=UBXN7 PE=1 SV=2	UBXN7	0.312821	0.0380499	Down	12	5	15	5	5	54.8	2.81819e+06	6.84893e+06	4335825	4.12459e+06		701334	5.09e+06	1.49579e+06	1.77289e+06	51525	1.01686e+07	5.91583e+06	4.13964e+06	4.13801e+06	2.51959e+06	1.62203e+06	981724	3.23159e+06	7.01194e+06	2.54886e+06	4.47129e+06	180424	1.33358e+06	3.2735e+06	1.4481e+06	377110	3.53267e+06	1.25232e+06	1.18384	2.47109	2.41371	1.66604		0.603389	4.46573	0.906347	1.80682	0.049672
O95155	Ubiquitin conjugation factor E4 B OS=Homo sapiens OX=9606 GN=UBE4B PE=1 SV=1	UBE4B	0.483128	0.0181908	Down	6	8	17	8	8	146.1	5.34654e+06	5.56336e+06		6.64612e+06	3.76124e+06	5.67505e+06	820182	480552	350509	1.07638e+06	510253	114176	269394	379639	5.83737e+06	7.27393e+06	2.2135e+06	5.40253e+06	2.76854e+06	356231	181432	831198	294942	329260	553986	188171	645661	427476	1.87057	1.67178		2.23589	0.651349	4.06649	0.599324	0.749994	0.920081	2.67271
O95168	NADH dehydrogenase [ubiquinone] 1 beta subcomplex subunit 4 OS=Homo sapiens OX=9606 GN=NDUFB4 PE=1 SV=3	NDUFB4	0.507486	0.0306421	Down	30	3	60	3	3	15.2	4.37723e+06	2.68796e+06	2.39364e+07	6.86244e+06	6.06902e+06	2.93094e+06	1.31856e+06	2.26754e+06	845438	1.15188e+06	1.02059e+06	1.90331e+06	955017	1.76568e+06	6.56275e+06	4.75446e+06	8450575	9.33148e+06	7.51383e+06	5.35593e+06	2.14032e+06	840942	1.51581e+06	945592	1.33861e+06	986777	881064	1.62288e+06	1.05068	0.554161	7.61413	1.58391	0.72106	1.44087	0.661032	1.54875	0.971222	1.25171
O95197	Reticulon-3 OS=Homo sapiens OX=9606 GN=RTN3 PE=1 SV=2	RTN3	0.454544	0.0240281	Down	3	3	70	2	2	112.5	2.02725e+07	1.23608e+07	4.70173e+06	3.28322e+07	1.73813e+07	2.21275e+06	2.4845e+07	1.21983e+07	7.86613e+06	3.80834e+07	9.17844e+06	1.28591e+07	1.10321e+07	2.83233e+07	1.33463e+07	1.24583e+07	3.21282e+07	1.91556e+07	1.3223e+07	6.31319e+06	1.05628e+07	1.00646e+07	5558891	1.64758e+07	11404811	1.43073e+07	8.9071e+06	1.17089e+07	2.5875	1.35506	0.795278	4.02951	1.09809	0.578432	6.6231	1.08251	1.17409	5.37696
O95202	Mitochondrial proton/calcium exchanger protein OS=Homo sapiens OX=9606 GN=LETM1 PE=1 SV=1	LETM1	0.489753	0.0168697	Down	19	11	82	11	11	83.3	2.51648e+07	9.18067e+06	1.683e+07	1.49266e+07	2.90845e+07	3.568e+07	1.76378e+06	8.39306e+06	9.7531e+06	1.21404e+07	4.7366e+06	4.83944e+06	1.79984e+07	1.51185e+07	2.28456e+07	1.11052e+07	13721219	1.81132e+07	2.55306e+07	3.55555e+07	1.7977e+06	1.80983e+06	6.48614e+06	7.71859e+06	4.11129e+06	5.10339e+06	1.75719e+07	668809	2.42514	0.759904	2.1494	1.3832	1.38735	7.04232	0.355007	1.21809	2.38074	2.80326
O95236	Apolipoprotein L3 OS=Homo sapiens OX=9606 GN=APOL3 PE=1 SV=3	APOL3	1.74664	0.0114164	Up	6	3	9	3	3	44.3	1.00327e+06	1.21792e+06	468940	490795	1.37858e+06	971278	302075	1.09836e+06	467525	234546	1.44506e+06	149360	274902	225702	2.20175e+06	6.90651e+06	1.52496e+06	2990523	1.36544e+07	897546	1.89401e+06	440145	943257	613696	1.6949e+06	944188	993202	878214	0.750336	0.782346	0.464779	0.352956	0.510332	1.48775	0.471851	1.36694	0.978625	0.464407
O95373	Importin-7 OS=Homo sapiens OX=9606 GN=IPO7 PE=1 SV=1	IPO7	1.81038	0.000773591	Up	24	21	187	21	21	119.4	1.16551e+07	1.20939e+07	5.82409e+06	7.2643e+06	2.12944e+07	2.13348e+06	7.18698e+06	5.33144e+06	2.54562e+06	2.52233e+06	4.04281e+06	1.38132e+06	1.70755e+06	618213	1.85549e+07	3.99894e+07	1.85327e+07	2.35661e+07	4.25655e+07	4.45907e+06	1.7876e+07	7.26521e+06	1.58145e+07	7.04961e+06	7.11261e+06	6.10035e+06	5.224e+06	8.42201e+06	1.174	1.04631	0.777442	0.703597	1.06169	0.440136	1.51198	1.11256	0.893478	0.837436
O95394	Phosphoacetylglucosamine mutase OS=Homo sapiens OX=9606 GN=PGM3 PE=1 SV=1	PGM3	1.65996	0.0283623	Up	35	16	207	16	16	59.8	6.06361e+06	1.39165e+07	5.15054e+06	7.39796e+06	3.54054e+07	6.34137e+06	7.19579e+06	2.53775e+06	2.39004e+06	2.68706e+06	3.66319e+06	2.64433e+06	3.42194e+06	1.95532e+06	1.8884e+07	1.94272e+07	7.02843e+07	3.15938e+07	6.40113e+07	3.5361e+06	2.37964e+07	3.88079e+06	6.30125e+06	5.7445e+06	7.36014e+06	8.91275e+06	3.42769e+06	1.11762e+07	0.459131	0.905057	0.51683	0.538639	1.32696	0.983415	1.13798	0.465402	0.737216	0.784021
O95563	Mitochondrial pyruvate carrier 2 OS=Homo sapiens OX=9606 GN=MPC2 PE=1 SV=1	MPC2	0.544638	0.00257437	Down	17	2	14	2	2	14.3		990964	697890	1.65265e+06	2144148		508346	211138	128120	413538	133369	324381	347761	80674.3	1.17714e+06	1.09031e+06	1.37244e+06	2.29016e+06	1.71546e+06	497794	419266	94215.3	70489.5	291997	251273	138961	176265	216407		1.03833	1.12827	1.93864	1.29471		1.29523	0.979754	0.999949	3.05307
O95571	Persulfide dioxygenase ETHE1, mitochondrial OS=Homo sapiens OX=9606 GN=ETHE1 PE=1 SV=2	ETHE1	0.312096	0.0107425	Down	52	9	121	9	9	27.9	2.46764e+08	3.97457e+07	2.98831e+07	1.66773e+08	1.35298e+08	3.07324e+08	5.28572e+07	2.81192e+07	3.55317e+07	4.19133e+07	2.72011e+07	2.08027e+06	5.09842e+07	2.62978e+07	3.86293e+07	2.38113e+07	4.90716e+07	1.77577e+08	9.64099e+07	3.04175e+07	7.02037e+06	1.19579e+07	2.60572e+07	4.09936e+07	3.03033e+07	1.43287e+07	4.16443e+07	2.15392e+07	4.53798	0.627788	0.728275	2.94908	1.23156	11.5751	2.03018	0.941301	2.00056	2.23228
O95573	Fatty acid CoA ligase Acsl3 OS=Homo sapiens OX=9606 GN=ACSL3 PE=1 SV=3	ACSL3	1.8347	0.00139601	Up	15	9	88	8	8	80.4	2.10101e+06	2.18386e+06	870155	5.37689e+06	1.04729e+07	1.82701e+06	1.17613e+06	2.5171e+06	648113	1.52189e+06	1.00328e+06	370685	741400	386783	1.05593e+07	6.60113e+06	6.84967e+06	5.38081e+06	1.73352e+07	4.38504e+06	6.88702e+06	2.15946e+06	2.68557e+06	2.99162e+06	3.66479e+06	3.65616e+06	716367	4.13728e+06	0.611279	0.545729	0.335503	1.50426	1.50819	1.08868	0.714688	1.44777	0.62699	1.39269
O95639	Cleavage and polyadenylation specificity factor subunit 4 OS=Homo sapiens OX=9606 GN=CPSF4 PE=1 SV=1	CPSF4	0.504082	0.0336745	Down	12	2	3	2	2	30.2	873603	705302	360630	1.48545e+06		806584	83458.3	125127	119340		54444.9	238178	129714	194040	553782	1.00497e+06		416723	1.36583e+06	900178	644573	92893.1	135435		92745.8	75221.9	46234.2	98456.1	1.52026	1.05419	0.831675	2.48566		2.87476	0.303335	0.937803	1.50437
O95716	Ras-related protein Rab-3D OS=Homo sapiens OX=9606 GN=RAB3D PE=1 SV=1	RAB3D	0.187482	0.0337964	Down	38	8	94	4	5	24.3	871153	1.20215e+07	1.60023e+06	4312356	1.29026e+07	1.01566e+06	7.88628e+07	2.54624e+07	3.31972e+07	4.59484e+07	7.10291e+06	4.89369e+07	6.57886e+07	5.86834e+07	5.87027e+06	4.92521e+06	2.6935e+06	5.96728e+06	8.07851e+06	2.0485e+06	6.07606e+06	7.72302e+06	1.68416e+07	7.74425e+07	5.13244e+06	1.26591e+07	4.16794e+07	6.79627e+06	0.171693	2.03497	0.417955	0.817244	1.25868	0.40997	32.4623	0.714701	1.56724	2.05194
O95810	Caveolae-associated protein 2 OS=Homo sapiens OX=9606 GN=CAVIN2 PE=1 SV=3	CAVIN2	0.540595	0.0231666	Down	28	11	67	11	11	47.1	3.93448e+07	3.97616e+07	7.66172e+06	7.09808e+07	2.96451e+07	4.87056e+06	1.56485e+07	8.32937e+06	6.37447e+06	2.78163e+07	1.98898e+07	6.36474e+06	7.03093e+06	7.02037e+06	1.16757e+07	1.09319e+07	5.32675e+06	9.77207e+06	1.52381e+07	1.87864e+07	1.88856e+07	3.07475e+07	1.22717e+07	9.60375e+06	3.1543e+07	1.04946e+07	8.02208e+06	3.58284e+06	3.62583	3.1472	0.935696	6.28985	1.35224	0.919277	3.01191	0.758642	0.976514	4.03083
O95833	Chloride intracellular channel protein 3 OS=Homo sapiens OX=9606 GN=CLIC3 PE=1 SV=2	CLIC3	0.207014	0.00854045	Down	51	10	35	10	10	26.6	6.12036e+06	5.02364e+07	2.68591e+06	16207145	6.33723e+06	1.1547e+06	1.4452e+06	1.84524e+06	6.72381e+06	9.06904e+06	230662	9.82318e+06		386751	3.82313e+06	4.96647e+06	3.09351e+06	1.34306e+07	4.83462e+06	990287	282690	3.37332e+06	2.2068e+06	609354	288024	3.06813e+06	323360	131033	1.21156	8.54136	0.704608	3.08499	0.620938	0.46815	0.597507	0.732373	4.48854	5.72679
O95994	Anterior gradient protein 2 homolog OS=Homo sapiens OX=9606 GN=AGR2 PE=1 SV=1	AGR2	0.105979	0.000339795	Down	55	8	46	7	9	20	3.79542e+07	1.70487e+07	2.20913e+07	9.34038e+06	3.2611e+08	4.07396e+06	2.15455e+06	4.74098e+06	2.43608e+06	480328	214247	1.72862e+07	4.17496e+06	476716	2.24736e+06	3.63095e+06	2.36412e+06	7.8215e+06	5.6565e+06	1.78747e+06	2.39008e+06	1.17939e+06	129986	890070	3.73619e+06	278775	373932	1.79147e+06	1.65519	0.638589	1.27673	0.391681	7.03938	0.363876	0.196243	0.930562	0.804226	0.149998
P00167	Cytochrome b5 OS=Homo sapiens OX=9606 GN=CYB5A PE=1 SV=2	CYB5A	0.308121	0.000137267	Down	57	6	141	6	6	15.3	8.179e+07	5.00822e+07	4.30471e+07	7.12375e+07	1.39984e+07	8.64782e+06	1.04271e+07	9.46382e+06	6.79359e+06	1.95539e+07	4.0184e+06	1.04294e+07	4.79064e+06	8.16078e+06	6.51236e+06	8.30124e+06	5.17524e+06	3.28184e+07	2.37677e+07	3.16125e+07	7.23118e+06	1.88672e+06	3.67896e+06	5448432	4.52972e+06	5.30941e+06	6.8601e+06	4.54377e+06	5.05525	2.65869	3.52594	4.2338	0.428256	1.0947	1.34603	1.27214	1.53595	4.18188
P00325	All-trans-retinol dehydrogenase [NAD(+)] ADH1B OS=Homo sapiens OX=9606 GN=ADH1B PE=1 SV=3	ADH1B	0.123502	0.00282099	Down	67	31	379	14	31	39.8	7.39067e+08	1.77982e+07	3.8294e+07	1.89339e+09	1.58836e+08	3.33243e+07	2.27619e+08	2.63927e+07	1.42245e+07	1.93121e+08	1.76173e+07	6.14465e+07	4.94938e+07	3.16328e+07	3.70621e+07	2.03966e+07	1.49645e+07	1.50982e+08	1.49811e+07	3.92471e+07	1.99684e+07	1.747e+07	2.15386e+07	2.81646e+07	2.69372e+07	3.34592e+07	6.73841e+07	3.39606e+07	7.22901	0.149524	0.496381	17.808	0.768999	0.667582	4.65001	0.331781	0.300757	3.8625
P00326	Alcohol dehydrogenase 1C OS=Homo sapiens OX=9606 GN=ADH1C PE=1 SV=2	ADH1C	0.28639	8.23349e-05	Down	36	20	254	4	4	39.8	8.53156e+06	3.70854e+06	2.79963e+06	1.62343e+07	1.07283e+07	1.3342e+06	4.93948e+06	2.51105e+06	1.03601e+06	3.21902e+06	1.24861e+06	2.28754e+06	595905	877743	1.41282e+06	2.28237e+06	667274	3.18456e+06	2.57988e+06	201378	2.43933e+06	748743	1.90556e+06	826913	1.31655e+06	1.13839e+06	1.23996e+06	2.97443e+06	4.01859	1.50034	1.74757	7.35289	2.50125	1.28711	4.85933	1.54553	1.0725	3.15222
P00441	Superoxide dismutase [Cu-Zn] OS=Homo sapiens OX=9606 GN=SOD1 PE=1 SV=2	SOD1	0.650384	0.0344063	Down	62	6	143	6	6	15.9	7.58427e+06	2.57397e+07	2.72558e+07	2.19708e+07	3.16905e+07	5.74332e+06	2.57777e+06	5.1355e+06	5.4054e+06	7.36223e+06	7.88267e+06	8.35349e+06	8.06679e+06	3.47107e+06	1.12139e+07	1.30951e+07	1.27397e+07	4.38872e+07	1.88234e+07	7.76637e+06	8.71755e+06	3.37641e+06	4.94601e+06	6.83466e+06	8.8041e+06	1.01014e+07	9.68639e+06	8.48272e+06	0.863978	2.51845	4.11469	2.40666	1.7869	1.33998	0.613313	0.793561	1.40487	1.80999
P00450	Ceruloplasmin OS=Homo sapiens OX=9606 GN=CP PE=1 SV=1	CP	0.562999	0.0187805	Down	37	32	769	32	32	122.1	8.06388e+07	1.04893e+08	5.4863e+07	3.01564e+08	1.77244e+08	4.54706e+07	1.48938e+08	3.93857e+07	3.44434e+07	8.08063e+07	2.66879e+07	3.86806e+07	3.03347e+07	7.34489e+07	1.78548e+08	6.63508e+07	1.54631e+08	2.99509e+08	1.06782e+08	9.32103e+07	6.64077e+07	4.75813e+07	2.66835e+07	3.60416e+07	3.62244e+07	6.24391e+07	2.02178e+07	5.56695e+07	1.05001	1.17311	0.946713	3.77579	1.14236	1.21263	4.05045	0.97545	1.43477	3.18406
P00488	Coagulation factor XIII A chain OS=Homo sapiens OX=9606 GN=F13A1 PE=1 SV=5	F13A1	0.664411	0.0236269	Down	50	36	794	36	36	83.2	1.92884e+08	3.16426e+08	5.25616e+07	2.88726e+08	3.16365e+08	7.93747e+07	1.31908e+08	2.06466e+08	7.6008e+07	1.22065e+08	1.64678e+08	1.92927e+08	6.60631e+07	8.83491e+07	2.33227e+08	6.28427e+08	7.71914e+07	6.85779e+08	9.79596e+08	4.99398e+07	52344363	1.25874e+08	1.27831e+08	3.9097e+07	7.33218e+07	1.20877e+08	7.38238e+07	3.05767e+07	1.33677	1.88353	0.482744	1.92409	1.08525	1.12665	1.90933	1.90088	1.17699	1.788
P00734	Prothrombin OS=Homo sapiens OX=9606 GN=F2 PE=1 SV=2	F2	0.30782	0.000653488	Down	46	22	486	22	22	70	6.84169e+07	4.58972e+07	1.29111e+08	1.03656e+08	5.3384e+07	2.11578e+08	1.30769e+08	3.91765e+07	3.53831e+07	4.69206e+07	2.28912e+07	2.981e+07	1.88702e+07	4.53482e+07	8.09045e+07	3.86859e+07	5.53935e+07	4.30741e+07	4.188e+07	3.89814e+07	3.12158e+07	2.45309e+07	1.95485e+07	2.56468e+07	3.12825e+07	3.47296e+07	1.75946e+07	4.60832e+07	1.66744	0.960758	4.17004	2.42918	0.643991	10.561	6.65642	1.40558	2.13518	2.67833
P00736	Complement C1r subcomponent OS=Homo sapiens OX=9606 GN=C1R PE=1 SV=2	C1R	0.564845	0.00346598	Down	31	17	202	17	17	80.1	4.13549e+07	1.55328e+07	3.36125e+07	38884126	2.82234e+07	6.34372e+06	1.89296e+07	5.24901e+06	9.66797e+06	8.03823e+06	9.91764e+06	4.07849e+06	9.29557e+06	7.04987e+06	2.77382e+07	2.50233e+07	3.19402e+07	7.06132e+07	2.24809e+07	1.09164e+07	9.21084e+06	4.99167e+06	7.87019e+06	7.36809e+06	8.12348e+06	6.8882e+06	6.91442e+06	4.32415e+06	2.57434	0.830484	2.77287	2.32751	0.869622	0.808781	2.46111	0.728642	2.25726	1.77528
P00738	Haptoglobin OS=Homo sapiens OX=9606 GN=HP PE=1 SV=1	HP	0.436577	0.03826	Down	66	29	960	16	30	45.2	1.29044e+08	1.01598e+09	1.45896e+08	1.91028e+09	5.28344e+08	1.40004e+08	6.51058e+07	2.72578e+08	2.0114e+08	5.83155e+08	1.18306e+08	1.33786e+08	9.76279e+07	4.38419e+08	5.48615e+08	3.30312e+08	7.563e+08	6.41417e+08	2.54449e+08	1.18485e+08	3.049e+07	2.7276e+08	8.29372e+07	2.16091e+08	3.00288e+08	1.38228e+08	8.53179e+07	3.22474e+08	0.600041	4.0576	0.899032	8.54124	1.21602	1.33331	0.632284	1.19904	1.48817	4.08129
P00742	Coagulation factor X OS=Homo sapiens OX=9606 GN=F10 PE=1 SV=2	F10	0.446515	0.0186012	Down	16	7	32	7	7	54.7	1.68574e+06	1.36972e+06	2.63993e+06	5.74912e+06	1.67741e+06	2.53872e+06	1.69407e+06	951371	536735	838067	394478	3.78425e+06	418755	507156	5.74556e+06	2.63661e+06	1.29249e+06	1.41232e+06	1.04654e+06	3.56488e+06	473622	749381	850855	66179.7	778278	834264	379147	966332	1.13647	0.793121	2.35857	3.72691	0.559743	3.50534	2.38532	1.35552	1.28625	1.89978
P00746	Complement factor D OS=Homo sapiens OX=9606 GN=CFD PE=1 SV=5	CFD	0.213104	0.00451969	Down	39	5	67	5	5	27	6.05635e+06	1.65393e+06	4.83829e+06	3.39855e+06	917393	1.00751e+07	1.25289e+06	343579	1.10541e+06	2.04243e+06	274887	3.54029e+06	5.6512e+06	2.18707e+06	2.06924e+06	2.00049e+06	1.49781e+06	329229	549082	1.5721e+06	747939	621360	1.06864e+06	1.25617e+06	457725	852710	2.19953e+06	748995	4.45326	1.04454	4.71464	2.40293	0.333891	15.1728	1.92412	0.265116	1.43464	2.50742
P00747	Plasminogen OS=Homo sapiens OX=9606 GN=PLG PE=1 SV=2	PLG	0.449386	0.009046	Down	62	38	838	38	38	90.5	1.11567e+08	1.41321e+08	5.13958e+07	4.26532e+08	1.31271e+08	4.29457e+07	3.0147e+08	6.63e+07	9.03289e+07	5.92028e+07	2.92477e+07	4.54385e+07	3.73247e+07	5.8533e+07	2.12573e+08	4.972e+07	1.3312e+08	1.26555e+08	5.39939e+07	9.25266e+07	9.67301e+07	8.57085e+07	4.08523e+07	4.87552e+07	4.39756e+07	5.19743e+07	3.19777e+07	5.28502e+07	1.49949	1.63138	0.915432	5.51241	0.873293	1.18216	8.46258	1.33639	3.06236	1.89859
P00918	Carbonic anhydrase 2 OS=Homo sapiens OX=9606 GN=CA2 PE=1 SV=2	CA2	0.538484	0.0292082	Down	52	11	297	11	11	29.2	2.60172e+07	4.50302e+07	1.20545e+07	1.016e+08	7.82912e+07	1.2569e+07	7.37414e+07	4.74219e+07	1.72591e+07	1.56614e+07	6.59917e+06	1.11649e+07	1.85555e+07	7.05228e+06	1.01065e+08	1.54983e+07	9.35987e+06	2.80449e+07	1.1545e+07	3.08064e+07	2.03379e+07	3.74485e+07	1.37355e+07	2.52619e+07	1.09017e+07	1.83853e+07	1.92248e+07	1.18282e+07	1.27224	1.89128	0.781174	4.77731	1.89498	1.2588	7.53133	2.83357	1.73453	1.48887
P00966	Argininosuccinate synthase OS=Homo sapiens OX=9606 GN=ASS1 PE=1 SV=2	ASS1	0.510576	0.0232514	Down	31	12	202	12	12	46.5	4.17452e+07	1.01562e+07	6.96337e+06	6.352e+07	1.17574e+08	9.98184e+06	3.77579e+07	5.10898e+07	1.61873e+07	2.21498e+07	5.76649e+06	3.41815e+07	2.21237e+07	6.99374e+06	4.0112e+07	1.42564e+07	2.00991e+07	8.32829e+07	5.93646e+07	4.2647e+07	8.21991e+06	3.95905e+07	9.06134e+06	9.72485e+06	5.78231e+06	5.24723e+06	1.66244e+07	4.45219e+06	1.93889	0.405153	0.428603	2.83685	2.70296	0.949523	3.66273	3.3906	1.80687	2.33874
P01008	Antithrombin-III OS=Homo sapiens OX=9606 GN=SERPINC1 PE=1 SV=1	SERPINC1	0.522067	0.0107231	Down	36	18	392	18	18	52.6	1.25306e+09	2.96351e+08	2.38066e+08	3.49398e+08	1.03035e+09	2.03947e+08	2.07503e+08	1.7242e+07	2.53093e+07	5.4487e+07	1.84291e+07	3.32382e+07	3.37726e+07	5.19737e+07	5.37671e+08	5.47455e+08	5.40797e+08	5.69254e+08	8.86122e+07	1.75181e+08	2.9999e+08	2.41072e+07	2.04184e+07	2.79484e+07	3.58922e+07	4.28907e+07	2.61885e+07	3.45689e+07	2.91418	0.59196	0.73372	0.78135	1.18608	0.971426	1.0079	0.32149	0.793723	1.61637
P01011	Alpha-1-antichymotrypsin OS=Homo sapiens OX=9606 GN=SERPINA3 PE=1 SV=2	SERPINA3	0.577412	0.0218177	Down	43	17	723	17	17	47.6	1.06806e+08	1.33596e+08	6.93978e+07	2.45561e+08	1.73002e+08	5.57533e+07	2.83373e+08	4.34491e+07	4.3744e+07	7.48875e+07	4.39205e+07	3.79967e+07	3.72191e+07	6.84178e+07	2.03848e+08	1.32064e+08	1.47149e+08	1.78254e+08	1.39719e+08	9.01916e+07	1.49265e+08	5.186e+07	4.38896e+07	4.8106e+07	7.61116e+07	5.27233e+07	3.84295e+07	5.70167e+07	1.23814	1.33018	1.06613	2.73725	0.992678	1.32371	6.86095	0.936801	1.58633	2.56889
P01602	Immunoglobulin kappa variable 1-5 OS=Homo sapiens OX=9606 GN=IGKV1-5 PE=1 SV=2	IGKV1-5	0.407471	0.048495	Down	25	2	38	2	2	12.8	3.02923e+06	5.64424e+06	752317	9.15793e+06	3.82087e+06		1.99039e+07	8.08007e+06	7.99008e+06	7.34384e+06	3.7851e+06	3.50742e+06	7.36119e+06	7.13323e+06	7212170	2.11791e+06	5.89245e+06	1.11306e+07	3.4969e+06	1.52149e+06	5633429	7.57263e+06	2.81906e+06	5870039	3.84848e+06	2.69559e+06	4.8273e+06	9.72258e+06	1.11099	1.77796	0.36565	3.22963	0.693617		15.2463	1.56037	2.59521	2.25634
P01619	Immunoglobulin kappa variable 3-20 OS=Homo sapiens OX=9606 GN=IGKV3-20 PE=1 SV=2	IGKV3-20	0.57734	0.0106383	Down	41	3	184	2	3	12.5	7.46648e+07	9.034e+07	2.33956e+07	1.19085e+08	6.03264e+07	5.38496e+07	7.46786e+07	1.88443e+07	2.40697e+07	3.95722e+07	1.22592e+07	1.16558e+07	2.37602e+07	2.0887e+07	1.06354e+08	8.45096e+07	1.03544e+08	3.142e+08	7.84744e+07	2.69163e+07	1.58069e+07	1.7725e+07	1.27264e+07	2.05897e+07	14115343	1.51685e+07	1.71601e+07	1.71364e+07	1.40268	1.45769	0.582462	2.1512	0.560962	2.07193	2.93016	0.899528	1.93248	3.00535
P01700	Immunoglobulin lambda variable 1-47 OS=Homo sapiens OX=9606 GN=IGLV1-47 PE=1 SV=2	IGLV1-47	0.445754	0.000948826	Down	25	2	62	2	2	12.3	16304782	10008294	11356458	24536752	1.42505e+07	7.95541e+06	2.07213e+07	6038048	1.03434e+07	1.84143e+07	4.44793e+06	7.33814e+06	1.47827e+07	1.18667e+07	1.32355e+07	8.40766e+06	16461660	3.50836e+07	1.36832e+07	7396547	6.08354e+06	5.7173e+06	4.45678e+06	1.05571e+07	4778256	8.02207e+06	9333364	6.77904e+06	2.11408	1.11457	1.95136	3.05916	0.914571	2.1126	5.61141	0.861983	2.48357	4.18242
P01780	Immunoglobulin heavy variable 3-7 OS=Homo sapiens OX=9606 GN=IGHV3-7 PE=1 SV=2	IGHV3-7	0.445237	0.00875825	Down	23	3	164	2	3	12.9	2.07951e+07	4.28672e+07	6.01259e+06	6.71569e+07	2.27342e+07	1.15163e+07	5.22064e+07	2.34851e+07	1.65768e+07	5.34369e+07	1.27326e+07	20863211	2.33295e+07	3.38112e+07	2.57154e+07	2.15352e+07	5.64594e+07	8.26143e+07	2.44045e+07	8.51453e+06	1.16405e+07	2.28821e+07	8.46811e+06	1.77545e+07	1.45627e+07	1.54657e+07	2.05016e+07	1.6176e+07	1.33395	2.36181	0.511126	4.14236	0.721837	1.51299	6.9944	1.28448	1.52492	4.64995
P01834	Immunoglobulin kappa constant OS=Homo sapiens OX=9606 GN=IGKC PE=1 SV=2	IGKC	0.539722	0.00696794	Down	97	14	525	14	14	11.8	4.91788e+07	1.00611e+08	98927645	1.25744e+08	7.88311e+07	5.08372e+07	9.30857e+07	2.17427e+07	3.31621e+07	8.46774e+07	2.13818e+07	1.72305e+07	4.00261e+07	3.6481e+07	9.46158e+07	7.38179e+07	1.41059e+08	2.72867e+08	1.23487e+08	2.6509e+07	3.74558e+07	3.2059e+07	2.68338e+07	3.54394e+07	2.82481e+07	1.95926e+07	2.92425e+07	2.28138e+07	0.877652	1.54217	2.33965	2.15781	0.696344	1.85812	3.46958	0.737339	1.89149	4.56868
P01857	Immunoglobulin heavy constant gamma 1 OS=Homo sapiens OX=9606 GN=IGHG1 PE=1 SV=1	IGHG1	0.461429	0.000998914	Down	70	24	2240	10	25	36.1	2.75867e+09	2.24384e+09	2.03619e+09	3.94584e+09	1.58424e+09	4.19716e+08	1.76819e+09	5.73681e+08	5.7427e+08	1.10257e+09	4.26912e+08	4.69431e+08	7.51155e+08	1.10636e+09	2.01482e+09	1.72733e+09	2.04341e+09	4.1934e+09	1.24176e+09	1.06579e+09	6.69401e+08	5.71939e+08	3.56722e+08	4.91245e+08	4.63591e+08	5.27914e+08	5.79022e+08	6.16674e+08	2.43035	1.69786	2.37726	3.34264	0.690831	0.757308	3.25348	0.984966	1.65835	3.01181
P01871	Immunoglobulin heavy constant mu OS=Homo sapiens OX=9606 GN=IGHM PE=1 SV=4	IGHM	0.275841	0.000418215	Down	58	27	987	27	27	49.4	1.94605e+08	2.31274e+09	7.28472e+07	1.0386e+09	3.69897e+08	3.59913e+08	3.86841e+08	6.95268e+07	7.7552e+07	8.00317e+07	5.06108e+07	7.32531e+07	8.36882e+07	1.40141e+08	1.92549e+08	6.10271e+07	1.83917e+08	8.59441e+08	1.5894e+08	1.54686e+08	7.5914e+07	6.08493e+07	3.68136e+07	3.01019e+07	5.20551e+07	9.65653e+07	6.45799e+07	4.24807e+07	0.711312	7.26062	0.352864	3.65034	0.669218	2.69433	2.95316	0.696986	1.3076	1.27645
P02100	Hemoglobin subunit epsilon OS=Homo sapiens OX=9606 GN=HBE1 PE=1 SV=2	HBE1	0.44571	0.0184283	Down	26	4	456	2	2	16.2	5.18813e+06	4.76866e+06	5.20708e+06	1.84216e+07	10450915	293066	1.30612e+07	4.89247e+06	4.44989e+06	2.97535e+06	2.86991e+06	1.71764e+06	3.32772e+06	1.52846e+06	1.70287e+07	5.31138e+06	3.65828e+06	5.45954e+06	5.38089e+06	4.21754e+06	8.20234e+06	3.78933e+06	1.74455e+06	2.79689e+06	1.55287e+06	577036	1.05047e+06	378730	1.1824	0.933453	1.57267	4.03703	1.17894	0.136794	6.21709	2.17653	3.32961	2.10592
P02452	Collagen alpha-1(I) chain OS=Homo sapiens OX=9606 GN=COL1A1 PE=1 SV=6	COL1A1	0.249985	5.81965e-05	Down	55	76	5018	73	76	138.8	1.51819e+10	2.58505e+09	1.06422e+10	9.87126e+09	4.50717e+09	9.06768e+09	1.12888e+10	9.66704e+09	1.57575e+10	1.00191e+10	1.34251e+10	2.0117e+10	1.86726e+10	1.06825e+10	2.56508e+09	1.19011e+09	2.92045e+09	3.69516e+09	1.19564e+09	5.4891e+09	5.72007e+08	2.69501e+09	1.13139e+10	1.11623e+10	1.15838e+10	5.71707e+09	1.74157e+10	4.30801e+09	5.46194	0.798785	5.0739	3.41485	0.802611	6.68134	8.48239	0.905878	2.48354	1.49373
P02458	Collagen alpha-1(II) chain OS=Homo sapiens OX=9606 GN=COL2A1 PE=1 SV=3	COL2A1	0.0635396	0.00378625	Down	8	7	252	3	3	141.7	7.53995e+07	7.08428e+06	5.59268e+07	1.16228e+07	6.41212e+06	7.62422e+08	3.95255e+07	5.79312e+07	1.13802e+08	13354389	2.89673e+07	1.81232e+08	1.44708e+08	1.45919e+07	3.09997e+06	227186	9.72036e+06	7.13122e+06	3.64818e+06	3.25344e+07		1.37412e+07	5.41419e+07	11192404	2.29382e+07	2.52176e+07	1.06094e+08	1.00596e+07	3.74344	0.302092	3.67969	0.554873	0.157574	77.5256	4.09854	0.658972	2.17728	0.241684
P02461	Collagen alpha-1(III) chain OS=Homo sapiens OX=9606 GN=COL3A1 PE=1 SV=4	COL3A1	0.313683	0.000947317	Down	25	29	623	22	32	138.5	1.0481e+09	5.09372e+08	1.08658e+08	2.29053e+09	1.22169e+09	1.92472e+09	1.06776e+09	1.46122e+09	1.42285e+09	1.18573e+09	6.17313e+08	1.97331e+09	1.73045e+09	1.88623e+09	1.92345e+08	7.31715e+07	5.13133e+08	1.24277e+09	3.27935e+08	1.36518e+09	8.64341e+07	7.00079e+08	8.29461e+08	8.01263e+08	6.84302e+08	7.29105e+08	1.46815e+09	3.06282e+08	2.84343	1.1869	0.390653	5.97524	1.64052	10.6943	6.05013	1.39416	2.28331	1.79991
P02462	Collagen alpha-1(IV) chain OS=Homo sapiens OX=9606 GN=COL4A1 PE=1 SV=4	COL4A1	0.425869	0.0171543	Down	5	8	163	8	8	160.5	1.85262e+08	2.17671e+07	7.9844e+07	1.4065e+08	5.43303e+07	6.97881e+06	3.87835e+07	3.38287e+07	2.73797e+07	7.1095e+07	1.1646e+07	2.28523e+07	9.26868e+06	1.82e+07	1.28453e+08	3.702e+07	2.65954e+07	46135535	3.41762e+07	1.4567e+07	2.96986e+07	2.28727e+07	2.87271e+07	1.13732e+07	1.49056e+07	3.63655e+07	1.20758e+07	3.87233e+07	6.02708	0.608221	3.44232	4.39986	0.874869	0.464996	2.63522	1.43261	1.95021	4.79019
P02533	Keratin, type I cytoskeletal 14 OS=Homo sapiens OX=9606 GN=KRT14 PE=1 SV=4	KRT14	0.396604	0.0124463	Down	87	78	2704	20	92	51.5	7.16782e+08	2.15854e+10	8.44559e+08	7.30966e+08	9.80686e+08	1.14624e+09	2.21024e+08	8.7245e+09	1.15874e+09	2.62991e+08	2.01453e+08	1.54151e+09	7.37926e+08	1.18841e+08	3.8443e+08	2.62928e+08	2.87898e+08	4.84805e+08	2.8111e+08	1.29967e+09	1.97829e+08	1.05202e+10	1.12347e+09	1.10932e+08	1.24074e+08	1.12068e+08	5.07769e+08	1.23315e+08	0.631452	16.3326	0.98599	0.6192	0.427627	2.06813	0.406671	6.58356	1.47067	0.315741
P02549	Spectrin alpha chain, erythrocytic 1 OS=Homo sapiens OX=9606 GN=SPTA1 PE=1 SV=5	SPTA1	0.568204	0.0298334	Down	41	87	430	87	87	279.8	6.99289e+08	1.1688e+08	2.23269e+08	4.35329e+08	4.08324e+08	4.9492e+07	8.5262e+07	6.16871e+07	2.28741e+07	2.62802e+07	7.04954e+06	1.9427e+07	3.29691e+07	2.96341e+07	5.89808e+08	2.58664e+08	5.03917e+08	2.9002e+08	1.57664e+08	1.5122e+08	5.28115e+07	1.62131e+07	2.17743e+07	2.96841e+07	1.82762e+07	2.37002e+07	2.00072e+07	2.12801e+07	2.84529	0.408463	1.20389	1.70321	0.822349	0.412432	0.724561	1.58239	0.9869	1.07255
P02647	Apolipoprotein A-I OS=Homo sapiens OX=9606 GN=APOA1 PE=1 SV=1	APOA1	0.608866	0.0276897	Down	77	31	1177	31	31	30.8	4.21042e+08	5.7398e+08	3.04301e+08	8.05692e+08	5.68854e+08	3.77169e+08	5.16604e+08	2.97344e+08	2.30387e+08	9.70431e+08	1.88923e+08	4.35733e+08	4.14428e+08	5.33002e+08	5.8855e+08	4.48555e+08	1.61676e+09	1.00874e+09	4.03915e+08	2.86808e+08	4.25718e+08	2.78804e+08	1.87256e+08	4.07251e+08	3.25904e+08	6.40065e+08	2.6557e+08	4.37865e+08	1.35389	1.58524	1.29673	2.49119	0.905399	2.48394	3.46948	0.947026	1.23415	4.91742
P02649	Apolipoprotein E OS=Homo sapiens OX=9606 GN=APOE PE=1 SV=1	APOE	0.562885	0.0368816	Down	58	19	391	19	19	36.1	6.03238e+07	1.07614e+08	3.80379e+07	1.0484e+08	6.1453e+07	2.48806e+07	1.43001e+08	2.04239e+07	2.52123e+07	4.56189e+07	2.37102e+07	4.12372e+07	3.70244e+07	4.88531e+07	1.06621e+08	8.12234e+07	1.58153e+08	1.9703e+08	8.03843e+07	5.2964e+07	4.65007e+07	1.17569e+07	2.63622e+07	4.57616e+07	2.50396e+07	3.35513e+07	1.93083e+07	3.28319e+07	1.18154	1.81037	0.987334	1.97455	0.595776	0.998084	5.84987	0.720337	1.49561	2.55984
P02654	Apolipoprotein C-I OS=Homo sapiens OX=9606 GN=APOC1 PE=1 SV=1	APOC1	0.389499	0.00694116	Down	22	2	82	2	2	9.3	4.57756e+06	9.07791e+06	2.47474e+06	2.17735e+07	1.08547e+07	1.90651e+06	1.69717e+07	5.90305e+06	4.62921e+06	2.46286e+07	2.85492e+06	4.88315e+06	5858807	6.9748e+06	1.08218e+07	3.53091e+06	9.68927e+06	1.14934e+07	4.22544e+06	1.82098e+06	9.63515e+06	3.30564e+06	2.47248e+06	6.0273e+06	2.89781e+06	7.74711e+06	3.3785e+06	5.73676e+06	1.07064	1.82363	0.767057	4.89686	1.25663	0.913264	8.29057	1.18523	1.5633	7.8675
P02671	Fibrinogen alpha chain OS=Homo sapiens OX=9606 GN=FGA PE=1 SV=2	FGA	0.400943	0.00217681	Down	55	64	2410	63	64	94.9	2.27017e+09	1.26891e+09	1.10643e+09	1.70704e+09	2.78242e+09	2.74351e+08	3.39121e+09	7.91456e+08	7.61582e+08	3.50468e+08	1.87853e+08	2.42217e+08	1.12736e+08	3.33641e+08	2.73409e+09	9.08593e+08	5.8743e+08	6.84924e+08	2.27102e+09	3.94191e+08	4.77092e+08	6.36325e+08	4.39334e+08	2.42083e+08	2.63942e+08	2.36783e+08	1.63116e+08	2.36338e+08	2.47474	1.18807	1.5984	1.78934	1.50132	0.612527	7.72101	2.16746	3.50793	1.52702
P02675	Fibrinogen beta chain OS=Homo sapiens OX=9606 GN=FGB PE=1 SV=2	FGB	0.417957	0.0358349	Down	79	51	2928	41	51	55.9	1.65238e+09	1.27826e+09	8.97793e+07	1.80584e+09	3.07508e+09	3.14982e+08	3.26269e+09	1.2113e+09	1.39161e+09	4.94148e+08	1.75123e+08	4.86599e+08	1.72072e+08	4.85054e+08	3.60522e+09	1.22307e+09	5.87791e+08	6.96689e+08	2.83055e+09	1.62767e+08	4.48025e+08	1.02029e+09	7.29943e+08	2.82116e+08	2.61312e+08	2.89657e+08	1.73152e+08	2.32241e+08	2.09276	1.39049	0.150687	2.19922	1.92773	0.817039	8.6305	2.36026	4.56075	1.53192
P02679	Fibrinogen gamma chain OS=Homo sapiens OX=9606 GN=FGG PE=1 SV=3	FGG	0.43493	0.0155126	Down	70	45	2227	45	45	51.5	1.17518e+09	9.54255e+08	2.52024e+08	1.61668e+09	3.37061e+09	2.74627e+08	3.90138e+09	1.26509e+09	1.84616e+09	6.8508e+08	5.75308e+08	1.07156e+09	7.30175e+08	6.86568e+08	3.05427e+09	8.69641e+08	8.21574e+08	1.28457e+09	2.47335e+09	5.79258e+08	4.63044e+08	9.97728e+08	1.08604e+09	6.3702e+08	7.7482e+08	5.6183e+08	7.06172e+08	4.12809e+08	1.65916	1.15715	0.471538	2.19477	2.35546	0.794102	11.5041	1.62962	3.99985	1.40403
P02730	Band 3 anion transport protein OS=Homo sapiens OX=9606 GN=SLC4A1 PE=1 SV=3	SLC4A1	0.413266	0.0219172	Down	29	21	441	21	21	101.7	9.9802e+07	5.42385e+07	6.67107e+06	4.21465e+08	6.65845e+07	4.43322e+07	1.12172e+08	8.25681e+07	1.90846e+07	1.83005e+07	7.33593e+06	1.16622e+07	2.08699e+07	6.96072e+06	2.70048e+08	4.07381e+07	1.29674e+07	2.33665e+07	1.69866e+07	8.74973e+07	1.43519e+07	1.1068e+07	8.78962e+06	3.34442e+07	1.0163e+07	1.13326e+07	2.27728e+07	1.26323e+07	1.97937	0.923924	0.175336	8.03763	0.653645	1.80075	4.64643	3.4664	1.34759	1.22236
P02743	Serum amyloid P-component OS=Homo sapiens OX=9606 GN=APCS PE=1 SV=2	APCS	0.162004	0.00364709	Down	34	10	240	10	10	25.4	5.45884e+07	6.46055e+08	2.01387e+07	2.94351e+08	9.82669e+07	3.83691e+07	6.49607e+07	1.64944e+07	4.45616e+07	3.10472e+07	6.93316e+06	3.08013e+08	1.25774e+07	4.83021e+07	9.55137e+07	5.86168e+07	3.21009e+07	1.12065e+08	7.81597e+07	4.57915e+07	2.15503e+07	1.16315e+07	2.19251e+07	1.95902e+07	8.55556e+06	1.57478e+07	1.28197e+07	1.12578e+07	0.72288	7.34814	0.353417	3.74811	0.644103	1.04063	1.79666	0.499892	2.27148	1.49703
P02746	Complement C1q subcomponent subunit B OS=Homo sapiens OX=9606 GN=C1QB PE=1 SV=3	C1QB	0.381966	0.0160184	Down	18	4	103	4	4	26.7	2.34874e+07	1.84408e+07	1.82555e+07	2.94806e+07	1.4009e+07	1.26299e+08	3.07696e+07	1.11613e+07	1.29817e+07	1.35519e+07	1.33656e+07	1.28113e+07	8.02083e+06	1.31657e+07	4.69265e+07	2.20819e+07	1.03078e+07	2.0007e+07	1.39037e+07	2.18504e+07	3.26764e+07	8.16193e+06	1.51709e+07	9.64072e+06	1.08946e+07	1.30983e+07	7.02305e+06	1.34942e+07	1.47373	0.993811	1.51797	1.77868	0.435082	16.2305	4.03231	1.01628	1.98809	1.96321
P02748	Complement component C9 OS=Homo sapiens OX=9606 GN=C9 PE=1 SV=2	C9	0.394244	0.00622282	Down	28	14	355	14	14	63.1	1.13017e+08	1.84186e+08	9.74669e+06	1.0154e+08	1.2503e+08	1.64281e+08	7.99553e+07	3.24414e+07	2.96375e+07	3.38534e+07	1.20037e+07	2.87846e+07	1.35478e+07	2.00266e+07	5.47508e+07	2.48987e+07	5.12426e+07	8.66099e+07	3.96732e+07	1.24646e+07	5.79168e+07	3.78704e+07	3.16767e+07	3.63982e+07	2.54245e+07	3.53481e+07	1.04804e+07	2.31323e+07	2.69555	3.77314	0.308072	2.32875	1.47605	8.02494	3.98293	1.24614	1.91478	2.0689
P02749	Beta-2-glycoprotein 1 OS=Homo sapiens OX=9606 GN=APOH PE=1 SV=3	APOH	0.548701	0.0101184	Down	32	7	258	5	7	38.3	3.08186e+07	1.75501e+07	7.19887e+06	8.58641e+07	3.8993e+07	1.34372e+07	1.85817e+07	9.03148e+06	8.84942e+06	1.32488e+07	8.30238e+06	1.6732e+07	1.36649e+07	1.097e+07	4.76855e+07	1.15829e+07	2.85128e+07	3.77377e+07	2.18529e+07	1.25223e+07	1.04094e+07	1.12824e+07	5.3435e+06	9.57696e+06	1.84174e+07	2.02098e+07	8.37089e+06	1.09681e+07	2.18667	1.06953	0.676899	5.85816	1.36943	1.95267	2.75362	0.846815	1.39558	1.97641
P02760	Protein AMBP OS=Homo sapiens OX=9606 GN=AMBP PE=1 SV=1	AMBP	0.290927	4.13445e-05	Down	32	9	189	9	9	39	3.03005e+07	3.73385e+07	1.45049e+07	3.50946e+07	1.95698e+07	3.18912e+07	2.42765e+07	4.81753e+06	3.40103e+06	1.52252e+07	2.16432e+06	7.53892e+06	2.99119e+06	7.84008e+06	1.37514e+07	9.70736e+06	1.19457e+07	1.53349e+07	1.26392e+07	9.36561e+06	6.4538e+06	3.76762e+06	2.53144e+06	5.67269e+06	3.89869e+06	6.49191e+06	830931	4.40766e+06	2.37975	2.51872	1.50968	2.65035	0.760763	5.12981	3.98214	1.036	1.23014	5.20916
P02763	Alpha-1-acid glycoprotein 1 OS=Homo sapiens OX=9606 GN=ORM1 PE=1 SV=2	ORM1	0.52749	0.0435033	Down	46	10	417	7	10	23.5	3.4753e+07	2.47805e+08	4.23492e+07	8.83666e+07	2.30668e+08	7.19781e+07	1.81035e+08	5.58759e+07	5.47403e+07	2.58436e+08	4.17674e+07	6.09313e+07	7.21315e+07	5.90778e+07	7.8897e+07	1.88017e+08	1.70237e+08	2.29997e+08	1.61789e+08	2.42231e+07	7.55953e+07	8.11932e+07	4.55952e+07	8.62341e+07	9.90482e+07	7.84678e+07	3.80911e+07	7.54008e+07	0.528172	3.23469	0.852937	1.29137	1.73521	2.24043	5.74637	0.853133	1.40575	6.2779
P02766	Transthyretin OS=Homo sapiens OX=9606 GN=TTR PE=1 SV=1	TTR	0.366402	0.0392873	Down	76	8	279	8	8	15.9	2.81808e+07	1.09652e+07	4.17258e+07	1.76358e+07	1.18509e+07	1.18581e+08	9.3089e+06	8.2602e+06	1.28755e+07	5.38936e+07	8.30251e+06	2.01825e+07	4.26509e+07	1.85216e+07	1.5735e+07	5.16909e+06	9.03908e+07	1.99108e+07	4.02586e+06	2.20083e+07	6.18258e+06	1.48203e+07	7.49204e+06	2.06867e+07	1.83476e+07	2.5363e+07	2.07463e+07	1.66539e+07	2.2354	0.747069	4.38626	1.34516	0.4653	19.2649	1.54223	0.435925	1.14287	4.52511
P02790	Hemopexin OS=Homo sapiens OX=9606 GN=HPX PE=1 SV=2	HPX	0.594984	0.0202576	Down	57	21	1150	21	21	51.6	1.58625e+08	2.02586e+08	1.42235e+08	3.23766e+08	2.31414e+08	1.90437e+08	1.71808e+08	4.20144e+07	5.37759e+07	1.79316e+08	7.97951e+07	9.31058e+07	1.12666e+08	1.27254e+08	2.4382e+08	2.66661e+08	5.18736e+08	4.24341e+08	3.11463e+08	7.73743e+07	9.26337e+07	7.12797e+07	4.98472e+07	8.75009e+07	1.31228e+08	1.06981e+08	6.30752e+07	9.39029e+07	1.18176	1.29631	1.40428	2.31937	0.853356	2.90576	2.67332	0.521055	1.12171	3.53813
P03952	Plasma kallikrein OS=Homo sapiens OX=9606 GN=KLKB1 PE=1 SV=1	KLKB1	0.584763	0.0308361	Down	11	7	33	7	7	71.3	2.12452e+07	1.02888e+07	1.21288e+07	1.1802e+07	3.26854e+07	809617	6.11188e+06	3.6555e+06	2.59177e+06	5.48551e+06	3.727e+06	3.12218e+06	1.63498e+06	2.42499e+06	1.30236e+07	5.55902e+06	1.12201e+07	1.65804e+07	1.86896e+07	6.34642e+06	2.12523e+06	5.48713e+06	2.62865e+06	1.91529e+06	3.71528e+06	4.29702e+06	2.72165e+06	3.25671e+06	3.21086	1.33556	2.42922	1.71512	2.44509	0.250603	1.92923	1.04158	1.24208	2.48674
P03973	Antileukoproteinase OS=Homo sapiens OX=9606 GN=SLPI PE=1 SV=2	SLPI	0.202459	0.0129709	Down	26	3	12	3	3	14.3	1061170	12442847	558642	1.17171e+06	1.19428e+06	7.77931e+06		906642			215317	1.13714e+06	762433	248102	550021	985010	498525	400018	2.12261e+06	551223	1214920	446568				348747	763409	357736	0.81136	8.17128	0.566046	0.861448	0.451977	12.182		1.14528
P04003	C4b-binding protein alpha chain OS=Homo sapiens OX=9606 GN=C4BPA PE=1 SV=2	C4BPA	0.30924	0.000702791	Down	46	20	435	20	20	67	6.51501e+07	3.36589e+07	1.49538e+07	2.36171e+08	6.94198e+07	1.74153e+07	1.37565e+08	2.45743e+07	2.41103e+07	3.16593e+07	1.5661e+07	1.36493e+07	1.26021e+07	2.95846e+07	1.08751e+08	1.9551e+07	3.62772e+07	3.73563e+07	1.84394e+07	1.92017e+07	2.57911e+07	1.51128e+07	1.32159e+07	1.66792e+07	1.48973e+07	1.55422e+07	1.29107e+07	1.22523e+07	2.1062	0.934598	0.640655	7.34159	1.11083	1.15309	9.28844	1.27186	2.0988	2.60694
P04004	Vitronectin OS=Homo sapiens OX=9606 GN=VTN PE=1 SV=1	VTN	0.315349	0.00163828	Down	41	18	443	18	18	54.3	8.99298e+07	3.60985e+08	4.35969e+07	3.68931e+08	8.32096e+07	5.51719e+07	5.74236e+07	6.62227e+06	3.5238e+07	1.62518e+07	7.47487e+06	3.59196e+07	8.30056e+06	2.36091e+07	1.25911e+08	2.79164e+07	4.51258e+07	9.11881e+07	5.22178e+07	5.89801e+07	2.06215e+07	1.70739e+07	1.76769e+07	1.12287e+07	1.28596e+07	1.04007e+07	5.57804e+06	1.64343e+07	1.24255	4.28393	0.798282	4.90158	0.569071	1.56127	1.65711	0.328708	2.94187	1.28344
P04040	Catalase OS=Homo sapiens OX=9606 GN=CAT PE=1 SV=3	CAT	0.568086	0.0163343	Down	54	22	678	22	22	59.7	2.14249e+08	7.58332e+07	4.35974e+07	5.4617e+08	2.33342e+08	8.5671e+07	8.67489e+07	3.02639e+07	3.13844e+07	5.65613e+07	2.34718e+07	3.08038e+07	3.30416e+07	2.29709e+07	3.81844e+08	8.68972e+07	5.48957e+07	1.65999e+08	2.26594e+08	1.49283e+08	3.67322e+07	2.95916e+07	2.87389e+07	3.8689e+07	2.82804e+07	3.13476e+07	3.55545e+07	2.60586e+07	2.04594	0.62198	0.551728	5.01514	1.10294	1.67555	1.73017	0.787175	1.373	2.34065
P04114	Apolipoprotein B-100 OS=Homo sapiens OX=9606 GN=APOB PE=1 SV=2	APOB	0.504692	0.00438419	Down	33	130	1680	130	130	515.3	4.77595e+08	2.53546e+08	1.56861e+08	6.75027e+08	3.89552e+08	2.84814e+08	4.29128e+08	1.33591e+08	1.04728e+08	2.21502e+08	6.23199e+07	9.843e+07	1.32653e+08	2.08583e+08	4.68721e+08	2.20386e+08	3.66108e+08	3.55925e+08	2.05335e+08	2.20403e+08	1.92595e+08	1.31661e+08	1.37759e+08	1.63761e+08	1.10276e+08	1.33717e+08	1.37613e+08	1.2502e+08	2.55841	1.16657	1.11356	3.47706	1.0329	3.12479	4.80117	1.14341	1.50764	3.01628
P04156	Major prion protein OS=Homo sapiens OX=9606 GN=PRNP PE=1 SV=1	PRNP	0.605898	0.0461742	Down	8	2	11	2	2	27.6	2.23351e+06	3.18985e+06	7.86306e+06	221001	542395		951949	768361	1.82078e+06	494421	698514	957813	191439	568958	1.89129e+06	1.69836e+06	543160	939075	2.09276e+06	9.99144e+06	33277	203944	911754	900826	453574	252850	11670.9	204826	1.70273	2.08867	7.94399	0.162007	0.204671		1.51573	1.13296	4.51563	1.15989
P04259	Keratin, type II cytoskeletal 6B OS=Homo sapiens OX=9606 GN=KRT6B PE=1 SV=5	KRT6B	0.258848	0.00285998	Down	72	90	2145	4	5	60	1.53078e+08	7.70651e+08	3.66841e+07	4.82866e+07	6.00365e+07	2.67034e+07	2.36455e+07	2.34698e+08	3.90044e+07	2.72415e+07	1.96623e+07	1.74337e+08	1.10618e+08	9.54622e+06	5.32028e+07	3.83367e+07	8.90441e+07	2.97075e+07	3.03779e+07	8.68303e+07	1.52677e+07	7.91206e+07	1.60623e+07	1.91996e+07	8.90393e+06	1.26213e+07	6.55841e+07	6.83401e+06	2.80586	12.1325	0.891084	0.851057	0.544689	1.00246	0.90521	4.89312	1.36773	0.903603
P04264	Keratin, type II cytoskeletal 1 OS=Homo sapiens OX=9606 GN=KRT1 PE=1 SV=6	KRT1	0.225633	0.00121252	Down	74	69	1841	6	71	66	6.94297e+08	8.54252e+09	3.4768e+08	3.15428e+08	1.45074e+08	1.49611e+08	1.46103e+08	2.84022e+09	5.63115e+08	2.15081e+08	2.95325e+08	2.0713e+09	1.15863e+09	3.42004e+08	1.92238e+08	2.28988e+08	1.47293e+08	2.78834e+08	1.2169e+08	1.40395e+09	1.29801e+08	1.55429e+08	1.66248e+08	1.34658e+08	1.30364e+08	1.32608e+08	8.07633e+08	8.49673e+07	1.81323	19.1617	1.20331	0.792114	0.187533	0.800235	0.796924	4.50856	1.50346	0.543199
P04271	Protein S100-B OS=Homo sapiens OX=9606 GN=S100B PE=1 SV=2	S100B	0.268865	0.00888425	Down	40	3	50	3	3	10.7	1.35151e+07	1.52183e+06	1.11534e+07	2.05572e+07	7.05653e+06	1.38642e+06	1.07281e+06	2.77254e+06	419032	3.50842e+06	136981	1.30291e+06	681455	629346	779500	93834.5	387959	1.65836e+06	1.56588e+06	4.6913e+06	10164.6	1.61794e+06	2.60889e+06	296885	146788	2.38739e+06	765087	2.12563e+06	6.83782	0.661308	7.47816	10.001	1.76714	1.43661	1.13362	1.51911	0.386162	3.05839
P04275	von Willebrand factor OS=Homo sapiens OX=9606 GN=VWF PE=1 SV=4	VWF	0.610659	0.0181233	Down	21	51	630	51	51	309.1	1.71581e+08	6.73908e+07	5.63798e+07	2.41405e+08	1.38965e+08	3.23402e+07	8.81241e+07	4.18418e+07	4.36916e+07	6.78336e+07	1.73772e+07	3.86465e+07	4.6889e+07	3.81019e+07	1.38894e+08	1.19712e+08	1.30648e+08	1.04262e+08	1.19087e+08	5.28848e+07	6.3479e+07	3.15672e+07	3.96958e+07	6.49805e+07	2.76639e+07	5.08572e+07	4.45649e+07	6.40263e+07	2.875	0.969862	1.25193	3.8895	1.15254	1.10984	3.08399	1.0853	1.90611	2.79934
P05060	Secretogranin-1 OS=Homo sapiens OX=9606 GN=CHGB PE=1 SV=2	CHGB	2.64589	0.024988	Up	40	23	37	23	23	78.2	537195	8.25984e+06	8.46179e+06	488889	9.25182e+06	2.12712e+06	4.07852e+06	1.37792e+07	8.5616e+06	6.80154e+06	4.50892e+06	4.49468e+06	3.24239e+06		9.72131e+06	1.4395e+07	1.18745e+07	1.99256e+08	1.32415e+07	1.45416e+07	5.43973e+06	1.74921e+07	1.66656e+07	1.39166e+07	6.7003e+06	1.30695e+07	1.01358e+07	1.54693e+07	0.0716132	0.945746	1.4949	0.0626689	0.610479	0.580767	1.13557	1.00668	1.05204	0.790577
P05114	Non-histone chromosomal protein HMG-14 OS=Homo sapiens OX=9606 GN=HMGN1 PE=1 SV=3	HMGN1	3.51272	0.0317589	Up	33	3	19	3	3	10.7		672253		10354.9	1800.71		212133	456851	558680		1.09123e+06	248499	533071	183869	1.4163e+06	913562	298518		4.13353e+06		2.90351e+06	2.16726e+06	1.00058e+06	659791	1.33409e+06	219203	1.09964e+06	4.66275e+06		1.71155		0.0295148	0.00264204		1.31333	0.309303	0.636184
P05154	Plasma serine protease inhibitor OS=Homo sapiens OX=9606 GN=SERPINA5 PE=1 SV=3	SERPINA5	0.588018	0.0478885	Down	9	3	11	3	3	45.6	6.9748e+06	2.06384e+06	7.87473e+06	1.95593e+06	17671185	6.80244e+06	8.33358e+06	1.91101e+06	1.40319e+06	2.2453e+06	1.86555e+06	2.54013e+06	4.39084e+06	1.94547e+06	5.92516e+06	3.35525e+06	9.79393e+06	7.48027e+06	5.95902e+06	1.05217e+07	6.44398e+06	1.94703e+06	2.10893e+06	1.08631e+06	1.97339e+06	1.3763e+06	2.58414e+06	2.81108e+06	1.6552	0.420665	2.47653	0.446326	2.07571	3.30621	4.13047	0.931601	1.15052	1.74145
P05156	Complement factor I OS=Homo sapiens OX=9606 GN=CFI PE=1 SV=2	CFI	0.405912	0.00153697	Down	20	12	106	12	12	65.7	9.81816e+07	2.12462e+07	5.59683e+07	9.77979e+07	5.10274e+07	7.8674e+06	1.09706e+07	8.80227e+07	1.19961e+08	9.76658e+07	6.22164e+07	1.95888e+08	2.00863e+08	9.04391e+07	3.25386e+07	1.49668e+07	3.29787e+07	4.49589e+07	4.82235e+07	4.02935e+07	9.46417e+06	2.19343e+07	7.84655e+07	1.07903e+08	3.50042e+07	4.64926e+07	1.8057e+08	1.94719e+07	4.41889	0.821309	3.33822	4.23247	1.13676	0.725208	1.03125	1.06838	2.44895	1.88601
P05161	Ubiquitin-like protein ISG15 OS=Homo sapiens OX=9606 GN=ISG15 PE=1 SV=5	ISG15	1.94979	0.0172507	Up	32	4	40	4	4	17.9	9.96151e+06	934238	639640	1.12241e+06	3.94664e+06	430051	872800	1.36149e+06	604440	179870	2.50036e+06	210527	35462.3	133723	6.61413e+06	2.59402e+06	2.08717e+07	9.38952e+06	5.18241e+07	978980	3.54148e+06	1.928e+06	727187	562418	1.38666e+06	900860	1.11069e+06	2.00343e+06	1.89182	0.152389	0.160983	0.204969	0.370991	0.167272	0.346194	0.881984	0.658579	0.185384
P05165	Propionyl-CoA carboxylase alpha chain, mitochondrial OS=Homo sapiens OX=9606 GN=PCCA PE=1 SV=4	PCCA	0.177898	0.0219913	Down	25	15	87	15	15	80	8.31815e+08	1.59675e+07	9.53539e+08	1.044e+09	5.02805e+08	5.23257e+08	7.34153e+06	3.6711e+06	2.05233e+06	2.16722e+06	2.12458e+06	1.90436e+06	1.2215e+06	1.48697e+07	2.49532e+08	4.99637e+07	2.35058e+08	4.77114e+08	1.24701e+07	8.35541e+06	2.77973e+06	2.31245e+06	2.32728e+06	2.62721e+06	2.48602e+06	2.61669e+06	2.69533e+06	3.2035e+06	1.49137	0.0245887	2.26561	1.79985	0.44621	1.92141	0.0274912	0.166087	0.15617	0.155996
P05452	Tetranectin OS=Homo sapiens OX=9606 GN=CLEC3B PE=1 SV=3	CLEC3B	0.337107	0.00655945	Down	32	6	95	6	6	22.5	2.40895e+07	4.63998e+06	1.33144e+06	2.66027e+07	1.0073e+07	1.63877e+07	4.89088e+06	1.7383e+06	3.92215e+06	5.02363e+06	5.76297e+06	4.13539e+06	12000339	7.91537e+06	1.09644e+07	1.92025e+06	8.00367e+06	9.49699e+06	9.22277e+06	1.54759e+06	5.32753e+06	3.76914e+06	2.43938e+06	4.4575e+06	4.51185e+06	3.57624e+06	6.2327e+06	3.32091e+06	5.22582	0.864538	0.382769	5.54921	1.0816	7.28101	2.21597	0.386914	1.46833	1.77901
P05546	Heparin cofactor 2 OS=Homo sapiens OX=9606 GN=SERPIND1 PE=1 SV=3	SERPIND1	0.471488	0.00890375	Down	24	13	276	13	13	57	2.32462e+07	1.75076e+07	8.7928e+06	5.16727e+07	2.69617e+07	2.39773e+07	2.9534e+07	8.24907e+06	1.05947e+07	1.81944e+07	3.91309e+06	1.17078e+07	9.02088e+06	2.05365e+07	2.55162e+07	1.89865e+07	3.04859e+07	2.74974e+07	2.74428e+07	1.31445e+07	3.13252e+07	6.27736e+06	4.84288e+06	1.16817e+07	9.02248e+06	9.37027e+06	5.91069e+06	1.14722e+07	1.58508	1.02533	0.794539	3.38797	0.909971	3.34847	4.20602	0.977922	2.11251	3.43168
P05997	Collagen alpha-2(V) chain OS=Homo sapiens OX=9606 GN=COL5A2 PE=1 SV=3	COL5A2	0.353445	0.000507154	Down	14	16	196	16	16	144.8	1.32256e+08	2.00264e+07	1.55961e+08	1.34132e+08	6.51568e+07	1.0727e+08	8.45127e+07	9.04057e+07	1.03199e+08	9.42769e+07	8.9685e+07	8.88469e+07	1.38326e+08	7.59952e+07	4.58858e+07	2.1199e+07	4.13897e+07	7.90148e+07	9.97025e+07	4.01232e+07	2.05386e+07	3.59757e+07	9.6274e+07	1.49051e+08	8.37428e+07	4.71997e+07	1.23108e+08	2.21832e+07	3.61856	0.470615	5.65491	3.52885	0.882392	6.011	4.82939	1.26254	2.42402	2.09472
P06126	T-cell surface glycoprotein CD1a OS=Homo sapiens OX=9606 GN=CD1A PE=1 SV=4	CD1A	0.152591	0.0243657	Down	5	2	5	2	2	37.1	2.04578e+06	313461	2.53194e+07	309998	694891	3.962e+06	394963	874537	172861	68082.9	102969	372579	428840		652494	659897	585928	968745	604888	1113937	29322	327938	838072	121172	117276	47606.5	295291	24073.1	1.25597	0.165289	20.5998	0.183003	0.211163	4.98176	0.506438	1.53884	0.511589	0.1906
P06454	Prothymosin alpha OS=Homo sapiens OX=9606 GN=PTMA PE=1 SV=2	PTMA	0.635538	0.0424842	Down	27	4	84	4	4	12.2	4.86255e+07	1.32253e+08	4.89531e+07	2.59349e+07	7.1036e+07	25048872	1.68401e+07	1.00017e+06	678718	1.04669e+07	1.4322e+06	1.61339e+06	2.1508e+06	1.92917e+06	2.35743e+07	6.02092e+07	2.1059e+07	3.91288e+07	6.56477e+07	1.12748e+07	2.60536e+07	513376	1.06296e+06	586283	1912065	8.61536e+06	749645	15259063	0.89859	2.09915	1.19885	0.460852	0.649766	0.948054	0.649967	0.245279	0.279954	4.08392
P06493	Cyclin-dependent kinase 1 OS=Homo sapiens OX=9606 GN=CDK1 PE=1 SV=3	CDK1	1.84535	0.00337723	Up	20	5	65	4	4	34.1	2.09277e+06	3.60978e+06	1.34112e+06	2.83122e+06	5.3604e+06	736585	1.42218e+06	1.10732e+06	1.01596e+06	994625	1.77684e+06	199799	426560	137479	2.94543e+06	1.29688e+07	4.30904e+06	1.03588e+07	8011842	2.22944e+06	6.88583e+06	2.60491e+06	2.12886e+06	2.85932e+06	3.24001e+06	726632	1.67872e+06	2.31774e+06	0.742495	1.1	0.630563	0.965886	0.94135	0.535233	1.05384	0.836003	1.2901	1.19471
P06727	Apolipoprotein A-IV OS=Homo sapiens OX=9606 GN=APOA4 PE=1 SV=4	APOA4	0.313343	0.0052903	Down	57	19	417	19	19	45.3	9.12041e+08	2.22546e+08	9.79465e+08	6.29322e+08	1.52219e+08	5.58393e+08	7.84106e+07	7.22248e+07	8.21933e+07	2.63946e+08	4.36967e+07	6.91125e+07	6.32393e+07	1.00068e+08	1.53084e+08	9.34826e+07	2.46805e+08	2.63872e+08	4.07392e+07	2.96487e+08	1.59721e+07	5.42826e+07	1.69033e+08	1.31053e+08	5.89838e+07	4.22682e+07	8.82172e+07	1.40117e+08	5.40923	1.13366	7.69838	3.589	0.446859	6.78279	0.971282	0.670345	1.28309	3.8976
P06731	Carcinoembryonic antigen-related cell adhesion molecule 5 OS=Homo sapiens OX=9606 GN=CEACAM5 PE=1 SV=4	CEACAM5	0.284253	0.0280398	Down	5	3	37	2	3	76.7	3.23832e+06	9.07477e+06		2.08099e+06	4.92276e+07	2.41877e+06	3.52744e+06	872616	2.1505e+06		3.56378e+06	1.33821e+06	767899	22851.6	2029347	4.5568e+06	401460	1.24507e+06	5.39972e+06	567618	426262	974227	1.60049e+06	438579	3.46125e+06		698473	762894	0.915384	2.20323		0.565631	6.88769	1.40032	2.08254	0.482943	2.00181
P07099	Epoxide hydrolase 1 OS=Homo sapiens OX=9606 GN=EPHX1 PE=1 SV=1	EPHX1	0.525716	0.0254528	Down	44	18	544	18	18	52.9	1.77712e+08	5.40424e+07	5.0683e+07	2.32388e+08	8.59792e+07	4.25453e+07	6.34515e+07	3.81962e+07	1.38152e+08	8.29405e+07	2.0339e+07	1.29762e+08	5.83702e+07	2.50963e+07	9.11356e+07	9.6465e+07	7.51874e+07	3.55124e+08	1.42744e+08	4.47106e+07	4.86636e+07	4.08817e+07	1.71555e+08	1.67644e+07	2.15944e+07	2.83319e+07	5.66973e+07	2.09631e+07	2.86063	0.747172	1.08118	3.59698	0.685046	1.40263	2.13322	0.815042	4.95823	2.81576
P07108	Acyl-CoA-binding protein OS=Homo sapiens OX=9606 GN=DBI PE=1 SV=2	DBI	0.646266	0.0128479	Down	55	4	141	4	4	10	1.18501e+07	5.83895e+07	1.52768e+07	2.02963e+07	2.93377e+07	1.09801e+07	5.96407e+06	1.19202e+07	7.21225e+06	1.10859e+07	4.67096e+06	9.80074e+06	9.11433e+06	7.78396e+06	1.08394e+07	2.31363e+07	2.24031e+07	1.24435e+07	3.80291e+07	11295492	1.42064e+07	1.0456e+07	8.00591e+06	4.87763e+06	8.05268e+06	1.48506e+07	1.06081e+07	1.40303e+07	1.12378	4.75593	1.91991	1.85079	1.37711	2.13263	1.18128	1.44322	1.46869	2.13545
P07225	Vitamin K-dependent protein S OS=Homo sapiens OX=9606 GN=PROS1 PE=1 SV=1	PROS1	0.598279	0.0476644	Down	20	12	156	12	12	75.1	2.31439e+07	5.84957e+07	2.12657e+07	4.65443e+07	4.27833e+07	4.91632e+06	2.35672e+07	7.60557e+06	6.0668e+06	6.85783e+06	8.08475e+06	2.61525e+06	1.08731e+06	6.10307e+06	2.28004e+07	1.82483e+07	2.48514e+07	2.74577e+07	3.40269e+07	1.3867e+07	6.2849e+06	7.06193e+06	8.98694e+06	3.67605e+06	1.27675e+07	8.03068e+06	1.8506e+06	1.09081e+07	1.37146	2.97722	1.66999	2.65211	1.25488	0.596668	2.91677	1.21078	1.62443	1.73696
P07355	Annexin A2 OS=Homo sapiens OX=9606 GN=ANXA2 PE=1 SV=2	ANXA2	0.611549	0.00175619	Down	90	56	2783	56	56	38.6	1.44645e+09	9.61379e+08	4.08251e+08	1.46393e+09	1.88241e+09	5.30958e+08	9.83418e+08	8.03361e+08	5.7089e+08	7.1309e+08	5.56149e+08	4.83572e+08	6.95478e+08	9.05659e+08	1.66769e+09	1.54731e+09	1.47952e+09	1.34643e+09	2.01305e+09	4.49557e+08	2.62246e+08	7.45768e+08	9.42772e+08	5.59542e+08	8.38062e+08	4.5579e+08	5.44032e+08	5.15858e+08	2.46186	1.40539	0.920827	2.39587	1.58584	1.85084	3.49582	1.41821	1.69509	2.00283
P07358	Complement component C8 beta chain OS=Homo sapiens OX=9606 GN=C8B PE=1 SV=3	C8B	0.460372	0.0154012	Down	18	10	152	10	10	67	9575034	8.45434e+06	1.89287e+06	1.79328e+07	8.82179e+06	7.99139e+06	2.03092e+07	3.89926e+06	5.12415e+06	9.24448e+06	2.3014e+06	6.03255e+06	4.64105e+06	7.52981e+06	1.00654e+07	2.70761e+06	6.39835e+06	6.09989e+06	4.6946e+06	4.45576e+06	1.45768e+07	4.25008e+06	1.93423e+06	1.16062e+07	3.60877e+06	7.10918e+06	3.2812e+06	5.51699e+06	2.12082	1.60836	0.555613	3.81936	0.967167	3.62521	9.3952	0.877867	1.94034	3.3113
P07585	Decorin OS=Homo sapiens OX=9606 GN=DCN PE=1 SV=1	DCN	0.243786	0.00137957	Down	63	26	675	25	26	39.7	7.24027e+08	7.22338e+07	8.07304e+08	2.9219e+08	1.93977e+08	1.42484e+09	1.23811e+08	9.52472e+07	1.12878e+08	1.40364e+08	8.21364e+07	2.19762e+08	2.20598e+08	2.20045e+08	4.10367e+07	3.71521e+07	5.71152e+07	2.05904e+08	1.4141e+08	5.43732e+08	4.08146e+07	3.97781e+07	7.36978e+07	1.71985e+08	1.31872e+08	6.5767e+07	1.53108e+08	8.75158e+07	4.92865	0.422333	7.28282	1.91257	0.653589	19.865	1.76028	0.65683	1.30924	1.54002
P07919	Cytochrome b-c1 complex subunit 6, mitochondrial OS=Homo sapiens OX=9606 GN=UQCRH PE=1 SV=2	UQCRH	0.477519	0.019116	Down	38	4	151	4	4	10.7	1.31442e+07	2.56764e+07	3.52748e+07	5.19181e+07	3.95832e+07	5.89524e+06	5.35627e+06	1.24326e+07	3.06134e+06	8.50716e+06	7.92495e+06	3.70067e+06	5.34554e+06	2.553e+07	21350454	3.05775e+07	1.9568e+07	3.31668e+07	4.14478e+07	1.70761e+07	6.98453e+06	5.96842e+06	5.99992e+06	5.56984e+06	1.05374e+07	5.35307e+06	4.53787e+06	6.4508e+06	0.909951	1.52672	3.23621	3.45607	1.35636	0.835858	0.774454	1.70912	0.707836	1.86066
P07948	Tyrosine-protein kinase Lyn OS=Homo sapiens OX=9606 GN=LYN PE=1 SV=3	LYN	0.560183	0.00213138	Down	23	10	92	7	10	58.5	3.45924e+07	6.76074e+07	1.5368e+07	5.50643e+07	1.67337e+08	3.01353e+07	4.70888e+07	1.9936e+07	1.88012e+07	1.40192e+07	1.13525e+07	2.74731e+07	2.46143e+07	1.82959e+07	5.4722e+07	1.72311e+08	5.19504e+07	6.37701e+07	3.42421e+07	1.81015e+07	1.15551e+07	1.51285e+07	1.58185e+07	1.47332e+07	1.63071e+07	2.37944e+07	1.3192e+07	1.8732e+07	1.10234	1.85043	0.648997	1.68727	2.63942	1.9668	3.13403	1.07833	1.71045	1.20644
P08123	Collagen alpha-2(I) chain OS=Homo sapiens OX=9606 GN=COL1A2 PE=1 SV=7	COL1A2	0.258888	7.62928e-05	Down	44	46	2302	46	46	129.2	7.04836e+09	2.45672e+09	1.12525e+10	5.33323e+09	3.44439e+09	8.43474e+09	7.10424e+09	5.73512e+09	9.51608e+09	6.02992e+09	1.0045e+10	1.09902e+10	1.08821e+10	6.20287e+09	1.96669e+09	7.51849e+08	1.98135e+09	2.84555e+09	1.11225e+09	5.09832e+09	2.24068e+08	1.62885e+09	6.31336e+09	6.22086e+09	8.27457e+09	3.29111e+09	9.69049e+09	2.32621e+09	3.5951	1.07627	7.60611	2.61573	0.869595	8.81135	7.56816	0.919732	2.56677	1.53851
P08238	Heat shock protein HSP 90-beta OS=Homo sapiens OX=9606 GN=HSP90AB1 PE=1 SV=4	HSP90AB1	1.67693	7.32411e-05	Up	59	53	2062	32	50	83.2	2.91814e+08	5.24108e+08	2.3255e+08	3.95086e+08	1.23786e+09	2.40718e+08	1.05404e+08	1.45478e+08	7.72129e+07	7.99307e+07	1.04395e+08	4.37785e+07	6.65303e+07	4.65404e+07	1.1681e+09	1.36151e+09	1.2064e+09	1.36666e+09	1.96183e+09	1.90898e+08	5.50061e+08	1.66573e+08	2.517e+08	2.20951e+08	1.65928e+08	1.67512e+08	1.43956e+08	3.41422e+08	0.581497	0.897023	0.614111	0.75703	1.22094	0.982422	0.438679	0.881713	0.7871	0.77075
P08294	Extracellular superoxide dismutase [Cu-Zn] OS=Homo sapiens OX=9606 GN=SOD3 PE=1 SV=2	SOD3	0.231703	0.000589213	Down	37	7	122	7	7	25.8	6.2458e+07	4.57983e+06	2.76517e+07	2.8453e+07	6.26429e+07	4.87176e+07	3.75609e+06	3.54989e+06	8.13588e+06	1.32698e+07	1.70803e+06	1.82127e+07	1.09055e+07	7.06063e+06	6.62441e+06	3.30721e+06	8.46423e+06	4.59658e+07	1.4102e+07	3.85306e+06	5.70094e+06	2.58334e+06	3.05052e+06	3.79844e+06	2.31223e+06	7.0428e+06	6.18724e+06	6.61521e+06	5.1134	0.322042	3.00008	2.23991	2.53849	8.16874	0.642255	0.488922	1.88468	2.90776
P08311	Cathepsin G OS=Homo sapiens OX=9606 GN=CTSG PE=1 SV=2	CTSG	0.365121	0.0118757	Down	42	9	337	9	9	28.8	5.86069e+07	2.1899e+08	2.02652e+07	3.7881e+07	1.15883e+08	3.17222e+07	7.92085e+07	2.55735e+08	1.00835e+08	6.86976e+07	5.1723e+06	9.85047e+07	5.47108e+07	1.28145e+07	4.08626e+07	5.87369e+07	1.98019e+07	5.2789e+07	1.53403e+08	4.97626e+07	1.97408e+07	6.72778e+07	8.51196e+07	1.88387e+07	3.80139e+06	4.6351e+07	3.06458e+07	7.66383e+06	1.42268	4.56588	0.651926	0.884216	1.39238	1.57714	4.01587	6.39076	4.23823	2.73133
P08572	Collagen alpha-2(IV) chain OS=Homo sapiens OX=9606 GN=COL4A2 PE=1 SV=4	COL4A2	0.352228	0.00109432	Down	13	13	408	13	13	167.4	4.74115e+08	3.88728e+07	7.64242e+07	3.28451e+08	1.41861e+08	8.76413e+07	4.35496e+07	1.76553e+07	2.20149e+07	4.79379e+07	9.65807e+06	2.3753e+07	2.43082e+07	2.55298e+07	2.41468e+08	7.75145e+07	4.39692e+07	1.06962e+08	9.73939e+07	4.22181e+07	2.27187e+07	1.46264e+07	2.06466e+07	1.69897e+07	1.17818e+07	1.71065e+07	1.91298e+07	1.90209e+07	5.67936	0.399948	1.21321	3.78327	0.841125	2.15017	1.08956	0.658626	1.38131	2.8452
P08603	Complement factor H OS=Homo sapiens OX=9606 GN=CFH PE=1 SV=4	CFH	0.507731	0.0222965	Down	42	45	1046	39	46	139	1.48338e+08	1.18495e+08	3.22458e+07	2.93199e+08	1.38963e+08	5.19045e+07	2.37622e+08	6.76181e+07	7.95026e+07	1.14245e+08	3.20103e+07	6.66925e+07	5.89266e+07	1.03214e+08	2.38216e+08	5.81018e+07	8.8982e+07	1.99866e+08	1.41444e+08	6.48594e+07	1.27973e+08	7.20113e+07	6.57202e+07	7.98656e+07	5.04075e+07	7.11519e+07	4.87027e+07	7.5834e+07	2.10205	1.44223	0.605556	3.99516	0.974705	1.50642	7.03279	1.11224	2.19951	2.98981
P08621	U1 small nuclear ribonucleoprotein 70 kDa OS=Homo sapiens OX=9606 GN=SNRNP70 PE=1 SV=2	SNRNP70	1.56707	0.000884736	Up	31	12	152	12	12	51.5	1.49464e+07	1.23354e+07	1.74466e+07	1.40649e+07	3.11135e+07	4.7182e+06	5.49587e+06	8.92924e+06	1.50746e+06	2.07427e+06	6.23506e+06	2.87389e+06	1.15891e+06	1.66909e+06	4.17661e+07	4.41553e+07	2.92647e+07	4.00193e+07	5.37856e+07	1.5738e+07	2.51748e+07	7.78053e+06	6.54122e+06	8.11128e+06	6.93791e+06	5.558e+06	5.76941e+06	1.35037e+07	0.894978	0.634407	1.38445	0.809826	0.922159	0.578628	0.687323	1.61954	0.45987	0.598569
P08697	Alpha-2-antiplasmin OS=Homo sapiens OX=9606 GN=SERPINF2 PE=1 SV=3	SERPINF2	0.0541168	0.0207812	Down	23	9	117	9	9	54.5	4.09934e+06	5.66867e+06	2.82691e+06	3.08866e+07	1.29312e+07	8.31358e+07	949437331	1.11532e+09	1.29376e+09	1.08645e+09	1.51729e+09	2.3418e+09	2.07927e+09	1.41653e+09	1.71449e+07	6.42297e+06	2.25948e+07	1.0473e+07	9.90195e+06	1.64882e+07	6.24393e+06	2.49935e+08	6.88844e+08	1.27639e+09	9.82065e+08	4.84448e+08	1.57273e+09	5.50962e+08	0.101341	0.120363	0.0926131	0.73421	0.158231	4.20927	49.0215	0.283099	0.552336	0.438751
P08962	CD63 antigen OS=Homo sapiens OX=9606 GN=CD63 PE=1 SV=2	CD63	1.98354	0.0131834	Up	8	2	21	2	2	25.6		2.51559e+06	795928	2.56209e+06	9.32832e+06		1.32126e+06	703298	697924	1.10868e+06	644199	678103	1.44022e+06		1.22387e+07	4.40813e+06	9.60624e+06	6.95407e+06	9.64018e+06		7.59253e+06	973286		1.97096e+06	1.02274e+06	6.65463e+06	2.22233e+06	2.49593e+06		0.632293	0.308675	0.720961	1.35121		0.807561	0.421975	0.704311	1.05833
P09234	U1 small nuclear ribonucleoprotein C OS=Homo sapiens OX=9606 GN=SNRPC PE=1 SV=1	SNRPC	2.11474	0.0370797	Up	26	4	40	4	4	17.4	520441	6.89511e+06	546184		5.9442e+06	754783	174648	1.22888e+06	543085		334151	381197		318036	5.81235e+06	5.54158e+06	1.19525e+07	7.74885e+06	9.43922e+06	2.80461e+06	8.91671e+06	2.43978e+06		617683	811345	236542	305400	4.56586e+06	0.146124	1.66277	0.203225		0.826084	0.434029	0.102415	1.03266	0.767584
P09497	Clathrin light chain B OS=Homo sapiens OX=9606 GN=CLTB PE=1 SV=1	CLTB	0.634213	0.0185115	Down	24	7	150	7	7	25.2	2.66787e+07	7.18107e+07	1.11206e+08	4.75396e+07	52084928	1.9988e+07	3.06002e+07	2.52043e+07	1.09657e+07	1.29697e+07	6.20982e+06	5.6472e+06	8.89356e+06	5.81833e+06	4.43681e+07	4.31826e+07	6.16156e+07	7.87046e+07	7.34113e+07	2.84394e+07	2.82723e+07	1.35906e+07	1.21912e+07	7.00946e+06	5.93691e+06	1.67504e+07	8.58126e+06	1.54033e+07	0.777629	1.79778	4.2956	1.33242	0.751451	1.19323	1.86286	2.26399	1.65672	1.85354
P09525	Annexin A4 OS=Homo sapiens OX=9606 GN=ANXA4 PE=1 SV=4	ANXA4	0.665506	0.0480005	Down	73	24	747	23	23	35.9	2.11881e+08	1.83063e+08	2.60689e+07	1.37128e+08	4.11351e+08	4.68087e+07	1.19729e+08	9.68742e+07	9.49851e+07	9.94919e+07	5.6427e+07	3.98191e+07	4.10176e+07	5.55034e+07	2.43977e+08	2.33262e+08	1.62555e+08	1.49079e+08	1.84708e+08	2.03395e+07	1.22707e+08	8.66066e+07	6.37046e+07	5.32205e+07	8.87009e+07	1.20728e+08	3.67145e+07	8.38066e+07	2.61297	1.93903	0.426045	1.62611	2.51095	1.18227	3.08386	1.46592	2.4175	2.3953
P09651	Heterogeneous nuclear ribonucleoprotein A1 OS=Homo sapiens OX=9606 GN=HNRNPA1 PE=1 SV=5	HNRNPA1	1.68578	0.00166091	Up	44	19	683	4	17	38.7	4.50684e+07	2.00169e+08	2.7368e+07	3.79881e+07	2.67907e+08	5.59665e+07	2.34622e+07	4.45361e+07	1.80759e+07	8.73778e+06	3.19381e+07	1.04195e+07	1.52793e+07	8.48419e+06	3.38392e+08	2.7512e+08	1.56169e+08	2.58615e+08	4.24046e+08	3.51383e+07	1.22039e+08	3.52168e+07	5.2344e+07	5.00555e+07	4.90628e+07	3.4203e+07	4.24159e+07	1.0202e+08	0.457169	1.74398	0.367906	0.370537	1.34515	1.16273	0.497075	1.14178	0.779439	0.356404
P09871	Complement C1s subcomponent OS=Homo sapiens OX=9606 GN=C1S PE=1 SV=1	C1S	0.533281	0.00337556	Down	26	14	186	14	14	76.6	2.96388e+07	1.77328e+07	1.13364e+07	4.80984e+07	2.31624e+07	8.31064e+06	2.55932e+07	1.06354e+07	2.31213e+07	1.45238e+07	1.77781e+07	2.08847e+07	2.46202e+07	1.48154e+07	2.69366e+07	1.34828e+07	3.50816e+07	7.65335e+07	1.91282e+07	8.74849e+06	1.18086e+07	8.51289e+06	1.31557e+07	1.13408e+07	1.57252e+07	1.46836e+07	2.22844e+07	7.41441e+06	2.36828	1.217	1.20043	3.69558	0.916088	1.36005	4.27117	0.803194	2.93691	1.7451
P0C0L5	Complement C4-B OS=Homo sapiens OX=9606 GN=C4B_2 PE=1 SV=2	C4B_2	0.459834	0.0197029	Down	49	74	1876	4	83	192.6	3.72296e+08	2.58607e+08	1.37263e+08	5.41864e+08	4.39376e+08	1.61918e+08	9.32834e+08	9.82392e+07	1.04911e+08	2.53393e+08	6.3348e+07	1.15146e+08	8.8242e+07	2.62319e+08	6.80011e+08	2.06423e+08	3.01684e+08	3.2689e+08	2.72193e+08	1.80011e+08	3.75049e+08	1.20216e+08	7.6235e+07	1.37303e+08	1.16815e+08	1.75419e+08	6.74719e+07	1.65921e+08	1.76363	1.0522	0.861714	2.46825	1.03024	1.57095	9.22941	0.837127	1.50362	3.43535
P0DMM9	Sulfotransferase 1A3 OS=Homo sapiens OX=9606 GN=SULT1A3 PE=1 SV=1	SULT1A3	0.0933743	0.0119587	Down	27	7	91	2	2	34.2	51077696	395539	203683	869403	35477408	670649	363978	212084	210426	851900		516966	44550.3	1.05688e+06	137339	165977	979606	1.37297e+06	3.38346e+06	184919	302174	682263	65592.2	53629.8	464571	25196.4			11.7517	0.0781625	0.062103	0.19234	4.04019	0.316018	0.174901	0.147341	0.245881	0.941616
P10114	Ras-related protein Rap-2a OS=Homo sapiens OX=9606 GN=RAP2A PE=1 SV=1	RAP2A	1.9182	0.0482218	Up	38	6	107	2	2	20.6	815492	367443		1.10799e+06	1.17178e+06		438867	1.76395e+06	1.01675e+06	612536	787386	487982	1.07396e+06	508929	1114509	1.26777e+06	694013	2.59075e+06	2.67573e+06	382608	4.69202e+06	2.96314e+06	1.11256e+06	4.4909e+06	1.26734e+06	1.86143e+06	2787135	2.5035e+06	1.22421	0.473769		1.59937	0.870685		1.376	1.22934	1.19182	0.679183
P10398	Serine/threonine-protein kinase A-Raf OS=Homo sapiens OX=9606 GN=ARAF PE=1 SV=2	ARAF	1.78989	0.0248309	Up	5	3	29	2	3	67.5	1.5011e+06	6.13118e+06	1.45194e+06	2.62846e+06	6.88337e+06	2.00654e+06	3.66541e+06	1.94444e+06	834833	806620	6.05518e+06	168947	127985	283178	6.83763e+06	9.43996e+06	7.67986e+06	7.30437e+06	9.05358e+06	2.93701e+07	5.60631e+06	1.86448e+06	2.14618e+06	2.32411e+06	4.95696e+06	3.19856e+06	773692	3.84683e+06	0.311294	1.09206	0.399025	0.524135	0.706551	0.852228	1.58757	1.1264	0.813406	0.743424
P10586	Receptor-type tyrosine-protein phosphatase F OS=Homo sapiens OX=9606 GN=PTPRF PE=1 SV=2	PTPRF	0.597642	0.0125643	Down	3	4	13	3	3	212.7	531396	361999	173173	773221	1.41584e+06	138699	210992	167577	46100.7	85425.7	72393.3	48885.9	55596	99645.1		109733		477836	480343	77100.5	329377	81795.3	162767	88630.4	109488	102950	72720.6	121924	2.22503	1.30187	0.960919	3.11316	2.93436	1.18943	1.84516	1.68373	0.779068	1.36558
P10620	Microsomal glutathione S-transferase 1 OS=Homo sapiens OX=9606 GN=MGST1 PE=1 SV=1	MGST1	0.195436	0.000538557	Down	27	4	41	4	4	17.6	7.02737e+07	8.5941e+06	44279780	8.22101e+07	2.50615e+07	2.83761e+07	7.03773e+06		1.25398e+06	4.18697e+06	1.16346e+06	302109	1.48585e+06	4.96289e+06	6.1186e+06	4.32366e+06	5.92027e+06	2.7408e+07	4.02834e+06	3.58907e+06	372784		952490		235402	1.3676e+06	4.37482e+06	1.20739e+06	3.50484	0.368144	2.92665	3.94258	0.618678	2.89852	0.733092		0.585161	1.84819
P10909	Clusterin OS=Homo sapiens OX=9606 GN=CLU PE=1 SV=1	CLU	0.542402	0.0282649	Down	30	14	220	14	14	52.5	5.54602e+07	1.62164e+08	3.42124e+08	1.29992e+08	5.41498e+07	2.32758e+07	2.75927e+07	4.62787e+06	1.54932e+07	1.12476e+07	4.26438e+06	1.02072e+07	4.54335e+06	9.44315e+06	4.89521e+07	2.0972e+07	3.01914e+07	1.00312e+08	3.21196e+07	2.45241e+08	8.93323e+06	8.68811e+06	7.5752e+06	1.28277e+07	6.959e+06	1.01303e+07	5.36485e+06	8.04542e+06	0.810539	2.03558	6.62621	1.82679	0.391716	0.696698	0.842241	0.322022	1.81324	1.24519
P11047	Laminin subunit gamma-1 OS=Homo sapiens OX=9606 GN=LAMC1 PE=1 SV=3	LAMC1	0.641769	0.0303408	Down	36	47	677	47	47	177.5	5.79896e+08	1.33768e+08	1.12301e+08	5.08366e+08	3.48519e+08	6.8915e+07	1.05413e+08	4.4588e+07	3.33246e+07	7.95335e+07	3.49951e+07	3.46141e+07	3.59275e+07	3.00912e+07	3.80359e+08	2.43432e+08	2.27108e+08	1.97602e+08	2.02967e+08	1.0461e+08	1.53636e+08	5.61945e+07	5.61882e+07	4.78374e+07	4.90415e+07	5.01751e+07	3.83623e+07	7.16666e+07	3.74404	0.741796	0.96087	3.15608	1.11378	0.911282	1.42146	0.848885	1.0671	2.40908
P11137	Microtubule-associated protein 2 OS=Homo sapiens OX=9606 GN=MAP2 PE=1 SV=4	MAP2	0.474371	0.0364122	Down	1	2	5	2	2	199.4	1.09495e+06	655488		400260	6.98706e+06	358210	1.54471e+06		598185	474648	914717		366049	463246	3.53847e+06	3.16481e+06	2.33832e+06	3.30553e+06		356844	894665		327760	188281	301856	100954	161566	232834	0.831489	0.427532		0.292271	2.62626	0.557119	2.44996		2.15561	1.61795
P11532	Dystrophin OS=Homo sapiens OX=9606 GN=DMD PE=1 SV=3	DMD	0.491885	0.00519029	Down	21	65	243	64	65	426.5	8.58829e+07	2.87925e+07	1.23513e+08	8.0065e+07	5.65888e+07	2.18003e+07	2.42153e+07	2.19725e+07	2.88195e+07	2.10935e+07	9.27178e+06	4.22863e+07	2.37519e+07	7.7689e+06	3.40757e+07	3.18439e+07	2.79327e+07	3.31887e+07	3.33082e+07	6.44895e+07	1.79796e+07	1.38537e+07	2.17915e+07	1.32123e+07	1.81065e+07	2.10094e+07	2.87957e+07	3.56227e+07	3.38856	0.975728	6.45816	3.0376	1.10515	1.76165	1.99548	1.17873	2.60034	1.80033
P11678	Eosinophil peroxidase OS=Homo sapiens OX=9606 GN=EPX PE=1 SV=2	EPX	0.136199	0.0163635	Down	38	25	284	23	23	81	1.22553e+07	8.53194e+08	7.51617e+06	9.18118e+06	4.31811e+08	1.21149e+07	6.28513e+06	2.32411e+07	1.59257e+07	2.8982e+06	2.06e+06	788472	4.1966e+06	2.47255e+06	5.00288e+06	1.01052e+07	6.52116e+06	1.04745e+07	1.21551e+07	1.05715e+07	5.82906e+06	1.85768e+07	1.02085e+07	2.43539e+06	3.19303e+06	1.0365e+06	4.62312e+06	2.70336e+06	0.227678	13.614	0.185047	0.164012	3.97075	0.460962	0.243872	1.12857	1.30071	0.223907
P11908	Ribose-phosphate pyrophosphokinase 2 OS=Homo sapiens OX=9606 GN=PRPS2 PE=1 SV=2	PRPS2	0.443922	0.0108013	Down	40	9	149	4	4	34.7	1.8737e+08	8.67687e+07	5.05526e+07	1.21328e+08	7.8304e+07	7.66497e+07	2.46111e+07	1.0016e+07	6.4752e+07	1.30325e+07	7.21406e+06	1.64576e+07	3.78552e+06	12236047	7.00567e+07	2.85804e+07	5.34057e+07	1.22051e+08	5.21099e+07	4.08327e+07	6852266	6.73141e+06	5.45421e+07	1.11601e+07	7.10863e+06	1.65304e+07	1.28185e+07	7.42786e+06	3.87701	1.54206	1.38621	2.41401	0.801977	3.24829	1.0636	0.624982	6.7957	1.2938
P12004	Proliferating cell nuclear antigen OS=Homo sapiens OX=9606 GN=PCNA PE=1 SV=1	PCNA	1.64124	0.0245025	Up	28	8	136	8	8	28.8	9.04263e+06	1.6549e+07	5.06097e+06	10789521	2.32185e+07	4.50396e+06	3.9135e+06	3.36005e+06	2.80198e+06	2.04258e+06	8.35193e+06	203187	2573281	1.15218e+06	1.3273e+07	1.6545e+07	1.23997e+07	1.24666e+07	3.44075e+07	6.388e+06	1.14786e+07	5.32886e+06	1.09108e+07	1.52791e+07	1.46577e+07	6.69047e+06	1.26786e+07	1.2253e+07	1.14048	1.79269	0.845893	1.3085	1.44946	1.16341	1.03088	0.686393	0.962726	0.66386
P12035	Keratin, type II cytoskeletal 3 OS=Homo sapiens OX=9606 GN=KRT3 PE=1 SV=3	KRT3	0.180786	0.0354538	Down	17	23	651	3	4	64.4	2.09594e+06	6.6276e+07	1.99998e+06	4772325				1.98503e+06	1.34664e+06	5.50648e+06	193468	273387	1.26276e+06	227281	2700327	1.45959e+06	1.6735e+06	393402		518974	931891	1.78308e+06	618156	162855	2.09697e+06	1.0039e+06	1.22894e+06	1.63132e+06	0.604291	16.4121	0.764154	1.32305				0.967623	1.10408	4.27053
P12109	Collagen alpha-1(VI) chain OS=Homo sapiens OX=9606 GN=COL6A1 PE=1 SV=3	COL6A1	0.413187	0.000902483	Down	51	53	2438	53	53	108.5	2.00907e+09	5.54115e+08	5.26736e+08	1.42963e+09	9.41889e+08	1.01306e+09	3.72214e+08	5.67026e+08	7.41333e+08	5.54006e+08	2.40904e+08	1.09515e+09	8.06536e+08	6.16654e+08	8.01336e+08	3.04267e+08	6.31358e+08	1.37766e+09	6.4727e+08	5.96284e+08	7.36765e+07	2.12665e+08	5.09796e+08	9.57149e+08	3.61337e+08	8.41941e+08	4.0362e+08	3.12227e+08	5.09645	1.2073	1.77075	3.48719	1.18265	5.2633	1.97204	1.17332	2.58011	1.82389
P12110	Collagen alpha-2(VI) chain OS=Homo sapiens OX=9606 GN=COL6A2 PE=1 SV=4	COL6A2	0.431607	0.000646124	Down	40	47	2555	47	47	108.5	2.36778e+09	5.23324e+08	3.98913e+08	1.32188e+09	1.00392e+09	7.19201e+08	4.67645e+08	6.73345e+08	7.74073e+08	6.23355e+08	2.79628e+08	1.23567e+09	1.05473e+09	6.66948e+08	8.08316e+08	4.32336e+08	6.32013e+08	1.32002e+09	7.04013e+08	6.33898e+08	1.91916e+08	2.56965e+08	5.68514e+08	1.07523e+09	3.91849e+08	7.18651e+08	5.2445e+08	3.9697e+08	5.77614	1.0965	1.28963	3.10077	1.21221	3.59331	2.38267	1.2775	2.47011	1.88161
P12111	Collagen alpha-3(VI) chain OS=Homo sapiens OX=9606 GN=COL6A3 PE=1 SV=5	COL6A3	0.428969	0.000307815	Down	59	206	8792	206	206	343.5	9.10718e+09	2.45133e+09	2.25455e+09	5.18878e+09	4.54925e+09	2.90519e+09	1.63928e+09	2.30777e+09	2.74119e+09	2.15071e+09	9.81495e+08	4.12299e+09	3.18564e+09	2.18723e+09	3.80417e+09	1.81773e+09	3.20654e+09	5.34266e+09	2.31213e+09	2.55206e+09	5.33455e+08	8.68404e+08	1.85181e+09	3.08903e+09	1.34333e+09	2.9564e+09	1.40801e+09	1.23297e+09	5.29728	1.22465	1.73787	2.90212	1.30976	3.46092	1.99147	1.29846	2.59409	1.92525
P12277	Creatine kinase B-type OS=Homo sapiens OX=9606 GN=CKB PE=1 SV=1	CKB	0.434717	0.00924121	Down	59	17	308	16	16	42.6	3.01432e+08	1.6024e+07	3.88094e+07	7.67298e+07	2.88407e+08	1.83014e+07	3.30278e+07	6.77704e+06	3.11765e+06	9.02419e+06	7.48648e+06	5.75387e+06	5.87411e+06	3.16632e+06	9.14193e+07	1.99479e+07	1.78184e+07	3.28444e+07	3.50182e+07	2.0396e+07	5.29227e+07	7.83241e+06	6.01393e+06	3.3557e+06	1.55937e+07	4.79252e+06	6.56129e+06	4.40095e+06	5.27479	0.240839	0.899997	1.2911	2.49806	0.655917	1.2071	0.602269	0.466001	1.27593
P12532	Creatine kinase U-type, mitochondrial OS=Homo sapiens OX=9606 GN=CKMT1B PE=1 SV=1	CKMT1B	0.350271	0.0089051	Down	38	12	92	8	8	47	3.72131e+06	6.32063e+07	4.83964e+06	9.93561e+06	9.74111e+07	2.0082e+07	4.36233e+06	1.509e+07	851621	1.58038e+06	640144	2.06888e+06	770947	1.47484e+06	9.23308e+06	1.66737e+07	1.06947e+07	1.1171e+07	7.51846e+06	8.48668e+06	969089	6.61151e+06	1.34737e+06	328574	405769	2.20132e+06	684708	861286	0.241716	3.52624	0.416593	0.62056	3.13184	2.67156	0.591805	5.04273	0.478667	0.840251
P12830	Cadherin-1 OS=Homo sapiens OX=9606 GN=CDH1 PE=1 SV=3	CDH1	0.264798	0.00099586	Down	14	11	40	11	11	97.4	9.48972e+06	5.46303e+07	4.82028e+06	1.24936e+07	2.43504e+07	1.29048e+06	5.89116e+06	6.18326e+06	2.63008e+06	3.19259e+06	521608	1.15019e+07	1.22258e+06	1.00501e+06	4.73041e+06	4.17462e+06	2.46508e+06	1.58193e+06	4.00134e+06	6.08431e+06	3.59415e+06	5.03292e+06	3.07843e+06	1.2829e+06	790270	951832	1.15164e+06	1.04812e+06	1.65528	8.18453	1.11424	2.0955	2.10235	0.461018	2.1462	2.20331	1.57629	1.80997
P12883	Myosin-7 OS=Homo sapiens OX=9606 GN=MYH7 PE=1 SV=5	MYH7	0.591662	0.0267355	Down	81	276	2893	96	231	223	1.57007e+09	2.864e+08	1.74164e+10	1.1901e+09	6.63634e+08	2.41161e+08	4.9299e+08	3.73791e+08	4.46883e+08	3.10207e+08	3.77202e+08	5.41052e+08	5.63257e+08	2.9358e+08	6.06962e+08	2.21932e+08	3.64223e+08	4.7631e+08	3.40666e+08	1.19664e+10	1.05064e+08	1.47423e+08	2.70791e+08	4.0681e+08	3.1785e+08	2.09935e+08	4.56966e+08	1.35751e+08	1.41275	0.221339	20.7679	1.02969	0.295567	0.444426	0.926474	0.498202	1.0018	0.657808
P12956	X-ray repair cross-complementing protein 6 OS=Homo sapiens OX=9606 GN=XRCC6 PE=1 SV=2	XRCC6	1.84944	0.000464619	Up	34	22	554	22	22	69.8	3.98281e+07	7.21766e+07	3.43658e+07	4.66279e+07	1.17142e+08	2.83078e+07	3.65462e+07	4.75894e+07	1.4124e+07	9.39932e+06	1.71665e+07	1.26563e+07	1.20513e+07	8.68785e+06	1.57037e+08	1.68115e+08	1.06738e+08	1.68879e+08	1.52734e+08	4.92247e+07	1.42785e+08	4.97727e+07	2.85144e+07	1.15052e+08	3.39869e+07	6.64701e+07	2.38894e+07	3.97604e+07	0.691628	1.07652	0.790859	0.778591	1.00688	1.00679	1.32549	1.68877	0.843004	0.530673
P13010	X-ray repair cross-complementing protein 5 OS=Homo sapiens OX=9606 GN=XRCC5 PE=1 SV=3	XRCC5	1.62293	5.48927e-05	Up	42	26	507	26	26	82.7	3.37292e+07	4.5226e+07	1.2992e+07	2.7728e+07	9.40562e+07	1.56893e+07	1.89891e+07	2.95012e+07	1.2956e+07	1.05679e+07	1.86497e+07	8.36347e+06	1.19943e+07	1.1265e+07	9.59264e+07	1.48384e+08	89496963	1.17813e+08	1.06482e+08	5.89665e+07	9.41551e+07	2.35154e+07	2.64077e+07	2.41836e+07	3.20514e+07	3.14345e+07	2.22711e+07	3.96058e+07	0.882488	1.01633	0.450471	0.697593	1.21807	0.840728	1.03767	1.41206	1.04302	0.804767
P13667	Protein disulfide-isomerase A4 OS=Homo sapiens OX=9606 GN=PDIA4 PE=1 SV=2	PDIA4	1.63586	0.012127	Up	58	46	732	46	46	72.9	4.87141e+07	1.65727e+08	3.86136e+07	4.99242e+07	450132821	4.263e+07	4.60489e+07	6.49768e+07	3.59746e+07	3.73037e+07	4.07708e+07	1.54664e+07	3.39407e+07	2.02951e+07	2.01374e+08	2.52148e+08	6.42002e+08	3.23314e+08	6.42689e+08	4.44421e+07	1.45798e+08	9.16193e+07	8.49673e+07	4.95955e+07	5.40501e+07	7.95558e+07	6.08906e+07	7.71051e+07	0.411135	1.20134	0.431875	0.405154	1.88041	0.736873	0.811705	1.04198	0.970302	0.95175
P13674	Prolyl 4-hydroxylase subunit alpha-1 OS=Homo sapiens OX=9606 GN=P4HA1 PE=1 SV=2	P4HA1	1.89395	0.00245214	Up	36	16	200	16	16	61	7.38745e+06	1.12414e+07	2.21359e+07	7.15712e+06	3.81968e+07	8.64747e+06	7.73651e+06	2.86755e+06	2.28149e+06	3.3663e+06	3.28938e+06	2.20944e+06	5.39781e+06	766242	4.2593e+07	4.33003e+07	7.19718e+07	8.25269e+07	7.81985e+07	1.90785e+07	1.05744e+07	5.91752e+06	1.07775e+07	4.82219e+06	6.04911e+06	1.48657e+07	2.35336e+06	1.32823e+07	0.333976	0.436498	1.32619	0.311127	0.854729	0.800676	0.730491	0.452378	0.605367	0.844916
P13747	HLA class I histocompatibility antigen, alpha chain E OS=Homo sapiens OX=9606 GN=HLA-E PE=1 SV=4	HLA-E	0.475513	0.0212906	Down	17	5	69	2	2	40	3.33588e+06	1.42761e+06	1.02335e+06	10455112	1706728	1.36972e+06	751098	731158	525735	355826	82939.2	461920	612827	227270	1.7745e+06	1.80394e+06	1.60958e+06	1.15759e+06	1.49553e+06	1.66148e+06	1.60179e+06	519563	501373	566291	105525	337950	159606	524288	2.1962	0.807255	0.892838	6.61865	0.556169	1.84689	1.03278	1.62904	1.97014	1.26133
P13797	Plastin-3 OS=Homo sapiens OX=9606 GN=PLS3 PE=1 SV=4	PLS3	1.51006	0.0280268	Up	60	39	1017	28	40	70.8	6.19055e+07	1.88155e+08	6.55447e+07	8.82496e+07	2.12024e+08	5.37752e+07	7.12048e+07	1.0408e+08	5.03765e+07	4.57951e+07	3.47915e+07	4.64212e+07	3.98949e+07	2.47477e+07	2.10124e+08	3.54114e+08	7.36445e+08	2.83276e+08	2.51556e+08	7.84248e+07	1.05045e+08	1.13949e+08	1.09298e+08	1.31366e+08	4.75466e+07	1.06377e+08	8.49358e+07	9.25703e+07	0.596664	1.55761	0.837197	0.817887	1.01151	1.06153	1.43337	1.49878	1.22014	1.04921
P13804	Electron transfer flavoprotein subunit alpha, mitochondrial OS=Homo sapiens OX=9606 GN=ETFA PE=1 SV=1	ETFA	0.659889	0.0300601	Down	46	15	218	15	15	35.1	4.01255e+07	1.28518e+07	1.68669e+07	8.67201e+07	5.16219e+07	8.47824e+06	2.3319e+07	1.66735e+07	1.60452e+07	1.7839e+07	1.76676e+07	1.61486e+07	1.72282e+07	1.35431e+07	3.99643e+07	2.7793e+07	2.54851e+07	5.55622e+07	5.29802e+07	1.62136e+07	3.21817e+07	1.15956e+07	2.08952e+07	17798001	2.07149e+07	1.73257e+07	1.89006e+07	1.59917e+07	2.27659	0.626282	1.2682	4.73111	1.4497	0.985185	2.76327	1.10504	1.78856	1.88101
P13984	General transcription factor IIF subunit 2 OS=Homo sapiens OX=9606 GN=GTF2F2 PE=1 SV=2	GTF2F2	1.77888	0.0319116	Up	27	6	27	6	6	28.4	1.37629e+06	2.7594e+06	381303	1.5059e+06	4.55878e+06		1.12105e+06	1.44403e+06	339217	308020	394473		46716.3	136599	6.13944e+06	3.40468e+06	1.75813e+06	3.63998e+06	4.89529e+06	1.30708e+06	3.47203e+06	1.16417e+06	878424	610377	1.04608e+06	1.15901e+06	317243	4.75201e+06	0.719997	1.23988	0.264351	0.757529	1.18046		1.22489	1.98516	0.784347	0.673704
P14136	Glial fibrillary acidic protein OS=Homo sapiens OX=9606 GN=GFAP PE=1 SV=1	GFAP	1.6343	0.0450557	Up	14	7	233	3	3	49.9	3.27646e+06	9.98824e+06	1.34514e+06	3.44126e+06	5.46937e+06	1.60513e+06	664750	183332	145349	116249	714822	75428.2		47761.9	1.43516e+07	7.08446e+06	4.98566e+06	3.48302e+06	1.41765e+07	883937	9.87183e+06		510524	579291	1.25521e+06	262970	435194	669693	0.516049	1.35119	0.280764	0.521176	0.426389	0.517779	0.218673	0.273218	0.364327	0.275632
P14209	CD99 antigen OS=Homo sapiens OX=9606 GN=CD99 PE=1 SV=1	CD99	2.07041	0.0284395	Up	13	2	42	2	2	18.8	9244.87	1.02746e+07	260402	421864	1.53662e+07	84300	2.83366e+06	1191776	1.62864e+06	3.80941e+06	2.39314e+06	623058	1.26751e+06	1.54343e+06	9.51923e+06	1.66505e+07	3.81436e+07	6.22319e+06	8.19939e+06	2.89863e+06	1.08694e+07	1.82502e+06	3.12194e+06	3.40009e+06	4237578	2.81461e+06	3.80742e+06	4.29251e+06	0.00302355	2.88616	0.112863	0.132669	2.48751	0.0564667	1.93559	0.292394	0.672059	1.48697
P14314	Glucosidase 2 subunit beta OS=Homo sapiens OX=9606 GN=PRKCSH PE=1 SV=2	PRKCSH	0.370439	0.00112601	Down	42	22	571	22	22	59.4	1.38617e+09	1.9175e+08	8.9582e+08	8.96761e+08	4.58966e+08	5.28173e+07	2.75159e+08	2.36198e+08	2.74223e+08	1.72252e+08	2.1627e+08	2.897e+08	3.47786e+08	1.65776e+08	2.12267e+08	1.46623e+08	2.47206e+08	3.99126e+08	4.74829e+08	3.21841e+08	8.10013e+07	1.07712e+08	1.99359e+08	2.58968e+08	1.68269e+08	1.83487e+08	3.1195e+08	1.11526e+08	6.8485	0.813688	5.8653	4.26027	1.12239	0.534447	2.83932	1.1563	2.25791	1.34162
P14324	Farnesyl pyrophosphate synthase OS=Homo sapiens OX=9606 GN=FDPS PE=1 SV=4	FDPS	1.51408	0.0221837	Up	19	7	66	7	7	48.2	1.03273e+07	2.64371e+07	1.55856e+07	1.26283e+07	6.41697e+07	6.55374e+06	3.99888e+06	7.01944e+06	6.92844e+06	7.03993e+06	6.35066e+06	3.19644e+06	1.05523e+07	2.83282e+06	1.7583e+07	3.32195e+07	6.65137e+07	4.09366e+07	6.85742e+07	3.67189e+07	1.89502e+07	1.85519e+07	1.11427e+07	1.27984e+07	8.21251e+06	1.77873e+07	9.5966e+06	1.56002e+07	0.625772	1.37589	1.25153	0.735788	1.9246	0.813327	0.506077	0.737748	1.22476	1.17718
P14543	Nidogen-1 OS=Homo sapiens OX=9606 GN=NID1 PE=1 SV=3	NID1	0.265938	0.00197996	Down	29	27	659	26	26	136.3	4.25974e+08	4.01434e+07	8.26017e+07	2.64386e+08	1.92292e+08	4.80651e+07	4.24116e+07	4.14733e+07	3.55579e+08	4.96092e+07	7.34264e+07	6.28843e+08	2.14368e+08	8.46545e+07	2.48911e+08	1.05263e+08	5.38679e+07	1.12438e+08	8.62631e+07	5.48842e+07	5.22886e+07	3.22221e+07	3.92212e+07	3.30672e+07	3.86426e+07	2.48271e+07	2.41228e+08	4.41017e+07	5.59749	0.453071	1.43843	3.34063	1.2507	1.29356	1.16398	0.457376	6.59554	0.870437
P14735	Insulin-degrading enzyme OS=Homo sapiens OX=9606 GN=IDE PE=1 SV=4	IDE	0.601725	0.0484344	Down	32	31	136	31	31	117.9	2.78977e+07	1.19002e+08	8.8914e+06	1.77484e+07	2.65003e+07	6.65623e+06	6.2444e+06	2.29245e+07	8.78058e+06	7.61162e+06	6.55206e+06	8.42786e+06	7.9151e+06	5.45562e+06	1.90581e+07	2.21338e+07	1.98143e+07	3.11285e+07	3.1673e+07	1.90206e+07	1.60497e+07	1.1965e+07	1.09748e+07	4.65583e+06	1.12882e+07	8.35576e+06	6.02743e+06	1.48941e+07	2.00256	7.33691	0.845817	1.22505	0.941562	0.978574	0.936177	2.47326	1.59331	1.30652
P14923	Junction plakoglobin OS=Homo sapiens OX=9606 GN=JUP PE=1 SV=3	JUP	0.54077	0.0329532	Down	59	38	599	33	39	81.7	5.64794e+07	6.92467e+08	4.04421e+07	5.48205e+07	1.441e+08	4.92943e+07	2.18875e+07	2.50595e+08	3.62759e+07	3.10446e+07	2.74818e+07	5.33746e+07	3.71814e+07	1.3104e+07	6.87523e+07	5.67982e+07	4.90315e+07	4.30228e+07	7.37669e+07	7.24763e+07	4.34141e+07	3.07945e+08	3.60963e+07	1.68796e+07	4.16751e+07	3.38948e+07	2.53327e+07	1.55714e+07	0.997012	10.4991	0.946092	0.930536	1.25908	1.78219	0.806966	4.94665	1.20439	0.97498
P14927	Cytochrome b-c1 complex subunit 7 OS=Homo sapiens OX=9606 GN=UQCRB PE=1 SV=2	UQCRB	0.494441	0.0285654	Down	28	4	43	4	4	13.5	5.75109e+06	1.49568e+07	1.78036e+07	21020079	1.97849e+07	6.47221e+06	1.25714e+06	1.60994e+06		1.02869e+06	225637			410965	1.24932e+07	10650553	6.84827e+06	1.45301e+07	1.65009e+07	9.55129e+06	2.81443e+06	342502			809831	232137		655482	0.349692	0.781118	1.43461	1.229	0.595459	0.806002	0.15965	1.18742		1.20712
P15090	Fatty acid-binding protein, adipocyte OS=Homo sapiens OX=9606 GN=FABP4 PE=1 SV=3	FABP4	0.119091	0.00375701	Down	75	20	405	19	21	14.7	9.40771e+08	3.07888e+07	7.66436e+07	2.46634e+09	1.79003e+08	9.26298e+07	1.32834e+08	4.13131e+06	4.98054e+06	1.89243e+08	1.34901e+07	5.79957e+07	2.02044e+07	4.29922e+07	81664190	7.34686e+07	2.77733e+07	3.13307e+07	4.06714e+07	7.19627e+07	3.97379e+07	4.04734e+06	7.6262e+06	1.03976e+07	1.44927e+07	2.44986e+07	3.63273e+07	1.5072e+07	4.51149	0.126815	0.487081	11.3728	0.424891	0.909777	1.33044	0.0768128	0.155751	5.59802
P15104	Glutamine synthetase OS=Homo sapiens OX=9606 GN=GLUL PE=1 SV=4	GLUL	0.613641	0.0422176	Down	18	6	96	6	6	42	4.20469e+07	2.36284e+07	3.96902e+07	7.65026e+07	4.93041e+07	1.94011e+07	2.34706e+07	6.14026e+06	3.67378e+06	1.62008e+07	2.68395e+06	1.84102e+06	2.48042e+06	2.44224e+06	4.17365e+07	4.01641e+07	3.3636e+07	5.27364e+07	3.93013e+07	3.32135e+07	2.18763e+07	3.97641e+06	5.91991e+06	6.53416e+06	3.51765e+06	4.25174e+06	3.90193e+06	6.33828e+06	1.29961	0.627268	1.62574	2.27371	0.754297	1.22815	1.51514	1.07745	1.08426	4.52292
P15121	Aldo-keto reductase family 1 member B1 OS=Homo sapiens OX=9606 GN=AKR1B1 PE=1 SV=3	AKR1B1	1.72902	0.0297199	Up	65	17	390	16	16	35.8	1.66328e+07	1.83775e+07	5.71457e+07	1.69364e+07	3.40952e+07	9.70389e+06	1.42233e+07	1.45841e+07	8.06514e+06	1.31095e+07	1.84554e+07	1.2697e+07	1.46104e+07	8.05146e+06	3.85319e+07	5.59226e+07	8.57965e+07	4.29474e+08	5.60123e+07	5.10275e+07	3.9806e+07	1.43406e+07	2.00042e+07	1.66728e+07	2.79228e+07	3.35329e+07	2.04835e+07	3.56995e+07	0.509833	0.483829	2.32133	0.499188	0.517295	0.609197	0.910575	0.679756	0.632257	0.972137
P15151	Poliovirus receptor OS=Homo sapiens OX=9606 GN=PVR PE=1 SV=2	PVR	0.223349	2.11613e-05	Down	9	2	117	2	2	45.3	1.83709e+07	4.66588e+06	1.61961e+07	1.25175e+07	5.00538e+06	1.43077e+07	1.14192e+07	25790431	4.67457e+07	2.06742e+07	3.42762e+07	3.38604e+07	49181757	2.68672e+07	2.6597e+06	1.32935e+06	5.6509e+06	4.86269e+06	1.73028e+06	4.27677e+06	409000	4.59193e+06	2.27874e+07	8.3059e+06	3.16148e+07	1.45466e+07	4.99285e+07	1.45699e+07	4.45782	0.97245	5.20826	2.92073	0.601189	7.11063	5.78733	0.89385	2.72494	1.14
P15291	Beta-1,4-galactosyltransferase 1 OS=Homo sapiens OX=9606 GN=B4GALT1 PE=1 SV=5	B4GALT1	1.50047	0.0154235	Up	8	3	15	3	3	43.9	687906	607813	1.61991e+06	482918	3.78214e+06	820088	809789	369773	262839	171002	506153	100963	207896	113845	3.5737e+06	4.46772e+06	5887820	4.38783e+06	6.02032e+06	2.28707e+06	1.31973e+06	501489	509413	518976	575373	308358	271682	230276	0.356712	0.270708	1.11319	0.240792	0.970752	0.870958	0.877023	0.830225	0.99257	0.610848
P15924	Desmoplakin OS=Homo sapiens OX=9606 GN=DSP PE=1 SV=3	DSP	0.546581	0.0102864	Down	57	174	1574	174	174	331.6	4.83559e+08	2.66523e+09	4.30737e+08	4.61886e+08	6.22399e+08	5.14096e+08	1.72022e+08	1.43157e+09	2.17444e+08	1.17961e+08	8.27561e+07	3.13874e+08	1.96649e+08	1.25652e+08	4.0197e+08	2.87111e+08	2.9042e+08	3.96728e+08	3.71693e+08	5.1561e+08	2.50925e+08	1.54237e+09	1.96677e+08	1.08924e+08	1.03746e+08	9.83505e+07	1.6589e+08	1.18791e+08	1.40339	6.64364	1.65665	1.28898	0.894089	3.05578	1.04271	6.118	1.56298	0.802054
P16278	Beta-galactosidase OS=Homo sapiens OX=9606 GN=GLB1 PE=1 SV=2	GLB1	1.9121	0.0155664	Up	21	10	72	10	10	76	1.20278e+07	9.6829e+06	35752763	1.25117e+07	2.61547e+07	3.56496e+06	1.89582e+06	700459	621472	137955	313810	63564.5	113864	156623	1.61638e+07	2.88874e+07	1.5587e+07	2.84668e+07	2.96286e+07	3.21733e+07	2.62556e+06	686689	2.42414e+06	1.19223e+06	1.53795e+06	2.12922e+06	762926	3.05423e+06	0.503317	0.348018	1.98268	0.503445	0.541734	0.305532	0.165692	0.461609	0.688847	0.144644
P16401	Histone H1.5 OS=Homo sapiens OX=9606 GN=H1-5 PE=1 SV=3	H1-5	1.65092	0.00215352	Up	43	16	434	10	10	22.6	5.10496e+07	162886527	1.85003e+07	6.81892e+07	3.15156e+08	2.45621e+07	32770283	3.28634e+07	2.03322e+07	1.09389e+07	2.37132e+07	1.00455e+07	1.99558e+07	8.25493e+06	2.049e+08	3.07744e+08	1.62614e+08	2.31056e+08	3.48356e+08	5.96164e+07	2.36956e+08	2.57524e+07	3.84634e+07	5.53533e+07	4.94106e+07	2.17901e+07	4.92797e+07	4.17972e+07	0.505929	1.38651	0.242977	0.649819	1.54598	0.498551	0.678308	0.955107	0.993879	0.505804
P16452	Protein 4.2 OS=Homo sapiens OX=9606 GN=EPB42 PE=1 SV=3	EPB42	0.539527	0.0393079	Down	23	13	79	13	13	77	1.5511e+07	7.12007e+06	3.28685e+06	5.4916e+07	1.56004e+07	2.52042e+06	1.04311e+07	9.02817e+06	2.50706e+06	2.69868e+06	1.54846e+06	1.60423e+06	1.76977e+06	1.91848e+06	3.31227e+07	4.52414e+06	4.77347e+06	1.11318e+07	8.99568e+06	1.39765e+07	1.47922e+06	2.81145e+06	2.03481e+06	3.55706e+06	2.69967e+06	1.76395e+06	2.41707e+06	4.04212e+06	2.01859	0.795857	0.566863	6.87208	1.00491	0.671785	2.83524	2.66827	1.24624	1.26897
P16671	Platelet glycoprotein 4 OS=Homo sapiens OX=9606 GN=CD36 PE=1 SV=2	CD36	0.211972	0.00370349	Down	22	10	119	10	10	53	1.55184e+08	6.41005e+06	1.10539e+07	2.62856e+08	1.64617e+07	1.08794e+07	3.48255e+07	8.98785e+06	2.42408e+06	2.57195e+07	2.6536e+06	7.97613e+06	6.883e+06	4.21655e+06	1.0515e+07	9.08186e+06	4.3744e+06	6.57015e+06	7.8525e+07	1.34927e+07	6.28601e+06	3.28762e+06	3.7516e+06	3.06431e+06	1.91608e+06	5.10218e+06	1.06873e+07	4.91343e+06	6.25107	0.221773	0.590077	10.1813	0.328218	0.897549	2.92991	0.863556	0.391734	3.93158
P16949	Stathmin OS=Homo sapiens OX=9606 GN=STMN1 PE=1 SV=3	STMN1	1.98308	0.00591953	Up	54	8	73	8	8	17.3	7.30214e+06	2.42752e+07	8951070	1.26477e+07	3.85863e+07	1.54286e+06	7.32761e+06	8.10506e+06	5.11448e+06	3.64448e+06	6.77353e+06	4.3849e+06	6.21376e+06	3.01961e+06	1.87075e+07	5.26169e+07	1.37101e+07	1.92706e+07	4.10003e+07	1.23519e+07	6.02096e+07	1.16451e+07	1.90168e+07	3.84907e+07	1.29879e+07	1.16691e+07	1.88015e+07	1.501e+07	0.624326	1.78264	1.0142	1.0398	1.63296	0.270169	1.3085	0.809717	0.859386	0.579272
P17661	Desmin OS=Homo sapiens OX=9606 GN=DES PE=1 SV=3	DES	0.339766	0.00505244	Down	87	66	1722	60	60	53.5	8.09399e+09	4.48816e+08	1.92541e+09	1.08582e+09	7.92655e+09	4.08921e+08	5.16729e+08	2.22278e+08	3.40542e+08	4.21251e+08	2.76183e+08	1.21782e+09	7.24458e+08	1.64476e+08	7.47138e+08	6.90392e+08	6.44802e+08	6.96329e+08	2.85772e+08	1.62199e+09	3.64531e+08	1.60836e+08	5.95493e+08	2.65649e+08	3.98068e+08	2.1175e+08	8.87521e+08	2.87136e+08	8.6113	0.410125	2.71469	1.11082	4.17419	0.891034	1.1482	0.416757	1.07391	1.2566
P17844	Probable ATP-dependent RNA helicase DDX5 OS=Homo sapiens OX=9606 GN=DDX5 PE=1 SV=1	DDX5	1.58657	0.000423076	Up	41	26	841	18	18	69.1	1.79967e+07	4.88144e+07	2.38851e+07	3.25922e+07	8.55831e+07	3.1635e+07	1.73184e+07	3.45023e+07	1.11759e+07	7.08352e+06	1.23964e+07	8.43199e+06	9.47343e+06	5.64929e+06	1.27435e+08	8.73518e+07	7.77354e+07	9.0905e+07	1.36333e+08	3.84149e+07	7.63947e+07	3.98849e+07	2.28953e+07	2.80362e+07	2.74259e+07	1.91376e+07	1.76373e+07	5.42281e+07	0.474122	1.10455	0.833899	0.82564	1.11601	1.70692	0.952917	1.84463	1.00497	0.602532
P18206	Vinculin OS=Homo sapiens OX=9606 GN=VCL PE=1 SV=4	VCL	0.507202	0.0151894	Down	71	84	2308	84	84	123.7	1.64537e+09	2.54936e+08	1.90369e+08	5.98531e+08	1.35003e+09	1.03886e+08	6.70707e+08	1.20626e+09	2.08708e+09	1.57947e+09	1.1875e+09	2.60329e+09	2.93939e+09	1.52767e+09	6.48796e+08	6.73653e+08	6.85256e+08	4.97247e+08	3.98347e+08	2.48672e+08	7.81301e+08	5.90247e+08	1.52635e+09	1.79217e+09	1.11928e+09	9.28192e+08	2.84616e+09	7.11872e+08	4.89478	0.65139	0.750507	1.71213	1.9879	0.632955	4.16727	0.821187	2.38974	1.71074
P18428	Lipopolysaccharide-binding protein OS=Homo sapiens OX=9606 GN=LBP PE=1 SV=3	LBP	0.621434	0.0464238	Down	22	9	131	9	9	53.4	5.85224e+06	9.87593e+06	1.16903e+07	1.11211e+07	4.50782e+06	1.11073e+07	2.25969e+07	3.70369e+06	3.21187e+06	3.04563e+06	1.34943e+06	2.79176e+06	2.3376e+06	2.02871e+06	3.47974e+06	2.83054e+06	1.62059e+06	7.56146e+06	7.47707e+07	1.18084e+07	1.36244e+07	2.6099e+06	1.69264e+06	5.15323e+06	2.54009e+06	1.93936e+06	1.20293e+06	2.07389e+06	0.733536	1.06321	1.94184	1.34037	0.279671	2.85138	5.91558	1.13315	1.6528	1.48251
P19012	Keratin, type I cytoskeletal 15 OS=Homo sapiens OX=9606 GN=KRT15 PE=1 SV=3	KRT15	0.240107	0.00151959	Down	71	31	1129	15	21	49.2	4.78465e+07	3.45365e+08	5.39332e+07	1.665e+08	1.01367e+08	1.23576e+08	2.17143e+07	1.32069e+08	6.19704e+07	1.0832e+07	1.82701e+07	2.70028e+08	1.05999e+08	6.13294e+06	3.26538e+07	3.57932e+07	2.7826e+07	3.20395e+07	2.77541e+07	6.99085e+07	2.70585e+07	7.9751e+07	3.022e+07	1.03873e+07	5.17761e+06	1.1439e+07	6.76427e+07	2.08241e+07	0.999243	6.19498	1.49268	3.34361	1.04785	5.2857	0.947144	3.33936	2.63545	0.435751
P19338	Nucleolin OS=Homo sapiens OX=9606 GN=NCL PE=1 SV=3	NCL	1.57276	0.00198384	Up	37	31	763	31	31	76.6	5.96709e+07	1.65116e+08	3.52248e+07	6.17436e+07	3.0672e+08	5.20208e+07	7.92661e+07	1.0911e+08	4.44997e+07	5.18284e+07	6.52561e+07	2.30887e+07	3.67691e+07	3.05725e+07	3.38118e+08	4.31492e+08	1.81776e+08	3.77109e+08	3.93758e+08	6.71956e+07	3.23475e+08	8.45139e+07	1.09149e+08	8.56005e+07	1.05098e+08	9.21128e+07	8.39217e+07	1.53081e+08	0.557306	1.32453	0.435983	0.554502	1.41793	0.995075	1.54621	1.49639	1.02647	1.13089
P19801	Amiloride-sensitive amine oxidase [copper-containing] OS=Homo sapiens OX=9606 GN=AOC1 PE=1 SV=4	AOC1	0.0913878	0.0063322	Down	11	7	10	7	7	85.3	4.05555e+07	533214	3.57961e+07	920032	8941125	1.87959e+06		157309	75009.4	93057.3	70918.2	295000	171797		623670	896108	235279	610211	263784	1.42515e+06	281146	96894.8	161706	118926	289207	142462	90331.7	254640	6.80337	0.0768276	7.95791	0.148408	0.742417	0.64578		0.178885	0.143464	0.16836
P19827	Inter-alpha-trypsin inhibitor heavy chain H1 OS=Homo sapiens OX=9606 GN=ITIH1 PE=1 SV=3	ITIH1	0.621543	0.0289062	Down	28	20	357	20	20	101.3	3.0683e+07	3.1221e+07	41055204	5.95335e+07	4.18082e+07	3.34251e+07	7.90083e+07	4.09665e+07	4.76651e+07	5.53221e+07	2.48322e+07	3.55861e+07	3.35213e+07	4.22952e+07	6.3356e+07	2.44192e+07	4.42752e+07	5.1523e+07	3.12001e+07	7.30634e+07	5.588e+07	3.32759e+07	4.19793e+07	4.21094e+07	3.67127e+07	4.23773e+07	3.0004e+07	3.77512e+07	1.28593	1.12385	2.28023	2.39918	0.867288	2.86907	6.91581	1.34385	2.62987	2.8873
P20036	HLA class II histocompatibility antigen, DP alpha 1 chain OS=Homo sapiens OX=9606 GN=HLA-DPA1 PE=1 SV=1	HLA-DPA1	2.40497	0.034274	Up	20	4	66	4	4	29.4	1.33359e+06	5.60494e+06		2.17447e+06	1.10723e+07	1.58712e+06	2.87939e+06	7.77882e+06	2.94355e+06	662921	450038	4.18193e+06	1.01774e+06	712392	9.05673e+06	8.25496e+06	3.80451e+06	1.92248e+07	21714989	2.97038e+06	3.82533e+06	2.62086e+07	1.85768e+07	1.79467e+07	836041	1.29529e+07	2521286	5.1139e+06	0.30506	1.10122		0.478296	1.25366	0.74357	1.37567	1.65269	1.05186	0.224083
P20742	Pregnancy zone protein OS=Homo sapiens OX=9606 GN=PZP PE=1 SV=4	PZP	0.314243	0.000625608	Down	7	12	199	3	3	163.8	1.01782e+07	1.16215e+06	2.8522e+06	6.46178e+06	2288954	5032376	2.29225e+06	481690	675378	483735	227414	1.21424e+06	975463	826733	2.19934e+06	522869	1.64826e+06	4089625	942175	3.53574e+06	524436	205414	290553	1.13044e+06	255492	542364	373826	166098	4.88628	0.479194	1.81459	2.98291	0.54391	4.94799	2.29837	0.752696	1.77504	1.20262
P20774	Mimecan OS=Homo sapiens OX=9606 GN=OGN PE=1 SV=1	OGN	0.241992	0.0168759	Down	47	16	552	16	16	33.9	4.22342e+08	2.17516e+07	1.68617e+08	4.10904e+08	1.72397e+08	5.31888e+08	2.29205e+08	5.64529e+06	3.166e+07	1.82234e+08	8.05769e+06	1.26785e+08	2.31265e+08	9.03129e+07	5.93583e+07	4.50194e+07	2.35892e+08	6.54557e+07	6.08074e+07	6.91366e+07	2.2052e+07	1.41895e+07	2.77076e+07	8.17448e+07	2.03714e+07	5.01006e+07	1.78908e+08	2.66924e+07	4.01772	0.177725	2.12572	3.75868	0.811758	10.363	4.55395	0.0918693	0.866571	4.71828
P21128	Uridylate-specific endoribonuclease OS=Homo sapiens OX=9606 GN=ENDOU PE=1 SV=2	ENDOU	0.368206	0.00186435	Down	21	5	5	5	5	46.8	974559	1.98886e+06	455562	313210	713216		1559958	675394	225344		311015	75186.9	441768	191339	442088	343618	311264	310260	744189			657250	68508.9	137916	57362.5	102972	629339	38257.5	2.40367	4.21322	1.48903	0.74282	0.870704		8.03582	2.89913	1.62692
P21397	Amine oxidase [flavin-containing] A OS=Homo sapiens OX=9606 GN=MAOA PE=1 SV=1	MAOA	0.272602	9.32061e-05	Down	36	15	110	13	13	59.6	6.31564e+07	1.20798e+07	8.91751e+06	1.20516e+08	4.94324e+07	7.26514e+06	1.38276e+07	2.56189e+06	2.17605e+06	7.97779e+06	1.31668e+06	3.86568e+06	1.54476e+06	1.13334e+06	1.10346e+07	1.32187e+07	1.03259e+07	2.05833e+07	1.5456e+07	1.34271e+07	5.81784e+06	1.17548e+06	1.84163e+06	1.3705e+06	2.57767e+06	764158	853956	2.70816e+06	2.86583	0.470797	0.536249	5.25844	1.11026	0.675189	1.31048	0.715184	1.02173	3.54332
P21549	Alanine--glyoxylate aminotransferase OS=Homo sapiens OX=9606 GN=AGXT PE=1 SV=1	AGXT	0.287811	0.0087385	Down	7	2	2	2	2	43	2799716	639635				376761	385415									446375		969144	667045			292540	63330.4	83011.7		137581		138534	4.85496	0.952676				1.33809	1.39589
P21695	Glycerol-3-phosphate dehydrogenase [NAD(+)], cytoplasmic OS=Homo sapiens OX=9606 GN=GPD1 PE=1 SV=4	GPD1	0.405055	0.028245	Down	78	25	249	25	25	37.5	3.41368e+08	1.17545e+07	1.33996e+08	659676725	6.73427e+07	2.84334e+07	6.80734e+07	4.48691e+07	4.97492e+07	1.38525e+08	7.03756e+07	5.96615e+07	6.62287e+07	3.41191e+07	3.76811e+07	2.27097e+07	2.10183e+07	3.04577e+07	1.86234e+07	2.50535e+08	8.50151e+06	4.21135e+07	6.44959e+07	1.08961e+08	9.20311e+07	7.75562e+07	9.69937e+07	8.49419e+07	7.83272	0.231651	4.07446	14.5546	0.764824	1.33618	3.26224	0.523348	0.975973	2.57064
P21757	Macrophage scavenger receptor types I and II OS=Homo sapiens OX=9606 GN=MSR1 PE=1 SV=1	MSR1	1.94866	0.0469618	Up	24	8	37	8	8	49.7	3.72434e+06	1.18713e+07	896784	2.83887e+06	9.25322e+06	2.34829e+06	4.35536e+06	301693	273113	386408	296323	282961	103716	160564	6.56064e+06	2.2839e+07	8.68504e+06	3.00257e+07	1.09943e+08	6.08344e+06	3.96465e+06	133833	618006	916669	558386	491545	446186	670155	0.191817	0.525141	0.0612087	0.140592	0.235891	0.247706	0.468501	0.222872	0.339347	0.454158
P21810	Biglycan OS=Homo sapiens OX=9606 GN=BGN PE=1 SV=2	BGN	0.587156	0.0317608	Down	58	21	975	20	20	41.6	5.4726e+08	1.05926e+08	2.35769e+08	3.5196e+08	3.40259e+08	6.08656e+07	6.25101e+07	6.90543e+07	1.2761e+08	9.1095e+07	2.07272e+07	8.48784e+07	9.01948e+07	5.35998e+07	2.57677e+08	1.93582e+08	3.61191e+08	4.37624e+08	1.83755e+08	4.96541e+07	5.84345e+07	5.56945e+07	1.45773e+08	1.61643e+08	3.31858e+07	6.25417e+07	5.82054e+07	4.39045e+07	4.27815	0.711225	2.44252	2.64567	1.3166	0.974501	1.02062	0.933993	2.903	1.96028
P21817	Ryanodine receptor 1 OS=Homo sapiens OX=9606 GN=RYR1 PE=1 SV=3	RYR1	0.649542	0.045808	Down	21	79	180	79	79	564.8	1.12269e+08	1.16779e+08	1.92478e+08	9.57623e+07	1.67592e+08	4.50365e+07	2.07869e+07	1.11851e+07	7.82404e+06	1.70563e+07	7.96242e+06	9.73627e+06	7.69857e+06	1.96025e+07	1.41266e+08	1.55238e+08	1.25777e+08	2.11032e+08	1.71917e+08	1.7429e+08	3.18267e+07	5.97991e+06	1.36807e+07	9.53214e+06	1.8183e+07	2.96123e+06	1.00105e+07	4.56855e+06	0.948924	0.847771	2.15598	0.778301	0.701145	0.779624	0.366954	0.725448	0.853506	1.76003
P21926	CD9 antigen OS=Homo sapiens OX=9606 GN=CD9 PE=1 SV=4	CD9	0.503001	0.030282	Down	18	4	55	4	4	25.4	1.0463e+07	4.15852e+06	2.35802e+06	5.12668e+06	1.81221e+07	3.05882e+06	219018	1.48163e+06	551102	782426	286974	592143	884216	665544	7.12879e+06	2.29042e+06	7.30759e+06	6163254	1.16208e+06	605045		857411	618908	725942	527749	607055	536879	979113	3.30944	1.12974	0.988404	1.55924	2.83719	1.98152	0.144686	1.41931	0.887934	1.19248
P22105	Tenascin-X OS=Homo sapiens OX=9606 GN=TNXB PE=1 SV=5	TNXB	0.45054	0.00194745	Down	39	113	1145	113	113	458.1	3.34104e+08	2.37144e+08	8.24339e+07	5.2275e+08	3.62081e+08	1.87632e+08	2.73252e+08	2.60974e+08	3.13843e+08	4.457e+08	4.74935e+08	4.23603e+08	5.2733e+08	1.12527e+09	2.77166e+08	3.20167e+08	2.83539e+08	3.80388e+08	3.87973e+08	2.27184e+08	1.09521e+08	1.91653e+08	2.58298e+08	4.13465e+08	4.97091e+08	2.65985e+08	4.17687e+08	2.23712e+08	2.23274	1.36116	0.730047	3.35915	1.19768	2.56809	3.8139	0.807416	1.63313	2.19388
P22352	Glutathione peroxidase 3 OS=Homo sapiens OX=9606 GN=GPX3 PE=1 SV=2	GPX3	0.306854	0.00137386	Down	37	8	159	8	8	25.5	1.7707e+07	1.58904e+07	1.49265e+07	1.66531e+08	2.56738e+07	1.32125e+07	1.03283e+07	3.32104e+06	3.79802e+06	7.02193e+06	4.95995e+06	3.10388e+06	2.90411e+06	1.49965e+07	3.44019e+07	7.78486e+06	7.38908e+06	2.77601e+07	2.14544e+07	1.01809e+07	5.9513e+06	3.87924e+06	2.36126e+06	4.26745e+06	6.64241e+06	4.32549e+06	2.99872e+06	1.62959e+06	1.05599	0.813935	1.17967	9.54969	0.757853	1.61378	1.28645	0.560229	1.0776	1.8846
P22626	Heterogeneous nuclear ribonucleoproteins A2/B1 OS=Homo sapiens OX=9606 GN=HNRNPA2B1 PE=1 SV=2	HNRNPA2B1	1.72344	0.000341648	Up	53	23	1043	20	23	37.4	9.65137e+07	3.66748e+08	6.21813e+07	1.4458e+08	5.63141e+08	1.04366e+08	6.22531e+07	1.11739e+08	4.42374e+07	5.92763e+07	9.66115e+07	2.48402e+07	3.52465e+07	2.46735e+07	7.25829e+08	6.17577e+08	3.94832e+08	7.21891e+08	7.55078e+08	9.23885e+07	4.06843e+08	1.0371e+08	1.35278e+08	1.81367e+08	1.67693e+08	9.91527e+07	9.56251e+07	1.86118e+08	0.457532	1.49328	0.390644	0.659052	1.32139	1.0133	0.616372	1.12036	0.746027	0.945598
P22681	E3 ubiquitin-protein ligase CBL OS=Homo sapiens OX=9606 GN=CBL PE=1 SV=2	CBL	1.80859	0.0119688	Up	6	5	25	3	5	99.6	691507	811881	1.57635e+06	1.32195e+06	2.28533e+06	841668	800266	475197	443070	119251	117846	140420	230672	63216.8	4.00671e+06	4.02408e+06	1.59582e+06	3.14256e+06	4.59464e+06	1.21657e+06	4.17264e+06	556621	994792	903572	154999	838862	215936	983983	0.421735	0.425281	1.27404	0.775243	0.689879	1.05131	1.01936	1.11647	1.75088	0.445764
P22735	Protein-glutamine gamma-glutamyltransferase K OS=Homo sapiens OX=9606 GN=TGM1 PE=1 SV=4	TGM1	0.252331	0.00222054	Down	27	19	58	19	19	89.7	1.19028e+07	1.04167e+08	4.22789e+06	6.51018e+06	1.41029e+06	6.30205e+06	3.23213e+06	8.17204e+06	5.07273e+06	8.46344e+06	1.48104e+06	4.88118e+06	2.70304e+06	3.59962e+06	1.97488e+06	4.07586e+06	2.97806e+06	6.84405e+06	1.77874e+06	4.56931e+06	1.36913e+06	1.72423e+07	3.55307e+06	2.04021e+06	1.20595e+06	1.15049e+06	1.73269e+06	1.26289e+06	2.39972	18.0378	1.1296	1.26208	0.140735	2.60221	1.36098	1.61364	1.68473	2.65885
P22894	Neutrophil collagenase OS=Homo sapiens OX=9606 GN=MMP8 PE=1 SV=1	MMP8	0.499348	0.0241926	Down	18	7	43	7	7	53.4	1.68719e+06	6.5226e+06	2.64192e+07	2.40319e+06	1.08844e+07	863309	2.71299e+06	967555	2.11594e+06	1.66764e+06	1.07657e+06	1.19279e+06	2.04575e+06	2.34614e+06	1.36906e+06	9.60762e+06	1.25058e+06	6.02022e+06	2.42573e+07	1.29871e+07	1236361	217902	1.25973e+06	1.31135e+06	654934	453718	1.3172e+06	559646	0.360689	1.19766	7.48478	0.494012	1.15174	0.377993	1.21134	0.574335	2.11253	1.57493
P23490	Loricrin OS=Homo sapiens OX=9606 GN=LORICRIN PE=1 SV=2	LORICRIN	0.177305	0.00339938	Down	10	4	14	4	4	25.7	167733	11062680	1.3341e+06			776761	8.26022e+06	1.07552e+07	1.4216e+06	2.2677e+06	251463	863623	1.11374e+06	1.77759e+06	2746351	327088	4.23408e+06	1.53148e+06	1.048e+06	160190	1.01794e+06	1.1845e+06	439255	340855	458239	404647	356691	1.21499e+06	0.119427	6.76527	1.25881			1.13271	12.2836	8.4339	1.87497	2.8292
P23946	Chymase OS=Homo sapiens OX=9606 GN=CMA1 PE=1 SV=1	CMA1	0.131061	3.80152e-06	Down	55	12	146	12	12	27.3	3.45373e+07	2.38302e+07	8.21057e+06	1.24497e+07	1.27802e+07	2.45068e+07	6.44679e+06	7.73783e+07	1.46476e+07	3.19873e+07	1.14208e+06	2.72264e+07	7.04974e+06	1.08838e+07	4.43933e+06	2.71298e+06	5.01852e+06	1.94047e+06	3.88777e+06	4.05249e+06	1.23601e+06	3.98268e+06	1.05629e+07	5.04633e+06	1.74862e+06	4.90196e+06	5.67365e+06	2.44228e+06	5.70364	3.38013	1.79691	1.97698	1.04468	8.28894	2.2236	7.60215	2.42044	4.99995
P24043	Laminin subunit alpha-2 OS=Homo sapiens OX=9606 GN=LAMA2 PE=1 SV=4	LAMA2	0.458862	0.00987848	Down	13	34	105	33	34	343.7	9.06883e+07	1.93225e+07	6.45509e+07	2.07571e+07	2.85118e+07	5.20172e+07	3.91406e+06	3.49417e+06	3.30862e+06	4.54072e+06	3.7178e+06	3.31304e+06	4.03435e+06	2.55257e+06	1.28771e+07	1.22717e+07	1.65656e+07	2.44927e+07	1.49992e+07	4.91338e+07	1.27736e+07	5.5521e+06	2.10505e+06	3.27414e+06	3.90655e+06	3.26606e+06	3.67754e+06	3.01958e+06	4.10619	0.751434	3.87328	0.903719	0.638988	4.82372	0.370139	0.689461	1.09805	1.42548
P24298	Alanine aminotransferase 1 OS=Homo sapiens OX=9606 GN=GPT PE=1 SV=3	GPT	0.498854	0.0268177	Down	13	5	16	5	5	54.6	4.6306e+06	2.91465e+06	6.37917e+06	8.07905e+06	6.6811e+06	1.28131e+06	2.78345e+06	640649	174528	458125	541027	261497		216482	837884		716481	179349	274104	4.33363e+06	2.84651e+06	458007	856030	149902	696062				1.90653	1.0307	3.48065	3.1985	1.36156	1.08046	2.39353	0.973692	0.446145	1.10778
P24752	Acetyl-CoA acetyltransferase, mitochondrial OS=Homo sapiens OX=9606 GN=ACAT1 PE=1 SV=1	ACAT1	0.443441	0.00988458	Down	34	12	274	12	12	45.2	1.12988e+08	2.89512e+07	4.43969e+07	2.32996e+08	1.2822e+08	1.22482e+08	1.02018e+08	3.24856e+07	7.62513e+07	3.04483e+07	3.62503e+07	5.75317e+07	1.15814e+08	1.26011e+07	4.97756e+07	3.84939e+07	4.26023e+07	1.14148e+08	7.02036e+07	7.68027e+07	7.52521e+07	1.63218e+07	6.61837e+07	6.44959e+07	7.2411e+07	2.22975e+07	4.89159e+07	1.03369e+07	2.29136	0.504276	1.19317	4.54348	1.28706	5.08722	4.32101	0.884031	3.49007	1.31829
P24928	DNA-directed RNA polymerase II subunit RPB1 OS=Homo sapiens OX=9606 GN=POLR2A PE=1 SV=2	POLR2A	1.68339	0.00540126	Up	7	13	36	13	13	217	3.33238e+06	5.80638e+06	3.39709e+06	4.04063e+06	1.50436e+07	521121	5.12066e+06	2.29948e+06	311172	310889	938324	599422	674244	1.13004e+06	1.6432e+07	1.13249e+07	1.04546e+07	1.52462e+07	1.61866e+07	2.32623e+06	1.05522e+07	5.30257e+06	1.77319e+06	2.11908e+06	2.30323e+06	2.01783e+06	1.70584e+06	3.25151e+06	0.579192	0.866792	0.782464	0.6753	1.2942	0.185505	1.85885	1.26417	0.287731	0.271927
P24941	Cyclin-dependent kinase 2 OS=Homo sapiens OX=9606 GN=CDK2 PE=1 SV=2	CDK2	0.375589	0.0100682	Down	23	6	37	5	5	33.9	3309164	1.93256e+06		8573383	5.61504e+06	5.48929e+06	4.13789e+06	326078			106911	114080	745784	86495.9		1.25051e+06	2.20792e+06	3.39406e+06	1.19285e+06	764881	1.69637e+06		151022	503994	166968	135023	269475	635963	1.01694	0.510098		2.53344	0.854108	3.45496	2.65587	0.779809
P25311	Zinc-alpha-2-glycoprotein OS=Homo sapiens OX=9606 GN=AZGP1 PE=1 SV=2	AZGP1	0.495338	0.00199616	Down	38	11	207	11	11	34.2	1.27485e+07	7.44957e+07	1.72975e+07	1.60086e+07	2.19839e+07	9.15993e+06	1.84686e+07	1.47829e+07	8.3234e+06	2.00894e+07	1.26173e+07	2.76732e+07	1.81073e+07	7.18943e+06	1.7454e+07	1.46913e+07	3.42455e+07	2.6451e+07	2.04947e+07	2.12981e+07	1.18686e+07	1.5228e+07	7.81211e+06	9.96908e+06	9.57284e+06	9.04513e+06	1.34838e+07	7.10172e+06	1.08755	5.45837	1.95552	1.31317	0.928276	1.60041	3.2906	1.3964	1.3224	3.01917
P25815	Protein S100-P OS=Homo sapiens OX=9606 GN=S100P PE=1 SV=2	S100P	0.424555	0.0185444	Down	24	2	23	2	2	10.4		1.02386e+07	352012	2.98029e+06	1.48759e+07	1.25919e+06	4.25937e+06	5.45859e+06	2.42221e+06	1.54627e+06	1.12747e+06	4.6192e+06	2.63505e+06	1.44742e+06	1.18669e+06	2.91703e+06	398844	1.39995e+06	1.33224e+07	670376	150492	5.71007e+06	2.06031e+06	2.14698e+06	1.99846e+06	3.46734e+06	2.84927e+06	2.91734e+06		5.7788	0.306552	1.88319	4.83861	1.69472	5.84591	1.72919	1.29058	0.779323
P25940	Collagen alpha-3(V) chain OS=Homo sapiens OX=9606 GN=COL5A3 PE=1 SV=3	COL5A3	0.509438	0.0457811	Down	3	3	50	3	3	172	2.09254e+06	965396	2.43876e+06	7.15392e+06	5.49044e+06	241506	4075880	7.82996e+06	8.95652e+06	1.07494e+07	9.04501e+06	1.09208e+07	1.17176e+07	10190492	4.44276e+06	2.9671e+06	8.13311e+06	3.62917e+06	2.86187e+06	2.81343e+06		254397	1.14769e+07	8.72029e+06	8.0416e+06	3814302	5.34169e+06	1.47437e+06	1.04739	0.41503	1.61767	3.44316	1.36026	0.247576	4.26093	1.19535	2.29976	2.61088
P27338	Amine oxidase [flavin-containing] B OS=Homo sapiens OX=9606 GN=MAOB PE=1 SV=3	MAOB	0.274824	0.00377275	Down	44	18	113	16	18	58.7	1.05857e+08	1.03358e+07	1.81482e+07	1.3932e+08	3.66614e+07	5.44173e+06	1.56832e+07	4.67507e+06	2.50967e+06	7.90848e+06	2.29556e+06	3.58005e+06	1.46646e+06	3.6827e+06	1.30563e+07	1.88956e+06	2.06105e+06	3.65711e+07	6.18464e+06	8.86004e+06	5.37616e+06	2417548	4.62589e+06	4.24173e+06	3.14807e+06	5.50604e+06	4.88918e+06	3.87083e+06	6.55722	0.549903	1.48978	8.29834	1.12406	0.690373	2.02901	0.711026	0.641983	1.91364
P27695	DNA-(apurinic or apyrimidinic site) endonuclease OS=Homo sapiens OX=9606 GN=APEX1 PE=1 SV=2	APEX1	1.79535	1.06666e-05	Up	48	12	301	12	12	35.5	1.8131e+07	2.99187e+07	2.01328e+07	1.65654e+07	6.1001e+07	1.17456e+07	1.24195e+07	1.54432e+07	7.41576e+06	5.66626e+06	1.45928e+07	6.00721e+06	6.22068e+06	5.05587e+06	9.72507e+07	1.00753e+08	4.25481e+07	7.69375e+07	6.38478e+07	4.93097e+07	5.86039e+07	1.65377e+07	1.49857e+07	2.06428e+07	2.77429e+07	1.69127e+07	1.5272e+07	3.70948e+07	0.660866	0.936647	0.972491	0.580596	1.10055	0.876825	0.945463	1.12037	0.904874	0.654018
P27816	Microtubule-associated protein 4 OS=Homo sapiens OX=9606 GN=MAP4 PE=1 SV=3	MAP4	0.632898	0.0443392	Down	44	37	650	37	37	120.9	1.6344e+08	1.20478e+08	1.3805e+08	1.31707e+08	2.93145e+08	2.74375e+08	1.4669e+08	8.27888e+07	1.8312e+08	5.9533e+07	1.96142e+08	1.36257e+08	2.0107e+08	4.58677e+07	2.75554e+08	2.17553e+08	3.35238e+08	3.05041e+08	1.71526e+08	1.98014e+08	4.6562e+07	4.02667e+07	1.14605e+08	9.96445e+07	2.47954e+08	5.68106e+07	2.37751e+08	6.72043e+07	1.48546	0.940482	1.66275	1.15104	1.31876	5.10733	2.78452	0.864247	3.21523	0.988767
P27824	Calnexin OS=Homo sapiens OX=9606 GN=CANX PE=1 SV=2	CANX	0.52811	0.0170262	Down	40	25	640	24	25	67.5	2.36756e+08	1.32281e+08	1.22682e+08	1.70932e+08	3.40523e+08	4.22892e+07	2.33253e+08	1.74565e+08	4.27616e+08	1.74397e+08	4.13259e+08	5.31731e+08	6.99508e+08	2.75644e+08	2.85977e+08	3.7722e+08	2.15347e+08	4.14472e+08	4.36952e+08	6.35066e+07	1.23231e+08	5.72598e+07	2.31001e+08	2.40327e+08	2.96834e+08	1.05828e+08	5.71198e+08	9.79067e+07	1.96718	0.944024	1.35087	1.36568	1.40046	0.71965	4.04782	0.746911	3.07735	1.18719
P28161	Glutathione S-transferase Mu 2 OS=Homo sapiens OX=9606 GN=GSTM2 PE=1 SV=2	GSTM2	0.577318	0.0341953	Down	67	14	138	9	14	25.7	1.64611e+07	1.92324e+07	1.06681e+08	3.09849e+07	3.20315e+07	1.1825e+07	8.81425e+06	1.50976e+07	4.29435e+06	6.59376e+06	3.51568e+06	6.31791e+06	8.00202e+06	4.43414e+06	4.14475e+07	3.0559e+07	2.91927e+07	2.90001e+07	2.02225e+07	4.10069e+07	3.26529e+07	4.91651e+06	2.52971e+06	5.09034e+06	7.2361e+06	3.51777e+06	7.51405e+06	3.40597e+06	0.747933	0.750546	6.42359	1.35373	0.72038	1.10041	0.836447	2.33803	1.11853	1.62459
P29536	Leiomodin-1 OS=Homo sapiens OX=9606 GN=LMOD1 PE=1 SV=3	LMOD1	0.284988	0.00683981	Down	25	11	76	11	11	67	1.48375e+08	5.5738e+06	8.35719e+06	2.93616e+07	4.60568e+07	7.87012e+06	3.53691e+06	378518	439460	1.71593e+06	312957	889346	842577	978697	1.3721e+07	2.20943e+06	8.55079e+06	3.80101e+07	1.43398e+07	7.31737e+06	1.11573e+06	442382	692587	615192	531963	495470	397464	1.21094e+06	5.66494	0.182779	0.422847	1.07794	0.870381	0.615408	0.282038	0.166874	0.32586	1.20357
P29597	Non-receptor tyrosine-protein kinase TYK2 OS=Homo sapiens OX=9606 GN=TYK2 PE=1 SV=3	TYK2	0.453858	0.00219423	Down	3	2	3	2	2	133.6	1.80612e+06	989911	523624	1.71665e+06	4.34587e+06			101464	20428.6	29211.3	77322.9	17694.8	52111.2	63849.7	461842		264471	1.6987e+06	696161	259032	461237	19206.4	40536	25112.6	112575	70750.1	27410.7	79808.9	1.5043	0.70815	0.577958	1.37483	1.79162			0.994393	0.33674	0.455477
P29966	Myristoylated alanine-rich C-kinase substrate OS=Homo sapiens OX=9606 GN=MARCKS PE=1 SV=4	MARCKS	3.23927	0.0256883	Up	43	7	54	7	7	31.5		7.87974e+06	464948	2.3432e+06	1.8679e+07		3.42638e+06			230299	130787	331749			1.99041e+07	26393574	2.87764e+07	26364803	3.95201e+07	675541	7.1428e+06	5417867	1.37295e+06	654588						0.38886	0.0354024	0.129458	0.53122		0.411174			0.146146
P29992	Guanine nucleotide-binding protein subunit alpha-11 OS=Homo sapiens OX=9606 GN=GNA11 PE=1 SV=2	GNA11	1.87167	0.0115423	Up	38	12	101	7	11	42.1	1.2132e+07	1.02829e+07	4.15825e+06	15223558	4.89894e+07	2.50261e+06	4.76885e+06	1.65047e+06	2.79815e+06	2.8234e+06	1.97528e+06	1.21397e+06	3.30265e+06	612045	2.55352e+07	2.10884e+07	1.77284e+07	1.97254e+07	1.34016e+07	3.39383e+07	1.99952e+07	1.94218e+06	5.15659e+06	6.99521e+06	1.0269e+07	7.9921e+06	6.37519e+06	1.58571e+07	1.04558	0.761166	0.474924	1.26159	2.08981	0.441738	0.858395	0.376925	1.07481	1.02587
P30048	Thioredoxin-dependent peroxide reductase, mitochondrial OS=Homo sapiens OX=9606 GN=PRDX3 PE=1 SV=3	PRDX3	0.648933	0.0403611	Down	41	7	230	7	7	27.7	3.12512e+08	7.86732e+07	6.36447e+07	3.22762e+08	1.89524e+08	1.19381e+08	8.93635e+07	8.27428e+06	3.91963e+06	7.30383e+06	4.82306e+06	4.5592e+06	3.52547e+06	3.76461e+06	1.18127e+08	7.46875e+07	8.87192e+07	3.95996e+08	3.22435e+08	7.79775e+07	2.49283e+07	4.31799e+06	7.89691e+06	9.05859e+06	6.99044e+06	8.4117e+06	4.64991e+06	1.07031e+07	1.5702	0.339512	0.423778	1.55937	0.47134	1.22849	0.937771	0.586654	0.467418	0.823895
P30084	Enoyl-CoA hydratase, mitochondrial OS=Homo sapiens OX=9606 GN=ECHS1 PE=1 SV=4	ECHS1	0.422458	0.00313412	Down	47	11	188	11	11	31.4	4.7449e+07	1.53619e+07	1.70052e+07	1.45041e+08	2.87802e+07	7.99255e+06	9.59729e+06	6.57696e+06	5.37519e+06	5.95236e+06	4.60622e+06	4.77603e+06	8.31809e+06	6.22253e+06	2.17271e+07	1.61202e+07	1.22641e+07	2.05362e+07	2.67303e+07	7.7623e+06	5.82211e+06	4.67547e+06	6.7274e+06	4.88618e+06	8.57822e+06	9.91707e+06	9.59368e+06	8.77409e+06	3.25079	0.903959	1.54395	9.55507	0.975971	1.12149	1.37329	0.841449	1.15666	1.21161
P30837	Aldehyde dehydrogenase X, mitochondrial OS=Homo sapiens OX=9606 GN=ALDH1B1 PE=1 SV=4	ALDH1B1	0.538365	0.00689893	Down	30	14	236	10	11	57.2	7.41082e+07	1.42161e+07	7.93507e+06	1.46196e+07	4.81369e+07	6.54382e+06	8.14982e+06	2.38548e+07	1.15159e+07	1.80376e+07	1.24395e+07	1.502e+07	1.62374e+07	1.09768e+07	1.15763e+07	6.74696e+06	1.34587e+07	2.222e+07	1.3343e+07	1.11285e+07	6.89278e+06	1.83912e+07	1.54821e+07	2.54149e+07	2.20435e+07	2.25423e+07	1.88707e+07	2.4477e+07	8.92161	1.46994	1.26595	1.69236	2.86838	1.61345	2.04915	1.49465	1.2136	1.7981
P31323	cAMP-dependent protein kinase type II-beta regulatory subunit OS=Homo sapiens OX=9606 GN=PRKAR2B PE=1 SV=3	PRKAR2B	0.464238	0.0484855	Down	39	13	93	11	11	46.3	3.27693e+07	1.44914e+07	2.88125e+07	7.63943e+07	2.69358e+07	2.10666e+06	8.02144e+06	1.57045e+06	1.33172e+06	8.69784e+06	2.84722e+06	7.72018e+06	2.67215e+06	5.13967e+06	2.00919e+07	1.65446e+07	2.64133e+07	1.97472e+07	3.11418e+07	3.92359e+07	1.55265e+07	1.4107e+06	2.32524e+06	2.22254e+06	2.3911e+06	2.38844e+06	1.78155e+06	3.29196e+06	1.63735	0.621907	1.90785	3.6704	0.666168	0.215583	0.837096	0.384279	0.548081	3.38614
P31327	Carbamoyl-phosphate synthase [ammonia], mitochondrial OS=Homo sapiens OX=9606 GN=CPS1 PE=1 SV=2	CPS1	0.315806	0.0356441	Down	6	9	25	7	7	164.8	1.92356e+07	1.07535e+06	7813567		1.21542e+06	9857686	2.46009e+06	558521	368682	706625	158761	78025.3	1.03558e+06	495118	3.00365e+06	1.04184e+06	1.22669e+06	1.20645e+06	2.2985e+06	2.44258e+06	2.73702e+06	587040	578384	1.18229e+06	266141	95661.8	299346	454847	6.02772	0.289426	3.24478		0.188518	6.32659	1.61008	0.847303	0.940722	1.70553
P31689	DnaJ homolog subfamily A member 1 OS=Homo sapiens OX=9606 GN=DNAJA1 PE=1 SV=2	DNAJA1	1.52328	0.0207827	Up	24	6	94	6	6	44.8	5.491e+06	7.4539e+06	2.94607e+06	9.50214e+06	3.22581e+07	2.16152e+06	2.19132e+06	3.10646e+06	1.77531e+06	2.04374e+06	2.9083e+06	741388	2.31649e+06	1.00161e+06	1.62107e+07	1.35709e+07	1.68351e+07	3.82614e+07	3.43483e+07	2.24957e+06	8.44659e+06	2.39177e+06	5.97444e+06	6.57911e+06	3.87294e+06	2.52107e+06	4.10583e+06	8.36697e+06	0.704056	0.820881	0.500597	1.17154	2.04727	0.567627	0.586828	0.842034	0.809371	0.881374
P31930	Cytochrome b-c1 complex subunit 1, mitochondrial OS=Homo sapiens OX=9606 GN=UQCRC1 PE=1 SV=3	UQCRC1	0.504029	0.000163972	Down	43	15	461	14	15	52.6	6.88043e+07	7.32545e+07	9.22078e+07	1.1194e+08	1.15072e+08	2.50713e+07	2.61667e+07	2.843e+07	3.71514e+07	2.9902e+07	3.99475e+07	4.60036e+07	8.05523e+07	1.47081e+07	7.77956e+07	6.67787e+07	5.5459e+07	8.95378e+07	9.52474e+07	6.72179e+07	2.91426e+07	1.88706e+07	2.94611e+07	2.17934e+07	3.21559e+07	1.61616e+07	3.96047e+07	1.94485e+07	1.7505	1.60075	3.10888	2.73851	1.4491	1.30639	1.39042	1.06383	2.33818	1.78018
P31942	Heterogeneous nuclear ribonucleoprotein H3 OS=Homo sapiens OX=9606 GN=HNRNPH3 PE=1 SV=2	HNRNPH3	1.81363	0.0043136	Up	40	9	255	8	8	36.9	3.43722e+06	2.3062e+07	8.66023e+06	8.52092e+06	2.89684e+07	3.40214e+06	6.47876e+06	7.05383e+06	6.65955e+06	5.44517e+06	6.23367e+06	3.04386e+06	3.74009e+06	3.19585e+06	5.64309e+07	4.50394e+07	6.14123e+07	3.4558e+07	3.67105e+07	5.45926e+06	3.99935e+07	6.40692e+06	9.18506e+06	1.20494e+07	8.28846e+06	9.60123e+06	8.08903e+06	2.44987e+07	0.252507	1.45514	0.843113	0.601912	1.05335	0.511879	0.994051	0.84711	1.34515	1.04039
P31943	Heterogeneous nuclear ribonucleoprotein H OS=Homo sapiens OX=9606 GN=HNRNPH1 PE=1 SV=4	HNRNPH1	1.71393	0.000130223	Up	43	15	517	6	16	49.2	2.24533e+07	8.15556e+07	1.98206e+07	2.63879e+07	9.75489e+07	1.76292e+07	2.20179e+07	3.38422e+07	1.84397e+07	1.49212e+07	2.84056e+07	9.64214e+06	1.37622e+07	7.83276e+06	1.52441e+08	1.15973e+08	7.89936e+07	1.28857e+08	2.07827e+08	3.65994e+07	1.17062e+08	2.66365e+07	3.74764e+07	4.84639e+07	5.41645e+07	2.45833e+07	3.51635e+07	6.03377e+07	0.518563	1.61777	0.606634	0.586011	1.11513	0.833875	1.06205	1.23498	1.13179	0.866318
P31944	Caspase-14 OS=Homo sapiens OX=9606 GN=CASP14 PE=1 SV=2	CASP14	0.268768	0.00853264	Down	72	19	183	19	19	27.7	1.60354e+07	8.21183e+08	4.03135e+07	4.41245e+07	5.08242e+07	1.08379e+07	3.3052e+07	1.19468e+08	1.11179e+08	4.2761e+07	3.85153e+07	7.34038e+07	1.11321e+08	1.09173e+07	67126857	9.09684e+07	3.87595e+07	4.74903e+07	4.40933e+07	2.34513e+07	1.18801e+06	3.89186e+07	6.52783e+07	1.95395e+07	1.37921e+07	1.0149e+07	1.23673e+08	6.62489e+06	0.422344	18.5767	1.4071	1.1175	0.66258	0.584628	1.81816	2.02376	3.16766	1.15246
P31997	Carcinoembryonic antigen-related cell adhesion molecule 8 OS=Homo sapiens OX=9606 GN=CEACAM8 PE=1 SV=2	CEACAM8	0.27518	0.0300728	Down	12	3	43	2	2	38.1		2.72589e+06			2.93427e+06		486946								516111	1.41842e+06	251369		2.74835e+06	106018	93221									2.08392			1.29274		0.905235
P32004	Neural cell adhesion molecule L1 OS=Homo sapiens OX=9606 GN=L1CAM PE=1 SV=2	L1CAM	0.43893	0.0156553	Down	5	5	93	5	5	139.9	1.05597e+07	7.56519e+06	2.58067e+06	4.24276e+07	1.54501e+07	3006392	2.26865e+07	3.6178e+06	4.98009e+06	3.81755e+06	2.61974e+06	3278409	2.65845e+06	3.65952e+06	2.02281e+07	3.86566e+06	1.04129e+07	8.63857e+06	3.52533e+06	5.09994e+06	5.98576e+06	3.86675e+06	3.33655e+06	3.09815e+06	5.502e+06	4.04652e+06	2.72886e+06	4.21643e+06	1.77488	1.09215	0.574833	6.85722	1.28538	1.03493	7.96412	0.942768	2.18276	1.58276
P33121	Long-chain-fatty-acid--CoA ligase 1 OS=Homo sapiens OX=9606 GN=ACSL1 PE=1 SV=1	ACSL1	0.318071	0.000202434	Down	53	34	567	33	34	77.9	3.62656e+08	1.22963e+08	6.75278e+07	7.43291e+08	1.18529e+08	7.00776e+07	6.92623e+07	4.6099e+07	2.39371e+07	1.03704e+08	1.93667e+07	4.14112e+07	3.65579e+07	1.89343e+07	7.50976e+07	1.62538e+08	7.58004e+07	9.05521e+07	1.60988e+08	5.57151e+07	2.3735e+07	2.63056e+07	2.89422e+07	3.01501e+07	1.76696e+07	2.7595e+07	3.7201e+07	1.97688e+07	3.93588	1.14621	0.971222	7.75685	0.636728	1.55766	1.56998	1.18348	1.03359	4.2358
P33991	DNA replication licensing factor MCM4 OS=Homo sapiens OX=9606 GN=MCM4 PE=1 SV=5	MCM4	0.251275	0.00162596	Down	20	15	103	15	15	96.5	8.6666e+08	8.67129e+07	9.53914e+08	6.06756e+08	1.24264e+08	5.41322e+08	6.54759e+07	2.42127e+07	4.24018e+07	8.02427e+06	3.88587e+07	1.81273e+07	2.9133e+07	2.5554e+07	9.02649e+07	4.34652e+07	1.15159e+08	1.69918e+08	4.49033e+07	2.50436e+08	1.62758e+07	8.19683e+06	2.71488e+07	1.52608e+07	2.81863e+07	1.52032e+07	4.93335e+07	1.09077e+07	4.10942	0.353148	5.99419	2.76647	0.291647	5.25697	0.64843	0.547069	1.61136	0.288453
P34947	G protein-coupled receptor kinase 5 OS=Homo sapiens OX=9606 GN=GRK5 PE=1 SV=1	GRK5	0.599787	0.0112961	Down	6	2	3	2	2	67.7	261916			658534	1.08974e+06			221971	116467	180747	83192.5		110732	131430	244019		243795	391941			207904		119448	141468	386479	76917.7	142763	180658	1.29871			3.13986	2.67459			1.65204	1.45793	2.14026
P35249	Replication factor C subunit 4 OS=Homo sapiens OX=9606 GN=RFC4 PE=1 SV=2	RFC4	1.83663	0.028737	Up	11	4	21	4	4	39.7	2.18229e+06	1.64873e+06	1.4657e+06	699816	2.64389e+06	89721.2	2.40273e+06	477456	398205	171477	985711	316923	82457.3	63521.4	4.48593e+06	4.81106e+06	443491	3.20517e+06	6.34609e+06	517166	7.32926e+06	1.21995e+06	1.21373e+06	1.31895e+06	1.2687e+06	806731	1.27836e+06	2.19825e+06	1.36638	0.886647	1.21616	0.42133	0.819378	0.115054	3.14205	0.60702	0.851504	0.346854
P35251	Replication factor C subunit 1 OS=Homo sapiens OX=9606 GN=RFC1 PE=1 SV=4	RFC1	1.98328	0.0169214	Up	3	3	4	3	3	128.2					342164			30517.9			55166	37788.1			256201	669730	371877	820610	670948		551460		76457.8	156645	133101		97017.3						0.539011			0.262441
P35442	Thrombospondin-2 OS=Homo sapiens OX=9606 GN=THBS2 PE=1 SV=2	THBS2	0.263979	0.00495524	Down	26	22	171	19	19	129.9	3.45549e+09	3.53074e+08	2.42902e+08	2.50525e+09	1.22871e+09	2.89547e+07	1.87823e+09	1.12593e+09	2.12286e+09	2.39395e+09	1.46179e+09	2.09587e+09	2.2452e+09	3.41412e+09	3.31791e+08	7.45687e+07	6.36648e+08	1.4735e+09	2.58352e+08	8.31762e+08	1.501e+08	3.05862e+08	1.20354e+09	1.47315e+09	1.04683e+09	8.22793e+08	1.77407e+09	6.38782e+08	8.86724	0.778191	0.826036	6.18171	1.56066	0.152176	10.0665	0.69195	2.19429	2.34071
P35555	Fibrillin-1 OS=Homo sapiens OX=9606 GN=FBN1 PE=1 SV=4	FBN1	0.338604	0.00736542	Down	49	116	3241	111	115	312.1	8.49304e+08	5.14639e+08	5.25886e+08	3.9283e+09	9.66586e+08	2.88403e+08	4.62749e+08	6.28961e+08	5.05936e+08	8.28202e+08	7.35757e+08	3.65621e+08	6.25692e+08	4.45143e+09	1.01771e+09	4.35061e+08	4.77191e+08	9.00757e+08	1.38489e+09	3.45618e+08	2.5554e+08	9.19296e+08	5.85774e+08	5.78669e+08	1.17849e+09	5.5375e+08	6.30343e+08	3.54468e+08	1.90825	0.993155	1.56586	8.48706	1.07497	1.32715	2.17154	0.873153	1.18133	1.82925
P35625	Metalloproteinase inhibitor 3 OS=Homo sapiens OX=9606 GN=TIMP3 PE=1 SV=2	TIMP3	0.38617	0.00144331	Down	32	6	41	6	6	24.1	9.43478e+06	19553737	8.90825e+06	3.05681e+07	4135061	1.65056e+06	2.31877e+06	4.37495e+06	2.08966e+06	2.39289e+06	3.64967e+06	5.50258e+06	1.96742e+06	2.2932e+06	7.49164e+06	2.51743e+06	4.01011e+06	7.92741e+06	3.54727e+06	3.24395e+06	3.77791e+06	1.33033e+06	4.33997e+06	1.51225e+06	5.36528e+06	2.43404e+06	1.53211e+06	3.50292e+06	2.39645	4.26588	2.9986	7.46595	0.519877	0.858651	1.23011	1.50021	1.20522	1.30549
P35637	RNA-binding protein FUS OS=Homo sapiens OX=9606 GN=FUS PE=1 SV=1	FUS	2.23039	0.00039254	Up	13	7	257	5	7	53.4	9.82589e+06	3.18375e+07	5.09537e+06	1.01865e+07	4.19289e+07	8.28146e+06	8.26519e+06	1.37148e+07	7.89584e+06	5.60804e+06	1.10321e+07	3.54665e+06	7.28688e+06	2.69435e+06	7.0646e+07	6.56655e+07	3.00617e+07	5.67669e+07	9.41081e+07	6.43314e+06	9.16819e+07	1.37765e+07	1.82735e+07	2.41063e+07	2.05783e+07	1.7543e+07	1.4602e+07	4.40322e+07	0.502766	1.39918	0.345509	0.501185	1.06191	0.867859	0.883277	0.98894	0.957608	0.64337
P35749	Myosin-11 OS=Homo sapiens OX=9606 GN=MYH11 PE=1 SV=3	MYH11	0.446604	0.0463302	Down	66	170	2657	134	167	227.2	8.41928e+09	5.85082e+08	4.32024e+08	1.29128e+09	7.24782e+09	3.35601e+08	3.29522e+08	3.54496e+08	2.94138e+08	3.11721e+08	1.9068e+08	2.47954e+08	2.87422e+08	1.61872e+08	1.33969e+09	1.50215e+09	9.69764e+08	1.10715e+09	7.4271e+08	3.22185e+08	7.54753e+08	3.49108e+08	4.15815e+08	4.23797e+08	2.9939e+08	2.33862e+08	3.48739e+08	3.78513e+08	8.45856	0.50487	0.575199	1.24745	3.60421	0.690546	0.691442	0.799601	1.11589	1.11866
P36405	ADP-ribosylation factor-like protein 3 OS=Homo sapiens OX=9606 GN=ARL3 PE=1 SV=2	ARL3	1.57802	0.0230036	Up	50	7	99	7	7	20.4	8.8657e+06	9.65685e+06	3.27837e+06	4.83284e+06	1.58469e+07	7.39368e+06	1.14357e+06	2.20707e+06	1.22519e+06	1.36861e+06	1.93517e+06	1.08506e+06	1.92961e+06	845265	21905045	3.97655e+07	2.29213e+07	3.68082e+07	4.47475e+07	1.83911e+06	1.42151e+07	2.44152e+06	2.37152e+06	2.81099e+06	2.86361e+06	2.72272e+06	2.31426e+06	3.82633e+06	0.803433	0.751646	0.393717	0.421133	0.710823	1.37229	0.216446	0.701824	0.655276	0.692406
P36955	Pigment epithelium-derived factor OS=Homo sapiens OX=9606 GN=SERPINF1 PE=1 SV=4	SERPINF1	0.564214	0.0398252	Down	36	16	297	11	16	46.3	8.20922e+07	3.43141e+07	1.50451e+08	1.17221e+08	4.24512e+07	5.74677e+07	6.91563e+07	2.11258e+07	2.40273e+07	2.89321e+07	2.37961e+07	1.6791e+07	2.6327e+07	6.08244e+07	4.25681e+07	3.90794e+07	1.53089e+08	2.04168e+08	1.13543e+08	1.15718e+08	2.47686e+07	2.20953e+07	1.43238e+07	2.38831e+07	2.72021e+07	2.85323e+07	2.16743e+07	2.02954e+07	1.59568	0.572871	3.87549	2.19094	0.408427	2.28778	2.80753	0.841071	1.60892	1.8326
P37108	Signal recognition particle 14 kDa protein OS=Homo sapiens OX=9606 GN=SRP14 PE=1 SV=2	SRP14	1.56874	0.0203855	Up	34	5	94	5	5	14.6	3.74657e+06	1.76256e+07	2.54276e+06	4.37631e+06	3.05908e+07	4.0162e+06	3.56617e+06	5.0878e+06	2248478	1.98307e+06	3.18963e+06	388123	849346	56925.3	2.68868e+07	3.85414e+07	1.82909e+07	2.40695e+07	4.02584e+07	6.12429e+06	1.33645e+07	6.80744e+06	3.09335e+06	1.89394e+06	3.32739e+06	3.23041e+06	3.43256e+06	4.47642e+06	0.307961	1.24436	0.276986	0.3459	1.24462	0.676122	0.61223	1.64464	1.22247	1.01988
P37198	Nuclear pore glycoprotein p62 OS=Homo sapiens OX=9606 GN=NUP62 PE=1 SV=3	NUP62	1.56924	0.0207641	Up	17	6	56	6	6	53.2	2.51785e+06	1.73888e+06	2.02374e+06	252034	7.08265e+06	1.1994e+06	446913	1.47595e+06	373645	733948	1.24024e+06	428510	169983	882975	7.21019e+06	6.35514e+06	3.61622e+06	5.98587e+06	9.47416e+06	1.10498e+06	5.35907e+06	1.82945e+06	2.67131e+06	1.54776e+06	2.0046e+06	927350	654005	1.91382e+06	1.18323	0.701864	1.26033	0.113889	1.64747	1.15439	0.438645	1.23574	0.526169	0.97767
P38117	Electron transfer flavoprotein subunit beta OS=Homo sapiens OX=9606 GN=ETFB PE=1 SV=3	ETFB	0.637086	0.0120314	Down	61	15	448	15	15	27.8	6.71074e+07	3.83946e+07	7.45842e+07	1.85623e+08	1.19503e+08	1.26311e+07	3.01593e+07	2.35523e+07	1.01959e+07	1.47705e+07	1.20708e+07	1.45597e+07	1.5051e+07	8.47736e+06	7.60569e+07	5.53074e+07	4.81459e+07	1.31743e+08	1.20412e+08	5.70593e+07	2.90281e+07	1.30398e+07	1.1797e+07	1.26173e+07	1.6013e+07	1.7423e+07	1.35219e+07	1.20868e+07	1.39464	0.685333	2.05412	3.70938	1.22928	0.537623	1.30906	1.46878	1.06944	1.46551
P38159	RNA-binding motif protein, X chromosome OS=Homo sapiens OX=9606 GN=RBMX PE=1 SV=3	RBMX	1.93511	0.000780274	Up	33	15	337	6	15	42.3	4.57395e+07	79011328	1.77221e+07	4.02986e+07	1.32767e+08	1.21463e+07	3.73346e+07	3.43002e+07	2.12233e+07	8.28927e+06	2.24838e+07	9.55826e+06	3.48434e+07	5.77678e+06	4.93022e+08	3.27026e+08	1.08174e+08	1.8656e+08	1.65161e+08	4.84529e+07	1.59668e+08	4.1635e+07	3.3174e+07	3.94454e+07	2.92855e+07	3.25949e+07	3.28623e+07	6.99998e+07	0.601608	0.892591	0.308905	0.509673	0.864355	0.327199	1.02561	1.01131	1.05248	0.388844
P39059	Collagen alpha-1(XV) chain OS=Homo sapiens OX=9606 GN=COL15A1 PE=1 SV=2	COL15A1	0.528889	0.0374706	Down	13	16	367	16	16	141.6	1.23704e+08	1.65761e+07	4.48124e+07	7.35357e+07	7.37477e+07	1.9856e+07	1.88494e+07	8.24898e+06	1.51632e+07	3.36855e+07	2.336e+06	1.29335e+07	1.04143e+07	1.01214e+07	7.65718e+07	3.53213e+07	3.68832e+07	2.75371e+07	3.46448e+07	4.71838e+07	1.66921e+07	4.05647e+06	1.09399e+07	1.68268e+07	3.53505e+06	1.90584e+07	1.37587e+07	1.36667e+07	4.23697	0.487637	2.03404	2.42187	1.25027	1.39288	1.34841	0.713691	2.20653	4.63685
P39748	Flap endonuclease 1 OS=Homo sapiens OX=9606 GN=FEN1 PE=1 SV=1	FEN1	1.53843	0.0286247	Up	29	9	89	9	9	42.6	2.36643e+06	2.67748e+06	930903	4.25338e+06	1.45428e+07	1.41133e+06	1.97739e+06	3.04171e+06	1.54674e+06	1.1186e+06	2.54294e+06	1.1287e+06	815309	559416	3.9422e+06	1.1033e+07	5.41127e+06	5.54665e+06	1.33792e+07	1.21029e+06	8.15842e+06	2.73576e+06	5.81993e+06	6.81434e+06	3.85077e+06	3.60762e+06	3.4788e+06	2.95692e+06	0.846505	0.822627	0.441295	1.46302	2.57493	1.03398	1.47733	1.24272	1.06287	0.727111
P40189	Interleukin-6 receptor subunit beta OS=Homo sapiens OX=9606 GN=IL6ST PE=1 SV=2	IL6ST	0.195168	0.016464	Down	3	2	2	2	2	103.5	365130						253887	180238	129239	53187.8	207783	978191	36906.8	36873.4					739728		464025	24984.1	20118.4	39157.3	64144	39325.6	40983.9	201679	1.28194						1.86171	2.81896	3.39975	1.3235
P40818	Ubiquitin carboxyl-terminal hydrolase 8 OS=Homo sapiens OX=9606 GN=USP8 PE=1 SV=1	USP8	1.52609	0.021169	Up	2	2	17	2	2	127.4	1.2848e+06	2.09817e+06		286338	4.88329e+06	369927		196299	1.30904e+06	83962.3	209150	1.55549e+06	707074	71310.7	6.00956e+06	6.28471e+06	2.63811e+06	3.49577e+06	4891893	878886	2.20828e+06	1.1974e+06	1.25111e+06	1.85805e+06	1.86396e+06	807224	1.93869e+06	974205	0.82184	1.15275		0.176121	1.54613	0.484637		0.216811	2.43181	0.147543
P40855	Peroxisomal biogenesis factor 19 OS=Homo sapiens OX=9606 GN=PEX19 PE=1 SV=1	PEX19	1.80563	0.00518781	Up	14	4	13	4	4	32.8	997473	4.07284e+06	572929	4.64724e+06	6.79598e+06	854322	386268	506990	449171	658691	754050	339049	816507	96950.6	1.49952e+07	1.13161e+07	3.50816e+06	1.05755e+07	1.53551e+07	1.92473e+06	3.73437e+06	702513	1.06692e+06	1.27486e+06	2.2876e+06	863706	1.08106e+06	555946	0.268499	0.941633	0.204377	1.20287	0.905475	0.47099	0.21716	0.452032	0.673584	0.934377
P40879	Chloride anion exchanger OS=Homo sapiens OX=9606 GN=SLC26A3 PE=1 SV=1	SLC26A3	0.436162	0.0360828	Down	4	3	5	3	3	84.5	278552	1.1093e+06		816598	3.38899e+06		712409		363324						717131	198969	453581	1578445	492430		702383	352841				419069			0.54505	1.86432		1.53645	3.28233		2.91145		1.16119
P41250	Glycine--tRNA ligase OS=Homo sapiens OX=9606 GN=GARS1 PE=1 SV=3	GARS1	1.68586	0.0309862	Up	40	26	421	26	26	83.1	2.9774e+07	3.65763e+07	2.61308e+08	4.50284e+07	1.35603e+08	3.02201e+07	3.18248e+07	2.27512e+07	1.49468e+07	1.46615e+07	1.31009e+07	1.07232e+07	2.32462e+07	7.45648e+06	1.12273e+08	1.64766e+08	2.54393e+08	1.34754e+08	2.07579e+08	4.02321e+08	5.2313e+07	3.4256e+07	3.13657e+07	6.13192e+07	2.86855e+07	5.23941e+07	3.21507e+07	2.78959e+07	0.350621	0.369948	4.07796	0.509878	0.790409	0.728859	0.782737	0.745852	0.824149	0.764708
P42166	Lamina-associated polypeptide 2, isoform alpha OS=Homo sapiens OX=9606 GN=TMPO PE=1 SV=2	TMPO	0.504059	0.0436049	Down	30	18	111	8	17	75.4	1.77383e+07	1.85548e+07	1.86399e+07	3.15281e+07	4.5904e+07	1.10194e+08	8.6252e+06	1.04224e+07	1.45311e+07	8.56468e+06	1.77475e+07	5.01406e+06	9.42953e+06	1.15362e+07	3.79553e+07	3.99307e+07	2.06597e+07	3.16479e+07	3.77123e+07	1.66573e+07	5.27412e+07	3.34995e+06	1.25578e+07	4.4154e+06	1.88762e+07	6.80884e+06	1.13192e+07	1.07295e+07	0.865461	0.77756	1.20523	1.47916	1.10858	11.0114	0.878933	1.06132	2.4888	1.38759
P42330	Aldo-keto reductase family 1 member C3 OS=Homo sapiens OX=9606 GN=AKR1C3 PE=1 SV=4	AKR1C3	0.596739	0.0416233	Down	44	12	253	8	12	36.8	4.56269e+07	5.54972e+07	1.17447e+07	4.71605e+07	3.70947e+07	1.30817e+07	2.56785e+07	9.29267e+06	8.58046e+06	6.26562e+07	5.10417e+07	1.80648e+07	1.66464e+07	2.1353e+07	2.35844e+07	5.58464e+07	2.17827e+07	4.61372e+07	2.9082e+07	2.18238e+07	1.71101e+07	1.86908e+07	1.37052e+07	7.2052e+06	7.33335e+07	5.45484e+07	1.16767e+07	1.15329e+07	2.50181	2.61364	0.853419	2.48652	1.00676	1.46908	2.94071	0.491475	0.763275	5.27224
P42357	Histidine ammonia-lyase OS=Homo sapiens OX=9606 GN=HAL PE=1 SV=1	HAL	0.48158	0.00946348	Down	43	22	62	22	22	72.7	8.79483e+07	1.18444e+08	2.82583e+07	2.13024e+07	66782283	9.98912e+06	4.87744e+06	1.09627e+07	5.71378e+06	4.74445e+06	4.54922e+06	7.28844e+06	1.02466e+07	3.47796e+06	1.44381e+07	1.63666e+07	9.77688e+06	2.63421e+07	1.39972e+07	2.64649e+07	1.3494e+07	1.06712e+07	5.79308e+06	1.27147e+07	6.09939e+06	8.21279e+06	7.51599e+06	9.92027e+06	4.84202	5.60086	2.06175	1.12774	1.81988	1.12635	0.560844	1.23878	1.08595	0.852963
P42574	Caspase-3 OS=Homo sapiens OX=9606 GN=CASP3 PE=1 SV=2	CASP3	1.73325	0.0352506	Up	17	4	47	3	3	31.6	392641	7.41295e+06	4.53321e+06	8.29098e+06	1.29504e+07	905629	1.01976e+06	3.56827e+06	4.4056e+06	1.11398e+06	3.35572e+06	1.75946e+06	1.47997e+06	1.50699e+06	2.71031e+07	1.84493e+07	1.74351e+07	1.38961e+07	1.75204e+07	914596	1.53577e+07	4.56266e+06	5.18656e+06	4.03479e+06	6.16253e+06	3.91013e+06	2.56233e+06	8.4554e+06	0.0806759	1.30822	1.23436	1.63807	1.31708	0.381106	0.437618	0.88188	1.83133	0.438023
P42858	Huntingtin OS=Homo sapiens OX=9606 GN=HTT PE=1 SV=2	HTT	1.85115	0.00121606	Up	7	19	63	19	19	347.4	3.97521e+06	3.71527e+06	673099	4.3777e+06	9.24691e+06	1.37996e+06	2.6046e+06	3.64385e+06	2.75209e+06	1.72509e+06	4.77597e+06	515219	2.97445e+06	2.06407e+06	1.3834e+07	2.30043e+07	6.89873e+06	1.84191e+07	1.28014e+07	3.08864e+06	1.32845e+07	5.51479e+06	7.3082e+06	5.20962e+06	8.50873e+06	3.80203e+06	5.1691e+06	6.1605e+06	0.974323	0.782123	0.218631	1.03174	1.12181	0.692721	1.33332	0.942513	1.19729	0.70992
P42898	Methylenetetrahydrofolate reductase (NADPH) OS=Homo sapiens OX=9606 GN=MTHFR PE=1 SV=3	MTHFR	0.626552	0.0329314	Down	3	2	2	2	2	74.5	504572	644032	419068		697619		435240						205419	69031.6	708203	1.00185e+06	554410	1.62977e+06	865537	220932	210330							89598	0.807546	0.885304	0.888829		0.552642		1.45486
P43243	Matrin-3 OS=Homo sapiens OX=9606 GN=MATR3 PE=1 SV=2	MATR3	1.71129	0.00117101	Up	32	26	449	26	26	94.6	2.7258e+07	6.11819e+07	1.53639e+07	3.75532e+07	7.37438e+07	9.94902e+06	2.39757e+07	3.30441e+07	1.66735e+07	1.81018e+07	2.23076e+07	1.0169e+07	5.86997e+06	4.79216e+06	1.24011e+08	1.26752e+08	7.09695e+07	9.81308e+07	1.37573e+08	2.11733e+07	1.30125e+08	3.11007e+07	3.83425e+07	2.52278e+07	4.17758e+07	3.35645e+07	2.39883e+07	5.61668e+07	0.728569	1.40456	0.544212	0.965171	0.975629	0.544635	1.33844	1.41844	1.2038	1.23626
P43686	26S proteasome regulatory subunit 6B OS=Homo sapiens OX=9606 GN=PSMC4 PE=1 SV=2	PSMC4	1.50938	0.0095412	Up	46	17	251	17	17	47.3	1.50079e+07	2.42107e+07	8.43457e+06	1.68981e+07	3.97553e+07	4.45056e+06	1.09382e+07	8.45474e+06	4.11172e+06	9.99406e+06	1.158e+07	3.0036e+06	4.49633e+06	3.88622e+06	4.80188e+07	6.07352e+07	4.58072e+07	4.88486e+07	1.66215e+08	9.97997e+06	2.13721e+07	1.01715e+07	1.22321e+07	1.22757e+07	1.22513e+07	9.81293e+06	6.45781e+06	1.89714e+07	0.727219	1.00761	0.541624	0.787343	0.953505	0.441681	1.10699	0.828354	0.677561	1.55786
P45954	Short/branched chain specific acyl-CoA dehydrogenase, mitochondrial OS=Homo sapiens OX=9606 GN=ACADSB PE=1 SV=1	ACADSB	0.41626	0.00205777	Down	11	4	12	4	4	47.5	2.12142e+06	3.18777e+06		3794083	1.08156e+07	2.22162e+06		1.01701e+06	201450	1.5493e+06	1.07196e+06	285182	719335	269626	1.2468e+06	823997	371801	5.67725e+06	2.00542e+06	488845	583579	229096	630688	1.19922e+06	898642	176964	981074	964737	1.44422	1.86394		2.48365	3.64447	3.09757		1.35654	0.451947	3.28788
P45973	Chromobox protein homolog 5 OS=Homo sapiens OX=9606 GN=CBX5 PE=1 SV=1	CBX5	1.58665	0.00904814	Up	51	8	64	7	7	22.2	2.53472e+06	1.73238e+07	6.0822e+06	5.16408e+06	2.18747e+07	6.80002e+06	5.96931e+06	805862	453563	700132	602482	107328	187932	428249	22788857	1.82179e+07	1.89403e+07	2.28373e+07	2.68269e+07	6.50923e+06	1.2802e+07	761961	1.30884e+06	2.6814e+06	1.1544e+06	830988	2.02296e+06	1.54044e+06	0.168352	0.988259	0.53535	0.329808	0.719136	0.925008	0.828059	0.558316	0.528526	0.771737
P45985	Dual specificity mitogen-activated protein kinase kinase 4 OS=Homo sapiens OX=9606 GN=MAP2K4 PE=1 SV=1	MAP2K4	1.91797	0.0217241	Up	10	3	19	3	3	44.3	1596.1	398025			179506	5856.05	295182	477013		266382	764392	65003.4	210657	137102	642408	918251	773669	1.16741e+06	879080		497734	1.12213e+06	617758	227572	835131	869554	181224	1.26298e+06	0.00814737	1.74505			0.453543	0.0612224	3.147	0.836885		0.743552
P46063	ATP-dependent DNA helicase Q1 OS=Homo sapiens OX=9606 GN=RECQL PE=1 SV=3	RECQL	1.68569	0.00139019	Up	36	18	318	17	18	73.4	2.06005e+07	3.62875e+07	3.22182e+07	2.32257e+07	6.90413e+07	1.64729e+07	1.80202e+07	7.65779e+06	5.24651e+06	5.60978e+06	8.49494e+06	2.24528e+06	4.34202e+06	5.57747e+06	7.46633e+07	6.47267e+07	6.52891e+07	1.03495e+08	1.35561e+08	5.89771e+07	8.06155e+07	7.74388e+06	1.0289e+07	1.12513e+07	1.37549e+07	2.2023e+07	5.96384e+06	2.93999e+07	0.49621	0.750734	1.02844	0.537943	0.823149	0.812655	0.906561	0.719922	0.829587	0.839069
P47929	Galectin-7 OS=Homo sapiens OX=9606 GN=LGALS7B PE=1 SV=2	LGALS7B	0.195018	0.00159196	Down	90	11	279	11	11	15.1	1.45426e+08	1.47792e+09	3.43679e+08	1.08392e+08	4.78633e+07	4.12262e+07	7.87679e+06	1.64145e+08	8.02109e+07	1.7378e+07	9.63742e+07	1.35873e+08	7.76067e+07	5.86801e+07	2.3077e+07	18246654	5.0007e+07	2.60018e+07	1.7687e+07	1.53275e+08	1.4681e+06	1.38325e+08	3.9191e+07	4.23401e+07	6.95788e+07	8.38591e+06	5.75337e+07	1.48401e+07	2.43458	21.2509	7.62476	1.74487	0.396614	1.41353	0.275412	1.63209	1.34141	0.274908
P48047	ATP synthase subunit O, mitochondrial OS=Homo sapiens OX=9606 GN=ATP5PO PE=1 SV=1	ATP5PO	0.280189	0.00145403	Down	49	9	238	9	9	23.3	4.76342e+08	4.57144e+07	2.72243e+08	4.0166e+08	8.79535e+07	1.99193e+08	2.9527e+07	2.7327e+07	1.27086e+07	2.23504e+07	1.27142e+07	1.92486e+07	3.04515e+07	1.95726e+07	8.28333e+07	4.90155e+07	3.40722e+07	8.11991e+07	8.95182e+07	4.22207e+07	1.95171e+07	1.8131e+07	2.52006e+07	2.02518e+07	2.08047e+07	2.10368e+07	2.22801e+07	2.00546e+07	5.75841	0.474656	4.36144	4.66899	0.526282	4.9318	0.74551	0.929464	0.727025	1.20947
P48061	Stromal cell-derived factor 1 OS=Homo sapiens OX=9606 GN=CXCL12 PE=1 SV=1	CXCL12	0.132326	0.00350588	Down	32	3	12	3	3	10.7	4.57452e+06	1.29603e+07	300738	1.8366e+06		1.22852e+07	532440	567126	1.0273e+06	233769		3.58571e+06	1.26507e+06	192466		251904	736189	2.27504e+06	1685145			126586	440825			79979.2	1.00146e+06	181777	2.17086	5.28254	0.189131	0.838073		11.9404	0.527724	0.630183	1.91996	0.41328
P48163	NADP-dependent malic enzyme OS=Homo sapiens OX=9606 GN=ME1 PE=1 SV=1	ME1	0.608378	0.00459284	Down	20	11	120	11	11	64.1	2.62111e+07	2.44614e+07	1.01008e+07	4.08358e+07	1.85343e+07	6.38637e+06	1.72386e+07	7.13921e+06	4.02944e+06	6.09006e+06	4.73868e+06	3.02005e+06	3.72679e+06	5.39339e+06	1.02635e+07	1.62803e+07	1.37659e+07	2.78168e+07	1.88282e+07	1.69056e+07	1.32524e+07	6.16704e+06	6.37117e+06	6.11603e+06	3.20196e+06	5.48922e+06	4.25629e+06	6.7412e+06	2.33419	1.871	1.19206	3.49681	0.816976	1.1648	3.20629	1.43972	1.36672	1.95397
P48506	Glutamate--cysteine ligase catalytic subunit OS=Homo sapiens OX=9606 GN=GCLC PE=1 SV=2	GCLC	0.664413	0.0379123	Down	17	10	78	10	10	72.7	1.43592e+07	1.16525e+07	2.16974e+07	2.02406e+07	2.9786e+07	1.20574e+07	1.56375e+07	1.68157e+06	2.00484e+06	630343	537593	2.92171e+06	1.519e+06	1.06879e+06	1.16716e+07	9.49822e+06	1.13005e+07	1.07537e+07	1.03767e+07	3.1503e+07	1.21384e+07	986158	4.05814e+06	1.19612e+06	1.98496e+06	1.5012e+06	1.93861e+06	947592	0.990894	0.69065	1.98424	1.34308	1.0174	1.70412	2.2538	0.805925	1.61611	0.480648
P48594	Serpin B4 OS=Homo sapiens OX=9606 GN=SERPINB4 PE=1 SV=2	SERPINB4	0.206226	0.0139007	Down	45	21	124	8	8	44.8	1.31165e+06	7.13566e+07	2.81485e+06	178657	2.10913e+06	4.51903e+06	1.43445e+06	1.05806e+07	4.57437e+06	6.23708e+06	787557	6.60127e+06	3.95514e+06	793037	745797	1.76713e+06	2.22619e+06		1.23209e+07	1.42931e+06	283358	1.63837e+06	1.99112e+06	3.37437e+06	134731	81971.2	5.96837e+06	63744.3	0.396068	18.5066	1.12641	0.0518742	0.315236	2.79476	0.904659	2.918	2.12185	2.73668
P48595	Serpin B10 OS=Homo sapiens OX=9606 GN=SERPINB10 PE=1 SV=1	SERPINB10	0.396109	0.0301793	Down	6	2	3	2	2	45.4		754211			1.49935e+06	1.71815e+06		417392	147793		810165	827292	249790	121771	810374	895949	107499	1.18225e+06	2.15042e+06	207724	137407	136497		310858	559748		425205	526029		1.36038			1.55851	7.38983		1.13907	0.678374
P48643	T-complex protein 1 subunit epsilon OS=Homo sapiens OX=9606 GN=CCT5 PE=1 SV=1	CCT5	0.520117	0.0164507	Down	61	28	508	27	28	59.6	3.89484e+08	2.32542e+08	6.41602e+07	3.48419e+08	4.01429e+08	2.93841e+07	6.03286e+07	3.05454e+08	1.06849e+08	5.16768e+07	6.0237e+07	1.44975e+08	5.97589e+07	1.5191e+07	1.60691e+08	1.55445e+08	9.96305e+07	1.89401e+08	2.141e+08	5.73366e+07	5.86609e+07	2.53031e+08	1.33806e+08	6.22307e+07	5.73708e+07	3.37287e+07	6.95398e+07	3.25342e+07	4.10072	2.10287	0.895213	3.52739	2.092	0.633623	1.32661	3.91156	2.30136	1.05286
P49327	Fatty acid synthase OS=Homo sapiens OX=9606 GN=FASN PE=1 SV=3	FASN	0.418552	0.0201691	Down	57	127	1994	126	127	273.3	1.09342e+09	2.65485e+08	1.35201e+09	4.02906e+09	3.60277e+08	3.44289e+08	1.0918e+08	1.21151e+08	6.65751e+07	1.86119e+08	5.49657e+07	5.11283e+07	8.12094e+07	5.45524e+07	3.60624e+08	2.48304e+08	2.56255e+08	2.57803e+08	3.33764e+08	1.14634e+09	2.05071e+08	8.44194e+07	8.39703e+07	7.18835e+07	8.28766e+07	5.55869e+07	1.06688e+08	1.31519e+08	2.21823	0.462597	3.63489	7.85968	0.361775	1.43051	0.462606	0.88656	0.819415	2.16692
P49757	Protein numb homolog OS=Homo sapiens OX=9606 GN=NUMB PE=1 SV=2	NUMB	0.400804	0.00482469	Down	14	8	41	6	8	70.8	1.45742e+08	1.23528e+07	1.87764e+07	1.15749e+08	4.08645e+07	1.28789e+07	3.76989e+07	8.87811e+06	1.50648e+07	1.75188e+07	1.09142e+07	1.81697e+07	2.04505e+07	2.31932e+07	1.95303e+07	1.08558e+07	2.74487e+07	5.93781e+07	3.05597e+07	4.33771e+07	8.0044e+06	4.60405e+06	1.26454e+07	1.99967e+07	1.54204e+07	1.04252e+07	1.91752e+07	1.04854e+07	6.91723	0.503566	1.181	5.2826	0.960013	1.25191	3.73704	0.597933	1.70649	1.87718
P49790	Nuclear pore complex protein Nup153 OS=Homo sapiens OX=9606 GN=NUP153 PE=1 SV=2	NUP153	0.210547	0.0185025	Down	7	8	29	8	8	153.8	1.08053e+07	4.0362e+06	5.71289e+07	1.36369e+07	1.29419e+07	1.4723e+08	7.5943e+06	3.1947e+06	6.16087e+06	3.76055e+06	1.01362e+06	1.1142e+07	1.07577e+07	2.07241e+06	1.13514e+07	7.6395e+06	7.2381e+06	4.27663e+07	7.27438e+06	3.44118e+06	4.08426e+06	1.69434e+06	2.13424e+06	5.68717e+06	7.82398e+06	610478	9.63049e+06	3.46588e+06	0.791646	0.253985	5.54676	0.960704	0.469324	22.0922	1.16207	0.527126	1.70977	0.987201
P49821	NADH dehydrogenase [ubiquinone] flavoprotein 1, mitochondrial OS=Homo sapiens OX=9606 GN=NDUFV1 PE=1 SV=4	NDUFV1	0.571479	0.00695702	Down	41	15	241	15	15	50.8	5.87431e+07	2.56493e+07	4.36393e+07	4.25811e+07	4.00627e+07	1.10882e+07	2.98574e+07	4.96559e+07	5.45702e+07	55970591	1.88526e+07	3.75579e+07	4.85365e+07	4.82584e+07	4.08209e+07	2.21238e+07	3.43986e+07	5.41523e+07	4.41928e+07	3.22682e+07	1.55177e+07	2.94702e+07	5.758e+07	6.12221e+07	3.14477e+07	7.05814e+07	5.88794e+06	3.24557e+07	3.14072	1.17785	3.092	2.18912	1.06022	1.21417	3.33407	1.53986	2.84627	2.76147
P49862	Kallikrein-7 OS=Homo sapiens OX=9606 GN=KLK7 PE=1 SV=1	KLK7	0.273108	0.00699556	Down	37	5	8	5	5	27.5	5.74621e+06	3.60826e+07	1.84365e+06	2.32383e+06	7620681	1.12743e+06	660380	226327					45507.2	87924.4	994030	2.70301e+06	2.37128e+06	4.88475e+06	5.3245e+06	1.18057e+06	1.23976e+06	41913.1	26354.9				149697	21585	0.476945	2.57232	0.202794	0.185469	0.313085	0.191658	0.11448	0.548552
P49902	Cytosolic purine 5'-nucleotidase OS=Homo sapiens OX=9606 GN=NT5C2 PE=1 SV=1	NT5C2	1.66994	0.00735806	Up	20	8	68	8	8	64.9	2.99068e+06	4.22048e+06	2.63366e+06	1.49955e+06	7.35207e+06	1.4327e+06	1.19408e+06	2.82847e+06	428378	188504	673152	302891	491375	113818	4.20139e+06	7.27377e+06	4.25904e+06	1.43404e+07	2.03617e+07	1.95436e+06	6.40019e+06	2.06093e+06	1.41706e+06	928694	1.12284e+06	1.38297e+06	818234	3.1055e+06	0.743821	0.901575	0.868056	0.358625	0.905086	0.729798	0.620269	2.46394	0.627645	0.261257
P49908	Selenoprotein P OS=Homo sapiens OX=9606 GN=SELENOP PE=1 SV=3	SELENOP	0.54012	0.0157298	Down	7	3	34	3	3	43.2	1.56067e+06	5.63081e+06	4.97364e+06	4.97811e+06	1.04034e+07	482523	4.39047e+06	1.01741e+06	1.07515e+06	2.33989e+06	1.31103e+06	1.67642e+06	1.07334e+06	1.30301e+06	4.56828e+06	2.05679e+06	1.87321e+06	5.60259e+06	1.47821e+06	2.37493e+06	3.66597e+06	794821	781724	1.0555e+06	1.87855e+06	1.89783e+06	1.18597e+06	3.00114e+06	0.758867	2.35162	3.20492	2.32755	2.50386	0.480529	4.45876	0.753772	1.33975	2.75809
P50454	Serpin H1 OS=Homo sapiens OX=9606 GN=SERPINH1 PE=1 SV=2	SERPINH1	1.59583	0.0189821	Up	72	40	1135	40	40	46.4	1.30287e+08	1.62925e+08	9.40616e+07	100825080	3.20814e+08	2.53187e+08	1.13301e+08	6.87191e+07	5.85374e+07	3.31602e+07	1.04387e+08	1.69354e+07	9.20718e+07	1.71741e+07	3.76413e+08	4.69015e+08	5.41466e+08	5.40398e+08	2.00443e+09	7.39732e+07	2.83766e+08	9.54004e+07	1.61783e+08	1.02224e+08	1.07695e+08	1.87204e+08	6.20621e+07	1.60509e+08	0.567205	0.609212	0.542675	0.422072	0.691311	2.2575	1.0302	0.694972	0.995709	0.533553
P50542	Peroxisomal targeting signal 1 receptor OS=Homo sapiens OX=9606 GN=PEX5 PE=1 SV=3	PEX5	1.77525	0.00656486	Up	9	4	15	4	4	70.8	325381	1.06156e+06	480550	691546	2.31457e+06	44626.1	158005	109866	63020.8	109605	157824	15492.5	98099.9	37242.3	1.97561e+06	2.98479e+06	2.88917e+06	3.28643e+06	2.01526e+06	288260	1.10525e+06	100210	118458	127130	301234	218931	148287	317964	0.29847	0.836366	0.584166	0.609971	1.0509	0.0838388	0.302712	0.514985	0.49685	0.817398
P50750	Cyclin-dependent kinase 9 OS=Homo sapiens OX=9606 GN=CDK9 PE=1 SV=3	CDK9	1.52546	0.0184412	Up	27	9	54	7	8	42.8	2.07508e+06	1.41886e+06	1.14852e+06	4.88199e+06	9.39776e+06	1.3707e+06	280902	432911	479176	127851	360281	336657	101785	83633.7	9.68144e+06	9.49968e+06	8.22674e+06	1.21437e+07	1.52237e+07	1.10332e+06	3.61011e+06	313616	448320	736678	692949	560098	273660	517227	0.406637	0.23881	0.298264	0.919915	0.911543	0.550123	0.114968	0.602735	1.1221	0.283206
P50895	Basal cell adhesion molecule OS=Homo sapiens OX=9606 GN=BCAM PE=1 SV=2	BCAM	0.528904	0.00413848	Down	30	12	61	12	12	67.4	1.29656e+07	3.35108e+06	1.14045e+07	2.24453e+07	1.05928e+07	7.2755e+06	1.06032e+07	4.43271e+06	5.83208e+06	5.30743e+06	8.49907e+06	6.68812e+06	8.07426e+06	4.73658e+06	1.51941e+07	1.15169e+07	1.2417e+07	1.23128e+07	1.49874e+07	6.64875e+06	9.09174e+06	2.71969e+06	7.36137e+06	4.9723e+06	6.0533e+06	3.39083e+06	5.35541e+06	4.25999e+06	2.09593	0.465275	2.44314	3.48891	0.847573	2.40876	3.5799	0.962179	2.12922	1.83291
P50914	60S ribosomal protein L14 OS=Homo sapiens OX=9606 GN=RPL14 PE=1 SV=4	RPL14	0.359216	0.000176702	Down	29	6	228	6	6	23.4	2.88845e+08	6.93195e+07	1.51632e+08	1.82894e+08	1.3948e+08	1.29322e+08	2.20039e+08	1.19437e+08	2.25462e+08	7.29922e+07	1.67648e+08	2.06635e+08	2.29382e+08	5.58389e+07	1.1371e+08	6.07513e+07	9.6526e+07	1.41868e+08	1.00015e+08	8.79611e+07	3.61252e+07	3.51772e+07	1.42702e+08	7.45274e+07	1.5743e+08	3.97751e+07	2.37426e+08	6.33276e+07	4.19704	0.865119	2.91984	2.55539	1.00316	3.84856	6.67772	1.23389	3.91762	1.19973
P51003	Poly(A) polymerase alpha OS=Homo sapiens OX=9606 GN=PAPOLA PE=1 SV=4	PAPOLA	1.91707	0.00646268	Up	13	8	26	8	8	82.8	987058	1.96079e+06	932448	829289	5.11892e+06	425484	30069	826273	414450	245333	478080		348579	96259.4	7.60102e+06	7.72403e+06	3.74553e+06	2.19026e+06	5.1437e+06	683127	1.64841e+06	786780	870866	1.4086e+06	902168	798570	918889	1.21871e+06	0.653274	1.11461	0.817838	0.527763	1.67692	0.576746	0.0415644	0.991725	0.836661	0.468484
P51531	Probable global transcription activator SNF2L2 OS=Homo sapiens OX=9606 GN=SMARCA2 PE=1 SV=2	SMARCA2	1.59263	0.0169537	Up	9	12	103	4	12	181.2	3.44179e+06	8.73524e+06	164312	6.22593e+06	1.0352e+07	7.3794e+06	2.55885e+06	1.69056e+06	1.24285e+06	385731	1.30104e+06	613088	594132	400242	1.37942e+07	1.50808e+07	1.00443e+07	1.86371e+07	1.6461e+07	4.81554e+06	1.32688e+07	1.98812e+06	1.7849e+06	2.8608e+06	1.82059e+06	1.35178e+06	2.58389e+06	5.22229e+06	0.546338	1.19095	0.034565	0.950302	0.813359	2.39909	0.848343	0.887003	1.09679	0.321995
P51532	Transcription activator BRG1 OS=Homo sapiens OX=9606 GN=SMARCA4 PE=1 SV=2	SMARCA4	0.510335	0.0321734	Down	7	10	65	2	2	184.5	1.85124e+06	3.52468e+06	1.22829e+06	1.51686e+06		1.58757e+06	1.60363e+06		862043				204503	128200	3.56179e+06		3.75642e+06	548867	870673		264115	205048			850683	309147			1.32083	2.15997	1.16139	1.04067		2.31989	2.38968		2.85738
P51636	Caveolin-2 OS=Homo sapiens OX=9606 GN=CAV2 PE=1 SV=2	CAV2	0.191965	0.0355855	Down	28	4	32	4	4	18.3	1.12894e+07	314254	362573	2.8003e+07	3.42916e+06	560576	928379	370224	346846	1.56809e+06	328205	691158	633498	436638	355649	2.55926e+06			1.0772e+06		203312	303621	798943	575852	704207	486316	595070	593037	6.55831	0.156798	0.279129	15.6424	0.986027	0.666963	1.12641	0.306523	0.482997	2.06557
P51648	Aldehyde dehydrogenase family 3 member A2 OS=Homo sapiens OX=9606 GN=ALDH3A2 PE=1 SV=1	ALDH3A2	0.519636	0.0240324	Down	28	13	168	12	13	54.8	1.97718e+08	2.70694e+07	1.88253e+07	3.48916e+07	2.08448e+08	1.50217e+07	8.06294e+07	1.09252e+07	4.02924e+06	9.79814e+06	1.05401e+07	3.88719e+06	5.01163e+06	4.76861e+06	5.99265e+07	2.78137e+07	3.46545e+07	6.77077e+07	3.1027e+07	25419723	8.16912e+07	4.66365e+06	6.65121e+06	3.72616e+06	1.38982e+07	7.87318e+06	7.17933e+06	6.89286e+06	3.99482	0.469754	0.504058	0.677877	2.08463	0.621611	3.40247	1.05646	0.655326	1.50743
P51798	H(+)/Cl(-) exchange transporter 7 OS=Homo sapiens OX=9606 GN=CLCN7 PE=1 SV=2	CLCN7	0.514711	0.0261676	Down	7	6	26	6	6	88.6	1.23958e+08	2.55265e+07	2.48846e+07	6.86452e+07	4.00715e+07	6.62431e+07	3.04915e+07	3.38235e+06	3.74432e+06	2.78492e+06	3.51486e+06	1.3515e+06	3.31656e+06	785296	4.63136e+07	2.07146e+07	4.24323e+07	6.90776e+07	3.79532e+07	3.95997e+07	1.35218e+06	1.33966e+06	3.05108e+06	3.8971e+06	2.72898e+06	1.84237e+06	5.0215e+06	4.51015e+06	2.78096	0.491874	0.739846	1.48085	0.444978	3.04376	1.42873	0.653526	1.21682	0.856105
P51884	Lumican OS=Homo sapiens OX=9606 GN=LUM PE=1 SV=2	LUM	0.265136	8.97762e-05	Down	50	26	1351	16	29	38.4	8.98492e+08	1.88436e+08	2.18042e+08	6.53866e+08	4.1552e+08	1.24363e+09	3.39712e+08	1.6399e+08	2.35763e+08	3.04558e+08	1.98389e+08	3.62505e+08	4.00674e+08	1.90965e+08	1.81428e+08	1.19214e+08	2.51047e+08	6.36167e+08	2.82322e+08	1.90018e+08	3.67666e+07	5.81417e+07	1.53027e+08	2.91866e+08	2.30191e+08	8.14749e+07	2.44422e+08	1.02597e+08	4.5696	0.823131	1.46958	3.19766	1.04601	12.954	3.60848	0.855464	2.06857	2.52769
P51888	Prolargin OS=Homo sapiens OX=9606 GN=PRELP PE=1 SV=1	PRELP	0.183095	0.00252892	Down	55	23	924	23	23	43.8	5.95305e+08	3.84313e+07	8.69596e+08	3.52071e+08	9.65934e+07	5.28285e+08	7.86982e+07	4.07353e+07	1.29366e+08	2.46796e+08	5.01992e+06	1.61208e+08	9.99441e+07	1.62777e+08	3.63989e+07	2.79936e+07	8.94484e+07	1.47651e+08	3.70455e+07	1.04341e+08	1.53985e+07	1.48124e+07	5.40177e+07	2.47915e+08	6.06658e+06	4.38343e+07	6.95064e+07	4.02321e+07	5.39837	0.299329	10.4503	3.06996	0.433563	9.81159	1.49052	0.47608	2.54295	4.58899
P51970	NADH dehydrogenase [ubiquinone] 1 alpha subcomplex subunit 8 OS=Homo sapiens OX=9606 GN=NDUFA8 PE=1 SV=3	NDUFA8	0.557281	0.000848764	Down	33	5	91	5	5	20.1	1.87504e+06	2.87457e+06	3.62488e+06	3.59843e+06	5.18879e+06	1581764	1.88631e+06	1.96243e+06	699905	3.08412e+06	1.41534e+06	1.08348e+06	1.4231e+06	830034	5.77452e+06	2.60106e+06	2.78802e+06	6.15651e+06	3.84213e+06	3.41155e+06	1.72736e+06	885014	1.14485e+06	430817	790140	682323	556214	2.17493e+06	0.936263	1.23282	2.39867	1.72775	1.28243	1.61762	1.96721	1.90935	1.14536	4.77413
P52292	Importin subunit alpha-1 OS=Homo sapiens OX=9606 GN=KPNA2 PE=1 SV=1	KPNA2	2.70524	0.0173218	Up	13	6	34	5	6	57.8	3.095e+06	1.55334e+06	117097	314175	4.1341e+06	859653	233289	688098	272121	243126	2.23741e+06	126827	279666	101932	3.13958e+06	6.53432e+06	767373	338466	7.87571e+06	226999	1.43235e+06	1.02248e+07	1.45776e+06	1.72453e+06	3.92799e+06	7.54876e+06	1.35311e+06	1.01176e+07	2.43237	1.04852	0.121956	0.237422	1.60817	1.38369	0.382925	0.347368	0.231053	0.195273
P52565	Rho GDP-dissociation inhibitor 1 OS=Homo sapiens OX=9606 GN=ARHGDIA PE=1 SV=3	ARHGDIA	1.56001	0.00146981	Up	64	12	291	12	12	23.2	2.90507e+07	3.07794e+07	1.91457e+07	2.58514e+07	8.74297e+07	1.23653e+07	2.10632e+07	9.11839e+06	9.25102e+06	7.49483e+06	5.67199e+06	5.95236e+06	9.72872e+06	5.69401e+06	7.00126e+07	1.24227e+08	6.99408e+07	6.4479e+07	7.37972e+07	1.82222e+07	4.8228e+07	1.62483e+07	1.29428e+07	2.59159e+07	1.71656e+07	2.49477e+07	1.25967e+07	4.69398e+07	0.968064	0.880946	0.84549	0.828346	1.44208	0.843916	1.46596	0.667872	1.13966	0.873388
P52701	DNA mismatch repair protein Msh6 OS=Homo sapiens OX=9606 GN=MSH6 PE=1 SV=2	MSH6	2.13634	0.00049887	Up	6	7	30	7	7	152.7	3.01733e+06	998994	2.00592e+06	2.2226e+06	3.11738e+06	1.22345e+06	1.09396e+06	2.74506e+06	1.40712e+06	1.07642e+06	2.07018e+06	230173	295488	605514	4.63332e+06	1.00126e+07	9.44683e+06	5.39209e+06	5.44925e+06	5.86145e+06	5.13617e+06	1.24802e+06	4.99871e+06	3.07285e+06	4.41608e+06	3.89886e+06	2.50196e+06	5.37528e+06	1.24952	0.355324	1.10084	0.885038	0.638987	1.03766	0.946174	1.51156	1.30321	0.943027
P52895	Aldo-keto reductase family 1 member C2 OS=Homo sapiens OX=9606 GN=AKR1C2 PE=1 SV=3	AKR1C2	0.393726	0.00918206	Down	42	10	202	6	6	36.7	1.14533e+07	1.28492e+06	7.10212e+06	1.02878e+07	7.55636e+06	5.11177e+06	4.09534e+06	1.14048e+06	918949	1.18017e+07	4.92721e+06	4.42452e+06	4.01088e+06	7.52282e+06	2.96384e+06	6.86305e+06	3.01289e+06	3.65707e+06	497593	6.08148e+06	693255	1.43998e+06	1.20999e+06	2.36257e+06	9.63172e+06	8.53611e+06	2.70207e+06	1.20797e+06	4.35375	0.419521	3.57777	3.76042	1.42177	3.97973	3.25144	0.341071	0.46223	5.6153
P53611	Geranylgeranyl transferase type-2 subunit beta OS=Homo sapiens OX=9606 GN=RABGGTB PE=1 SV=2	RABGGTB	1.54552	0.0177407	Up	6	2	9	2	2	36.9		716707		463991	1.47436e+06			1.23327e+06		703273	1.06122e+06	529107	698014	366788	1.02743e+06	2.06471e+06	509175	1.9655e+06	3.81656e+06		925803	2.16555e+06	1585548	1.107e+06	1.66145e+06	1.85955e+06	1.10726e+06	2.48715e+06		1.03558		0.750567	1.22768			1.03582		0.939773
P53621	Coatomer subunit alpha OS=Homo sapiens OX=9606 GN=COPA PE=1 SV=2	COPA	0.467486	0.00710462	Down	53	57	1119	57	57	138.3	9.12861e+08	1.80737e+08	9.83922e+08	1.27357e+09	6.74461e+08	6.8034e+08	6.81718e+08	6.81048e+07	5.81184e+07	4.11811e+07	6.92184e+07	3.28195e+07	7.59133e+07	3.264e+07	3.84568e+08	3.62488e+08	3.48476e+08	5.0748e+08	4.07081e+08	2.7116e+08	1.63634e+08	6.13781e+07	6.42609e+07	5.98321e+07	1.05484e+08	1.00115e+08	5.69669e+07	1.35487e+08	2.07061	0.352114	2.95763	2.77777	0.757239	3.16059	3.2296	0.774852	1.11215	0.745434
P53701	Holocytochrome c-type synthase OS=Homo sapiens OX=9606 GN=HCCS PE=1 SV=1	HCCS	1.68389	0.0139532	Up	8	2	11	2	2	30.6	469388	668228			2.35824e+06	134766		504313	132754		619758			177079	2.84279e+06	2.5598e+06	3.86636e+06	3.08596e+06	4.03279e+06	1.10438e+06	992362	325869	282254		1.01031e+06	454585		826454	0.392094	0.47943			0.975053	0.230562		0.87881	0.389092
P53814	Smoothelin OS=Homo sapiens OX=9606 GN=SMTN PE=1 SV=7	SMTN	0.16551	0.000536461	Down	30	23	112	23	23	99	6.13314e+08	1.7898e+07	1.46632e+08	3.82569e+08	1.84281e+08	2.95161e+06	7.18802e+07	4.99782e+06	9.17213e+06	7.34548e+06	1.26059e+07	2.13915e+07	1.78836e+07	9.68838e+06	1.1738e+07	1.3522e+07	9.4403e+06	9.86764e+06	2.39287e+07	9.32957e+07	6.42699e+06	4.75281e+06	6.6752e+06	8.70871e+06	9.03004e+06	1.28599e+06	8.23845e+06	4.86341e+06	8.99135	0.225366	2.84878	5.39301	1.33722	0.0886236	2.2009	0.23149	0.714547	0.541304
P54289	Voltage-dependent calcium channel subunit alpha-2/delta-1 OS=Homo sapiens OX=9606 GN=CACNA2D1 PE=1 SV=3	CACNA2D1	0.6052	0.0318251	Down	12	10	50	10	10	124.5	3.06121e+06	1.7909e+06	7.86816e+06	4.71818e+06	1.00997e+07	2.21929e+06	3.70253e+06	1.55304e+06	1.16894e+06	2.69566e+06	1.73054e+06	1.81299e+06	3.6577e+06	1.34423e+06	5752198	4.14021e+06	4.48524e+06	4.98369e+06	4.87905e+06	8.12711e+06	31556.2	711130	886107	3.5094e+06	1.16396e+06	1.93633e+06	2.81375e+06	659398	1.28899	0.647693	4.39055	1.91034	2.10497	1.91389	3.25615	0.879169	1.11299	2.42787
P55010	Eukaryotic translation initiation factor 5 OS=Homo sapiens OX=9606 GN=EIF5 PE=1 SV=2	EIF5	1.51991	0.00914968	Up	31	14	186	14	14	49.2	1.26849e+07	1.98629e+07	1.41832e+07	1.22453e+07	3.11856e+07	5.84619e+06	8.34835e+06	6.79933e+06	1.83022e+06	3.07205e+06	1.08008e+07	1.39484e+06	2.19694e+06	1.41448e+06	2.95e+07	4.98454e+07	5.60691e+07	3.15501e+07	4.10642e+07	2.31261e+07	1.07091e+07	6.83064e+06	7.38872e+06	7.60048e+06	1.59181e+07	9.07894e+06	3.3835e+06	1.23287e+07	0.778771	1.04738	1.15394	0.722886	0.947668	0.735093	1.07046	1.16136	0.525793	0.834832
P55083	Microfibril-associated glycoprotein 4 OS=Homo sapiens OX=9606 GN=MFAP4 PE=1 SV=2	MFAP4	0.129937	0.00043597	Down	27	6	182	6	6	28.6	1.70296e+08	1.75776e+07	10955974	2.59319e+07	23360656	1.76463e+08	4.43805e+07	2.54178e+06	2.21413e+07	2.14684e+07	1.46779e+06	1.97877e+07	1.9405e+07	1.41975e+07	4.06279e+06	6.452e+06	9.53945e+06	2.06337e+07	4.78089e+06	1.36502e+07	2.63701e+06	1.95328e+06	1.74568e+07	4.61407e+06	2.29027e+06	3.20854e+06	1.38355e+07	4.21317e+06	8.80965	0.781009	0.751095	1.28994	0.598165	18.6963	4.79509	0.212503	3.11344	2.8556
P55157	Microsomal triglyceride transfer protein large subunit OS=Homo sapiens OX=9606 GN=MTTP PE=1 SV=1	MTTP	1.61049	0.0441992	Up	3	2	9	2	2	99.3	1817093	5.06838e+06	1.12335e+06	6.18959e+06	9.7052e+06	876394	2.12181e+06	319642	1.19295e+06	191987	1.42793e+06	157462	650775	108403	7.98079e+06	8.26095e+06	2.52023e+06	1.07457e+07	1.02043e+07	1.74486e+06	2.53413e+06	367619	2.30147e+06	1.19799e+06	3.59483e+06	2.47954e+06	1244157	4.02038e+06	0.513036	1.22908	0.420315	1.6804	1.3563	0.506778	1.2512	0.27803	1.74526	0.265687
P55209	Nucleosome assembly protein 1-like 1 OS=Homo sapiens OX=9606 GN=NAP1L1 PE=1 SV=1	NAP1L1	1.53149	0.0184782	Up	31	8	191	7	7	45.3	8.10784e+06	6.74233e+06	3.73309e+06	3.83553e+06	1.62655e+07	9.15925e+06	2.28162e+06	1.90974e+06	2.02675e+06	1.14112e+06	1.03712e+06	1.67562e+06	1.3853e+06	1.42985e+06	1.40012e+07	2.08749e+07	1.74649e+07	2.71955e+07	6.16544e+07	2.92345e+06	2.01842e+07	2.36215e+06	3.10039e+06	3.04621e+06	2.52634e+06	3.11083e+06	3.42943e+06	4.47356e+06	0.817031	0.583559	0.49853	0.371654	0.811303	1.89035	0.480206	0.619557	1.1059	0.588992
P55268	Laminin subunit beta-2 OS=Homo sapiens OX=9606 GN=LAMB2 PE=1 SV=2	LAMB2	0.458039	0.0122222	Down	41	52	714	52	52	195.9	6.35819e+08	4.60636e+07	1.67542e+08	3.88682e+08	1.98191e+08	5.89124e+07	7.6532e+07	6.50186e+07	4.2799e+07	1.28082e+08	5.38585e+07	4.82444e+07	6.90904e+07	6.25089e+07	1.18876e+08	3.47802e+07	4.42672e+07	9.58182e+07	8.13204e+07	1.7247e+08	6.16486e+07	5.83632e+07	5.47981e+07	8.12489e+07	6.91994e+07	9.70356e+07	1.13524e+08	1.11624e+08	8.7351	0.543544	3.05034	5.13463	1.34772	1.65764	2.19598	0.9018	0.998425	2.82638
P55327	Tumor protein D52 OS=Homo sapiens OX=9606 GN=TPD52 PE=1 SV=2	TPD52	0.252203	0.0452281	Down	21	4	23	4	4	24.3	2.87215e+06	2.60836e+07	6.52083e+06	41788.7	1.59635e+07	1.2804e+06		480149	2.59668e+06	1.32333e+06	2.75962e+06	4.11889e+06		1.49001e+06	144730	2.47397e+06	71692.6	9.43935e+06		708683	2.20454e+06	442676	1.66593e+06		1.74862e+06	140614	2.94161e+06	693572	1.36971	10.6839	4.1211	0.0191628	3.76817	1.25059		0.189743	1.72591	0.832005
P55735	Protein SEC13 homolog OS=Homo sapiens OX=9606 GN=SEC13 PE=1 SV=3	SEC13	1.63415	0.0250289	Up	33	8	130	8	8	35.5	1.93502e+06	7.2936e+06	3.01526e+06	9.46812e+06	2.1887e+07	1.02198e+06	5.80414e+06	5.15402e+06	3.196e+06	2.33397e+06	6.47806e+06	1878851	4.8568e+06	1.07226e+06	2.25433e+07	2.1907e+07	2.82634e+07	2.49915e+07	4.04101e+07	1.31461e+06	1.52141e+07	5430902	6.45397e+06	8.25739e+06	9.73146e+06	5.12382e+06	6.03088e+06	7.93239e+06	0.273096	0.884122	0.563953	1.28491	1.52896	0.295405	1.71087	0.936308	0.976537	0.674586
P55769	NHP2-like protein 1 OS=Homo sapiens OX=9606 GN=SNU13 PE=1 SV=3	SNU13	1.57782	0.013596	Up	34	4	50	4	4	14.2	1.93601e+06	1.54911e+07	1.32445e+06	2.50365e+06	8.54361e+06	912456	898122	1.88526e+06	357233	288880	1.44765e+06	370036		243539	1.79846e+07	1.55192e+07	6.97254e+06	1.73918e+07	1.59261e+07	1.93696e+06	3.93518e+06	1.82948e+06	1.44098e+06	1.20247e+06	1.02947e+06	2.69081e+06	441299	2.52361e+06	0.341973	2.35022	0.310034	0.425244	0.746976	0.330098	0.331336	1.2275	0.391209	0.299251
P55795	Heterogeneous nuclear ribonucleoprotein H2 OS=Homo sapiens OX=9606 GN=HNRNPH2 PE=1 SV=1	HNRNPH2	1.55797	0.0180309	Up	31	12	467	4	4	49.2	3.58262e+06	8.89757e+06	1.16152e+07	1.85496e+06	1.00816e+07	1.30793e+06	2.67341e+06	3.64768e+06	1.78548e+06	1.39701e+06	1.6209e+06	689133	940365	617449	1.20727e+07	1.23856e+07	8.65824e+06	1.02642e+07	1.61125e+07	1.73811e+07	8.46945e+06	2.01843e+06	2.55421e+06	5.93305e+06	2.08792e+06	3.43924e+06	2.79645e+06	5.43027e+06	0.652015	1.39081	2.80138	0.324618	0.908169	0.487514	1.01618	1.55641	1.28136	0.948367
P56945	Breast cancer anti-estrogen resistance protein 1 OS=Homo sapiens OX=9606 GN=BCAR1 PE=1 SV=2	BCAR1	3.09639	0.010216	Up	3	3	3	3	3	93.3					681072						33086.7			17362.3	1.74691e+06	1.6133e+06	1.89383e+06	790986	1.03898e+06		1.31178e+06				191667	196190		84701.5					0.272417
P57088	Transmembrane protein 33 OS=Homo sapiens OX=9606 GN=TMEM33 PE=1 SV=2	TMEM33	1.66619	0.00358665	Up	22	6	42	6	6	28	3.61952e+06	1.20673e+07	1.37743e+06	6.69192e+06	2.72085e+07	3.00064e+06	3.91402e+06	3.39483e+06	1.68423e+06	865488	1.41833e+06	667731	391690	417188	1.96957e+07	2.7868e+07	1.67823e+07	2.40152e+07	3.23207e+07	3.4903e+06	15174397	2.49045e+06	3.07128e+06	2.2428e+06	2.28603e+06	3.65208e+06	1.76265e+06	5.36121e+06	0.361123	1.03409	0.182122	0.642	1.34366	0.613149	0.815601	1.31866	1.10034	0.534865
P57735	Ras-related protein Rab-25 OS=Homo sapiens OX=9606 GN=RAB25 PE=1 SV=2	RAB25	0.181992	0.0122795	Down	19	4	32	3	3	23.5	284987	1.81774e+06	1.03434e+06	907227	1.82619e+06	2.18999e+06		1767601		127061		1.09676e+07	455065	521675	513048	831860	654810	696111	1.86654e+06	371233	224117	1.27033e+06	388683	1.34056e+06	344887	507838	320507	294997	0.413349	2.26446	1.98812	1.26528	1.31105	6.50552		1.95099		0.223128
P57764	Gasdermin-D OS=Homo sapiens OX=9606 GN=GSDMD PE=1 SV=1	GSDMD	1.7083	0.0191152	Up	16	5	43	5	5	52.8	1.22499e+06	2.57431e+06	808894	1.04039e+06	22032684	1.04934e+07	382291	866929	353386	691005	246707	144771	347471	543410	5.88068e+06	1.64467e+07	1.73192e+07	1.91122e+07	69280194	2.38468e+06	2.69688e+06	1.35821e+06	1.15037e+06	1.56894e+06	458495	922763	801988	1574935	0.1333	0.240603	0.116649	0.108862	1.18672	2.33864	0.0868847	0.476304	0.326557	0.604021
P61160	Actin-related protein 2 OS=Homo sapiens OX=9606 GN=ACTR2 PE=1 SV=1	ACTR2	0.534097	0.0261838	Down	40	16	351	16	16	44.7	3.09406e+08	9.08901e+07	8.49792e+07	3.35833e+08	2.73894e+08	3.61832e+08	2.51577e+08	2.61231e+07	1.41392e+07	1.00922e+07	1.26883e+07	7.13825e+06	1.1484e+07	8.14831e+06	1.25999e+08	1.28713e+08	1.55751e+08	2.82618e+08	1.67631e+08	1.1446e+08	6.69663e+07	1.59423e+07	2.05452e+07	1.46098e+07	2.2889e+07	2.25203e+07	1.38968e+07	2.65018e+07	1.67486	0.422579	0.609609	1.74805	0.73386	4.01148	2.84427	1.08655	0.989145	0.667853
P61626	Lysozyme C OS=Homo sapiens OX=9606 GN=LYZ PE=1 SV=1	LYZ	0.466333	0.00506029	Down	56	8	217	8	8	16.5	3.34122e+07	1.8289e+08	1.8087e+07	1.03996e+08	1.29676e+08	3.97075e+07	8.67733e+07	3.63353e+07	4.41716e+07	5.89099e+07	1.66274e+07	9.00673e+07	4.78433e+07	3.27076e+07	9.34439e+07	5.61355e+07	7.45338e+07	1.32475e+08	1.37653e+08	1.72481e+07	4.26302e+07	5.05997e+07	3.07428e+07	1.82761e+07	2.50078e+07	5.38755e+07	2.52342e+07	2.29155e+07	0.78606	3.69557	0.563904	2.35259	1.51005	1.91324	4.26369	1.0641	2.17573	2.7448
P61962	DDB1- and CUL4-associated factor 7 OS=Homo sapiens OX=9606 GN=DCAF7 PE=1 SV=1	DCAF7	1.55692	0.0276154	Up	14	4	17	4	4	38.9	86220	313432	703250	544569	1.64237e+06	471837	231769	417387	19004.5	150800	488258	590989	53688.3	63125.3	2.23365e+06	1.06039e+06	1.25853e+06	2.15572e+06	3.09747e+06	188648	960304	251180	454683	498945	759829	465703	512752	1.56059e+06	0.140079	0.437372	1.51414	0.850744	1.32074	1.57002	0.786451	1.13703	0.0870764	0.65359
P62312	U6 snRNA-associated Sm-like protein LSm6 OS=Homo sapiens OX=9606 GN=LSM6 PE=1 SV=1	LSM6	1.57185	0.00988842	Up	43	4	59	4	4	9.1	630778	1.00729e+07	1.19886e+06	1.36364e+06	7.43151e+06	512595	3.55697e+06	3.9184e+06	1.44287e+06	2.22674e+06	3.48114e+06	1.29995e+06	1.6291e+06	1.28691e+06	9.11764e+06	1.08082e+07	8.23156e+06	7.86348e+06	1.08917e+07	2.66812e+06	1.2048e+07	3.52905e+06	3.96511e+06	5.40129e+06	4.63359e+06	3.57249e+06	3.70946e+06	7.81356e+06	0.219469	3.01017	0.552784	0.456223	1.27984	0.365275	2.5848	1.24604	0.771723	1.12659
P62318	Small nuclear ribonucleoprotein Sm D3 OS=Homo sapiens OX=9606 GN=SNRPD3 PE=1 SV=1	SNRPD3	1.50454	0.0346217	Up	54	5	145	5	5	13.9	1.35744e+07	1.719e+07	5.69925e+06	10124855	4.04228e+07	1.08233e+07	9.58352e+06	7.5023e+06	3.11301e+06	3.46257e+06	7.43247e+06	2.27044e+06	1.96759e+06	3.87802e+06	4.5215e+07	4.79315e+07	2.91907e+07	4.37255e+07	5.85836e+07	5.52679e+06	5.37816e+07	5.18463e+06	8.7546e+06	6.76797e+06	1.18023e+07	7.13454e+06	4.34287e+06	1.84586e+07	0.78547	0.854327	0.437033	0.563347	1.15775	1.28267	1.1582	1.10714	0.772677	0.812973
P62736	Actin, aortic smooth muscle OS=Homo sapiens OX=9606 GN=ACTA2 PE=1 SV=1	ACTA2	0.297945	0.0185102	Down	81	47	5799	5	5	42	5.69803e+08	1.22155e+07	8.14406e+07	9.80492e+07	5.94764e+08	2.27116e+07	2.89633e+07	1.64405e+07	2.65893e+07	7.2846e+07	8.74121e+06	4.07036e+07	3.3311e+07	2.51307e+07	4.15382e+07	1.87698e+07	1.94057e+07	3.22001e+07	1.88775e+07	4.49594e+07	6.97209e+07	3.4644e+07	3.94488e+07	3.91387e+07	1.78602e+07	2.48109e+07	3.1514e+07	4.5117e+07	11.2191	0.20658	2.12502	1.85634	5.79642	0.915861	1.19105	0.374406	1.01846	2.63939
P62829	60S ribosomal protein L23 OS=Homo sapiens OX=9606 GN=RPL23 PE=1 SV=1	RPL23	1.50257	0.0158842	Up	46	8	322	8	8	14.9	8261139	7.25796e+07	4.10522e+06	1.48106e+07	8.95058e+07	1.44833e+07	1.49897e+07	7.82904e+06	4.17432e+06	7.58684e+06	1.30542e+07	4.41799e+06	5.18236e+06	5.20958e+06	1.13551e+08	8.3453e+07	7.47752e+07	9.93604e+07	1.20577e+08	2.19168e+07	3.756e+07	1.72118e+07	1.85034e+07	4.87064e+06	1.68051e+07	1.09534e+07	9.97286e+06	2.10079e+07	0.247352	1.86652	0.162893	0.426412	1.3265	0.888159	0.937386	0.620983	0.556886	0.95742
P63096	Guanine nucleotide-binding protein G(i) subunit alpha-1 OS=Homo sapiens OX=9606 GN=GNAI1 PE=1 SV=2	GNAI1	0.425772	0.00787741	Down	29	12	333	3	3	40.3	5.25535e+06	1.14727e+06	954754	1.11213e+07	4.56517e+06		1.57314e+06	1.9109e+06	1543349	2.55799e+06		2.38099e+06			2.21571e+06	2.7192e+06	1.87892e+06	1.5754e+06	2.20258e+06	1.16959e+06	2.88069e+06	1074076	836746	673093		1.74728e+06	2.84042e+06	2.77507e+06	3.51931	0.659875	0.847299	7.16131	1.51319		2.20026	1.15825	1.57339	2.46679
P63208	S-phase kinase-associated protein 1 OS=Homo sapiens OX=9606 GN=SKP1 PE=1 SV=2	SKP1	1.66999	0.00247555	Up	26	5	71	5	5	18.6	1.09561e+06	9.84042e+06	1.55219e+06	4.47695e+06	1.56168e+07	911629	765598	4.07693e+06	1.7509e+06	1.79935e+06	2.03631e+06	1.13896e+06	1.88712e+06	373051	1.68346e+07	1.81756e+07	1.22782e+07	1.27293e+07	1.66547e+07	3.33335e+06	4.17155e+06	4.18843e+06	3.29697e+06	3.56136e+06	3.50088e+06	4.71417e+06	3.12577e+06	5.69765e+06	0.258763	1.99619	0.485826	1.01674	1.82566	0.440973	0.377656	1.35274	0.977135	0.949876
P67936	Tropomyosin alpha-4 chain OS=Homo sapiens OX=9606 GN=TPM4 PE=1 SV=3	TPM4	1.93611	0.00304869	Up	91	38	1187	17	17	28.5	3.7543e+07	8.97544e+07	4.61265e+07	4.3606e+07	9.7055e+07	2.85874e+07	3.75854e+07	7.3105e+07	6.67028e+07	3.94643e+07	5.87566e+07	2.56145e+07	5.98293e+07	1.98344e+07	2.10069e+08	1.35844e+08	2.83114e+08	1.02412e+08	2.46363e+08	2.47852e+07	3.15344e+08	1.10526e+08	9.18382e+07	1.50777e+08	1.26101e+08	1.03577e+08	1.12607e+08	1.30175e+08	0.654165	1.34325	1.06512	0.730609	0.837063	1.02019	1.36782	1.01862	1.56322	0.874864
P78330	Phosphoserine phosphatase OS=Homo sapiens OX=9606 GN=PSPH PE=1 SV=2	PSPH	1.71692	0.0155501	Up	19	4	15	4	4	25	619682	5.10333e+06	637389	350453	3.28669e+06		374124	672166		566802	318559			75544	4825681	5.38301e+06	2.09081e+06	5.23353e+06	5.78019e+06	1.45091e+06	4.4527e+06	1.22937e+06	942814	746116	1.29364e+06	681881	617452	211796	0.302687	2.14101	0.412589	0.164601	0.794629		0.381671	0.91558		1.22835
P78417	Glutathione S-transferase omega-1 OS=Homo sapiens OX=9606 GN=GSTO1 PE=1 SV=2	GSTO1	1.59499	0.00811399	Up	37	10	354	10	10	27.5	2.63166e+07	4.76282e+07	2.88197e+07	2.88727e+07	8.70605e+07	2.00031e+07	1.34273e+07	1.55107e+07	1.17352e+07	8.75864e+06	1.18793e+07	4.99675e+06	9.68175e+06	7.23984e+06	9.05956e+07	2.11975e+08	7.11206e+07	9.8539e+07	1.74756e+08	2.23626e+07	2.20026e+07	1.77294e+07	2.59081e+07	1.99275e+07	2.0227e+07	4.92127e+07	1.18532e+07	2.50733e+07	0.670201	1.04179	0.972644	0.707039	1.09743	1.04333	0.71419	0.868236	1.10486	0.780035
P80217	Interferon-induced 35 kDa protein OS=Homo sapiens OX=9606 GN=IFI35 PE=1 SV=5	IFI35	2.29865	0.000679011	Up	22	6	52	6	6	31.5	2.45653e+06	3.49639e+06	931663	1.73688e+06	1.05466e+07	1.04145e+06	422961	2.04324e+06	497643	296067	659790	287467	468106	174129	8.04308e+06	1.31577e+07	4.46877e+06	1.26225e+07	1.77096e+07	1.17286e+06	3.51187e+06	2.14487e+06	4.89443e+06	863751	1.0397e+06	2.94571e+06	1.75842e+06	1.30036e+06	0.689336	0.842697	0.346464	0.46866	1.46488	0.598545	0.247891	1.43326	0.587128	0.33042
P84085	ADP-ribosylation factor 5 OS=Homo sapiens OX=9606 GN=ARF5 PE=1 SV=2	ARF5	1.71065	0.00476834	Up	52	9	376	3	3	20.5	3.24837e+06	1.48684e+07		9.64995e+06	2.87723e+07	1.89075e+06	8.99322e+06	4.88827e+06	1.77783e+06	555907	6.55906e+06	1.25034e+06	1.82292e+06	1.21918e+06	3.63081e+07	3.47854e+07	3.40113e+07	2.44525e+07	2.84869e+07	6.76872e+06	1.46984e+07	5.3044e+06	1.03817e+07	3.08021e+06	1.04466e+07	7.72731e+06	2.98972e+06	1.08819e+07	0.279202	1.09763		0.79755	1.22408	0.332839	1.61443	1.05814	0.647275	0.191453
P85037	Forkhead box protein K1 OS=Homo sapiens OX=9606 GN=FOXK1 PE=1 SV=1	FOXK1	1.63435	0.0123182	Up	10	7	63	7	7	75.4	1.9314e+06	2.55245e+06	2.43828e+06	567874	6.19692e+06	2.45006e+06	1.02741e+06	5.27116e+06	2.21012e+06	1.19537e+06	4.50974e+06	102424	1.78697e+06	758668	5.8252e+06	6.21485e+06	8.20848e+06	8.70217e+06	6.29883e+06	2.40467e+06	6.78376e+06	3.67253e+06	6.9378e+06	6.08002e+06	6.67399e+06	3.24056e+06	5.14442e+06	3.62996e+06	0.809665	0.919037	1.35459	0.22891	1.28585	2.10358	0.899551	1.9717	1.39046	0.711388
P98095	Fibulin-2 OS=Homo sapiens OX=9606 GN=FBLN2 PE=1 SV=2	FBLN2	0.483269	0.00114141	Down	36	30	410	30	30	126.5	9.64466e+07	1.56705e+08	4.49635e+07	5.91379e+07	8.79481e+07	6.36497e+07	4.07416e+07	7.91012e+07	4.04613e+07	2.49529e+07	3.18348e+07	6.32854e+07	4.56707e+07	5.6025e+07	9.2298e+07	1.47943e+08	7.17879e+07	1.50906e+08	2.00839e+08	3.8219e+07	5.91337e+07	3.1954e+07	2.70401e+07	1.33366e+07	4.5087e+07	8.02942e+06	3.59736e+07	1.12782e+07	1.76511	2.46326	1.09052	1.04071	0.796697	2.38577	1.5573	2.5906	2.22878	1.3002
P98160	Basement membrane-specific heparan sulfate proteoglycan core protein OS=Homo sapiens OX=9606 GN=HSPG2 PE=1 SV=4	HSPG2	0.493131	0.00729192	Down	48	135	3091	135	135	468.5	2.06095e+09	2.17672e+08	2.97675e+08	1.5064e+09	1.17074e+09	3.02284e+08	2.61889e+08	1.49419e+08	1.53597e+08	4.26508e+08	1.20891e+08	1.46765e+08	1.51675e+08	1.4692e+08	1.30259e+09	5.25907e+08	6.5413e+08	6.11375e+08	6.55945e+08	2.93696e+08	1.43416e+08	1.4918e+08	2.80739e+08	1.65664e+08	1.35879e+08	1.41801e+08	1.2463e+08	1.6828e+08	5.01521	0.454954	0.959961	3.52487	1.41015	1.50655	1.33103	0.78849	1.36328	3.58086
P98179	RNA-binding protein 3 OS=Homo sapiens OX=9606 GN=RBM3 PE=1 SV=1	RBM3	0.53622	0.00575185	Down	32	2	36	2	2	17.2	876612	3.45842e+06		1.25832e+06		750812	592426	1910707	450139	690848	947868	583206	526371	278366	1.05761e+06	1.20526e+06	1.35815e+06	779044	212210	465038	831146	964177	562371	597584	1.39121e+06	411372	662639	1.06673e+06	1.60639	5.44329		2.21724		2.81788	2.2674	3.14419	1.24586	1.8087
Q00535	Cyclin-dependent kinase 5 OS=Homo sapiens OX=9606 GN=CDK5 PE=1 SV=3	CDK5	1.89815	0.0131238	Up	19	5	51	4	4	33.3	466065	747602	623238		895811	502638	180951	99728.1	59481.4		224505		296910	17565.4	981910	3.84183e+06	9.63824e+06	4757546	9.68129e+06	2.74782e+06	1.44588e+06	90914.5	157322	161284	179484	150620	176574	175345	0.166852	0.229877	0.295684		0.158739	0.368542	0.135299	0.302132	0.303089
Q00688	Peptidyl-prolyl cis-trans isomerase FKBP3 OS=Homo sapiens OX=9606 GN=FKBP3 PE=1 SV=1	FKBP3	1.5543	0.00910671	Up	44	7	170	7	7	25.2	2.07121e+06	2.67244e+07	1.43178e+07	5.04136e+06	2.9024e+07	1.76279e+06	6.90361e+06	1.02511e+07	6.76307e+06	4.35709e+06	3.46592e+06	3.54462e+06	6.09634e+06	1.87332e+06	3.37209e+07	3.55989e+07	3.29071e+07	2.96724e+07	3.44128e+07	1.18019e+07	3.18919e+07	8.12845e+06	11252962	1.30467e+07	8.77642e+06	8.84262e+06	7.7713e+06	1.7309e+07	0.189558	2.10072	1.73654	0.443656	1.31479	0.330421	1.31961	1.34731	1.49503	0.911097
Q01780	Exosome component 10 OS=Homo sapiens OX=9606 GN=EXOSC10 PE=1 SV=2	EXOSC10	2.23043	0.000528025	Up	8	5	15	5	5	100.8	443232	730133	543889	754210	1.74174e+06	190239						22371.9			2.00154e+06	3.79061e+06	2.81183e+06	1.87733e+06	3.91333e+06	760711		38031.7		74122.7	71592.5	153140	61437.8		0.156682	0.221683	0.254793	0.256366	0.304756	0.137732
Q01813	ATP-dependent 6-phosphofructokinase, platelet type OS=Homo sapiens OX=9606 GN=PFKP PE=1 SV=2	PFKP	0.420907	0.000310867	Down	32	22	374	17	17	85.5	1.17765e+08	3.1862e+07	6.57707e+07	4.48605e+07	9.27296e+07	1.7136e+07	1.13156e+08	9.23195e+07	1.28693e+08	9.08951e+07	1.44313e+08	1.20403e+08	1.26746e+08	1.00908e+08	5.08128e+07	7.18096e+07	3.56065e+07	5.3193e+07	4.84517e+07	3.81596e+07	2.3803e+07	3.71244e+07	1.19444e+08	1.07558e+08	1.33538e+08	6.69035e+07	1.14284e+08	6.3985e+07	3.98643	0.926363	2.95045	1.46019	1.5537	1.18802	8.00004	1.07303	2.51583	1.68084
Q02108	Guanylate cyclase soluble subunit alpha-1 OS=Homo sapiens OX=9606 GN=GUCY1A1 PE=1 SV=2	GUCY1A1	1.80296	0.0319766	Up	22	14	40	14	14	77.4	1.23312e+06	5.90831e+06	7.9735e+06	5.58416e+06	1.13597e+07	976719	1.70117e+06	5.40404e+06	3.82034e+06	1.33689e+06	5.96668e+06	1.63046e+06	4.80093e+06	1.52391e+06	8.62847e+06	2.9103e+07	3.76182e+07	6.25819e+06	1.29149e+07	3.11932e+06	1.0528e+07	4.74905e+06	4.35597e+06	19466094	9.30995e+06	5.51308e+06	4.10516e+06	8.691e+06	0.254268	1.04638	2.17883	1.10719	1.1594	0.412479	0.732624	1.04635	1.24414	0.411835
Q02252	Methylmalonate-semialdehyde dehydrogenase [acylating], mitochondrial OS=Homo sapiens OX=9606 GN=ALDH6A1 PE=1 SV=2	ALDH6A1	0.5454	0.04312	Down	43	18	199	18	18	57.8	7.75255e+07	1.3385e+07	4.15845e+07	1.91477e+08	52400891	7.09707e+06	26176972	1.56483e+07	1.41233e+07	1.78263e+07	7.98822e+06	1.50813e+07	2.46718e+07	1.25185e+07	3.9771e+07	3.00312e+07	4.20402e+07	1.57712e+08	3.61553e+07	4.80031e+07	2.75494e+07	8.87827e+06	1.4054e+07	1.24809e+07	9.01894e+06	8.79806e+06	1.83631e+07	1.1379e+07	2.43707	0.361396	1.73238	5.78787	0.815348	0.45693	1.71867	1.03077	1.56474	1.86821
Q02318	Sterol 26-hydroxylase, mitochondrial OS=Homo sapiens OX=9606 GN=CYP27A1 PE=1 SV=1	CYP27A1	0.326359	0.0327333	Down	7	3	9	3	3	60.2	4.36328e+06	941500		1.03567e+06	501728	476258	3.31409e+06	2.25451e+06	3.00694e+06	228312	235938		428743	182657	2.66444e+06	434598	1.83462e+06	6070404	289155		223164	146007	191916	739937	235126	312156	427163	493902	4.35688	0.807466		0.994408	0.247978	0.973987	6.91157	3.73024	8.36795	0.601013
Q02413	Desmoglein-1 OS=Homo sapiens OX=9606 GN=DSG1 PE=1 SV=2	DSG1	0.639759	0.0498967	Down	35	26	214	26	26	113.7	3.46885e+07	2.18723e+08	2.2274e+07	2.46354e+07	4.12041e+07	1.23527e+07	2.52791e+07	1.04579e+08	8.67834e+06	6.90109e+06	6.10559e+06	2.72997e+07	1.09278e+07	1.04477e+07	3.71161e+07	3.87482e+07	2.62512e+07	4.78198e+07	6.2652e+07	3.72166e+07	1.95272e+07	1.21029e+08	5.78007e+06	5.01119e+06	5.65906e+06	9.7302e+06	8.18892e+06	5.18763e+06	1.1107	6.01519	0.945153	0.758494	0.653033	0.810069	1.69054	6.73191	0.939594	0.706776
Q02641	Voltage-dependent L-type calcium channel subunit beta-1 OS=Homo sapiens OX=9606 GN=CACNB1 PE=1 SV=3	CACNB1	0.458299	0.0231161	Down	10	5	8	5	5	65.7	4.83863e+06		4.70971e+06	1.14312e+06	1.38472e+06	7531739	2.44908e+06	359992	442874	1.01716e+06	572154	1.04426e+06	1.11385e+06	433427			2.92319e+06	1.50904e+06	2.34766e+06	5.95942e+06	1.10153e+06	910705	125243	217849	951791	831592	417178	99037.5	2.20768		2.84772	0.501515	0.312721	7.03812	2.33381	0.635774	1.31553	2.85805
Q02750	Dual specificity mitogen-activated protein kinase kinase 1 OS=Homo sapiens OX=9606 GN=MAP2K1 PE=1 SV=2	MAP2K1	0.609017	0.00357932	Down	30	10	122	6	6	43.4	2.26379e+07	9.61494e+06	1.55371e+07	9.70639e+06	1.36481e+07	8.6566e+06	5.53898e+06	3.86171e+06	2.3443e+06	1.97184e+06	2.51183e+06	1.11097e+06	4.1422e+06	1.25874e+06	9.78775e+06	9.34973e+06	7.22266e+06	1.46029e+07	12770358	9.88563e+06	4.31208e+06	1.9406e+06	4.06942e+06	4.57612e+06	2.67067e+06	1.33908e+06	2.94819e+06	2.53102e+06	3.17552	1.15842	2.88827	1.30923	0.94762	2.48699	1.62278	1.51322	1.54506	1.22932
Q02790	Peptidyl-prolyl cis-trans isomerase FKBP4 OS=Homo sapiens OX=9606 GN=FKBP4 PE=1 SV=3	FKBP4	1.62613	0.0186367	Up	47	20	198	20	20	51.8	1.01028e+07	3.12632e+07	3.77311e+06	1.17936e+07	3.69204e+07	5.05412e+06	5.00259e+06	4.6394e+06	4.001e+06	2.68002e+06	5.99705e+06	5.52669e+06	6.00648e+06	2.30066e+06	3.23479e+07	4.86647e+07	4.4224e+07	4.61756e+07	7.83755e+07	4.67095e+06	4.87523e+07	5.43031e+06	7.41436e+06	1.04297e+07	9.18625e+06	4.80343e+06	9.57094e+06	1.65698e+07	0.614114	1.63223	0.303945	0.689341	1.11085	0.629217	0.635114	0.605224	0.877875	0.55624
Q02817	Mucin-2 OS=Homo sapiens OX=9606 GN=MUC2 PE=1 SV=2	MUC2	0.261488	0.0120958	Down	9	34	68	33	34	540	1.11754e+07	1.22685e+07	1.44384e+07	5.21561e+07	3.23752e+08	9.80752e+06	4.88304e+07	1.32886e+07	1.70995e+07	4.05474e+07	1.52234e+07	3.41518e+07	1.73556e+07	1.87183e+08	4.03197e+07	3.00619e+07	6.09074e+07	1.08125e+07	1.71221e+07	1.52924e+07	7.56672e+06	1.46968e+07	9.72174e+06	1.55963e+07	1.83397e+07	2.64766e+07	1.78974e+07	3.69376e+07	0.52811	0.497961	0.904211	2.36999	7.5728	0.949225	4.81951	0.448173	0.969973	2.1757
Q02952	A-kinase anchor protein 12 OS=Homo sapiens OX=9606 GN=AKAP12 PE=1 SV=4	AKAP12	0.491251	0.000453493	Down	31	34	216	34	34	191.4	1.75731e+08	7.07191e+07	7.90306e+07	1.45947e+08	1.59147e+08	4.22371e+07	5.45562e+07	6.83277e+07	6.08288e+07	7.03025e+07	3.65085e+07	8.56364e+07	5.84854e+07	1.26906e+08	1.71091e+08	5.5399e+07	7.867e+07	1.29484e+08	1.03033e+08	1.23406e+08	3.48851e+07	1.94123e+07	5.28146e+07	6.89844e+07	5.06863e+07	4.87525e+07	4.0828e+07	4.43503e+07	3.30856	1.14358	1.97186	2.64219	1.4831	1.62867	2.14528	1.4229	2.13058	2.32927
Q03135	Caveolin-1 OS=Homo sapiens OX=9606 GN=CAV1 PE=1 SV=4	CAV1	0.375615	0.00353741	Down	53	8	305	8	8	20.5	2.20194e+08	3.17876e+07	2.51441e+07	3.30336e+08	1.3963e+08	2.71718e+07	5.68094e+07	1.69123e+07	1.07079e+07	5.32837e+07	2.40825e+07	1.56696e+07	1.6566e+07	2.53878e+07	5.10005e+07	8.66775e+07	2.509e+07	5.95663e+07	4.0327e+07	2.40616e+07	2.06939e+07	1.90932e+07	3.43133e+07	1.67702e+07	2.55617e+07	3.96164e+07	1.84793e+07	1.39987e+07	5.16048	0.639858	0.780926	7.44425	1.61974	1.30422	2.78071	0.667456	0.710778	3.34568
Q04609	Glutamate carboxypeptidase 2 OS=Homo sapiens OX=9606 GN=FOLH1 PE=1 SV=1	FOLH1	0.193692	0.0297484	Down	3	2	6	2	2	84.3			559302			874749	237650	358272						244908	1480639	469607		707744	1.18757e+06	313448	1.07852e+06					3713.33					0.572809			1.38454	0.383585	3.00819
Q04726	Transducin-like enhancer protein 3 OS=Homo sapiens OX=9606 GN=TLE3 PE=1 SV=2	TLE3	1.50536	0.00863229	Up	10	8	23	8	8	83.4	1.08261e+07	6.84231e+06	1.59799e+06	7.21315e+06	2.08097e+07	5.34421e+06	1.06295e+06	910049	531108	409035	281723	775708	768220	530834	1.17519e+07	1.68701e+07	1.04964e+07	1.99503e+07	1.87955e+07	6.6088e+06	8.06095e+06	1.18757e+06	2.13031e+06	2.44447e+06	973832	1.72961e+06	1.28231e+06	3.53026e+06	1.2669	0.687721	0.247817	0.811657	1.20535	1.28085	0.259795	0.579065	0.568402	0.414089
Q05086	Ubiquitin-protein ligase E3A OS=Homo sapiens OX=9606 GN=UBE3A PE=1 SV=4	UBE3A	2.15282	0.000957931	Up	11	7	32	7	7	100.6	1.23872e+06	2.52368e+06	407996	347207	4.38487e+06		183223	494199	101850	92676.2	549763	241470	203113	93040.4	2.13504e+06	2.22588e+06	3.13805e+06	5.65533e+06	9.31529e+06	736423	2.29447e+06	1.54852e+06	401952	782384	1.03912e+06	402551	851825	1.40749e+06	0.799213	1.39851	0.348846	0.215405	1.40032		0.246899	0.776113	0.269027	0.231559
Q05469	Hormone-sensitive lipase OS=Homo sapiens OX=9606 GN=LIPE PE=1 SV=4	LIPE	0.277991	0.00593849	Down	35	30	154	30	30	116.5	1.69906e+08	1.48388e+07	1.73836e+07	2.56518e+08	5.25243e+07	1.89216e+07	3.33106e+07	4.91495e+06	3.36069e+06	3.39643e+07	2.82754e+06	6.75803e+06	6.01364e+06	5.27083e+06	2.67067e+07	2.24265e+07	1.49838e+07	2.84482e+07	3.11566e+07	1.78624e+07	9.61157e+06	7.40225e+06	2.29307e+06	5.23643e+06	5.40152e+06	8.48555e+06	9.28223e+06	7.90319e+06	5.05908	0.379493	0.685951	7.34449	0.774114	1.1539	2.07155	0.485527	0.558384	5.33811
Q05519	Serine/arginine-rich splicing factor 11 OS=Homo sapiens OX=9606 GN=SRSF11 PE=1 SV=1	SRSF11	2.28247	0.00202709	Up	17	6	39	6	6	53.5	1.14771e+06	4.52469e+06	246557	1.00707e+06	6.78521e+06	3.33376e+06	503147	3.07228e+06	1.30749e+06	632719	1.64897e+06	246909	347855	311462	5.30996e+06	5.82586e+06	2.42341e+06	5.26614e+06	3.13819e+07	4.36792e+06	2.52236e+06	7.83444e+06	5.82053e+06	3.04488e+06	5.19803e+06	1.91323e+06	1.95099e+06	3.74465e+06	0.42829	1.45023	0.121931	0.361364	1.25329	2.54794	0.39215	1.31644	0.942295	0.43134
Q05707	Collagen alpha-1(XIV) chain OS=Homo sapiens OX=9606 GN=COL14A1 PE=1 SV=3	COL14A1	0.454812	0.00189206	Down	43	70	2283	70	70	193.4	8.9589e+08	2.03507e+08	1.64333e+08	5.36435e+08	6.0029e+08	1.28644e+08	3.16718e+08	2.40758e+08	4.09335e+08	2.17717e+08	3.15126e+08	3.98977e+08	8.87513e+08	1.08621e+08	3.94072e+08	2.59561e+08	6.2832e+08	1.72991e+09	1.58956e+08	1.22018e+08	5.09888e+07	6.51281e+07	1.78493e+08	1.18598e+08	2.55409e+08	1.79484e+08	3.51496e+08	1.29865e+08	4.20173	0.819771	1.02138	2.41919	1.39353	1.23569	3.10238	1.01512	2.90285	1.46049
Q06033	Inter-alpha-trypsin inhibitor heavy chain H3 OS=Homo sapiens OX=9606 GN=ITIH3 PE=1 SV=2	ITIH3	0.276197	0.00820867	Down	8	7	53	6	6	99.8	1.21731e+06	8.38427e+06		7.22796e+06	4.49188e+06	273073	5.56196e+06	8.82011e+06	2.95305e+06	1.34387e+06	169417	1.98091e+06	1.22154e+06	1.39701e+06	3.80573e+06	453785	636355	2.46142e+06	2.17402e+06	976624	1.11037e+06	1.78042e+06	1.68199e+06	1.47719e+06	900099	901700	949812	988280	0.831581	4.91938		4.74787	1.51884	0.382059	7.93563	5.61217	3.16037	1.36046
Q06481	Amyloid beta precursor like protein 2 OS=Homo sapiens OX=9606 GN=APLP2 PE=1 SV=2	APLP2	3.31472	0.0200549	Up	3	3	3	2	2	86.9	422259			437283	302583	57420.8									1271442	2.42601e+06			726948		1.27751e+06					289474		1.18722e+06	0.671642			0.668808	0.238224	0.187058
Q06546	GA-binding protein alpha chain OS=Homo sapiens OX=9606 GN=GABPA PE=1 SV=1	GABPA	2.1021	0.0292639	Up	11	4	20	4	4	51.3	606641	1.28345e+06	1.28709e+06		1.41326e+06	118333		628778	39485.1	33983.7	278515	326055		21691	729814	2.40515e+06	1.65201e+06	1.8246e+06	7.05122e+06	910813	2.2218e+06	417009	546927	677177	72219.2	1.16877e+06	557567	1984205	0.504247	0.916292	1.41779		0.581454	0.201449		1.50737	0.159208	0.129617
Q07666	KH domain-containing, RNA-binding, signal transduction-associated protein 1 OS=Homo sapiens OX=9606 GN=KHDRBS1 PE=1 SV=1	KHDRBS1	2.10061	0.0393372	Up	26	8	145	6	8	48.2	9.37219e+06	8.70234e+06	6.83821e+06	3.6108e+06	1.13775e+08	3.86765e+06	6.23758e+06	8.41965e+06	3.8232e+06	4.10279e+06	7.48557e+06	1.19717e+06	4.88641e+06	1.56116e+06	3.67199e+07	28793776	9.80184e+06	2.3433e+07	3.74846e+07	1.27819e+08	3.17913e+07	9.43278e+06	8.9967e+06	1.09987e+07	7.76559e+06	5.61909e+06	5.73186e+06	2.11395e+07	0.537125	0.428363	0.519357	0.198984	3.22749	0.453972	0.746621	0.971359	0.74186	0.753069
Q07955	Serine/arginine-rich splicing factor 1 OS=Homo sapiens OX=9606 GN=SRSF1 PE=1 SV=2	SRSF1	1.62423	0.00387891	Up	46	13	508	13	13	27.7	1.87534e+07	1.23183e+08	8.1891e+06	3.44004e+07	9.31207e+07	1.77518e+07	1.9607e+07	2.18221e+07	9.54196e+06	1.0346e+07	1.65269e+07	6.7922e+06	1.1066e+07	5.45815e+06	1.1763e+08	1.03359e+08	6.83533e+07	9.1733e+07	1.40504e+08	1.9336e+07	1.30263e+08	2.82328e+07	2.35115e+07	3.03624e+07	3.28399e+07	2.54969e+07	2.08087e+07	5.57639e+07	0.473535	2.67155	0.27403	0.835248	1.16386	0.918044	1.03403	1.04495	0.768503	0.788205
Q08188	Protein-glutamine gamma-glutamyltransferase E OS=Homo sapiens OX=9606 GN=TGM3 PE=1 SV=4	TGM3	0.468389	0.00399381	Down	16	10	32	10	10	76.6	2.24941e+07	1.77321e+07	7.38557e+06	1.55352e+07	6.93825e+06	4.20085e+06	2.95513e+06	2.37053e+06	235682	318386	447370	1.34637e+06	645079	840184	6.26475e+06	2.1511e+06	9.423e+06	1.18936e+07	2.12322e+06	2.67022e+06	1.85997e+06	3.22707e+06	772114	734889	720510	242789	347526	99827.1	3.07792	2.08397	1.33925	2.04402	0.469916	1.17726	0.84453	2.17869	0.364321	0.465557
Q08426	Peroxisomal bifunctional enzyme OS=Homo sapiens OX=9606 GN=EHHADH PE=1 SV=3	EHHADH	0.361842	0.00121899	Down	14	7	13	7	7	79.4	6.09993e+06	2.29084e+06	1137914	4.05128e+06	2.03865e+06	321123	1.49721e+06	568432	911737	726662	725854	744862	598961	2.02155e+06	1.00745e+06	3340157	431234	1.55494e+06	1.01435e+06	527257	725890	425632	795670	557649	1.04672e+06	705966	1.16583e+06	103176	6.37104	2.05504	1.57501	4.06872	1.05392	0.686918	3.26601	0.787573	2.12467	1.60182
Q08431	Lactadherin OS=Homo sapiens OX=9606 GN=MFGE8 PE=1 SV=3	MFGE8	0.521643	0.0248162	Down	25	7	79	7	7	43.1	3.82556e+06	1.0181e+07	1.64506e+07	2.85018e+06	9.3462e+06	7.29412e+06	1.39276e+06	2.6192e+06	2.68188e+06	1.0071e+06	1.1691e+06	3.5324e+06	1.50558e+06	1.08429e+06	1.28688e+07	5.30711e+06	3.8489e+06	3.31187e+06	2.24599e+06	3.42526e+06	1.61314e+06	2.56991e+06	1.86021e+06	5.36867e+06	1.12634e+06	1.26518e+06	1.17316e+06	4.1406e+06	1.1666	2.66661	6.6481	0.835754	1.41073	4.55561	0.88706	1.29468	2.22969	0.792026
Q0VDF9	Heat shock 70 kDa protein 14 OS=Homo sapiens OX=9606 GN=HSPA14 PE=1 SV=1	HSPA14	2.32073	0.032596	Up	11	6	30	6	6	54.8	4.26492e+06	1.22294e+07	572972	4.87746e+06	2.36548e+07	197906	1.00274e+06	782556	166193	52309.2	165911		406294	53192.7	1.51982e+07	2.82695e+07	2.67484e+06	4.02763e+07	7.03862e+07	363516	3.47022e+06	935524	581477	401334	861272	1.35523e+06	654325	1.26823e+06	0.289759	0.71363	0.051588	0.31864	0.795477	0.0275381	0.142287	0.461888	0.164985	0.0491212
Q10472	Polypeptide N-acetylgalactosaminyltransferase 1 OS=Homo sapiens OX=9606 GN=GALNT1 PE=1 SV=1	GALNT1	0.542965	0.0225548	Down	17	9	38	9	9	64.2	1.24182e+07	5.84389e+06	8.08682e+06	6.20368e+06	1.36613e+07	9.62245e+06	7.88314e+06	5.89167e+06	9.20721e+06	3.14286e+06	1.82414e+06	3.81637e+06	1.09068e+07	919044	1.12221e+07	1.29611e+07	2.26367e+07	1.21979e+07	1.88562e+07	1.27136e+07	1.61658e+06	3.27286e+06	2.09237e+06	8.45861e+06	1.72478e+06	1.8639e+06	882187	2.40825e+06	1.77687	0.718189	1.53342	0.85354	0.967536	2.81986	2.35583	1.82268	4.79083	1.54692
Q12805	EGF-containing fibulin-like extracellular matrix protein 1 OS=Homo sapiens OX=9606 GN=EFEMP1 PE=1 SV=2	EFEMP1	0.469154	0.00129795	Down	37	14	411	14	14	54.6	1.30259e+08	8.43025e+07	1.61381e+07	4.1202e+07	8.67281e+07	1.95357e+07	2.11972e+07	1.87526e+07	1.68146e+07	2.88541e+07	6.24356e+06	1.59453e+07	1.30025e+07	1.46893e+07	5.88009e+07	5.47572e+07	1.47647e+07	1.12587e+08	1.20823e+08	9.5679e+06	5.7458e+06	1.85116e+07	1.64872e+07	8.93599e+06	1.13817e+07	8.65458e+06	8.9356e+06	4.9587e+06	4.23656	2.35499	0.695582	1.28856	1.3962	1.30132	1.43991	1.22658	1.84983	3.00271
Q12860	Contactin-1 OS=Homo sapiens OX=9606 GN=CNTN1 PE=1 SV=1	CNTN1	0.243275	0.019739	Down	2	2	2	2	2	113.2	924828	2.00078e+06	727326	723240								68063072	64968892				1.61968e+06	351417	215524	730076		1.15625e+06							0.643437	1.1956	0.670601	0.483847
Q12864	Cadherin-17 OS=Homo sapiens OX=9606 GN=CDH17 PE=1 SV=3	CDH17	0.16196	0.00130375	Down	15	11	11	11	11	92.2	2.38087e+06	1.29759e+06	4.08398e+06	3.51614e+06	4.43646e+07	2.91939e+07	3.31937e+06	6.22023e+06	4.07651e+06	4.75887e+06	4.16871e+06	6.07605e+06	3.81061e+06	3.23316e+06	1.75061e+06	928285	71070.2	812270	1.23869e+06	2.55393e+06	40182.5	53207.8	7.00462e+06	5.71449e+06	6.29579e+06	6.8402e+06	4.42171e+06	58491.9	1.01389	0.47461	2.30478	1.4398	9.35135	25.4623	2.95231	1.16355	1.28256	1.41629
Q12905	Interleukin enhancer-binding factor 2 OS=Homo sapiens OX=9606 GN=ILF2 PE=1 SV=2	ILF2	1.77345	0.00010992	Up	44	14	273	14	14	43	7.15981e+06	2.01211e+07	4.64244e+06	1.12744e+07	3.35106e+07	9.76477e+06	4.90371e+06	1.48086e+07	7.14868e+06	4.69404e+06	8.71373e+06	3.26481e+06	4.88581e+06	3.04442e+06	6.40252e+07	4.74935e+07	4.22599e+07	4.46873e+07	5.67587e+07	8774155	2.73675e+07	9.68654e+06	1.40973e+07	1.33674e+07	1.49685e+07	1.12584e+07	1.36627e+07	3.10274e+07	0.499567	1.20583	0.429268	0.756424	1.15733	1.39541	0.714606	1.46683	1.19098	0.739749
Q13042	Cell division cycle protein 16 homolog OS=Homo sapiens OX=9606 GN=CDC16 PE=1 SV=2	CDC16	1.87932	0.000352979	Up	7	5	24	5	5	71.6	539443	169670	143698	335235	1.75768e+06		130992	1649705	1.2275e+06	935052	1.36194e+06	498861	1.41224e+06	425573	1445541	1.9931e+06	888871	1.95072e+06	2.13663e+06	635912	1.5567e+06	1.34591e+06	1.9861e+06	2.70834e+06	1.64897e+06	2.38065e+06	2.19201e+06	3.44011e+06	1.14915	0.310439	0.405668	0.68669	1.85333		0.582808	1.05563	1.3211	0.95194
Q13151	Heterogeneous nuclear ribonucleoprotein A0 OS=Homo sapiens OX=9606 GN=HNRNPA0 PE=1 SV=1	HNRNPA0	1.92831	0.00704347	Up	38	8	179	7	7	30.8	1.25051e+07	1.47168e+07	713702	4.00575e+06	1.62806e+07	4.09538e+06	1.16227e+06	3.93992e+06	1.96512e+06	1.68898e+06	2.26241e+06	1.25824e+06	2.37054e+06	956876	2.93706e+07	3.08373e+07	1.03867e+07	1.88967e+07	3.64232e+07	2.37873e+06	3.00688e+07	3.70358e+06	3.74343e+06	4.59697e+06	4.40782e+06	7.30343e+06	4.66504e+06	9.7522e+06	1.52386	1.54032	0.115256	0.469375	0.981991	1.02211	0.29581	0.922643	0.774007	0.629275
Q13185	Chromobox protein homolog 3 OS=Homo sapiens OX=9606 GN=CBX3 PE=1 SV=4	CBX3	0.261357	0.000738968	Down	43	8	128	6	10	20.8	2.14653e+08	6.1789e+07	3.09084e+08	1.22932e+08	8.43063e+07	2.31322e+08	1.34954e+08	4.94647e+06	2.81416e+07	1.06601e+07	4.33328e+07	4.95849e+07	3.71303e+07	2.73081e+07	4.22657e+07	2.4964e+07	6.75787e+07	6.21886e+07	5.32154e+07	8.85218e+07	8.933e+06	7.18525e+06	6.96908e+06	2.4738e+07	2.76733e+07	9.78002e+06	4.74878e+07	1.48315e+07	3.144	0.777316	5.99944	1.73137	0.611205	6.93923	4.12839	0.197684	1.89162	0.677807
Q13190	Syntaxin-5 OS=Homo sapiens OX=9606 GN=STX5 PE=1 SV=2	STX5	1.64482	0.027377	Up	31	8	26	8	8	39.6	3.08948e+06	1.92844e+06	7.18603e+06	3.31396e+06	5.22371e+06	440947	715951	414929	324344	96857.5	1.40355e+06	317760	628523		5.87497e+06	8.31349e+06	2.90197e+06	5.36729e+06	8.18998e+06	1.24223e+07	4.578e+06	425433	1.00732e+06	1.61336e+06	1.97079e+06	1.1547e+06	1.10621e+06	1.65719e+06	0.839823	0.450247	2.5887	0.866225	0.702851	0.245492	0.406477	0.424711	0.558387	0.157733
Q13201	Multimerin-1 OS=Homo sapiens OX=9606 GN=MMRN1 PE=1 SV=3	MMRN1	0.518526	0.000378863	Down	7	8	32	8	8	138	2.34726e+06	4.85212e+06	4.74297e+06	2.60783e+06	6.04522e+06	2.58921e+06	1.14508e+06	2.39098e+06	1.1425e+06	1.27158e+06	1.31104e+06	588954	1.07482e+06	901012	6597875	2.7882e+06	1.36666e+06	1.88624e+06	2.73287e+06	4.0536e+06	809622	870666	1.06244e+06	1.18725e+06	1.6171e+06	309616	527864	604943	1.2737	2.2614	3.41071	1.36071	1.62368	2.87753	1.29775	2.4902	2.00136	2.10703
Q13257	Mitotic spindle assembly checkpoint protein MAD2A OS=Homo sapiens OX=9606 GN=MAD2L1 PE=1 SV=1	MAD2L1	0.569373	0.0268643	Down	9	2	5	2	2	23.5		866275		826278	3.95845e+06	1.80647e+06	649825	4.91838e+06	8748605	4163389	22544184	14960252	12591652	4904529	1.30773e+06	1.40737e+06	3.24628e+06	1.90494e+06	1.81347e+07		546080	496108	4368065	2860950	5.99387e+06	1.42442e+06	18500644	1.43049e+06		0.442305		0.472314	1.16475	2.19939	0.806808	0.647704	1.93777	0.872311
Q13263	Transcription intermediary factor 1-beta OS=Homo sapiens OX=9606 GN=TRIM28 PE=1 SV=5	TRIM28	1.51919	0.0326271	Up	35	20	335	20	20	88.5	2.29974e+07	3.4134e+07	8.70838e+06	9.37402e+06	7.91913e+07	9.66514e+06	1.80105e+07	1.43841e+07	6.79545e+06	4.00131e+06	1.71625e+07	8.30462e+06	5.49795e+06	2.94773e+06	9.02565e+07	5.52197e+07	4.08784e+07	6.3776e+07	1.31257e+08	1.19218e+07	8.46632e+07	1.2924e+07	1.95317e+07	1.37837e+07	1.81337e+07	6.48002e+06	1.20462e+07	3.30288e+07	0.842308	1.07379	0.422687	0.33014	1.43566	0.725018	1.37774	1.12396	0.893087	0.497437
Q13310	Polyadenylate-binding protein 4 OS=Homo sapiens OX=9606 GN=PABPC4 PE=1 SV=1	PABPC4	1.61586	0.00572359	Up	24	14	222	10	10	70.7	3.45408e+06	8.40327e+06	1.0191e+07	2.23154e+06	1.52872e+07	1.50585e+06	2.15099e+06	2.92406e+06	1.77892e+06	1.96871e+06	3.60902e+06	770142	2.63769e+06	2.21485e+06	33675475	2.59038e+07	1.91689e+07	1.50959e+07	3.16298e+07	3.81959e+06	3.93427e+06	3.98724e+06	4.62527e+06	5.23715e+06	6.80404e+06	3.51522e+06	4.80869e+06	6.1141e+06	0.524348	1.09567	2.05019	0.325742	1.14868	0.468185	0.681987	0.743103	0.760375	0.796002
Q13325	Interferon-induced protein with tetratricopeptide repeats 5 OS=Homo sapiens OX=9606 GN=IFIT5 PE=1 SV=1	IFIT5	1.51039	0.0497302	Up	20	7	23	6	6	55.8	300508	1.08272e+06		305882	1.29072e+06	425677	220887	402896	505205	481825	752186	1.33459e+06	223354	68869.6	3.84901e+06	2.78474e+06	1.12384e+06	5.43097e+06	2.83337e+06		2.27978e+06	398683	965904	179020	817209	913046	819849	1.49407e+06	0.338342	1.04702		0.331156	0.719303	0.981584	0.519419	0.629169	1.32694	1.19711
Q13423	NAD(P) transhydrogenase, mitochondrial OS=Homo sapiens OX=9606 GN=NNT PE=1 SV=3	NNT	0.56682	0.000387731	Down	21	21	343	21	21	113.8	1.7722e+08	7.18602e+07	1.18688e+08	1.81438e+08	1.73194e+08	1.11988e+08	8.02727e+07	3.87705e+07	3.89412e+07	3.5044e+07	2.52119e+07	4.08727e+07	4.82074e+07	2.97141e+07	1.47881e+08	1.05567e+08	1.25576e+08	2.16176e+08	2.04086e+08	7.13196e+07	3.46975e+07	2.02811e+07	3.3989e+07	6.589e+07	3.09651e+07	2.82511e+07	3.93175e+07	3.46878e+07	2.26592	0.789152	2.01108	2.23069	1.09609	2.93258	2.14362	1.11462	1.88297	1.60291
Q13428	Treacle protein OS=Homo sapiens OX=9606 GN=TCOF1 PE=1 SV=3	TCOF1	1.51947	0.00505546	Up	19	25	168	25	25	152	1.06456e+07	9.21341e+06	1.73292e+07	6.69972e+06	2.72113e+07	3.43023e+06	2.80455e+06	7.15452e+06	3.427e+06	2.80312e+06	9.26061e+06	1.89309e+06	2.68326e+06	2.91428e+06	2.66904e+07	2.73276e+07	2.45227e+07	4.52324e+07	3.91669e+07	1.7634e+07	3.20677e+07	7.77201e+06	7.81886e+06	6.71061e+06	1.37339e+07	4.31216e+06	4.41262e+06	9.71467e+06	0.88921	0.660993	1.91824	0.538111	1.12504	0.586822	0.489269	1.21829	0.981507	0.75942
Q13438	Protein OS-9 OS=Homo sapiens OX=9606 GN=OS9 PE=1 SV=1	OS9	2.04819	0.00228704	Up	16	8	27	8	8	75.5	3.36656e+06	3.60271e+06	495622	1.8591e+06	6.54209e+06	647267	552387	311020	59816.8	190889	47627.4	212376	117696	76230.8	7.45988e+06	3.9246e+06	4.27183e+06	3.39986e+06	1.61799e+07	2.55501e+06	1.23455e+06		438649	648876	594658		778754	730897	0.893981	0.821697	0.174414	0.474705	0.859883	0.352025	0.306362	0.554329	0.179313	0.541291
Q13492	Phosphatidylinositol-binding clathrin assembly protein OS=Homo sapiens OX=9606 GN=PICALM PE=1 SV=2	PICALM	0.617899	0.0101093	Down	35	16	161	16	16	70.7	4.37004e+07	2.79125e+07	2.58653e+07	2.69711e+07	3.49442e+07	1.1197e+07	1.72775e+07	2.1575e+07	2.81047e+07	2.12879e+07	2.52502e+07	4.67697e+07	5.41871e+07	2.02563e+07	3.61208e+07	2.91905e+07	3.90282e+07	9.24515e+07	5.22219e+07	2.86615e+07	1.47765e+07	1.32995e+07	2.44155e+07	3.69764e+07	2.42654e+07	1.20371e+07	2.85486e+07	1.13027e+07	2.49781	1.3703	1.95922	1.48236	0.988623	1.31076	2.06256	1.04613	2.29204	1.64224
Q13541	Eukaryotic translation initiation factor 4E-binding protein 1 OS=Homo sapiens OX=9606 GN=EIF4EBP1 PE=1 SV=3	EIF4EBP1	1.53304	0.0317425	Up	64	4	47	4	4	12.6		7.6918e+06		708995	4.6872e+06		552558	345216	516030	377012	708438	27807.3			5.43785e+06	7.58151e+06	5822657	2.73441e+06	1.15786e+07	2.67495e+06	3.36355e+06	1.10312e+06	519486	571812	1.70159e+06	684298	1.37772e+06	994893		1.98757		0.205105	0.697989		0.347201	0.40509	1.01846	0.703858
Q13618	Cullin-3 OS=Homo sapiens OX=9606 GN=CUL3 PE=1 SV=2	CUL3	0.634592	0.0230889	Down	18	14	101	13	13	88.9	1.27228e+07	8.50322e+06	5.33506e+06	1.34032e+07	2.9386e+07	6.99591e+06	2.26795e+07	1.22561e+07	1.20296e+07	1.01184e+07	5.20519e+06	8.29185e+06	1.17087e+07	9.47627e+06	2.20086e+07	1.59718e+07	1.14736e+07	1.45256e+07	2.15371e+07	7.16913e+06	1.7993e+07	1.21451e+07	1.24512e+07	7.28669e+06	9.07262e+06	8.86176e+06	8.74985e+06	1.04482e+07	1.68904	0.969577	0.938611	1.71099	1.93099	1.90217	6.2884	1.52311	2.51442	2.00059
Q13642	Four and a half LIM domains protein 1 OS=Homo sapiens OX=9606 GN=FHL1 PE=1 SV=4	FHL1	0.57173	0.0352927	Down	54	22	428	22	22	36.2	1.32537e+08	1.90621e+07	1.08542e+09	1.31852e+08	1.49402e+08	2.68325e+07	2.36413e+07	3.8633e+06	7.355e+06	4.75192e+07	3.52828e+06	3.16277e+07	1.42666e+07	2.26701e+07	2.13813e+07	1.09454e+07	6.43943e+07	3.04104e+07	8.24466e+06	8.81833e+08	2.47739e+07	5.46807e+06	5.40637e+06	9.79814e+06	1.14546e+07	1.18127e+07	9.25753e+06	1.22519e+07	1.11908	0.13824	12.1454	1.07051	0.624396	0.464015	0.416911	0.115893	0.3711	2.26797
Q13835	Plakophilin-1 OS=Homo sapiens OX=9606 GN=PKP1 PE=1 SV=2	PKP1	0.420982	0.0456385	Down	56	35	257	35	35	82.8	2.91108e+08	7.86779e+08	3.01061e+08	4.64752e+09	1.80847e+09	3.18188e+07	1.41215e+09	1.24179e+09	2.49782e+09	1.50325e+09	2.2837e+09	2.27344e+09	2.53849e+09	1.465e+09	8.55948e+08	2.2224e+08	8.9688e+08	2.00071e+09	4.47873e+08	1.04445e+09	2.9332e+07	4.93464e+08	1.88717e+09	1.74707e+09	2.31427e+09	8.86801e+08	2.61078e+09	6.47655e+08	0.697598	1.61937	0.956083	10.7091	2.14508	0.156165	7.06776	0.674165	2.2808	1.29843
Q13838	Spliceosome RNA helicase DDX39B OS=Homo sapiens OX=9606 GN=DDX39B PE=1 SV=1	DDX39B	1.6098	0.00178186	Up	57	21	570	9	22	49	60601233	9.03125e+07	2.75412e+07	4.3585e+07	1.47454e+08	3.02867e+07	3.04632e+07	7.68904e+07	4.58912e+07	2.61034e+07	3.49791e+07	4.53344e+07	3.68013e+07	1.60049e+07	1.46212e+08	1.58711e+08	1.28995e+08	337956691	1.83382e+08	3.0893e+07	1.92727e+08	7.06878e+07	1.16286e+08	9.24289e+07	6.64893e+07	7.85357e+07	6.90009e+07	1.17404e+08	1.06925	1.36864	0.643978	0.739463	1.28776	1.09446	1.1226	1.38939	1.39473	0.750443
Q13905	Rap guanine nucleotide exchange factor 1 OS=Homo sapiens OX=9606 GN=RAPGEF1 PE=1 SV=3	RAPGEF1	0.277068	0.00212525	Down	2	2	3	2	2	120.5	18572224	1.87969e+06	3.06009e+06	9272424	4706879		2.3215e+06	1.458e+06	3.83957e+06	1680018	1.07697e+06	8365957	5.17221e+06	2.75524e+06	3.19173e+06	1269413	2.72157e+06	6.70014e+06	1.19125e+06	1.45789e+06	68980.2	392278	2.60731e+06	4.1441e+06	1.30032e+06	2360599	2.94172e+06	1.14358e+06	9.75463	0.847961	2.12995	4.68296	1.22366		2.54663	0.563048	2.49391	1.03222
Q14002	Carcinoembryonic antigen-related cell adhesion molecule 7 OS=Homo sapiens OX=9606 GN=CEACAM7 PE=1 SV=2	CEACAM7	0.00532689	0.0408003	Down	7	2	4	2	2	29.3	549970	175393888			1228961	234296			108634						377228		206382	377167	630739		26387.1								0.0140607	3.85143			0.015552	0.0122682			0.0566955
Q14019	Coactosin-like protein OS=Homo sapiens OX=9606 GN=COTL1 PE=1 SV=3	COTL1	1.77989	0.00864154	Up	76	14	308	14	14	15.9	8.05753e+06	3.74992e+07	4.88014e+06	1.90801e+07	1.02415e+08	8.66048e+06	2.04493e+07	3.58046e+07	2.61011e+07	1.1495e+07	9.58063e+06	9.37838e+06	1.08442e+07	9.37742e+06	1.00054e+08	1.32817e+08	7.19403e+07	1.29598e+08	1.56253e+08	1.59202e+07	8.35031e+07	2.13283e+07	4.9459e+07	1.93504e+07	1.23155e+07	2.37133e+07	2.7717e+07	7.2021e+07	0.255744	1.02227	0.20527	0.582323	1.60898	0.562981	1.3556	1.48904	1.82573	0.760583
Q14112	Nidogen-2 OS=Homo sapiens OX=9606 GN=NID2 PE=1 SV=3	NID2	0.477914	0.0115317	Down	36	38	859	37	38	151.2	4.1082e+08	7.93506e+07	6.88566e+07	3.48968e+08	1.50989e+08	3.91152e+07	4.6817e+07	5.83892e+07	6.65324e+07	1.61854e+08	7.25529e+07	1.80593e+08	1.36489e+08	1.46535e+08	3.12843e+08	1.71085e+08	1.47417e+08	2.07925e+08	1.51587e+08	5.98658e+07	3.90641e+07	3.34634e+07	7.10908e+07	9.11513e+07	4.47101e+07	9.69173e+07	1.35329e+08	8.56221e+07	5.31539	0.881809	1.18064	4.34159	0.966962	1.03652	1.26513	0.688839	1.32016	3.03793
Q14118	Dystroglycan 1 OS=Homo sapiens OX=9606 GN=DAG1 PE=1 SV=2	DAG1	0.439339	0.000573844	Down	9	7	42	7	7	97.4	3.68206e+07	2.82675e+07	3.09537e+07	2.99777e+07	3.56493e+07	6.77544e+06	3.51799e+06	1.59564e+06	1.78404e+06	4.53462e+06	1.9982e+06	2.29889e+06	1.7454e+06	2.15136e+06	1.11028e+07	1.99857e+07	1.45628e+07	1.66763e+07	1.93367e+07	2.58381e+07	2.56373e+06	283080	3.56813e+06	1.4088e+06	2.13476e+06	1.53772e+06	532583	1.38808e+06	2.07459	1.36795	2.31124	1.62413	0.994203	0.781858	0.413987	0.591988	1.11325	2.67664
Q14247	Src substrate cortactin OS=Homo sapiens OX=9606 GN=CTTN PE=1 SV=2	CTTN	1.80802	0.016373	Up	43	21	402	21	21	61.5	1.80158e+07	4.79924e+07	4.29738e+06	1.93809e+07	8.50399e+07	3.12257e+06	2.02619e+07	4.1769e+07	1.72389e+07	1.79439e+07	2.06346e+07	1.69528e+07	1.44323e+07	9.42165e+06	9.78829e+07	1.66964e+08	1.66928e+08	1.08341e+08	9.42408e+07	1.12709e+07	7.85098e+07	5.36038e+07	4.08627e+07	1.85811e+07	3.28419e+07	3.27815e+07	1.7744e+07	4.73989e+07	0.606072	1.38671	0.191586	0.626936	1.41604	0.215144	1.42364	1.45625	1.01088	0.995328
Q14254	Flotillin-2 OS=Homo sapiens OX=9606 GN=FLOT2 PE=1 SV=2	FLOT2	0.173804	0.00124596	Down	43	16	112	16	16	47	4.40788e+08	1.83594e+07	2.62662e+08	3.65062e+08	4.33428e+07	1.92001e+08	1.57285e+07	1.21274e+07	5.50031e+06	1.27253e+07	8.63093e+06	8.11491e+06	2.29813e+07	1.18953e+07	3.20122e+07	3.91093e+07	8.62767e+06	4.63516e+07	4.00717e+07	2.6843e+07	1.15524e+07	1.14715e+07	1.15749e+07	7.77235e+06	1.02398e+07	7.38277e+06	7.6416e+06	6.24529e+06	6.24302	0.223339	4.93005	4.97178	0.303854	5.56951	0.465269	0.600589	0.458148	1.00264
Q14314	Fibroleukin OS=Homo sapiens OX=9606 GN=FGL2 PE=1 SV=1	FGL2	0.233684	0.00740172	Down	8	4	20	3	3	50.2			12457399	12016268	1.42672e+06		3.05608e+06	357778	486767	231328		1.18969e+06	532829				626300	1.75274e+06	2.33248e+06	2.85355e+06			487576	383256		183958	237215	81221.6			4.83706	3.38543	0.206911		1.87016	0.608198	1.39175	0.625649
Q14315	Filamin-C OS=Homo sapiens OX=9606 GN=FLNC PE=1 SV=3	FLNC	0.406222	0.0245586	Down	54	115	2124	100	104	290.8	4.62721e+09	5.68789e+08	6.05073e+09	5.00244e+09	2.85279e+09	1.38599e+08	7.44054e+08	4.70304e+07	4.01958e+07	1.14796e+08	1.17196e+08	6.11551e+07	7.66478e+07	7.06813e+07	1.26624e+09	3.50065e+08	1.18081e+09	1.87868e+09	1.00447e+09	2.01003e+09	1.18638e+08	6.36787e+07	3.3056e+07	3.96137e+07	1.99349e+08	8.03312e+07	1.04432e+08	7.41289e+07	2.18858	0.231066	3.79263	2.27512	0.667874	0.134262	0.735017	0.237341	0.341181	0.921705
Q14517	Protocadherin Fat 1 OS=Homo sapiens OX=9606 GN=FAT1 PE=1 SV=2	FAT1	0.130317	0.03116	Down	1	3	5	3	3	506	23032352	226461	21359860	5.9975e+06	1.66371e+06	10614403	1.48494e+06	824273	147621	1473435	1.28699e+06	123016	315130	4.64749e+06	941023	789409	999059	333370	920673	647069	175776	534743	1.50857e+06	1.83459e+06	796257	891931	955962	1.535e+06	10.6189	0.089676	13.0506	2.65884	0.379665	10.0227	1.42988	0.481759	0.145116	1.37012
Q14651	Plastin-1 OS=Homo sapiens OX=9606 GN=PLS1 PE=1 SV=2	PLS1	0.370156	0.0318999	Down	31	16	210	11	11	70.2	2.85662e+06	6.5806e+06	4864788	639431	5.58375e+07	7.28711e+06	3.77286e+06	468363	1.02488e+06	737320	660067	634490	2.09938e+06	3.73729e+06	1.89248e+06	3.30718e+06	4.72569e+06	2.46898e+06	2.72354e+06	4.5679e+06	916718	1.31566e+06	291960	3.03221e+06	1.62685e+06	775062	2.13227e+06	404453	0.680065	1.34557	1.5348	0.146377	6.57969	3.55305	1.87594	0.266494	0.980813	0.667469
Q14671	Pumilio homolog 1 OS=Homo sapiens OX=9606 GN=PUM1 PE=1 SV=3	PUM1	1.72387	0.00884526	Up	5	7	37	5	7	126.4	4.09846e+06	4.50189e+06	2.05893e+06	4.41178e+06	6.41336e+06	784575	4.35221e+06	546734	296873	559225	313639	327647	389448	290266	1.41113e+07	1.44533e+07	1.57585e+07	1.28059e+07	4.78877e+06	1.39531e+06	9.22951e+06	588121	1.18152e+06	772236	1.25818e+06	1.80706e+06	919063	1.43252e+06	0.712636	0.672332	0.474436	0.737635	0.551969	0.279402	1.58055	0.520076	0.474976	0.846345
Q14677	Clathrin interactor 1 OS=Homo sapiens OX=9606 GN=CLINT1 PE=1 SV=1	CLINT1	0.520599	0.0355471	Down	20	12	96	12	12	68.2	9.03837e+07	2.82216e+07	8.34846e+07	1.03056e+08	5.98538e+07	1.06762e+07	3.20113e+06	1.27527e+07	1.3571e+07	1.09317e+07	5.09901e+06	1.51312e+07	1.29261e+07	1.32376e+07	4.5242e+07	1.97978e+07	4.36646e+07	5.59093e+07	4.75812e+07	5.62179e+07	6.65968e+06	4.54119e+06	1.334e+07	1.60743e+07	8.59565e+06	1.46907e+07	5.99104e+06	1.00092e+07	3.41984	0.917147	4.18612	3.74946	1.12096	0.827336	0.25297	1.02312	1.83124	1.39534
Q14692	Ribosome biogenesis protein BMS1 homolog OS=Homo sapiens OX=9606 GN=BMS1 PE=1 SV=1	BMS1	2.47378	0.00593424	Up	4	5	7	5	5	145.7		800371	222558		734735		443306	59171.5	18492.1		74980.4	56352.4	170694		1.18105e+06	2.65639e+06	1.9194e+06	3.61003e+06	2.18149e+06	212846	587670	67097.7	377858	683581	719914	316065	131339	461289		0.747696	0.320793		0.395553		1.00704	0.234195	0.123101
Q14696	LRP chaperone MESD OS=Homo sapiens OX=9606 GN=MESD PE=1 SV=2	MESD	1.5758	0.0257955	Up	24	7	89	7	7	26.1	1.58347e+06	8.56285e+06	1.2419e+06	2.93068e+06	1.51952e+07	4.84916e+06	3.11144e+06	3.69673e+06	2.12654e+06	1.90576e+06	1.96614e+06	253029	1.60139e+06	1.54964e+06	1.26579e+07	1.83775e+07	1.13244e+07	1.99166e+07	2.83094e+07	1.06899e+06	6.31448e+06	4.71672e+06	5.56359e+06	4.91357e+06	3.20612e+06	5.49775e+06	4.38775e+06	4.55477e+06	0.311768	1.44804	0.324039	0.554842	1.48085	1.9554	1.27948	1.13897	1.10199	0.934183
Q14738	Serine/threonine-protein phosphatase 2A 56 kDa regulatory subunit delta isoform OS=Homo sapiens OX=9606 GN=PPP2R5D PE=1 SV=1	PPP2R5D	1.57677	0.00986687	Up	10	6	65	5	6	69.9	2465131	6.16888e+06	3.36675e+06	3.55152e+06	1.3597e+07	2.72458e+06	651019	1.96523e+06	212806	341085	607712	133954	291428	459326	1.09269e+07	1.48814e+07	1.00447e+07	1.05654e+07	1.03862e+07	2.31703e+06	6.72917e+06	2.62238e+06	696677	1.49287e+06	952800	873361	944816	2.02309e+06	0.437379	0.940084	0.791624	0.605917	1.19411	0.990069	0.241247	1.76247	0.320997	0.486676
Q14919	Dr1-associated corepressor OS=Homo sapiens OX=9606 GN=DRAP1 PE=1 SV=3	DRAP1	2.1739	0.000111148	Up	10	2	38	2	2	22.3	443047	3.50075e+06	285115	481956	2957865	1.09137e+06	415144	827529	282608	356631	444378	429659	395581	347741	6.50905e+06	4.92701e+06	4.00913e+06	4.39802e+06	9.21655e+06		3.88144e+06	966007	1.04779e+06	1.9997e+06	711602	1.40827e+06	1.13518e+06	1.42393e+06	0.2596	1.76181	0.221393	0.271545	0.857857	1.30972	0.508047	0.902368	0.518316	0.618712
Q14BN4	Sarcolemmal membrane-associated protein OS=Homo sapiens OX=9606 GN=SLMAP PE=1 SV=1	SLMAP	0.170496	0.000956171	Down	17	15	53	15	15	95.1	6.22542e+07	2.95507e+08	9.34751e+06	1.00777e+07	7.41693e+07	1.41558e+07	2.02492e+07	653550	2.92442e+07	1.46029e+07	2.28155e+07	2.40404e+07	2.89413e+07	1.34756e+07	1.11419e+07	4.50298e+06	3.18431e+06	4.60791e+06	7.31441e+06	6.65379e+06	7.44131e+06	1.02685e+06	1.34482e+06	1.55656e+07	2.08308e+07	8.443e+06	2.34475e+07	7.44629e+06	3.74915	15.2853	0.746018	0.583586	2.2109	1.74601	2.54695	0.0392869	2.95678	1.39662
Q14C86	GTPase-activating protein and VPS9 domain-containing protein 1 OS=Homo sapiens OX=9606 GN=GAPVD1 PE=1 SV=2	GAPVD1	0.452397	0.0499348	Down	10	14	82	14	14	164.9	3.16279e+07	7.94082e+06	1.62955e+07	3.04184e+07	3.23576e+07	1.94368e+07	6.17838e+07	2.4444e+07	1.98286e+07	4.6591e+07	1.2693e+07	3.78581e+06	3.01672e+07	3.73798e+07	3.124e+07	2.52563e+07	3.12238e+07	2.49096e+07	3.02536e+07	9.19469e+06	1.88687e+07	2.33393e+07	1.45043e+07	2.06302e+07	2.12972e+07	2.51123e+07	1.75409e+07	2.37466e+07	2.30934	0.497994	1.57679	2.13567	1.16943	2.90663	9.42197	1.39579	1.90435	4.23271
Q14CN2	Calcium-activated chloride channel regulator 4 OS=Homo sapiens OX=9606 GN=CLCA4 PE=1 SV=2	CLCA4	0.35423	0.039658	Down	7	6	11	5	5	101.2	144541	1.75321e+06		532748	1.40633e+07		1.37751e+06	60538.5	13044.5	61957.1			13159.8		367514	118063			492800	42091	2.24501e+06	2202.21	16220.2	68472.5	26429.2	2243.26	89177.8	23652.6	0.0532595	0.554857		0.188759	2.56494		1.06011	0.39849	0.144418	0.648854
Q14CX7	N-alpha-acetyltransferase 25, NatB auxiliary subunit OS=Homo sapiens OX=9606 GN=NAA25 PE=1 SV=1	NAA25	1.83926	0.00621021	Up	10	8	50	8	8	112.2	2.69594e+06	3.03604e+06	1.394e+06	497008	6.20404e+06	281033	581016	367138	170680	71553.9	312001	61012.8	63407	47725.4	2.71131e+06	2.65573e+06	5.26004e+06	4.48122e+06	4.09877e+06	1.88498e+06	1.0193e+06	482422	439573	555573	452696	1.33096e+06	252321	1.09118e+06	1.26854	1.227	0.869255	0.224874	1.44495	0.270833	0.570996	0.862168	0.67415	0.267341
Q15014	Mortality factor 4-like protein 2 OS=Homo sapiens OX=9606 GN=MORF4L2 PE=1 SV=1	MORF4L2	0.545765	0.0391993	Down	14	3	12	2	3	32.3	3.04433e+06	991296	475706	2.11619e+06		750537	761693	393756	94693.1	128010	155337	504217	641767	202022	727798	763822		727587	1.53936e+06		717585	193581	264223	483714	375640	141490	620476	570594	4.57279	1.2789	0.946931	3.0565		2.30893	2.38957	1.37988	0.558137	0.713719
Q15018	BRISC complex subunit Abraxas 2 OS=Homo sapiens OX=9606 GN=ABRAXAS2 PE=1 SV=2	ABRAXAS2	2.84309	0.00879801	Up	12	5	27	5	5	46.9	2.57131e+06	1.72328e+06	427606	2.07552e+06	7.17785e+06	817585	404886	675695	725864	651647	359470		38421.3	202279	1.01013e+07	5.95803e+06	7.75252e+06	6.03349e+06	7.47891e+06	4.03497e+06	616660	3.67729e+06	534439	1.2721e+06	416693	4.8708e+06	858466	5.56966e+06	0.915527	0.527003	0.201767	0.710599	1.26501	0.596209	0.301092	0.593568	1.07247	0.910757
Q15024	Exosome complex component RRP42 OS=Homo sapiens OX=9606 GN=EXOSC7 PE=1 SV=3	EXOSC7	1.84808	0.0380197	Up	15	3	16	3	3	31.8		1.41995e+06	761905		1.54508e+06		147688	251027	83338.3		157946		95011.6	52638.8	2.54907e+06	7.0913e+06	460217	3.44684e+06	3.17674e+06	1064550	548382	220484	451456	365382	545405	140008	158390	464959		0.88767	0.734896		0.556632		0.224507	0.731491	0.408454
Q15042	Rab3 GTPase-activating protein catalytic subunit OS=Homo sapiens OX=9606 GN=RAB3GAP1 PE=1 SV=3	RAB3GAP1	1.52596	0.0390549	Up	15	11	45	11	11	110.5	773997	5.00561e+06	2.65066e+06	1.02622e+06	9.17945e+06	380309	216434	993886	450503	875877	991791	592426	686612	696543	3.74151e+06	1.37745e+07	8.23128e+06	5.53244e+06	9.95762e+06	2.5672e+06	2.2578e+06	1.24727e+06	793552	967817	1.54249e+06	2.55217e+06	609258	2.89667e+06	0.312611	1.73646	1.41876	0.398553	1.83512	0.314594	0.182575	0.744997	0.56797	1.04455
Q15043	Metal cation symporter ZIP14 OS=Homo sapiens OX=9606 GN=SLC39A14 PE=1 SV=3	SLC39A14	1.62906	0.0464967	Up	9	4	28	4	4	54.2	751740	889975	2.05422e+06	1.36834e+06	6.72977e+06	2.34106e+06	369515	104973	220337	41997.3	967672	866838	750546	131120	3.50997e+06	6.14016e+06	3.06013e+06	1.95511e+07	1.39588e+07	2.34028e+06	2.78247e+06	82187.7	1.10268e+06	959466	1.26103e+06	587529	1.10568e+06	2.1597e+06	0.217147	0.220803	0.786359	0.380066	0.962205	1.38499	0.22293	0.124943	0.441096	0.0795294
Q15063	Periostin OS=Homo sapiens OX=9606 GN=POSTN PE=1 SV=2	POSTN	0.451452	0.0121745	Down	70	87	1630	46	90	93.3	5.82534e+09	8.48232e+08	7.53622e+08	3.83764e+09	1.55603e+09	1.5745e+08	1.43586e+09	5.84541e+08	1.04244e+09	8.54481e+08	5.31786e+08	1.66316e+09	1.28791e+09	1.29313e+09	8.77115e+08	3.79312e+08	5.31006e+09	3.93403e+09	5.72963e+08	1.29956e+09	8.64612e+07	1.54683e+08	5.79255e+08	1.09844e+09	4.8945e+08	7.41679e+08	7.64561e+08	4.85901e+08	6.80458	0.851013	1.1666	4.31047	0.899663	0.376678	3.50303	0.675712	2.02678	1.57152
Q15067	Peroxisomal acyl-coenzyme A oxidase 1 OS=Homo sapiens OX=9606 GN=ACOX1 PE=1 SV=3	ACOX1	0.612281	0.00659422	Down	22	10	46	10	10	74.4	3.39983e+06	1.01546e+07	2.35805e+06	4.75744e+06	6.92174e+06	3.50128e+06	1.88434e+06	2.3364e+06	769113	880808	527675	402103	691866	689468	2.74016e+06	3.5669e+06	6.39052e+06	2.77115e+06	4.82847e+06	2.1609e+06	846584	753592	682433	1.80321e+06	1.00488e+06	1.00698e+06	765583	2.09009e+06	1.35095	3.46567	1.24173	1.81776	1.36138	2.84943	1.56384	2.34858	1.30034	1.40867
Q15075	Early endosome antigen 1 OS=Homo sapiens OX=9606 GN=EEA1 PE=1 SV=2	EEA1	0.280937	0.00293274	Down	33	47	373	47	47	162.4	1.27172e+09	8.31345e+08	7.64081e+08	3.86589e+07	1.34154e+08	3.46722e+08	1.89947e+08	7.99649e+08	2.99029e+08	5.71009e+07	1.75744e+08	5.95407e+08	1.55768e+08	6.51253e+07	9.48486e+07	1.54306e+08	1.29545e+08	2.08615e+08	1.39181e+08	5.24125e+08	4.9389e+07	4.60141e+07	1.68474e+08	7.50842e+07	1.2495e+08	8.77496e+07	3.02572e+08	5.92199e+07	7.22132	4.05458	5.74979	0.211083	0.37706	4.0323	2.25271	4.51641	2.84064	0.513106
Q15084	Protein disulfide-isomerase A6 OS=Homo sapiens OX=9606 GN=PDIA6 PE=1 SV=1	PDIA6	1.51547	0.0211931	Up	57	25	592	25	25	48.1	6.01312e+07	1.5181e+08	2.7582e+07	5.42942e+07	3.20587e+08	6.96769e+07	1.99713e+07	2.21011e+07	1.33975e+07	1.40336e+07	1.26632e+07	4.75919e+06	9.65035e+06	9.9009e+06	2.15271e+08	3.10322e+08	2.00539e+08	3.88762e+08	6.45086e+08	1.14262e+08	4.4493e+07	1.96653e+07	3.05517e+07	1.26868e+07	1.84929e+07	3.22135e+07	2.04121e+07	3.5636e+07	0.419816	0.910334	0.255197	0.364496	1.10786	0.996314	0.291216	0.762245	0.777168	0.770053
Q15113	Procollagen C-endopeptidase enhancer 1 OS=Homo sapiens OX=9606 GN=PCOLCE PE=1 SV=2	PCOLCE	1.52256	0.0266069	Up	49	15	222	15	15	47.9	1.90507e+07	4.75335e+07	2.61657e+07	2.65509e+07	6.96084e+07	2.04921e+07	1.034e+07	1.30021e+07	1.13405e+07	7.40375e+06	9.94846e+06	8.85659e+06	2.08191e+07	6.23464e+06	7.55322e+07	1.07627e+08	2.38517e+08	1.1603e+08	1.65732e+08	2.0843e+07	3.29163e+07	1.89718e+07	1.56566e+07	2.05645e+07	1.58511e+07	1.31683e+07	2.88189e+07	1.685e+07	0.473206	1.0141	0.861313	0.634159	0.855819	1.04249	0.536425	0.74468	1.09244	0.674648
Q15124	Phosphoglucomutase-like protein 5 OS=Homo sapiens OX=9606 GN=PGM5 PE=1 SV=2	PGM5	0.322638	0.0283072	Down	50	23	217	23	23	62.2	2.97981e+08	9.95824e+06	1.7462e+07	3.66012e+07	171595844	4.13616e+06	8.32721e+06	7.65729e+06	3.94457e+06	1.13675e+07	8.2904e+06	4.63131e+06	7.65822e+06	6.92207e+06	1.64635e+07	2.23037e+07	2.08639e+07	3.67954e+07	1.04582e+07	1.43047e+07	9.86782e+06	7.26051e+06	6.07215e+06	5.29464e+06	1.12771e+07	1.03811e+07	7.00222e+06	1.24873e+07	12.1294	0.348157	0.941964	1.43261	3.45732	0.344824	0.707947	0.605591	0.524703	1.43035
Q15154	Pericentriolar material 1 protein OS=Homo sapiens OX=9606 GN=PCM1 PE=1 SV=5	PCM1	0.217959	0.0410622	Down	2	4	7	4	4	228.4		5.7124e+07	2.19997e+06	865212	1.475e+06	173065		443473	574106	349502	583260	610297	1.23679e+06	215621	3.39373e+06	6.69488e+06	461174	5.70698e+06	2.70778e+06	1.154e+06	957544	160643	222980	191559	91653.6	183913	763763	247739		11.3398	0.673832	0.192286	0.16874	0.0819224		0.41884	0.911973	0.52517
Q15172	Serine/threonine-protein phosphatase 2A 56 kDa regulatory subunit alpha isoform OS=Homo sapiens OX=9606 GN=PPP2R5A PE=1 SV=1	PPP2R5A	0.661959	0.0221504	Down	6	2	2	2	2	56.2	1.44255e+06	1.77654e+06	944524	2.21728e+06	3.63922e+06	1.27579e+06		111786		53453.9	14039.8	45386.4	39351.5	34190.4	1.69608e+06	4.11205e+06	1.46909e+06	2822970	3.36296e+06	488079		38287.3	51498	42219.6		38797.1	41433.5	59842.3	0.423053	0.447487	0.367084	0.625264	0.528266	0.766282		0.838519		0.637934
Q15293	Reticulocalbin-1 OS=Homo sapiens OX=9606 GN=RCN1 PE=1 SV=1	RCN1	1.73443	0.00973433	Up	61	15	348	15	15	38.9	1.66996e+07	2.99875e+07	1.32044e+07	1.512e+07	5.79335e+07	1.46333e+07	1.44307e+07	1.39313e+07	1.14015e+07	8.23568e+06	2.88732e+07	3.64954e+06	1.00106e+07	4.62544e+06	40695677	6.79081e+07	8.52781e+07	7.07173e+07	3.18906e+08	1.68243e+07	4.42517e+07	2.31997e+07	2.70676e+07	1.36101e+07	4.0842e+07	2.64252e+07	1.02356e+07	2.25374e+07	0.547987	0.845176	0.574212	0.477085	0.940972	0.983457	0.989012	0.76672	1.0554	0.72113
Q15370	Elongin-B OS=Homo sapiens OX=9606 GN=ELOB PE=1 SV=1	ELOB	1.56612	0.001038	Up	31	5	118	5	5	13.1	6.04707e+06	6.8668e+06	9.03605e+06	5.35756e+06	1.73768e+07	4.56067e+06	2.25699e+06	3.49056e+06	1.8805e+06	2.85875e+06	4.50787e+06	1.29752e+06	2.7405e+06	2.37196e+06	1.26343e+07	2.33388e+07	3.03229e+07	1.9671e+07	2.56082e+07	1.02975e+07	1.19115e+07	6.43228e+06	3.91615e+06	4.87737e+06	6.55067e+06	5.91213e+06	3.80287e+06	1.27627e+07	0.803067	0.783253	1.59028	0.684153	1.14224	1.24046	0.626016	0.848182	0.768557	1.1052
Q15424	Scaffold attachment factor B1 OS=Homo sapiens OX=9606 GN=SAFB PE=1 SV=4	SAFB	0.166363	0.0236452	Down	22	18	169	8	8	102.6	1.37919e+07	4.73499e+07	8.19906e+06	3.67063e+07	1.44954e+07	9.87567e+06	5.12703e+08	1.70574e+08	1.9652e+08	8.32609e+07	1.78749e+07	1.15542e+08	3.00783e+07	1.0346e+08	1.73002e+07	1.23063e+07	7.28973e+06	1.61982e+07	1.92434e+07	8.23828e+06	8.62931e+07	1.39048e+08	8.87804e+07	4.8592e+07	3.00896e+07	4.26641e+07	3.00965e+07	3.12454e+07	0.657012	1.93736	0.517611	1.6814	0.341792	0.963529	51.0113	1.90303	3.68765	1.4779
Q15428	Splicing factor 3A subunit 2 OS=Homo sapiens OX=9606 GN=SF3A2 PE=1 SV=2	SF3A2	2.56814	0.00126039	Up	16	6	48	6	6	49.2	1.87847e+06	3.11107e+06	551154	514255	7.79114e+06	1.71755e+06	1.21946e+06	155604	85767.9	438259	1.3716e+06		442815	87082.8	8.84815e+06	6.45328e+06	5.0756e+06	8.51466e+06	8.82621e+06	3.99064e+06	5.58513e+06	1.47166e+06	226292	1.26042e+06	2.41171e+06	4.17832e+06	1.27753e+06	3.29957e+06	0.53645	0.763089	0.208587	0.141216	1.1013	1.00457	0.727347	0.154943	0.143644	0.694309
Q15555	Microtubule-associated protein RP/EB family member 2 OS=Homo sapiens OX=9606 GN=MAPRE2 PE=1 SV=1	MAPRE2	1.54826	0.0168073	Up	32	9	71	8	9	37	1.58456e+06	2.89546e+06	2.52366e+06	2.62831e+06	8.85944e+06	1.1339e+06	2.75181e+06	3.20295e+06	3.04097e+06	3.41052e+06	3.92582e+06	2.33608e+06	3.43819e+06	1.78156e+06	9.34247e+06	1.02592e+07	1.03295e+07	1.06942e+07	1.26645e+07	2.05552e+06	1.55618e+07	3.70438e+06	3.78744e+06	6.9553e+06	5.0062e+06	4.93939e+06	3.58783e+06	8.3926e+06	0.508953	0.798782	1.07421	0.811757	1.4085	0.74592	1.84602	0.875237	1.39764	1.48274
Q15599	Na(+)/H(+) exchange regulatory cofactor NHE-RF2 OS=Homo sapiens OX=9606 GN=SLC9A3R2 PE=1 SV=2	SLC9A3R2	0.430872	0.0368657	Down	27	7	34	7	7	37.4	5.18001e+06	5.87507e+07	1.96243e+07	5.70989e+06	2.73955e+06	3.3156e+06	1.99976e+06	6.04283e+06	4.54728e+06	1.41766e+06	1.95026e+06	3.89544e+06	3.4855e+06	4.78228e+06	5.69378e+06	3.24123e+06	4.75195e+06	1.94689e+06	1.05433e+06	5.5688e+06	1.0535e+07	1.01139e+06	4.22887e+06	1.43625e+07	2.49659e+06	1.79772e+06	3.49307e+06	4.75369e+06	1.223	11.9138	6.14014	1.29629	0.320152	1.60326	0.986103	1.43946	1.82188	0.537282
Q15661	Tryptase alpha/beta-1 OS=Homo sapiens OX=9606 GN=TPSAB1 PE=1 SV=1	TPSAB1	0.25367	0.0061398	Down	49	14	523	14	14	30.5	199785828	2.13098e+08	1.67345e+07	3.7957e+07	9.72167e+07	9.07751e+07	3.62965e+07	2.96049e+08	9.85899e+07	3.89368e+07	1.17642e+06	7.84243e+07	7.24704e+07	2.63922e+07	9.30372e+07	1.84064e+07	1.44626e+07	4.49413e+07	4.83161e+07	2.93839e+07	8.57896e+06	5.34447e+07	7.14855e+07	6.71757e+06	1.2436e+06	3.09408e+07	4.88111e+07	8.01531e+06	4.70098	4.3067	0.521826	0.858807	1.13226	4.3746	1.78377	7.91018	4.43062	1.65521
Q15691	Microtubule-associated protein RP/EB family member 1 OS=Homo sapiens OX=9606 GN=MAPRE1 PE=1 SV=3	MAPRE1	1.59138	0.0199309	Up	45	10	160	9	10	30	21045109	3.79538e+07	1.20165e+07	2.07605e+07	7.84416e+07	7.22456e+06	2.68526e+07	4.63692e+07	2.88378e+07	2.48165e+07	5.63413e+07	1.08871e+07	2.99795e+07	1.03207e+07	5.50297e+07	7.65023e+07	5.96476e+07	6.85028e+07	7.82212e+07	1.27552e+07	1.37794e+08	4.73864e+07	6.39984e+07	6.58237e+07	9.01436e+07	4.69653e+07	5.94056e+07	6.30657e+07	0.888999	1.37704	0.672693	0.843271	1.64013	0.625042	2.36912	1.22537	1.28177	1.0434
Q15746	Myosin light chain kinase, smooth muscle OS=Homo sapiens OX=9606 GN=MYLK PE=1 SV=4	MYLK	0.525692	0.0445378	Down	19	30	270	29	30	210.6	3.9441e+08	1.42492e+08	4.97763e+07	1.40828e+08	5.51453e+08	4.05851e+07	5.6381e+07	4.94467e+07	4.61627e+07	4.03994e+07	5.69646e+06	1.50433e+07	4.00533e+07	5.33202e+07	1.61318e+08	1.75542e+08	1.46679e+08	1.80742e+08	1.44738e+08	5.92821e+07	7.407e+07	2.75319e+07	3.85323e+07	3.62324e+07	2.53923e+07	3.0945e+07	3.5297e+07	2.91682e+07	3.7761	1.17173	0.63155	1.29648	2.61328	0.795811	1.1274	1.32273	2.07699	1.7194
Q15750	TGF-beta-activated kinase 1 and MAP3K7-binding protein 1 OS=Homo sapiens OX=9606 GN=TAB1 PE=1 SV=1	TAB1	0.488619	0.00912136	Down	15	6	34	6	6	54.6	2.99456e+07	5.93775e+06	4.3407e+06	3.24367e+07	1.84797e+07	3.15425e+06	7.34821e+06	2.93757e+06	1.71702e+06	6.4905e+06	7.64731e+06	3.59851e+06	3.91426e+06	4.10678e+06	1.16593e+07	1.6714e+07	7.38456e+06	5.83522e+06	8.46851e+06	3.93812e+06	4.46705e+06	3.23546e+06	5.85614e+06	2.46115e+06	6.28236e+06	7.50733e+06	3.56872e+06	4.07841e+06	5.05525	0.860942	0.971091	5.26535	1.54414	1.09057	2.59085	0.695165	0.683418	2.4437
Q15785	Mitochondrial import receptor subunit TOM34 OS=Homo sapiens OX=9606 GN=TOMM34 PE=1 SV=2	TOMM34	1.67164	0.00471941	Up	17	5	17	5	5	34.5	1.48309e+06	4.46032e+06	487886	1.24712e+06	3097032	704019	3.20863e+06	4.55775e+06	2.71413e+06	2.8041e+06	3.98859e+06	683535	3.12094e+06	2.13449e+06	8.52846e+06	1.0287e+07	7.91342e+06	5.6845e+06	5.9241e+06	2.18486e+06	8.65614e+06	4.62914e+06	7.40932e+06	5.53305e+06	4.5668e+06	7.95592e+06	5.10722e+06	5.78755e+06	0.70305	1.81604	0.306497	0.568471	0.726684	0.683519	3.17679	1.23084	1.2328	1.2048
Q15800	Methylsterol monooxygenase 1 OS=Homo sapiens OX=9606 GN=MSMO1 PE=1 SV=1	MSMO1	0.221755	0.0073339	Down	7	2	6	2	2	35.2		1.82044e+06		164872	1.3077e+06	470738		158785							155135	189765		325650	413636		48826	120546	55740.1	3853.55	2566.67			6255.3		2.74989		0.27882	1.13838	1.6956		1.88009
Q15828	Cystatin-M OS=Homo sapiens OX=9606 GN=CST6 PE=1 SV=1	CST6	0.384764	0.0274929	Down	28	3	8	3	3	16.5	2.98126e+06	1.08069e+07	8794378	451857	2.61716e+06	7.58954e+06	1.25643e+06	2.65679e+06	1.45065e+06	870535	1.55351e+06	2.57581e+06	2.01971e+06	526180	772349	1.26922e+06	3.18552e+06	2.98126e+06	5.35445e+06	2.48011e+06	1.21364e+06	1.99853e+06	1.60956e+06	690735	1.87383e+06	1.51985e+06	1.88383e+06	1.31385e+06	1.66146	5.17292	6.4951	0.242143	0.721942	8.66273	1.46245	1.72356	1.58286	0.898517
Q15848	Adiponectin OS=Homo sapiens OX=9606 GN=ADIPOQ PE=1 SV=1	ADIPOQ	0.273162	0.0492662	Down	12	2	7	2	2	26.4	781787	405609	1.898e+06	2.59044e+06	1.40868e+06	547940		3.69234e+06	319170	611702	1.2556e+07	1.26988e+06	254268	2.96795e+06	1.01069e+06	1.6507e+06	735784	539886	2.19882e+06	1.47937e+06	1.27935e+06				183188		362598	839278	0.785289	0.349937	2.52654	2.50204	0.700382	1.12725		3.15925	0.459317	0.832705
Q16186	Proteasomal ubiquitin receptor ADRM1 OS=Homo sapiens OX=9606 GN=ADRM1 PE=1 SV=2	ADRM1	1.73819	0.0165119	Up	10	4	43	4	4	42.1	2.46731e+06	8.85075e+06		5.22339e+06	1.12312e+07	1.60406e+06	1.93444e+06	1.89955e+06	1.05794e+06	668503	469913	27607.1	894283	253999	1.28134e+07	1.90765e+07	7.99012e+06	1.3195e+07	1.42521e+07	1.8771e+06	1.272e+07	1.16796e+06	2.93158e+06	1.72018e+06	2.27474e+06	1.7262e+06	1.15215e+06	3.32505e+06	0.380645	1.17278		0.77487	0.857639	0.506834	0.623305	1.29552	1.21358	0.725385
Q16363	Laminin subunit alpha-4 OS=Homo sapiens OX=9606 GN=LAMA4 PE=1 SV=4	LAMA4	0.49324	0.0107504	Down	32	46	489	46	46	202.4	3.77433e+08	1.12579e+08	3.1149e+07	4.42486e+08	1.37557e+08	5.00016e+07	5.69513e+07	6.82098e+07	8.09976e+07	1.57626e+08	1.2432e+08	8.03064e+07	5.54644e+07	1.0123e+08	2.48778e+08	1.0743e+08	9.77171e+07	1.3663e+08	9.99366e+07	4.47195e+07	1.47793e+08	7.57232e+07	5.76523e+07	6.72498e+07	1.5316e+08	4.63883e+07	4.99846e+07	1.23596e+08	5.25972	1.34747	0.57525	5.92928	0.948827	1.4271	1.65759	0.879315	1.75622	3.23293
Q16585	Beta-sarcoglycan OS=Homo sapiens OX=9606 GN=SGCB PE=1 SV=1	SGCB	0.463268	0.0405025	Down	8	2	7	2	2	34.8	325868	574823	4.93481e+06	2.31435e+06	2290413	2.37773e+06	281129	418218	692707	541467	275376	243526	779126	536515	518494			3.52186e+06	1896470	2.1962e+06	214360	349979	213096	212138	719071	188327	338465	462948	0.345954	0.524145	6.94281	2.36257	1.20357	5.16996	0.623348	0.901805	2.51228	1.8576
Q16658	Fascin OS=Homo sapiens OX=9606 GN=FSCN1 PE=1 SV=3	FSCN1	2.10912	0.0008949	Up	49	25	569	25	25	54.5	2.38595e+07	1.22849e+08	2.21769e+07	6.52576e+07	9.30476e+07	3.05366e+07	4.28512e+07	5.96367e+07	2.73076e+07	2.20842e+07	1.0052e+08	2.51218e+07	3.17233e+07	1.34396e+07	1.24028e+08	4.15764e+08	6.3889e+08	1.23284e+08	2.89557e+08	5.74303e+07	1.08801e+08	9.26222e+07	1.49096e+08	1.02527e+08	1.05278e+08	6.08299e+07	6.42047e+07	1.11689e+08	0.320206	1.41607	0.394421	0.842132	0.618096	0.839341	1.20111	0.908481	0.699675	0.535247
Q16769	Glutaminyl-peptide cyclotransferase OS=Homo sapiens OX=9606 GN=QPCT PE=1 SV=1	QPCT	0.302676	0.0217576	Down	7	2	2	2	2	40.9		1.7235e+06				1.08779e+06	192915	211808		461893						307654	484798	1.25438e+06	275014		145731	191393				512127		179801		3.74479				5.63595	1.01927	0.729098		2.52962
Q16787	Laminin subunit alpha-3 OS=Homo sapiens OX=9606 GN=LAMA3 PE=1 SV=3	LAMA3	0.431861	0.0214902	Down	3	7	15	6	6	366.4	3.84493e+06	1.03418e+06		540482	1.79738e+06	744934	2.54206e+06	3.5299e+06	1.90858e+06	1.26955e+06		364264	732615	845315	311490	1.11478e+06	289199	732870	1.15405e+06	599074	1.03249e+06	1.53528e+06	2.85219e+06	1.74887e+06	2103007	86528.4	1.73065e+06	1.05221e+06	6.10863	1.41122		0.82569	1.41344	2.42394	8.43514	3.03436	2.75945	1.7363
Q16822	Phosphoenolpyruvate carboxykinase [GTP], mitochondrial OS=Homo sapiens OX=9606 GN=PCK2 PE=1 SV=4	PCK2	0.491327	0.00208348	Down	30	17	156	17	17	70.7	22487018	1.64691e+07	5.5063e+06	4.95748e+07	4.03778e+07	5.00921e+06	1.38002e+07	2.79731e+07	5.62927e+06	8.35647e+06	6.69296e+06	5.63273e+06	4499159	4.46409e+06	2.32561e+07	2.2743e+07	1.30057e+07	2.19288e+07	1.137e+07	1.14117e+07	1.61122e+07	1.60252e+06	8.13951e+06	2.00971e+06	8.37197e+06	6.5709e+06	5.81439e+06	6.28967e+06	1.95604	1.23043	0.634739	4.14655	1.73848	0.892408	2.50715	4.56157	1.54396	2.16803
Q16836	Hydroxyacyl-coenzyme A dehydrogenase, mitochondrial OS=Homo sapiens OX=9606 GN=HADH PE=1 SV=3	HADH	0.448229	0.0385553	Down	44	11	289	11	11	34.3	6.6142e+07	1.33444e+07	2.49015e+07	2.23273e+08	6.77061e+07	7.54691e+06	2.08756e+07	7.76142e+06	3.3038e+06	1.76518e+07	5.14615e+06	3.31587e+06	4.39764e+06	3.64097e+06	1.67859e+07	2.13704e+07	2.14763e+07	3.85151e+07	3.23359e+07	1.90667e+07	1.79717e+07	4.14178e+06	9.26981e+06	9.33785e+06	6.29333e+06	9.76919e+06	8.44246e+06	7.63662e+06	2.48702	0.430966	1.24084	8.07268	1.26012	0.581191	1.63942	0.861717	0.616947	3.11805
Q16850	Lanosterol 14-alpha demethylase OS=Homo sapiens OX=9606 GN=CYP51A1 PE=1 SV=4	CYP51A1	0.606179	0.0294767	Down	15	7	20	7	7	57.2	2.69027e+06	6.65006e+06	1.26707e+06	2433270	6825470	3.43768e+06	1.67574e+06	879246	2.37117e+06	1.65624e+06	1.68401e+06	3.63698e+06	1.75836e+06	2916389	5.97971e+06	3.73715e+06	3.90526e+06	7.12986e+06	4.83287e+06	1.60982e+06	1.52767e+06	1.21954e+06	867792	5.93491e+06	3.28381e+06	1.16359e+06	883707	1.65241e+06	1.3005	2.76109	0.811715	1.13105	1.63316	3.40351	1.69188	0.519265	2.35533	1.55623
Q16853	Membrane primary amine oxidase OS=Homo sapiens OX=9606 GN=AOC3 PE=1 SV=3	AOC3	0.369019	0.00166176	Down	44	24	487	24	24	84.6	8.31232e+08	1.40696e+08	8.38371e+07	9.71467e+08	4.17291e+08	8.5027e+07	1.89985e+08	5.59948e+07	7.84356e+07	2.55151e+08	9.82058e+07	1.23557e+08	1.01476e+08	8.19199e+07	2.28812e+08	2.82891e+08	2.03992e+08	2.11001e+08	3.53133e+08	5.94497e+07	1.00794e+08	3.88432e+07	7.90547e+07	1.05205e+08	1.06752e+08	8.54707e+07	7.9818e+07	8.84724e+07	5.32688	0.774417	0.711994	5.9863	1.32364	1.11598	2.54284	0.568599	1.33962	4.12217
Q16891	MICOS complex subunit MIC60 OS=Homo sapiens OX=9606 GN=IMMT PE=1 SV=1	IMMT	0.369667	0.0145317	Down	35	24	426	24	24	83.6	7.98733e+07	1.75678e+09	5.26875e+07	1.45746e+08	1.94885e+08	6.20102e+07	8.21968e+07	5.48961e+08	4.92053e+08	1.07631e+09	5.1003e+08	6.66238e+08	1.05779e+09	7.66617e+08	1.48973e+08	1.35705e+08	1.13618e+08	1.63805e+08	1.67481e+08	4.58602e+07	9.98907e+07	9.79975e+08	4.49219e+08	7.12807e+08	7.44855e+08	7.98574e+08	7.66585e+08	5.66309e+08	0.759383	14.3456	0.663829	1.33241	0.917104	1.20745	1.63216	0.643133	0.969574	2.00616
Q2TAL8	Transcriptional regulator QRICH1 OS=Homo sapiens OX=9606 GN=QRICH1 PE=1 SV=1	QRICH1	1.5991	0.00555212	Up	5	4	32	4	4	86.4	1.75592e+06	2.17217e+06	454657	1.70492e+06	4.66174e+06		1830360	1.37115e+06	460588	471493	1.26673e+06	185462	723284	155983	5.64594e+06	4.4257e+06	2.08655e+06	5.64557e+06	5.00897e+06	1.44577e+06	5.13844e+06	1.07481e+06	1.53761e+06	1.91054e+06	2.38725e+06	1.29028e+06	1.61602e+06	2.19299e+06	0.968968	1.02954	0.332491	0.90467	1.27332		2.10956	1.34183	0.75811	0.7341
Q502W6	von Willebrand factor A domain-containing protein 3B OS=Homo sapiens OX=9606 GN=VWA3B PE=1 SV=3	VWA3B	2.28086	0.0263951	Up	3	2	21	2	2	145.7	2.5502e+06	854649	127809	887988	4.27015e+06			101667	130986		79820.6		125521		5.8796e+06	5.48214e+06	13411875	4.97325e+06	4.62079e+06		446826	359222	575040	92194	308513	256350	370143	193103	0.714837	0.205761	0.047477	0.239342	0.592458			0.210294	0.455701
Q53EP0	Fibronectin type III domain-containing protein 3B OS=Homo sapiens OX=9606 GN=FNDC3B PE=1 SV=2	FNDC3B	1.58206	0.014132	Up	14	13	65	13	13	132.8	2.91074e+06	3.18735e+06	6.25035e+06	3.94656e+06	4.74969e+06	2.57238e+06	3.11376e+06	3.70127e+06	794274	938004	3.23427e+06	967805	529084	490157	9.37779e+06	9.42752e+06	9.81084e+06	8.72636e+06	3.7706e+07	2.91631e+06	4.70295e+06	3.87848e+06	3.59977e+06	2.85136e+06	6.01883e+06	3.97784e+06	1.19139e+06	4.22662e+06	0.636955	0.599068	1.81259	0.830432	0.514461	1.15289	1.42312	1.58801	0.573168	0.64029
Q53GL7	Protein mono-ADP-ribosyltransferase PARP10 OS=Homo sapiens OX=9606 GN=PARP10 PE=1 SV=2	PARP10	2.12879	0.0314454	Up	12	9	19	9	9	109.9	844232	2212104	941122	2.11115e+06	652052	2.26333e+06	723379	731395	456864	401115	187166		693642	553951	1.19455e+06	3.53766e+06	1.04364e+06	1.23128e+07	2.02113e+06	1.33192e+06	2.53857e+06	8.50077e+06	1.12928e+06	2.72383e+06	1.21413e+06	5.08689e+06	2.09899e+06	2.23548e+06	0.599539	1.34928	0.885709	1.44164	0.229203	3.29193	1.07293	0.535514	0.56262	0.467258
Q53HC9	EARP and GARP complex-interacting protein 1 OS=Homo sapiens OX=9606 GN=EIPR1 PE=1 SV=2	EIPR1	0.621664	0.0285374	Down	12	3	12	3	3	43.6	765444	689487	928783	830230	1.79911e+06	812508	344787			892239	334113		1.41067e+06	419344	1.4552e+06	1.35076e+06	978977	1.97165e+06	2.16034e+06	209984	1.38474e+06	322471		285132	545715	277519	393025	1.25658e+06	1.21744	0.941893	1.95766	1.26973	1.41636	2.64673	1.14534			2.74898
Q5HYI8	Rab-like protein 3 OS=Homo sapiens OX=9606 GN=RABL3 PE=1 SV=1	RABL3	2.07652	0.0300599	Up	8	2	17	2	2	26.4	3.12227e+06	4.2984e+06	604719	1.92901e+06	6.43438e+06	326068	3.67687e+06	1.38438e+06	307613	147532	1.08241e+06	106408	465340	375288	7.10809e+06	8.16515e+06	6.73331e+06	8.08681e+06	1.02426e+07	331556	1.85659e+07	1.38844e+06	417462	2.40591e+06	1.73589e+06	1.96752e+06	1.61461e+06	2.29183e+06	0.848641	1.00346	0.217819	0.504159	0.865649	0.181514	2.08728	1.11887	0.418157	0.189706
Q5JRX3	Presequence protease, mitochondrial OS=Homo sapiens OX=9606 GN=PITRM1 PE=1 SV=3	PITRM1	1.70606	0.0376813	Up	23	19	171	19	19	117.3	1.93911e+07	2.96868e+07	2.40576e+07	1.74788e+07	5.97619e+07	1.10169e+07	6.88238e+06	6.49906e+06	2.522e+06	4.10324e+06	2.10218e+06	1.31654e+06	2.56084e+06	2.26559e+06	5.4329e+07	7.0641e+07	4.38602e+07	7.80834e+07	6.89254e+07	1.82638e+07	8.23715e+06	5.79619e+06	6.8453e+06	3.30787e+07	3.77214e+06	8.27597e+06	5.73475e+06	8.3918e+06	0.716686	0.942392	1.17833	0.621181	1.09328	0.833935	0.53127	0.962349	0.628112	0.966671
Q5MNZ6	WD repeat domain phosphoinositide-interacting protein 3 OS=Homo sapiens OX=9606 GN=WDR45B PE=1 SV=2	WDR45B	2.52691	0.0209426	Up	9	2	16	2	2	38.1	119455	107989		399376	1.07939e+06	246880	95187.1	34841.2	7435.6	15625.8	43548.3		68547.3	16863.4	274300	1.00733e+06	1.05902e+06	308278	1.00599e+06	194886	194142	105602		477134	105007	79593.4	53589.7	852996	0.329606	0.255922		1.05962	1.47418	1.39516	0.548551	0.317624	0.114011	0.226638
Q5T0D9	Tumor protein p63-regulated gene 1-like protein OS=Homo sapiens OX=9606 GN=TPRG1L PE=1 SV=1	TPRG1L	0.27443	0.0010902	Down	11	2	3	2	2	30.2		233002	774441					754087	459437	2672106	693377	1.08406e+06	885945	1.9877e+06	184153		156448			439936	57522.9	288034	483969	556699	542942	370070	430121			0.860949	4.41524					0.945268	0.968653	5.32913
Q5T440	Putative transferase CAF17, mitochondrial OS=Homo sapiens OX=9606 GN=IBA57 PE=1 SV=1	IBA57	4.08842	0.000460781	Up	6	2	7	2	2	38.1	751081	1.94241e+06	570147	1.14043e+06	2.01494e+06						1.76981e+06	521965	1.1319e+06	632133	6.8411e+06	6907045	6165231	42366692	3.46664e+06	2.48378e+06	3783695				4.64859e+06		1.74552e+06		0.26138	0.580589	0.262943	0.381624	0.34708
Q5T5P2	Sickle tail protein homolog OS=Homo sapiens OX=9606 GN=KIAA1217 PE=1 SV=2	KIAA1217	1.70142	0.037102	Up	8	13	53	13	13	214	4.68647e+06	3.68648e+06	6.80421e+06	5.70973e+06	1.51903e+07	1.47479e+06	1.87833e+06	2.21236e+06	1.56335e+06	259912	982736	392601	899456	200097	1.29223e+07	1.08235e+07	1.10522e+07	9.59716e+06	9.87073e+06	9.48627e+06	4.66304e+06	1.9842e+06	740590	7.84801e+06	1.64793e+06	1.21501e+06	2.96678e+06	3.33024e+06	0.828845	0.55999	1.59476	0.971008	1.32977	0.534203	0.693824	1.38853	1.6503	0.259534
Q5T749	Keratinocyte proline-rich protein OS=Homo sapiens OX=9606 GN=KPRP PE=1 SV=1	KPRP	0.399247	0.0234165	Down	37	16	49	16	16	64.1	1.81398e+07	8.76395e+07	1.68401e+07	6.26688e+07	4.87736e+07	384899	3.69485e+06	8.85474e+06	3.09329e+06	2.79471e+06	1.88218e+06	1.25055e+07	5.48186e+06	9.00297e+06	1.69497e+07	999573	1.06168e+07	8.56295e+06	2.46097e+06	24009219	2.20617e+06	2.6101e+07	2.79015e+06	5.91587e+06	1.7285e+06	2.16139e+06	3.88035e+06	2.05661e+06	1.76692	7.33208	2.1738	5.86972	2.35154	0.0767857	0.751679	1.17949	0.693022	0.592275
Q5VT52	Regulation of nuclear pre-mRNA domain-containing protein 2 OS=Homo sapiens OX=9606 GN=RPRD2 PE=1 SV=1	RPRD2	0.280972	0.0358019	Down	4	3	10	3	3	155.9	3.28526e+07	1.89053e+06	2.55778e+07	2.97459e+07	5.9292e+06	6.09586e+06		75873.8			75942.3	334670			1.67118e+06	2.09183e+06	1.96852e+06	2.27708e+07	1.10881e+07	1380884	275930	52837.3	69666.2	297052	371172	69372.3	586888		1.77497	0.0877297	1.83136	1.54536	0.158562	0.674535		0.0819864
Q5VT66	Mitochondrial amidoxime-reducing component 1 OS=Homo sapiens OX=9606 GN=MTARC1 PE=1 SV=1	MTARC1	0.364349	0.000756573	Down	17	4	13	3	3	37.5	2.01241e+06	187004	3.13217e+06	7.0797e+06	316183	148275	2607550	2.44539e+06	3.82118e+06	6.35457e+06	7.14737e+06	5.11765e+06	3.45301e+06	1975922	144807	202113	91891.1	182012	214731	5.75305e+06	23965.8	16590.3	2.01642e+06	584029	2.0343e+06	1.27311e+06	3.68913e+06	189225	3.27708	0.261554	6.75934	11.0857	0.254853	0.494522	8.86855	0.77431	2.03504	3.20127
Q5VWP3	Muscular LMNA-interacting protein OS=Homo sapiens OX=9606 GN=MLIP PE=1 SV=3	MLIP	0.345095	0.0149934	Down	5	2	2	2	2	50.4		696178	3.62004e+06	346790	394736	322889	411683	286837088	552167872	851047936	492651968	1286970624	1756999936	770824640	787412	158363		179192	292439	593109	371375	3.95963e+08	433673344	856085440	799566592	620054208	1109500416	481909536		0.109461	0.878212	0.0610439	0.0357672	0.121059	0.157402	0.0235404	0.0762184	0.111123
Q5VWZ2	Lysophospholipase-like protein 1 OS=Homo sapiens OX=9606 GN=LYPLAL1 PE=1 SV=3	LYPLAL1	1.57404	0.0347258	Up	34	7	44	7	7	26.3	4.04884e+06	4.238e+06	853501	3.64058e+06	4.52112e+06	1.43267e+06	524935	3.95793e+06	858689	473823	3.69334e+06	1.8453e+06	1.37977e+06	842315	7.34697e+06	9.56812e+06	7.49572e+06	1.33278e+07	1.2975e+07	1.02453e+06	1.13332e+06	3.58989e+06	4.55678e+06	2.58871e+06	4.74432e+06	5.6821e+06	1.68866e+06	8.57292e+06	1.60951	1.44699	0.449632	1.3916	0.889593	1.16643	0.435832	1.46142	0.533276	0.278351
Q5VZF2	Muscleblind-like protein 2 OS=Homo sapiens OX=9606 GN=MBNL2 PE=1 SV=2	MBNL2	1.54034	0.00329378	Up	8	3	49	3	3	40.5	3368069	6.37135e+06	1.39519e+06	2.88506e+06	1.24334e+07	1.47235e+06	1.64377e+06	4.22256e+06	1.00809e+06	1.03264e+06	929635	366252	1.40345e+06	773259	1.26992e+07	1.12435e+07	9.85922e+06	1.5771e+07	1.48704e+07	2.06256e+06	3.98089e+06	4.09743e+06	3.73288e+06	2.19427e+06	2.75026e+06	2716872	1.37786e+06	3.52732e+06	0.822012	1.33558	0.451253	0.677067	1.50199	0.735965	0.837894	2.03724	0.818044	0.792656
Q5ZPR3	CD276 antigen OS=Homo sapiens OX=9606 GN=CD276 PE=1 SV=1	CD276	1.67893	0.0113317	Up	10	3	16	3	3	57.2	3.21938e+06	7.30756e+06	984268	705056	1.06417e+07	2.11417e+06	4.21945e+06	3.01665e+06	1.18139e+06	1.7014e+06	2.43648e+06	1.14226e+06	830244	643758	1.29411e+07	1.29112e+07	1.58766e+07	7.53776e+06	1.1734e+07	2.45049e+06	1.33924e+07	5.9672e+06	3.05657e+06	3.38427e+06	3.32131e+06	2.62713e+06	1.86394e+06	6.29804e+06	0.788724	1.53768	0.319562	0.166095	1.29047	1.06082	2.15903	1.19328	0.785999	1.07077
Q66K79	Carboxypeptidase Z OS=Homo sapiens OX=9606 GN=CPZ PE=1 SV=2	CPZ	0.444228	0.00177122	Down	12	5	11	5	5	73.6	3.72559e+08	1.0608e+08	7.74501e+07	2.24542e+08	151949488	1.84317e+08	6.4896e+07	2.10269e+06	1.08387e+06	1.3773e+06	701883	1.42236e+06	1.39195e+06	1.14378e+06	1.33048e+08	5.62967e+07	106461816	1.74993e+08	9.91131e+07	95407200	7.15765e+06	1.84896e+06	1.59586e+06	385494	569738	1.39553e+06	854944	2.85972e+06	1.17321	0.286916	0.323215	0.67992	0.236843	1.18876	0.426824	0.379862	0.329334	0.395867
Q68CZ2	Tensin-3 OS=Homo sapiens OX=9606 GN=TNS3 PE=1 SV=2	TNS3	0.451888	0.0103085	Down	18	17	96	14	14	155.2	2.07451e+07	1.78752e+08	2.46154e+07	1.55727e+07	4.25325e+07	5.29239e+07	9.58591e+06	5.20504e+06	5.65559e+06	4.09908e+06	4.46831e+06	5.93506e+06	3.54531e+06	1.93185e+06	1.70826e+07	3.06346e+07	1.59129e+07	3.16125e+07	4.95704e+07	5.39922e+06	1.93967e+07	6.34406e+06	1.10176e+07	5.51909e+06	3.96845e+06	6.23869e+06	1.96676e+06	3.54006e+06	0.818824	6.05994	1.28757	0.591044	0.830955	4.27833	0.790238	0.772276	1.41135	0.967619
Q68E01	Integrator complex subunit 3 OS=Homo sapiens OX=9606 GN=INTS3 PE=1 SV=1	INTS3	1.86919	0.000620049	Up	14	11	52	11	11	118	2.93994e+06	2.59611e+06	2.07026e+06	2.63318e+06	8.66889e+06	647807	4.27124e+06	2.50544e+06	2.09218e+06	1.51224e+06	2.19628e+06	255831	1.49573e+06	1.75966e+06	1.16922e+07	1.42397e+07	1.53224e+07	1.36827e+07	1.32816e+07	5.07205e+06	1.06411e+07	2.89646e+06	2.47832e+06	5.43237e+06	2.71826e+06	5.71566e+06	3.40076e+06	6.36826e+06	0.701968	0.532407	0.65508	0.604561	1.02453	0.316791	2.13002	0.948535	1.33223	0.910876
Q68EM7	Rho GTPase-activating protein 17 OS=Homo sapiens OX=9606 GN=ARHGAP17 PE=1 SV=1	ARHGAP17	1.68848	0.000799307	Up	14	10	84	10	10	95.4	3.04355e+06	4.00042e+06	2.26013e+06	1.35938e+06	6.54246e+06	650439	1.06798e+06	1.97803e+06	665955	804098	1.35139e+06	315280	969408	656818	6.16277e+06	1.08369e+07	4.99793e+06	8.98327e+06	1.23457e+07	1.65796e+06	7.34493e+06	1.93427e+06	2.88755e+06	1.85154e+06	1.98855e+06	1.66591e+06	1.21331e+06	4.05074e+06	1.06364	1.20077	1.04673	0.456808	1.13171	0.465551	0.779514	1.28974	0.730336	0.834156
Q69YQ0	Cytospin-A OS=Homo sapiens OX=9606 GN=SPECC1L PE=1 SV=3	SPECC1L	1.61602	0.0305614	Up	6	5	13	5	5	124.5	798002	1.27568e+06	1.24215e+06		1825316		46477.5	17074.6	48828.8	83005.3	127209	17561.9	454087	18793.7	1.27738e+06	3.23258e+06	2.36059e+06	3.01218e+06	1.48683e+06	1.35209e+06	175594	179630	576351	560765	244867	176277	171468	464354	0.725241	0.995774	1.49603		0.821104		0.0882209	0.0717645	0.34518	0.555054
Q6EMK4	Vasorin OS=Homo sapiens OX=9606 GN=VASN PE=1 SV=1	VASN	2.10787	0.0437531	Up	11	6	36	6	6	71.7	1.00644e+06	2.00796e+06	530222	683397	828834	2.10763e+06	224986	54634.8	147411	511376	2.03383e+06	521587	45248.4	47279.4	2.40892e+06	1.36862e+07	2.60023e+07	3.21861e+06	1.22983e+07	220251	1.85061e+06	617766	1.27339e+06	365418	2.56624e+06	969918	115720	740958	0.316504	0.542361	0.220973	0.206655	0.129016	1.35749	0.147774	0.0583499	0.264795	0.868924
Q6IQ22	Ras-related protein Rab-12 OS=Homo sapiens OX=9606 GN=RAB12 PE=1 SV=3	RAB12	0.537477	0.0265566	Down	27	6	65	5	5	27.2	3.8244e+06	3.8486e+06	8.96039e+06	6.85037e+06	5.84661e+06	1.23027e+07	2.18415e+06	4.6857e+06	6.31871e+06	1.9802e+06	5.27146e+06	7.83601e+06	6.98635e+06	2.57518e+06	7.63858e+06	4.70751e+06	9.63827e+06	7.85254e+06	8.40467e+06	2.66827e+06	1.39691e+06	2.25081e+06	5.93645e+06	7.98343e+06	6.13152e+06	2.67787e+06	9.28518e+06	2.39225e+06	1.22539	1.05914	3.80475	2.11059	0.927247	8.07343	1.46164	1.16271	2.63715	0.781763
Q6NZI2	Caveolae-associated protein 1 OS=Homo sapiens OX=9606 GN=CAVIN1 PE=1 SV=1	CAVIN1	0.473577	0.01078	Down	34	17	444	17	17	43.5	3.2683e+08	4.46202e+07	6.43513e+07	3.88137e+08	1.95439e+08	6.1371e+07	9.52695e+07	4.12442e+07	2.28188e+07	1.04341e+08	6.80582e+07	4.59783e+07	4.67296e+07	5.62427e+07	1.01122e+08	1.50643e+08	4.87777e+07	7.85721e+07	1.43638e+08	4.31169e+07	6.09625e+07	4.20321e+07	6.69805e+07	6.28406e+07	7.46191e+07	9.22497e+07	4.7346e+07	7.14728e+07	5.06922	0.594418	1.32271	5.78874	1.50041	1.94953	3.08619	0.75812	0.705468	3.0514
Q6P587	Acylpyruvase FAHD1, mitochondrial OS=Homo sapiens OX=9606 GN=FAHD1 PE=1 SV=2	FAHD1	3.23769	0.0138587	Up	22	5	50	5	5	24.8	3.70713e+06	3.22914e+06	1.07668e+07	1.79796e+06	1.08383e+07	1.83389e+06	1.44769e+06	5.60126e+06	577951	964013	309278	211209	714088	339260	6.84078e+06	9.46252e+06	1.00253e+07	6.12503e+06	1.6448e+07	7.09152e+06	8.34982e+06	1.81114e+07	2.99555e+07	1.84538e+06	1.01231e+06	4.95539e+06	865830	6.23123e+06	0.653613	0.489002	2.5157	0.30482	0.945855	0.662223	0.533101	2.20274	0.382278	0.603158
Q6PCB0	von Willebrand factor A domain-containing protein 1 OS=Homo sapiens OX=9606 GN=VWA1 PE=1 SV=1	VWA1	0.378201	0.000227188	Down	34	8	50	8	8	46.8	7.95115e+06	2.74442e+06	1.7116e+06	7.08193e+06	9.09911e+06	844628	981173	5.04001e+06	4.94657e+06	6.5214e+06	6.45566e+06	1.84354e+07	1.38054e+07	3.70674e+06	1.03594e+07	5.11614e+06	1.5554e+06	3.23707e+06	1.63562e+06	734950	872950	2.00393e+06	3.47371e+06	9.47045e+06	3.19784e+06	2.63986e+06	3.41662e+06	3.62688e+06	4.30787	1.2771	1.22892	3.68947	2.44013	0.937229	1.11027	0.938275	1.54886	1.93157
Q6PJG6	BRCA1-associated ATM activator 1 OS=Homo sapiens OX=9606 GN=BRAT1 PE=1 SV=2	BRAT1	1.67432	0.0332116	Up	10	9	30	8	9	88.1	1.32716e+06	1.57553e+06	4.50347e+06	2.95147e+06	3.61681e+06	665980	1.2538e+06	374155	1.06944e+06	141301	762064	58427.3	468294	163612	4.68878e+06	7.39408e+06	1.09185e+07	3.91683e+06	4.82446e+06	3.96046e+06	2.33416e+06	2.19761e+06	2.51099e+06	451171	442942	605177	1.04749e+06	1.12397e+06	0.463937	0.473049	2.08629	0.992099	0.625813	0.476811	0.915408	0.500216	2.40476	0.300552
Q6PJT7	Zinc finger CCCH domain-containing protein 14 OS=Homo sapiens OX=9606 GN=ZC3H14 PE=1 SV=1	ZC3H14	0.232441	0.00103275	Down	4	2	12	2	2	82.8	741906112	1.03312e+08	431060096	593186240	2.26584e+08	5846509	346151008	2.76139e+08	4.27152e+08	341187840	3.97574e+08	572621120	544587840	275001184	9.20915e+07	2.19285e+07	137644592	1.89916e+08	5.30797e+07	1.8533e+08	8.14216e+06	58188504	2.4744e+08	3.39861e+08	2.11523e+08	118394544	3.97509e+08	6.04315e+07	8.25013	0.986742	6.35242	6.34283	1.24716	0.133155	8.03947	0.904101	2.35224	1.77727
Q6UWE0	E3 ubiquitin-protein ligase LRSAM1 OS=Homo sapiens OX=9606 GN=LRSAM1 PE=1 SV=1	LRSAM1	1.72177	0.0460133	Up	9	6	32	6	6	83.5	401257	1.61597e+06	689093	1.18212e+06	1.17194e+06		314629	2.70099e+06	1.16562e+06	195542	1.98839e+06	11872.6	1.40452e+06	351739	5.9307e+06	2.5597e+06	1.36763e+06	1.72183e+06	2.46815e+06	1.21189e+06	2.62624e+06	379486	2.31112e+06	1.9243e+06	2.67725e+06	3.4925e+06	1.51654e+06	5.24462e+06	0.388551	1.344	0.884286	1.10069	0.56171		0.636318	2.18921	1.58903	0.25216
Q6UXB8	Peptidase inhibitor 16 OS=Homo sapiens OX=9606 GN=PI16 PE=1 SV=1	PI16	0.229954	0.0102294	Down	4	2	10	2	2	49.4	1.76936e+06	293790	153118	2.66676e+06	504250	1.59079e+06	234784	17540.4	27281.6	308956	287669	600449	894334	323854	318546		179391	160380	28340.8	701838	92089.5	23707.8		80890.8	217947	142978	425848	31489.2	4.68695	0.668427	0.537514	6.79265	0.661154	8.63053	1.29895	0.0781322	0.204395	2.18957
Q6UXG8	Butyrophilin-like protein 9 OS=Homo sapiens OX=9606 GN=BTNL9 PE=1 SV=1	BTNL9	0.219201	0.00512815	Down	4	2	2	2	2	59.7	2.26747e+06			4.24743e+06	1.72148e+06		1.31902e+06	42527.9		333917					460738	542000	906912	1377557	1.73539e+06	299406	826079	107660				16386.6			0.95953			1.72832	0.36058		1.16579	0.219224		2.73856
Q6UXI9	Nephronectin OS=Homo sapiens OX=9606 GN=NPNT PE=2 SV=3	NPNT	0.0802127	0.0010317	Down	8	4	10	4	4	61.9	9.45482e+06	8.94569e+07	1.02858e+06	1.55164e+07	4.44336e+06	694340			435280		1243312	1.73594e+06	359101	400616	505217	709875	1.0071e+06	4.97304e+06	3.66273e+06		29839.6		481426	608921	152606		279178	278928	1.48068	12.0327	0.213469	2.33657	0.344429	0.222703			0.304841
Q6UY14	ADAMTS-like protein 4 OS=Homo sapiens OX=9606 GN=ADAMTSL4 PE=1 SV=2	ADAMTSL4	0.161386	0.0202091	Down	9	6	19	6	6	116.5	3.00103e+07	757283	6.0558e+07	1.85956e+07	1.30129e+06	7295386	463299	276964	686031	739239	2.01222e+06	355451	710365	2.27874e+06	848574	777318	619754	2.78613e+06	3.08394e+06	3.23526e+06	1.05375e+06	390455	1.89426e+06	159218	3.19457e+06	417114	361757		5.45434	0.118215	14.5859	3.24984	0.117065	2.71561	0.175866	0.134761	0.561425	0.57226
Q6WCQ1	Myosin phosphatase Rho-interacting protein OS=Homo sapiens OX=9606 GN=MPRIP PE=1 SV=3	MPRIP	0.465786	0.00750575	Down	23	18	68	18	18	116.5	4.30819e+07	1.3367e+07	1.73484e+07	2.03943e+08	4.01209e+07	1.70289e+08	1.32513e+07	2.34802e+07	3.09122e+07	2.56521e+07	2.06248e+07	2.37525e+07	3.3706e+07	1.97623e+07	2.02995e+08	2.51621e+07	1.93434e+07	2.32992e+07	1.60268e+07	1.60009e+08	6.62493e+06	2.05948e+06	1.79117e+07	3.20574e+07	1.7095e+06	1.17532e+06	3.46953e+07	3.14492e+06	1.10698	0.294997	0.590736	5.03887	0.510266	8.96147	0.711138	1.21433	2.68889	2.1107
Q6ZRV2	Protein FAM83H OS=Homo sapiens OX=9606 GN=FAM83H PE=1 SV=3	FAM83H	0.593625	0.0290041	Down	20	18	52	18	18	127	8.05185e+06	1.84478e+07	9.90816e+06	8.35345e+06	7.34123e+06	5.1163e+06	1.46828e+06	9.48703e+06	864099	773841	1.62246e+06	1.99391e+06	841853	1.74432e+06	7.24303e+06	4.68003e+06	6.05463e+06	9.46919e+06	6.03929e+06	1.4547e+07	1.48649e+06	4.56324e+06	2.14851e+06	1.87722e+06	1.87943e+06	603091	523892	1.19953e+06	1.55773	3.06537	2.54026	1.55397	0.702986	2.02722	0.593273	5.11465	0.783536	0.663755
Q6ZS17	Rho family-interacting cell polarization regulator 1 OS=Homo sapiens OX=9606 GN=RIPOR1 PE=1 SV=1	RIPOR1	1.96525	0.00239134	Up	2	3	7	3	3	132.2	3.26782e+06	1.7671e+06	245882	1.38563e+06	4.41543e+06	1.93803e+06	891478	109614	57687.6	68822.4	118224	405092	434123	43716.5	3.92706e+06	7.03105e+06	2.45799e+06	4.3057e+06	6.41986e+06	2.09315e+06	2.23822e+06	744567	988472	662202	531823	1.24142e+06	465067	1.52742e+06	1.31461	0.610578	0.131085	0.536001	0.879209	1.59679	0.749029	0.219422	0.194226	0.219187
Q709F0	Acyl-CoA dehydrogenase family member 11 OS=Homo sapiens OX=9606 GN=ACAD11 PE=1 SV=3	ACAD11	0.362879	0.0365223	Down	6	4	9	4	4	87.2	2.12867e+07	1.29123e+06	1.08936e+07	1.14056e+07		1.41271e+07	1.60971e+06		830305		601803	140934	1.18583e+06	192234	3.95358e+06		842992	4.24132e+06	595209	2.22165e+06	10978598	235097		331029		674394	1069516		3.27382	0.170566	2.22028	1.68672		4.44986	0.517064		1.2954
Q70E73	Ras-associated and pleckstrin homology domains-containing protein 1 OS=Homo sapiens OX=9606 GN=RAPH1 PE=1 SV=3	RAPH1	5.04894	0.0372089	Up	4	5	16	4	4	135.2	174508	376686	251970	412310	1.07105e+06	658563	10482.5	49747.4					3285.92		1.84953e+06	1.84079e+06	813627	1.14818e+06	1.84658e+06	1030496	1.2295e+06	45198	3348.55		474303		776106	55856.5	0.115355	0.213866	0.220729	0.262074	0.350437	0.891589	0.0144722	0.423626
Q70UQ0	Inhibitor of nuclear factor kappa-B kinase-interacting protein OS=Homo sapiens OX=9606 GN=IKBIP PE=1 SV=1	IKBIP	0.578634	0.0102458	Down	37	14	133	14	14	39.3	1.60289e+08	5.51291e+07	5.98542e+07	1.29622e+08	9.41863e+07	8.25235e+07	7.9091e+07	1.31755e+07	5.46763e+06	7.06217e+06	7.49967e+06	5.13025e+06	3.91457e+06	1.06381e+07	1.16431e+08	2.30026e+07	1.08763e+08	1.30121e+08	1.11092e+08	6.71981e+07	3.38682e+07	6.84437e+06	9.36379e+06	5.69144e+06	7.51918e+06	8.5594e+06	5.41131e+06	1.63311e+07	1.96202	0.579593	0.970923	1.52566	0.57065	2.06884	2.02198	1.15502	0.806176	0.984985
Q7L5L3	Lysophospholipase D GDPD3 OS=Homo sapiens OX=9606 GN=GDPD3 PE=1 SV=3	GDPD3	0.336613	0.0279189	Down	14	4	8	4	4	36.6		8.83321e+06	962153	1.87059e+06	7.77381e+06	291082	138534	461812		74967.6	79962.9	432953	140742				427974	1.67791e+06	562081		139292	700378	70393.5			74801.1		126751		4.80664	0.80782	1.13957	2.4378	0.377697	0.18331	1.08568		0.280402
Q7Z2Z2	Elongation factor-like GTPase 1 OS=Homo sapiens OX=9606 GN=EFL1 PE=1 SV=2	EFL1	2.31141	0.0401604	Up	7	7	40	7	7	125.4	5.24046e+07	1.86436e+07	6.13138e+07	4.84174e+07	4.90582e+07	6.83059e+06	2.05464e+07	1.6376e+06	639720	423978	523521	28190.7	465653	73981.1	1.20183e+08	8.9284e+07	8.80196e+07	1.59833e+08	5.55785e+07	2.70646e+07	7.68081e+07	6.40669e+06	802094	143864	1.53833e+06	2.04626e+06	817767	4.71019e+06	0.368954	0.112739	0.572071	0.327781	0.17096	0.0984937	0.302126	0.5805	0.381412	0.239116
Q7Z3K3	Pogo transposable element with ZNF domain OS=Homo sapiens OX=9606 GN=POGZ PE=1 SV=2	POGZ	0.218939	0.00734657	Down	2	3	9	3	3	155.2	171542864	1.46065e+07	2.26501e+08	8.33698e+07	50234752	260639408	2.38667e+07	3.17708e+06	2.87619e+06	3.05266e+06	1.754e+06	1.61951e+06	3.61664e+06	3.85634e+06	1.00792e+07	6.1974e+06	11681495	42446772	45150746	2.49126e+07	2468061	3.70447e+06	2.47726e+06	7.74008e+06	2.65758e+06	6.39622e+06	3.57402e+06	5.07028e+06	2.94818	0.21561	5.15871	1.37775	0.427333	9.17421	0.85669	0.350978	0.534416	0.536538
Q7Z417	FMR1-interacting protein NUFIP2 OS=Homo sapiens OX=9606 GN=NUFIP2 PE=1 SV=1	NUFIP2	2.15263	0.00500124	Up	8	3	11	3	3	76.1		1.14602e+06	385903	1.9441e+06	2.23152e+06	132214	52062	181633	40844.9	25813.1	324047	20645.6	53052.5	66276.9	2.73367e+06	2.99899e+06	2.85669e+06	5.22701e+06	2.88915e+06	1.48232e+06	709463	106475	174141	70918.1	484459	609090	136653	879484		0.627658	0.326105	1.19204	0.704323	0.17267	0.0693363	0.676036	0.255695	0.152856
Q7Z4I7	LIM and senescent cell antigen-like-containing domain protein 2 OS=Homo sapiens OX=9606 GN=LIMS2 PE=1 SV=1	LIMS2	0.341758	0.0235845	Down	21	6	78	2	2	38.9	5.47751e+06	952295	1.65192e+06	1.84885e+06	3.24315e+06	2.88864e+06	37279		105406	94226.1		106515	153056	53530.8	1.6154e+06	1.22445e+06	3.34841e+06	453943	2.07315e+06	103715	257482		14503.7				127383	78342.6	2.4926	0.372205	0.996204	0.809003	0.730498	2.69223	0.0354311		0.715054	0.60465
Q7Z4V5	Hepatoma-derived growth factor-related protein 2 OS=Homo sapiens OX=9606 GN=HDGFL2 PE=1 SV=1	HDGFL2	1.95814	0.0446845	Up	13	8	73	6	7	74.3	1.01001e+07	6.92544e+06	5.55085e+07	6.13122e+06	3.34688e+07	2.99799e+06	1.13325e+06	1.57815e+06	388798	2.21253e+06	4.10842e+06	263981		939102	1.80302e+07	1.66756e+07	2.17079e+07	1.18148e+07	3.02843e+07	6.62147e+07	1.37027e+07	1.28672e+07	1.39089e+07	1.02078e+06	9.68526e+06	7.6779e+06	1.23279e+06	9.75996e+06	0.632522	0.372511	4.6068	0.369214	1.03746	0.384529	0.148227	0.360159	0.149238	0.803351
Q7Z5G4	Golgin subfamily A member 7 OS=Homo sapiens OX=9606 GN=GOLGA7 PE=1 SV=2	GOLGA7	2.35265	0.00808151	Up	14	2	2	2	2	15.8	925799	1.80149e+06			1.877e+06		133282	641996		266848	418448			73746.4	2.96835e+06	2.32351e+06	2.16798e+06	4.96326e+06	2.62764e+06	4942969	1.80999e+06	480569	895051	522831	626662	1.49594e+06	336694	2.89525e+06	0.626095	1.0464			0.628304		0.188254	0.94423		0.624425
Q7Z739	YTH domain-containing family protein 3 OS=Homo sapiens OX=9606 GN=YTHDF3 PE=1 SV=1	YTHDF3	2.913	0.00178728	Up	13	7	43	4	7	63.8	1.61963e+06	6.51938e+06	763476	2.25644e+06	8790475	232866	219584	363194	51654.7	297676	447117		113784		1.23304e+07	1.08133e+07	3.07437e+07	1.33145e+07	1.78709e+07	692073	2.88931e+06	797461	333453	1.77153e+06	1.35286e+06	344146	460435	1.3103e+06	0.232104	0.802441	0.144994	0.310935	0.623533	0.068347	0.0657227	0.320239	0.0766045	0.417589
Q7Z7A4	PX domain-containing protein kinase-like protein OS=Homo sapiens OX=9606 GN=PXK PE=1 SV=1	PXK	1.5197	0.0254563	Up	6	3	4	3	3	64.9	230269			285355	555000	83809.3	54762	6.19748e+06	1.78842e+06	1.45994e+06	2.39526e+06	1.18981e+06	1.89824e+06	884227	293908	1.06978e+06	523574		1.78424e+06	237680	649765	4.24498e+06	4.48085e+06	3.05514e+06	3053784	2.4906e+06	2.48971e+06	4.13905e+06	0.662553			0.789497	0.790422	0.493884	0.32909	1.65273	0.802166	0.619427
Q86SZ2	Trafficking protein particle complex subunit 6B OS=Homo sapiens OX=9606 GN=TRAPPC6B PE=1 SV=1	TRAPPC6B	2.39725	0.00295991	Up	10	2	16	2	2	18		671470	48380.6		213805		17966.8		926921	1.62948e+06	687055	1.17039e+06	1.45863e+06	1.01438e+06		1.65537e+06	1.74792e+06	2.17499e+06	1.25292e+06	348069	631387	1.26368e+06	3.1077e+06	3375321	1.53494e+06	2.9036e+06		5.26e+06		1.63001	0.18121		0.299103		0.106058		0.620528	1.03188
Q86U42	Polyadenylate-binding protein 2 OS=Homo sapiens OX=9606 GN=PABPN1 PE=1 SV=3	PABPN1	1.74553	0.0117229	Up	24	6	131	6	6	32.7	203576	1.11093e+07	978451	2.17594e+06	1.82873e+07	1.84812e+06	1.65553e+06	5.03879e+06	2.24374e+06	1.59795e+06	3.21941e+06	1.00553e+06	4.78059e+06	654364	1.71873e+07	2.12174e+07	1.23624e+07	1.54421e+07	1.59882e+07	2.0366e+06	1.50295e+07	4.10593e+06	6.11443e+06	6.14696e+06	6.73484e+06	3.68528e+06	3.11096e+06	6.82624e+06	0.0461933	2.1651	0.294225	0.474765	2.05392	0.858874	0.784581	1.21755	0.911893	0.614319
Q86U86	Protein polybromo-1 OS=Homo sapiens OX=9606 GN=PBRM1 PE=1 SV=1	PBRM1	1.55497	0.00542244	Up	5	10	38	10	10	192.8	5.28804e+06	5.27321e+06	1.30192e+06	3.54131e+06	9.49153e+06	1.16478e+06	1.05409e+06	3.01961e+06	1.36189e+06	1.18999e+06	1.93206e+06	949128	1.29659e+06	657621	9.34513e+06	1.19061e+07	1.3977e+07	1.10584e+07	8.96319e+06	1.17631e+06	6.02054e+06	2.27716e+06	2.53678e+06	3.74475e+06	3.88778e+06	2.5235e+06	3.62241e+06	4.88878e+06	1.57774	1.35131	0.51477	1.01598	1.40171	0.711759	0.656849	1.32538	1.0054	0.831007
Q86V48	Leucine zipper protein 1 OS=Homo sapiens OX=9606 GN=LUZP1 PE=1 SV=2	LUZP1	1.74613	0.00645787	Up	15	12	28	12	12	120.2	1834515	719212	438967	5.27606e+06	5.87419e+06	1.26881e+06	683873	1.20998e+06	1.66069e+06	268412	380306	70638.4	1.35887e+06	303663	7.3613e+06	1.09675e+07	4.7929e+06	9.67602e+06	1.25892e+07	806592	4.01097e+06	1.78274e+06	2.03702e+06	2.23898e+06	972274	1.68181e+06	1.71834e+06	1.93748e+06	0.672007	0.226282	0.213095	1.85841	1.06508	0.951909	0.523212	0.936035	2.16078	0.330357
Q86VB7	Scavenger receptor cysteine-rich type 1 protein M130 OS=Homo sapiens OX=9606 GN=CD163 PE=1 SV=2	CD163	0.569869	0.00572575	Down	37	30	588	30	30	125.4	2.9114e+08	9.63421e+07	6.14426e+07	3.22906e+08	2.26639e+08	4.0651e+07	7.27051e+07	5.12166e+07	3.05654e+07	6.46464e+07	2.6385e+07	2.12976e+07	1.72646e+07	2.4844e+07	2.32892e+08	1.59354e+08	5.74612e+07	1.80588e+08	3.15833e+08	4.20974e+07	4.06778e+07	2.34948e+07	4.73849e+07	3.4707e+07	3.47706e+07	4.84792e+07	1.6643e+07	2.11545e+07	3.1173	0.885999	0.871835	3.32454	1.20114	0.891445	1.62589	1.40832	1.41361	2.82816
Q86XP3	ATP-dependent RNA helicase DDX42 OS=Homo sapiens OX=9606 GN=DDX42 PE=1 SV=1	DDX42	1.69458	0.000949206	Up	24	16	123	16	16	102.9	7.91916e+06	7.31912e+06	1.02519e+07	1.00747e+07	13911363	3.72682e+06	7.04829e+06	2.2936e+06	589302	1.23264e+06	1.13405e+06	235528	1.0937e+06	312111	2.31453e+07	2.27682e+07	1.05643e+07	3.29643e+07	3.78102e+07	8.18188e+06	1.29152e+07	3.15688e+06	2.03244e+06	2.63311e+06	2.15113e+06	2.24633e+06	2.55544e+06	6.0719e+06	0.630563	0.500552	1.08179	0.771369	0.548278	0.607765	1.17215	1.02922	0.444771	0.880029
Q8IU81	Interferon regulatory factor 2-binding protein 1 OS=Homo sapiens OX=9606 GN=IRF2BP1 PE=1 SV=1	IRF2BP1	3.42359	0.00820004	Up	9	4	27	4	4	61.6	399503	662520	921776	1.07087e+06	786972	127012		389309	94037.8	77500.4	342524	98448	43636.6	46633.2	585591	2.15189e+06	718009	3.33179e+07	1.90382e+06	513495	1.18552e+06	413605	414977	738225	537024	280316	441827	586108	0.215888	0.307503	0.660121	0.556451	0.210499	0.140573		0.560266	0.227621	0.177449
Q8IUR7	Armadillo repeat-containing protein 8 OS=Homo sapiens OX=9606 GN=ARMC8 PE=1 SV=2	ARMC8	0.401715	0.0412196	Down	8	3	7	3	3	75.5		183966					96880.1											65023.8	137077	104007			63187.9	42844		24608.8		93064.3		2.45952					3.14961
Q8IV08	5'-3' exonuclease PLD3 OS=Homo sapiens OX=9606 GN=PLD3 PE=1 SV=1	PLD3	0.589754	0.0235038	Down	16	8	132	8	8	54.7	6.27365e+07	4.01949e+07	1.7617e+07	1.75973e+07	2.6919e+07	4.3145e+07	2.92651e+07	7.24858e+06	2.79144e+06	5.2344e+06	3.61643e+06	3.11923e+06	3.59392e+06	1.73865e+06	6.58303e+07	1.95742e+07	1.22134e+07	4.95577e+07	1.18098e+07	2.37266e+07	1.75894e+07	4.14814e+06	6.22234e+06	4.00621e+06	5.26168e+06	4.55481e+06	4.14374e+06	4.65744e+06	2.6735	1.4712	0.994904	0.721085	0.567806	3.76564	2.60471	1.36819	0.886198	1.57192
Q8IVD9	NudC domain-containing protein 3 OS=Homo sapiens OX=9606 GN=NUDCD3 PE=1 SV=3	NUDCD3	2.27561	0.00416394	Up	11	4	19	4	4	40.8	440300	1.05519e+06	240041	690210	762938		248345	319306	139373	229693	576929	118579	96211.5		1.42945e+06	2.04247e+06	398994	1.55688e+06	2.09882e+06	200812	1.05359e+06	616564	976502	1.06057e+06	1.19775e+06	3.11897e+06	352802	1.75123e+06	0.821933	1.69184	0.593831	1.23894	0.70495		0.968262	0.567593	0.416695	0.649603
Q8IW45	ATP-dependent (S)-NAD(P)H-hydrate dehydratase OS=Homo sapiens OX=9606 GN=NAXD PE=1 SV=1	NAXD	2.04724	0.00260084	Up	12	4	13	4	4	36.6	5.43356e+06	5.13186e+06	2.99019e+06	1.46986e+06	1.72156e+07	1.52581e+06	1968770	275819	556657	612622	150566		529451	354898	1.05583e+07	2.16063e+07	1.10334e+07	31573703	20141203	2.35989e+06	2552182	548789	1.69108e+06	1.49635e+06	1.09119e+06	2.17776e+06	1.4886e+06	3.06437e+06	0.673574	0.546408	0.491235	0.17521	1.05635	0.387391	0.509737	0.184496	0.626269	0.651967
Q8IXI1	Mitochondrial Rho GTPase 2 OS=Homo sapiens OX=9606 GN=RHOT2 PE=1 SV=2	RHOT2	1.58993	0.00616148	Up	11	6	63	4	6	68.1	1.05245e+07	8.22518e+06	4.56914e+06	1.31207e+07	3.36221e+07	4.30895e+06	4.70213e+06	4.08042e+06	2.66089e+06	2.86006e+06	3.24384e+06	1.77688e+06	3.44048e+06	1.20721e+06	3.15816e+07	4.50919e+07	4.08535e+07	3.61717e+07	4.36114e+07	3.75667e+06	2.14339e+07	3.47939e+06	4.90315e+06	5.06402e+06	6.40897e+06	3.95852e+06	4.00935e+06	1.29878e+07	0.788488	0.529276	0.453648	0.945216	1.24682	0.661172	0.735766	0.831059	0.911514	0.92677
Q8IXK2	Polypeptide N-acetylgalactosaminyltransferase 12 OS=Homo sapiens OX=9606 GN=GALNT12 PE=1 SV=3	GALNT12	2.07274	0.020757	Up	17	8	14	7	7	66.9	1.40731e+06	4.46264e+06	1.36865e+06	2.77159e+06	9.80979e+06		2.05669e+06	623597	350562	911939	1.41955e+06	36509.1	708078		8.98407e+06	9.10939e+06	2.21921e+07	1.20626e+07	1.80772e+07	3.26875e+06	1.72073e+07	236301	1.0763e+06	745550	1.34812e+06	4.16651e+06	1.25061e+06	2.17627e+06	0.199477	0.543295	0.257089	0.377756	0.688245		0.608866	0.463329	0.438088	1.07801
Q8IZA0	Dyslexia-associated protein KIAA0319-like protein OS=Homo sapiens OX=9606 GN=KIAA0319L PE=1 SV=2	KIAA0319L	0.268695	0.0144609	Down	4	3	3	3	3	115.6	278044	83379.6	636488	248241	208480	773785		27684.1			31814.3	73303.5	63923.2		183107	108479	336371	162023	524437	16167.4	22194.9	33279.2	38266.3			45791.4		39933.9	1.39957	0.360481	4.24581	1.20153	0.51943	7.97719		0.398703
Q8IZH2	5'-3' exoribonuclease 1 OS=Homo sapiens OX=9606 GN=XRN1 PE=1 SV=1	XRN1	1.64627	0.00122123	Up	2	3	26	3	3	194	804021	964098	256037	435812	2.08538e+06	177660		621421	266600	267927	412485	173954	283681	165379	1.10171e+06	2.2499e+06	1.10534e+06	2.77459e+06	2.86123e+06	890386	2.12338e+06	396597	536739	827131	759752	479391	627478	833980	1.15245	1.18691	0.486349	0.60067	1.47953	0.521549		1.34231	0.968587	0.920778
Q8IZL8	Proline-, glutamic acid- and leucine-rich protein 1 OS=Homo sapiens OX=9606 GN=PELP1 PE=1 SV=2	PELP1	1.63826	0.00822995	Up	11	9	95	9	9	119.6	4.62818e+06	3.55235e+06	1082524	663011	6.3729e+06	1.7675e+06	1.31117e+06	859557	175729	171758	229121	128208	132057	133669	1.27426e+07	9.28031e+06	5.2121e+06	9.65602e+06	1.27297e+07	1.58234e+06	3.13987e+06	331596	730135	789858	372544	242243	451720	1.39522e+06	0.945879	0.623566	0.293192	0.130295	0.64468	0.739832	0.559672	1.316	0.452518	0.418379
Q8N2G8	GH3 domain-containing protein OS=Homo sapiens OX=9606 GN=GHDC PE=1 SV=2	GHDC	0.304811	0.00619884	Down	15	8	42	8	8	57.5	2.02134e+07	6369575	4.65816e+07	5.34421e+06	6.08829e+06	1.44332e+06	7.6862e+06	2.98406e+06	6.63651e+06	4.33909e+06	9.77999e+06	8.2956e+06	3.55606e+06	1.62338e+07	6.93822e+06	5.83598e+06	8.27763e+06	1.41149e+07	1.04136e+07	1.51991e+06	1.43096e+06	1.40943e+06	3.37955e+06	5.13415e+06	6.69865e+06	3.87769e+06	1.16856e+07	4.01563e+06	4.30014	1.16384	13.1325	1.09322	0.641091	0.628861	3.41511	0.527896	1.97465	1.22126
Q8N392	Rho GTPase-activating protein 18 OS=Homo sapiens OX=9606 GN=ARHGAP18 PE=1 SV=3	ARHGAP18	1.92867	0.0453498	Up	17	11	54	11	11	74.9	3.63662e+06	6.36335e+06	6.09259e+06	6.29147e+06	1.4443e+07	1.00239e+06	1.75539e+06	1.70821e+06	1.26344e+06	1.49239e+06	2.80445e+06	919738	630226	2.26952e+06	1.34917e+07	2.76986e+07	1.66737e+07	1.88043e+07	2.02613e+07	4.37019e+07	7.56835e+06	935165	4.32912e+06	2.0573e+06	3.21865e+06	4.32719e+06	710994	4.90035e+06	0.411096	0.617836	0.912718	0.683877	0.808139	0.232075	0.414448	0.626791	0.779736	0.871233
Q8N6H7	ADP-ribosylation factor GTPase-activating protein 2 OS=Homo sapiens OX=9606 GN=ARFGAP2 PE=1 SV=1	ARFGAP2	1.64824	0.00236339	Up	29	13	107	12	13	56.7	1.05084e+07	8.32489e+06	5.04534e+06	1.07e+07	1.9049e+07	6.2723e+06	1.96146e+06	4.61481e+06	1.30549e+06	1.51506e+06	3.50725e+06	984255	1.7296e+06	206105	3.40077e+07	2.18369e+07	1.49281e+07	1.70399e+07	2.27318e+07	7.15354e+06	1.0775e+07	4.37996e+06	4.54163e+06	5.3413e+06	7.11834e+06	6.49241e+06	4.6686e+06	6.55459e+06	1.185	0.806309	0.753983	1.16023	1.06325	1.44862	0.461967	1.37981	0.656519	0.720716
Q8ND30	Liprin-beta-2 OS=Homo sapiens OX=9606 GN=PPFIBP2 PE=1 SV=3	PPFIBP2	0.326881	0.031496	Down	9	7	36	4	4	98.5	11420305	2.15823e+06	9.92248e+06	1.05196e+07	3.84384e+06	1.1682e+07	653417	398834		515041	492962			238284	57895	571776	2.60182e+06	5.55479e+06	3.26093e+06	6726247	692388	336320	429199		733427	414438		833145	2.91233	0.472717	3.3533	2.57953	0.485187	6.10138	0.348019	0.384009		0.788972
Q8NDZ4	Divergent protein kinase domain 2A OS=Homo sapiens OX=9606 GN=DIPK2A PE=1 SV=1	DIPK2A	0.567868	0.0239741	Down	23	8	19	8	8	49.5	842532	694124	1.62245e+06	3.43129e+06	2.48059e+06	1.25209e+06	1.67551e+06	978138	278951	393731	1.00236e+06	518510	1.65418e+06	345249	4.79455e+06	1.64817e+06	1.19805e+06	3.29238e+06	8.26972e+06	633097	1.11909e+06	210791	731507	841337	616275	290249	146497	252399	0.574075	0.406219	1.46502	2.24812	0.836602	1.74729	2.38441	1.68672	0.809057	1.08022
Q8NEZ5	F-box only protein 22 OS=Homo sapiens OX=9606 GN=FBXO22 PE=1 SV=1	FBXO22	1.96677	0.00710108	Up	14	5	26	5	5	44.5		330608	2.43842e+06	1.94244e+06	2757120	445482	1.16315e+06	1.26196e+06	2.12458e+06	1.08147e+06	552835	566557	1.01161e+06	436368	4.5752e+06	4.51852e+06	4.2318e+06	3.90147e+06	3.00842e+06	2.42239e+06	9.56277e+06	3.73958e+06	5.40568e+06	1.53243e+06	1.93132e+06	2.17795e+06	1.4635e+06	3.47451e+06		0.179279	2.04019	1.17924	0.86161	0.576038	1.53377	0.800817	2.26762	1.09187
Q8NF37	Lysophosphatidylcholine acyltransferase 1 OS=Homo sapiens OX=9606 GN=LPCAT1 PE=1 SV=2	LPCAT1	1.99714	0.00500271	Up	13	6	36	6	6	59.1	708611	1.52729e+06		2.68744e+06	4.78692e+06	1.5648e+06	488121	1.08878e+06	92867	116495	836669	59388.8	92266.7	48027.4	3.38481e+06	4.02074e+06	6.03497e+06	2.63867e+06	7.52861e+06	1.82948e+06	5.09447e+06	861815	216518	1.48181e+06	1.53403e+06	600066	1.33174e+06	1.07866e+06	0.28568	0.528852		1.04181	0.955234	1.29205	0.411007	1.87256	0.268637	0.318767
Q8NFH5	Nucleoporin NUP35 OS=Homo sapiens OX=9606 GN=NUP35 PE=1 SV=1	NUP35	2.2936	0.0233839	Up	13	3	29	3	3	34.8		2660911	866491		427080		290573	403159	195656	120747	414346	60902	123913	168052	1.46317e+07	3.31525e+06		677214	3.40592e+06	1.95374e+06	1.47399e+06	1.47136e+06	444096	480552	731045	291661	283482	754286		1.43603	0.721515		0.132826		0.381327	0.740415	0.604369	0.352814
Q8NG11	Tetraspanin-14 OS=Homo sapiens OX=9606 GN=TSPAN14 PE=1 SV=1	TSPAN14	0.448997	0.0202371	Down	9	2	8	2	2	30.7	480323	4.31333e+06	169646	934993	924535		208022	237427	66432.3	112400	60958.4	31853.5	71741.7	36709.9	838947	374595	251936	406153	390140		529248	23967.9	84343.5	56985.5	197155	109333	54998.8	103669	0.867641	6.69207	0.406105	1.62403	0.826631		0.784813	1.84578	0.86864	1.39024
Q8NHG8	E3 ubiquitin-protein ligase ZNRF2 OS=Homo sapiens OX=9606 GN=ZNRF2 PE=1 SV=1	ZNRF2	0.589403	0.00569066	Down	10	2	7	2	2	24.1		544485			819348					69525	46666.9	93741.1	94381.6	31847.5	286791	458273	603786	757769	639018			74830.2	73518.9		70357.1	52068.9		50936.4		1.30067			1.12795					1.28739
Q8NHP6	Motile sperm domain-containing protein 2 OS=Homo sapiens OX=9606 GN=MOSPD2 PE=1 SV=1	MOSPD2	1.95483	0.043744	Up	5	3	6	3	3	59.7	124888	322422		365208	897367		237295	38124.1	42507.8	26356.1	85474				1.91557e+06	929426		790730	1258465		156477	48566.7	135146	53853.3	328614	90795.7	211090	325406	0.252317	0.559491		0.709491	0.897383		1.0013	0.301387	0.565201	0.331494
Q8NI27	THO complex subunit 2 OS=Homo sapiens OX=9606 GN=THOC2 PE=1 SV=2	THOC2	1.77349	0.0245796	Up	4	7	36	7	7	182.7	730311	5.05423e+06	6.46606e+06	364847	7.43134e+06	266862	623022	444229	139423	75836.2	182569	192682	133267	187134	3.43706e+06	1.13518e+07	2.88386e+07	6.46799e+06	5.94674e+06	1.5121e+06	2.40982e+06	639481	454289	522617	372700	434172	248585	540805	0.145992	0.867796	1.71297	0.0701313	0.735308	0.109259	0.26012	0.607132	0.320494	0.164901
Q8NI60	Atypical kinase COQ8A, mitochondrial OS=Homo sapiens OX=9606 GN=COQ8A PE=1 SV=1	COQ8A	0.488931	0.0285977	Down	16	9	42	9	9	71.9	4.67146e+06	1.51015e+06	1.6808e+07	1.11022e+07	3.67391e+06	757545	2.41399e+06	6.93058e+06	1.08904e+06	1.08096e+06	587929	922985	596067		2.03321e+06	1.94463e+06	1.87813e+06	6.02586e+06	3.90222e+06	1.43344e+07	1.35525e+06	1.32018e+06	598419	548458	883005	94072.6	1.19303e+06	1.0293e+06	1.35792	0.377036	6.47483	3.10323	0.528607	0.451003	1.46558	5.55022	1.46688	1.37728
Q8TAT6	Nuclear protein localization protein 4 homolog OS=Homo sapiens OX=9606 GN=NPLOC4 PE=1 SV=3	NPLOC4	1.55347	0.0186876	Up	21	12	142	12	12	68.1	5.13062e+06	7.68045e+06	9.73633e+07	6.52889e+06	3.1167e+07	1.95907e+06	1.33045e+06	3.47113e+06	1.2502e+06	2.20483e+06	3.60552e+06	653926	1.53178e+06	673397	2.474e+07	2.25791e+07	1.55878e+07	1.93948e+07	2.37245e+07	1.04309e+08	1.24709e+07	5.57512e+06	5.05637e+06	7.0137e+06	7.45934e+06	6.03305e+06	4.20514e+06	1.23358e+07	0.306521	0.39411	7.70859	0.375068	0.921652	0.239711	0.166012	0.61269	0.371159	0.619176
Q8TBA6	Golgin subfamily A member 5 OS=Homo sapiens OX=9606 GN=GOLGA5 PE=1 SV=3	GOLGA5	1.58983	0.0340279	Up	13	9	31	9	9	83	1.03602e+06	4.22568e+06	2.06191e+06	320773	5.52962e+06	59051.8	824028	1.46142e+06	3.0657e+06	6.21915e+06	4.56698e+06	13102.1	2.13614e+06	2.38737e+06	1.1522e+07	8.3157e+06	5.64291e+06	5.91093e+06	9.77311e+06	1.46899e+06	7.10674e+06	5.60621e+06	2.44683e+06	5.01996e+06	8.18888e+06	3.33526e+06	2.50066e+06	6.37655e+06	0.481767	1.68774	1.27065	0.143432	1.27275	0.0562404	0.800312	0.457237	1.61327	3.09577
Q8TCF1	AN1-type zinc finger protein 1 OS=Homo sapiens OX=9606 GN=ZFAND1 PE=1 SV=1	ZFAND1	0.269802	0.0158741	Down	18	3	8	3	3	30.8	3.6132e+06	425229	1.97314e+06	1.4176e+06	1.79899e+06	1.72321e+06									824029	1.46292e+06	1.08397e+06	652091	2.44756e+06	164947	322169								2.92605	0.295771	2.11757	1.10389	0.721109	2.8581
Q8TDD1	ATP-dependent RNA helicase DDX54 OS=Homo sapiens OX=9606 GN=DDX54 PE=1 SV=2	DDX54	2.37572	0.00855693	Up	11	9	21	9	9	98.5	1.76162e+06	1.1597e+06	698565	1.6207e+06	2.0046e+06		448558	341679	352257	106206	136733	11660.6	2074.66	15873.9	3.72064e+06	4.32616e+06	3.47059e+06	2.63566e+06	2.89368e+06	390084	2.94769e+06	685523	547887	1.15439e+06	559177	555879	162649	607372	0.906544	0.512581	0.476401	0.801973	0.510605		0.482109	1.10998	1.92471	0.54893
Q8TED0	U3 small nucleolar RNA-associated protein 15 homolog OS=Homo sapiens OX=9606 GN=UTP15 PE=1 SV=3	UTP15	1.91607	0.021644	Up	6	3	14	3	3	58.4								540751	116951	63933.2	234874	42939.6	96388.6	31776.8	1.12148e+06	441552		595280	888083		63388.8	342891	563814	305591	445681	190423	180771	676965								1.9881	0.723194	0.37397
Q8TEQ6	Gem-associated protein 5 OS=Homo sapiens OX=9606 GN=GEMIN5 PE=1 SV=3	GEMIN5	1.63353	0.00925444	Up	8	11	24	11	11	168.5	302140	2.07963e+06	1.35718e+06	2.55173e+06	4.71957e+06	2721108	407770	2.14034e+06	1.32889e+06	1.23371e+06	1.70609e+06	1.67595e+06	1.16523e+06	828799	6.45355e+06	5.81279e+06	1.37316e+07	5.10918e+06	7.05678e+06	3.70679e+06	3.91416e+06	2.08444e+06	2.79141e+06	2.15639e+06	3.88259e+06	2.41865e+06	2.07674e+06	4.61834e+06	0.14943	0.883402	0.889527	1.21352	1.15535	2.75629	0.421207	1.06555	1.11273	0.977177
Q8WTS1	1-acylglycerol-3-phosphate O-acyltransferase ABHD5 OS=Homo sapiens OX=9606 GN=ABHD5 PE=1 SV=1	ABHD5	0.206811	0.0153153	Down	25	5	19	5	5	39.1	1.07773e+07	2.25538e+06	2.02181e+06	3.29e+07	1.79492e+06	3.10871e+06	2.02659e+06		50396.1	34062.8		371849	199749	139851	109912	1.04334e+06	1.01913e+06		2.72626e+06	1.22219e+06		70219.7	142184	182341		290114	168897	138591	2.09554	0.37666	0.520975	6.15126	0.172748	1.23799	0.823008		0.14888	0.0951871
Q8WTW3	Conserved oligomeric Golgi complex subunit 1 OS=Homo sapiens OX=9606 GN=COG1 PE=1 SV=1	COG1	1.81518	0.014311	Up	9	9	34	9	9	108.9	2.55148e+06	4.37972e+06	4.72758e+06	974617	3.06647e+06	1.75734e+06	2.60529e+06	815892	285086	626095	512550	451751	477824	272838	1.11645e+07	1.03217e+07	1.24291e+07	5.03083e+06	1.09905e+07	1.55008e+07	1.03152e+07	523670	707167	746141	1.30725e+06	978012	606944	1.93263e+06	0.460978	0.679635	1.13192	0.169318	0.274226	0.650265	0.98309	0.801233	0.470881	0.978219
Q8WU79	Stromal membrane-associated protein 2 OS=Homo sapiens OX=9606 GN=SMAP2 PE=1 SV=1	SMAP2	0.289177	0.0476639	Down	18	8	57	6	8	46.8	3.18897e+06	5.71997e+06	1.2679e+08	6.23653e+06	1.05427e+07	4.07712e+06	5.56061e+06	872603	594956	553355	742526	848136	630705	488285	6.16456e+06	1.15709e+07	4.49653e+06	1.54914e+07	1.77712e+07	2.56747e+06	4.5225e+06	477355	949632	720732	864567	406414	973160	728994	0.21758	0.3352	11.4642	0.409159	0.356043	0.569731	0.792394	0.463959	0.532056	0.468097
Q8WUF5	RelA-associated inhibitor OS=Homo sapiens OX=9606 GN=PPP1R13L PE=1 SV=4	PPP1R13L	0.148516	0.00595745	Down	26	16	65	16	16	89	220944345	1.37454e+07	2.48157e+08	1.39723e+08	1.22826e+07	6.7729e+06	2.63631e+07	1.01046e+07	2.45872e+07	2.79371e+07	2.05243e+06	1.00815e+08	4.03179e+07	1.80191e+08	1.18661e+07	7.38767e+06	4.62605e+06	1.35629e+07	5.85258e+06	1.22627e+07	4.50103e+06	8.76905e+06	1.47225e+07	49313274	2.58188e+06	2.29943e+07	1.04143e+08	1.83486e+07	10.0004	0.534356	14.885	6.0811	0.275172	0.62785	2.49218	0.250024	1.02325	1.0998
Q8WUJ3	Cell migration-inducing and hyaluronan-binding protein OS=Homo sapiens OX=9606 GN=CEMIP PE=1 SV=2	CEMIP	0.289861	0.045641	Down	2	3	3	3	3	152.9	268783	4549947	315960			649865		65718.5	99871.7	119213	79877.1	53732	131609	5406.89	124129	308656	123684	101841	225211	305155	137698	126458		105984	138950		78338		0.671125	9.75774	1.0455			3.32333		0.492302	1.25833	1.42082
Q8WVT3	Trafficking protein particle complex subunit 12 OS=Homo sapiens OX=9606 GN=TRAPPC12 PE=1 SV=3	TRAPPC12	1.92183	0.00497656	Up	4	2	8	2	2	79.3	358010			265450	557787	122250	61240.3							18746.2	1.42537e+06	1.00993e+06	932331	1.15641e+06	727046	195224	347026			77533.8					0.464242			0.330987	0.358013	0.324673	0.165858
Q8WVV9	Heterogeneous nuclear ribonucleoprotein L-like OS=Homo sapiens OX=9606 GN=HNRNPLL PE=1 SV=1	HNRNPLL	1.69531	0.0105028	Up	22	9	51	8	8	60	402617	1.16333e+06	295144	692422	2.45715e+06	533136	1.35913e+06	299937	214234	99236.9	287704	86819.7	195924	192753	3.44337e+06	3.26736e+06	1.39154e+06	3.6176e+06	3.54556e+06	231853	2.25189e+06	661041	399149	839715	511854	365206	475778	1.37996e+06	0.369201	0.91625	0.358668	0.610549	1.11528	1.00128	2.60305	0.694361	0.834165	0.365509
Q8WWM7	Ataxin-2-like protein OS=Homo sapiens OX=9606 GN=ATXN2L PE=1 SV=2	ATXN2L	1.91319	0.00273967	Up	17	16	110	16	16	113.3	2.31397e+06	1.48289e+07	3.75784e+06	2.77754e+06	2.23134e+07	2.1798e+06	1.61681e+06	4.46603e+06	2.86422e+06	2.85659e+06	1.75501e+06	1.91752e+06	1.20143e+06	1.83536e+06	2.43202e+07	2.55318e+07	1.50628e+07	1.54219e+07	4.93937e+07	9.39191e+06	1.10326e+07	1.05503e+07	5.68406e+06	3.30089e+06	3.20113e+06	6.92924e+06	1.71378e+06	1.25721e+07	0.297225	1.63597	0.639669	0.343058	1.41865	0.573444	0.433746	1.02028	1.10056	1.03828
Q8WWX9	Selenoprotein M OS=Homo sapiens OX=9606 GN=SELENOM PE=1 SV=3	SELENOM	1.50599	0.0264574	Up	36	4	51	4	4	16.2	4.89219e+06	6.13646e+06	937702	2.44495e+06	9.55091e+06	1.12605e+06	548673	914280	658481	549183	1.24869e+06	196741	777855	213468	8.99758e+06	7.1651e+06	9.83604e+06	1.52001e+07	1.29594e+07	3.00855e+06	1.46683e+06	1.16386e+06	1.1355e+06	1.76008e+06	1.83701e+06	1.08997e+06	1.90035e+06	658115	1.24451	1.34077	0.316118	0.598059	1.2026	0.58668	0.291513	0.741194	0.897854	0.708337
Q92508	Piezo-type mechanosensitive ion channel component 1 OS=Homo sapiens OX=9606 GN=PIEZO1 PE=1 SV=4	PIEZO1	0.512254	0.0332218	Down	1	3	5	3	3	286.6	1.70453e+06	1.1293e+06	1.05824e+06	1.63657e+06	603525	831385	277051		132649		88795.9	140468			2.03525e+06	576215	905622	1.19114e+06	608647		70006.5		122052	220425	189963			265062	2.24766	1.27903	1.84927	2.07512	0.393916	2.24532	0.763021		0.906371
Q92522	Histone H1.10 OS=Homo sapiens OX=9606 GN=H1-10 PE=1 SV=1	H1-10	1.62969	0.00743661	Up	29	6	86	6	6	22.5	5046223	8.30985e+06	3.99851e+06	9.33049e+06	2.2182e+07	1.95024e+06	6.04109e+06	1.65957e+07	7.06134e+06	7.11887e+06	1.00705e+07	3.93507e+06	8.31876e+06	4.14922e+06	2.36101e+07	1.7061e+07	1.2508e+07	2.34223e+07	2.21311e+07	6.44083e+06	3.82139e+07	1.9261e+07	11524010	1.66267e+07	1.42479e+07	1.21232e+07	1.36283e+07	2.96397e+07	0.736612	1.04185	0.773499	1.30965	1.60271	0.583055	1.84178	1.61742	1.15751	1.10384
Q92541	RNA polymerase-associated protein RTF1 homolog OS=Homo sapiens OX=9606 GN=RTF1 PE=1 SV=4	RTF1	2.57535	0.00140173	Up	6	5	17	5	5	80.3		380827	343780		2.89925e+06		108273	125221		79553.2	99431.2	47433.9	138358	124534	1.97169e+06	3.77467e+06	1.61767e+06	3.65833e+06	3.0474e+06	326349	2.18887e+06	105989	276066	754084	700268	821137	238585	230841		0.286268	0.398725		1.25595		0.197913	0.362451		0.366352
Q92748	Thyroid hormone-inducible hepatic protein OS=Homo sapiens OX=9606 GN=THRSP PE=1 SV=1	THRSP	0.337518	0.0373186	Down	15	2	3	2	2	16.6	364762	78891		1.0848e+06		218536	33837		15864.2	45879.1		15977.3	12253.3	9669.84						131519	30061.6		10538.4	23455.7		8568.38	17556.5	15704.7	1.78656	0.331877		5.10905		2.1922	0.346138		0.893527	2.44436
Q92817	Envoplakin OS=Homo sapiens OX=9606 GN=EVPL PE=1 SV=3	EVPL	0.59744	0.00872279	Down	30	53	160	53	53	231.5	6.74038e+07	1.61004e+08	6.01263e+07	3.19142e+07	6.09798e+07	1.73116e+07	1.34414e+07	4.76282e+07	3.0787e+07	2.18609e+07	3.927e+07	1.54468e+07	1.47559e+07	2.18788e+07	5.35145e+07	7.2844e+07	3.54648e+07	7.06259e+07	6.46549e+07	4.37632e+07	2.05098e+07	2.78188e+07	2.58621e+07	2.00984e+07	3.23312e+07	1.00809e+07	4.25862e+07	1.56212e+07	2.3315	4.78333	2.75616	1.06149	1.04404	1.22641	0.971059	2.11606	2.3006	1.54526
Q92820	Gamma-glutamyl hydrolase OS=Homo sapiens OX=9606 GN=GGH PE=1 SV=2	GGH	1.97634	0.0109947	Up	29	9	64	9	9	35.9	8.1118e+06	1.38946e+07	2.09329e+06	2.41539e+07	2.78353e+07	3.50546e+06	1.54051e+07	4.30849e+06	2.73172e+06	1.74432e+06	2.74905e+06	1.90894e+06	2.14727e+06	463344	4.95111e+07	2.69085e+07	1.31167e+08	4.81457e+07	3.07818e+07	1.08637e+07	15571977	7.59369e+06	3.01202e+06	1.3299e+07	7.33434e+06	5.40937e+06	5.41552e+06	2.69212e+06	0.404017	0.594387	0.138166	1.15678	0.686214	0.357582	1.6025	0.785696	0.837868	0.506088
Q92835	Phosphatidylinositol 3,4,5-trisphosphate 5-phosphatase 1 OS=Homo sapiens OX=9606 GN=INPP5D PE=1 SV=2	INPP5D	1.67935	0.028724	Up	17	17	44	16	16	133.2	379248	2.57968e+06		1.0127e+07	7.95592e+06	1.54359e+06	1.83727e+06	6.52019e+06	3.49325e+06	10496.6	674888	1.2942e+06	105771	1.16272e+06	2.98836e+07	4.54442e+06	1.53419e+07	1.60265e+07	1.38482e+07	1.11178e+07	9.15042e+06	2.89962e+06	5.48049e+06	4.45287e+06	2.72247e+06	552334	4.06065e+06	4.07211e+06	0.0602988	0.352285		1.54827	0.62612	0.502651	0.610111	2.9056	2.61827	0.00744206
Q92844	TRAF family member-associated NF-kappa-B activator OS=Homo sapiens OX=9606 GN=TANK PE=1 SV=2	TANK	1.5935	0.0192664	Up	7	3	7	3	3	47.8	528431	2.22278e+06		1.33381e+06	4.77124e+06			623597	148308		892688		708078		5.5377e+06	3.67294e+06	5.81767e+06	6.96485e+06	8.3391e+06		5.45483e+06	405637	1059171	712224	1364437	1.05491e+06	770767	1.02565e+06	0.192941	0.697069		0.468285	0.862283			0.67216	0.268871
Q92945	Far upstream element-binding protein 2 OS=Homo sapiens OX=9606 GN=KHSRP PE=1 SV=4	KHSRP	1.62266	0.00244212	Up	50	25	505	23	25	73.1	2.95012e+07	1.01097e+08	4.1065e+07	3.77186e+07	1.42583e+08	3.73938e+07	2.51456e+07	3.36455e+07	1.61383e+07	1.52625e+07	3.38703e+07	7.34825e+06	1.40996e+07	1.0698e+07	1.60084e+08	1.85554e+08	9.03286e+07	1.52913e+08	2.59381e+08	4.57714e+07	2.17998e+08	2.92823e+07	3.89128e+07	4.30551e+07	6.00532e+07	2.61885e+07	2.49583e+07	6.45039e+07	0.455849	1.34171	0.840896	0.560423	1.09052	1.18339	0.811507	1.14925	0.927166	0.829441
Q93052	Lipoma-preferred partner OS=Homo sapiens OX=9606 GN=LPP PE=1 SV=1	LPP	0.453309	0.0178731	Down	33	12	225	12	12	65.7	2.29745e+08	6.12958e+07	1.09615e+07	6.72646e+07	1.78443e+08	2.29882e+07	1.31483e+07	4.80036e+06	6.42289e+06	1.67901e+07	4.04408e+06	7.58505e+06	8.93025e+06	1.13911e+07	4.66225e+07	3.32827e+07	3.36872e+07	4.44784e+07	9.84495e+07	6.44594e+06	3.37259e+07	6.63979e+06	8.88247e+06	8.92529e+06	4.53466e+06	9.58036e+06	9.87292e+06	1.64334e+07	5.61955	1.28774	0.355316	1.58206	2.16041	1.15162	0.671701	0.387503	0.87205	2.15637
Q93100	Phosphorylase b kinase regulatory subunit beta OS=Homo sapiens OX=9606 GN=PHKB PE=1 SV=3	PHKB	1.9653	0.022542	Up	6	7	20	7	7	124.8	1.22014e+06	468103	3.80152e+06	1.28285e+06	1.92697e+06		283067	209786	44612.7	33070.4	66511.5	96500.6	63906	17746.4	3.07148e+06	2.38562e+06	1.63816e+06	3.25794e+06	2.85176e+06	1.03538e+07	1.32033e+06	138559	143233	180810	278248	115857	243215	258422	0.447962	0.14761	1.84961	0.452886	0.350178		0.217056	0.829581	0.296722	0.208062
Q969G5	Caveolae-associated protein 3 OS=Homo sapiens OX=9606 GN=CAVIN3 PE=1 SV=3	CAVIN3	0.462022	0.00970635	Down	35	10	271	10	10	27.7	1.0458e+08	1.53217e+07	2.31239e+07	9.37272e+07	6.13096e+07	7.3545e+06	2.46182e+07	9.4938e+06	1.11999e+07	3.60889e+07	2.75011e+07	1.23907e+07	1.35736e+07	1.34478e+07	3.33775e+07	4.54682e+07	1.59577e+07	1.85143e+07	3.14681e+07	1.88738e+07	3.99487e+06	1.23505e+07	2.38244e+07	1.31564e+07	3.14162e+07	2.94615e+07	1.77294e+07	7.56201e+06	6.09913	0.767482	1.78719	5.25614	1.76983	0.87846	2.99866	0.567111	1.12526	3.42983
Q969M3	Protein YIPF5 OS=Homo sapiens OX=9606 GN=YIPF5 PE=1 SV=1	YIPF5	1.91135	0.0331777	Up	8	2	9	2	2	28		652590		218404	1.34262e+06										1.48319e+06	1422877	1.52207e+06	1.38109e+06	3059418			585787						431181		0.547166		0.205011	0.64874
Q96A26	Protein FAM162A OS=Homo sapiens OX=9606 GN=FAM162A PE=1 SV=2	FAM162A	0.628801	0.000161141	Down	12	2	35	2	2	17.3	5.82271e+06	5.43716e+06	5.97013e+06	4.91032e+06	13996575		2.48788e+06	5.19843e+06	1.16727e+06	1.84206e+06	2.45887e+06	1.53684e+06	1.65271e+06	1.8687e+06	8.09646e+06	5.14568e+06	3.77705e+06	6072527	5.64826e+06	1.75871e+06	3.89052e+06	2.2566e+06	1.99402e+06	3.44793e+06	2418319	2.34576e+06	2.13359e+06	2.38158e+06	1.96291	1.57431	2.66716	1.59172	2.3355		1.75169	2.56053	0.967031	1.44354
Q96A65	Exocyst complex component 4 OS=Homo sapiens OX=9606 GN=EXOC4 PE=1 SV=1	EXOC4	0.450258	0.0231708	Down	25	20	115	20	20	110.4	7.43936e+08	3.576e+07	1.37942e+08	7.44614e+07	5.15663e+07	1.06419e+07	1.16709e+08	1.28116e+08	2.07378e+08	4.85204e+07	2.17625e+08	1.7842e+08	1.36585e+08	4.52289e+07	3.06173e+07	1.92708e+07	6.54582e+07	3.45926e+07	4.31054e+07	3.019e+08	3.94859e+07	3.49573e+07	1.47923e+08	5.7776e+07	1.64073e+08	5.59363e+07	2.2838e+08	2.07557e+07	14.7636	0.609532	3.62781	1.42092	0.506531	0.432537	4.83742	1.12969	3.0756	0.680694
Q96AC1	Fermitin family homolog 2 OS=Homo sapiens OX=9606 GN=FERMT2 PE=1 SV=1	FERMT2	0.4	0.00861018	Down	45	25	403	23	25	77.8	3.22563e+08	3.47873e+07	3.16179e+08	2.13035e+08	2.08737e+08	2.43487e+08	1.40557e+08	8.35266e+06	1.0758e+07	2.38538e+07	9.81412e+06	1.17454e+07	1.20926e+07	1.55679e+07	8.54123e+07	6.71363e+07	7.19425e+07	1.04419e+08	7.21758e+07	8.64181e+07	6.68786e+07	1.12313e+07	1.42266e+07	1.88717e+07	1.50421e+07	2.15836e+07	1.85605e+07	2.38694e+07	2.75222	0.254936	3.57512	1.74784	0.881555	4.25493	2.50478	0.386164	0.836543	1.75458
Q96C23	Galactose mutarotase OS=Homo sapiens OX=9606 GN=GALM PE=1 SV=1	GALM	0.400941	0.0325767	Down	32	8	47	8	8	37.7	2.51588e+07	2.88878e+06	3.88791e+07	1.67773e+07	1.08413e+07	4.19408e+07	4.46415e+06	968559	1.04695e+06	1.6284e+06	1.57716e+06	786711	1.0172e+06	882240	3.4233e+06	1.72684e+07	1.04884e+07	1.85233e+07	1.44436e+07	10646784	825658	764995	1.12743e+06	1.21312e+06	1.66658e+06	2.99624e+06	1.23305e+06	637418	1.96521	0.193809	4.02461	1.26014	0.419162	6.7097	0.728294	0.451499	0.82085	1.20771
Q96DI7	U5 small nuclear ribonucleoprotein 40 kDa protein OS=Homo sapiens OX=9606 GN=SNRNP40 PE=1 SV=1	SNRNP40	1.87628	0.0010719	Up	35	9	63	9	9	39.3	1.574e+06	3.68739e+06	1.49765e+06	2.35451e+06	8.30124e+06	1.08445e+06	888699	2.47169e+06	416778	968407	1.20628e+06	630508	754753	84029.5	9.16134e+06	8.66697e+06	3.65441e+06	1.05339e+07	1.37532e+07	1.8698e+06	8.14783e+06	1.85761e+06	1.95364e+06	2.83244e+06	1.71395e+06	1.41376e+06	1.86494e+06	4.40592e+06	0.491996	0.989959	0.620377	0.70768	1.28434	0.694247	0.580178	1.65163	0.468417	1.02955
Q96EL3	39S ribosomal protein L53, mitochondrial OS=Homo sapiens OX=9606 GN=MRPL53 PE=1 SV=1	MRPL53	0.559514	0.0115937	Down	21	2	6	2	2	12.1	538927	2.01051e+06	963130	996096	3.75966e+06	1.55215e+06	805020	723392	149970	188453	485369	406827	288878		1.3745e+06	1.40305e+06		1.54603e+06	2.76946e+06		489713	64520.5	385374	137347	399889	323759	409885	597447	0.563502	1.80557	1.33457	1.00149	1.94579	3.32389	1.75801	2.12315	0.740322	0.879991
Q96EY7	Pentatricopeptide repeat domain-containing protein 3, mitochondrial OS=Homo sapiens OX=9606 GN=PTCD3 PE=1 SV=3	PTCD3	1.61229	0.0317106	Up	2	2	21	2	2	78.5	1.3678e+06	4.50982e+06	1.14472e+06	425337	3.85604e+06	549309	285580	1.00457e+06	619368	180017	607323	302120	404018	508811	1.01663e+07	6.21384e+06	3.27063e+06	3.88256e+06	7.81986e+06	3.35013e+06	646829	645699	1.39122e+06	893060	890480	622869	572793	2.28619e+06	0.716933	2.03029	0.795142	0.214373	1.00041	0.589687	0.312633	1.12085	1.16233	0.319561
Q96G23	Ceramide synthase 2 OS=Homo sapiens OX=9606 GN=CERS2 PE=1 SV=1	CERS2	1.70522	0.00186366	Up	9	3	43	3	3	44.8	1.2592e+06	881832		1.68341e+06	3.342e+06	341834	810046	584415	395890	726462	731303	461490	678819	312616	4.19454e+06	3.54105e+06	2.08452e+06	4.35867e+06	4.01834e+06	950316	1.49575e+06	580967	1.04259e+06	2.62747e+06	1.39458e+06	1.59468e+06	2.90694e+06	2.23111e+06	1.08655	0.653556		1.39677	1.42739	0.604113	1.45987	0.614353	0.699972	1.21501
Q96GX9	Methylthioribulose-1-phosphate dehydratase OS=Homo sapiens OX=9606 GN=APIP PE=1 SV=1	APIP	1.51554	0.0315188	Up	16	3	19	3	3	27.1		279552	647048	1.71695e+06		297508	219010	372035	289296	405462	642081	169158	530616	124984	1.11095e+06	1.53643e+06	3.58652e+06	2.95687e+06	4.63444e+06	978179	434601	561489	930391	840404	1.09414e+06	674781	411108	631641		0.324423	1.1586	2.23073		0.823292	0.618046	0.696862	0.911411	1.20832
Q96HF1	Secreted frizzled-related protein 2 OS=Homo sapiens OX=9606 GN=SFRP2 PE=1 SV=2	SFRP2	0.368071	0.0119373	Down	9	2	3	2	2	33.5		1.33034e+06			428522			514231	1.63967e+06	720054	1.40244e+06	457780	975739		264417			564954	432254				572733		218965	303704	1.09874e+06			4.00529			0.743507			0.70404	3.77578	1.56846
Q96I15	Selenocysteine lyase OS=Homo sapiens OX=9606 GN=SCLY PE=1 SV=4	SCLY	2.20164	0.00539036	Up	16	5	22	5	5	48.1	702009		160479	661462	1.41662e+06	154391	36922.1	199289	113212	408973	296393	62391.4	108325	183625	1.201e+06	931547	2.12179e+06	2.39133e+06	919338	987851	2.56371e+06	350245	342536	195006	521070	729296	308041	1.69101e+06	1.20069		0.363745	1.08786	1.19929	0.540828	0.131894	0.553904	0.529241	1.80849
Q96IZ0	PRKC apoptosis WT1 regulator protein OS=Homo sapiens OX=9606 GN=PAWR PE=1 SV=1	PAWR	0.143698	0.00202144	Down	11	3	14	3	3	36.5	8.50205e+06	5.36017e+06		785230	5.66012e+06			205664			285111	316455			2.15876e+06	1.22902e+06		932159	797089	94399.4									2.1839	1.18258		0.193949	0.719643			0.423475
Q96JQ0	Protocadherin-16 OS=Homo sapiens OX=9606 GN=DCHS1 PE=1 SV=1	DCHS1	1.60752	0.0151531	Up	2	6	9	6	6	346	567196	4.032e+06	177419	793731	4.81644e+06	1083290	867158	508531	267487	329036	305548		661797	148980	3.87203e+06	6.31781e+06	9.15723e+06	6.99315e+06	8.74866e+06		1.81806e+06	638607	599155	816431	410885	616059	510761	988757	0.229149	1.3991	0.0949894	0.308346	0.963148	0.896351	0.7317	0.689573	0.610063	0.709864
Q96K19	E3 ubiquitin-protein ligase RNF170 OS=Homo sapiens OX=9606 GN=RNF170 PE=1 SV=2	RNF170	0.478356	0.0102547	Down	18	4	23	4	4	29.8	8.67883e+06	3.26511e+06	6.41948e+06	2.46932e+06	1.25773e+07	1.70357e+06	1.72827e+06	916362	957317	843601	669860	2.30841e+06	1.26202e+06	3.78255e+06	3.65817e+06	3.28631e+06	2.76448e+06	5.79677e+06	1.00166e+07	6.15459e+06	553078	1.05074e+06	1.02757e+06	1136332	1.18699e+06	380166	1430523	1.11708e+06	2.96232	0.957215	2.90376	0.810455	2.12491	1.19091	1.23206	0.705597	1.23981	1.03347
Q96MU7	YTH domain-containing protein 1 OS=Homo sapiens OX=9606 GN=YTHDC1 PE=1 SV=3	YTHDC1	1.60884	0.0161395	Up	2	2	20	2	2	84.6	386678	1.98588e+06	1.02419e+06	1.5896e+06	2.68651e+06	64734.7	369866	813114	266883	193382	907693	476950	119814	222502	2757105	3.11846e+06	1.95574e+06	3.34418e+06	3.83519e+06	817895	3.6648e+06	653804	656274	710061	1.69367e+06	892785	445082	1.59689e+06	0.35916	1.58428	1.26069	1.41973	1.23512	0.123147	0.717518	1.25915	0.695113	0.476442
Q96NA2	Rab-interacting lysosomal protein OS=Homo sapiens OX=9606 GN=RILP PE=1 SV=1	RILP	0.599754	0.0329482	Down	6	2	4	2	2	44.2	161317		129452	403999	508181	80192.3	48557.8			3357.31		4451.87			279711	177615	111963	195351	155327	162994		4587.02							0.319542		0.339818	0.7695	0.498252	0.325334	0.20089			0.262198
Q96P44	Collagen alpha-1(XXI) chain OS=Homo sapiens OX=9606 GN=COL21A1 PE=2 SV=1	COL21A1	0.313579	0.000650948	Down	3	3	55	3	3	99.3	5.54431e+06	7.03747e+06	1.29371e+06	1.62235e+07	1.00951e+07	2.16734e+06	3.77361e+06	466586	1.44118e+06	4.97716e+06	1.15858e+06	4.15158e+06	2.51286e+06	1.72303e+06		1.78598e+06	2.15811e+06	7.49064e+06	1.76723e+06	1.23842e+06	1.02128e+06	504260	1.11138e+06	3.71102e+06	950430	1.98914e+06	1.52128e+06	796890	2.25272	2.45594	0.696607	6.3385	2.03027	1.80358	3.20234	0.271397	1.40995	4.60602
Q96P63	Serpin B12 OS=Homo sapiens OX=9606 GN=SERPINB12 PE=1 SV=1	SERPINB12	0.324751	0.0019215	Down	17	6	19	6	6	46.2	1.01094e+06	1.07961e+07	1.95988e+06	1.95514e+06	1.26477e+06		1.21139e+06	5.15453e+06	814598	1.5126e+06	1.96796e+06	2.72804e+06	1.04004e+06	822264	411954		803193	285821	704053	641601	1.10944e+06	1.4291e+06	797136	886254	2.4258e+06	980567	2.34091e+06	3.26462e+06	1.28319	11.77	3.29677	2.38631	0.794627		3.21145	2.99316	0.795599	1.39744
Q96PU8	KH domain-containing RNA-binding protein QKI OS=Homo sapiens OX=9606 GN=QKI PE=1 SV=1	QKI	1.60794	0.0129031	Up	28	9	103	9	9	37.6	2.1174e+06	1.10735e+07	1.66595e+06	3.95253e+06	1.71169e+07	2.3638e+06	1.32846e+06	4.26567e+06	2.5577e+06	2.04178e+06	3.61755e+06	767354	1.51749e+06	1.34589e+06	3.46736e+07	1.67547e+07	1.01221e+07	2.52187e+07	1.8906e+07	1.78406e+06	8.70203e+06	3.20294e+06	4.62999e+06	5.93509e+06	5.99124e+06	3.29637e+06	2.75076e+06	4.75543e+06	0.374449	1.68196	0.390428	0.672117	1.49829	0.856145	0.490668	1.17449	1.18446	0.894421
Q96Q06	Perilipin-4 OS=Homo sapiens OX=9606 GN=PLIN4 PE=1 SV=2	PLIN4	0.280907	0.000935318	Down	63	54	271	54	54	134.3	6.11789e+08	6.46175e+07	3.03435e+08	8.83104e+08	6.18316e+08	2.36479e+07	1.08385e+08	3.43461e+07	1.07409e+08	2.53582e+08	2.78713e+07	1.39758e+08	1.75163e+08	1.16592e+08	1.25678e+08	8.06245e+07	9.54656e+07	1.06951e+08	1.11988e+08	3.75702e+08	9.98222e+06	1.95198e+07	7.07859e+07	2.7145e+07	1.64744e+07	5.42194e+07	9.68901e+07	4.1442e+07	4.75125	0.43102	3.12292	6.59474	2.37683	0.376137	1.75803	0.399412	2.10084	4.69173
Q96Q15	Serine/threonine-protein kinase SMG1 OS=Homo sapiens OX=9606 GN=SMG1 PE=1 SV=3	SMG1	2.28374	0.0239785	Up	1	3	4	3	3	410.2		431104						464119	340902	218380	299506					1.2401e+06	1.84327e+06				3.59986e+06	333974	1.17036e+06	522140	870942	1.10757e+06	701246	777604		0.51241						0.991207	1.22454	0.742024
Q96RP9	Elongation factor G, mitochondrial OS=Homo sapiens OX=9606 GN=GFM1 PE=1 SV=2	GFM1	1.90211	0.00606682	Up	9	6	29	6	6	83.4	855174	7.31108e+06	2.2012e+06	2.594e+06	1.16311e+07	2.94479e+06	1.93463e+06	1.32874e+06	1.54039e+06	729224	2.00644e+06	963989	4.04832e+06	439901	1.98157e+07	1.19034e+07	2.67425e+07	1.77771e+07	4.4419e+07	1.3497e+06	6.61043e+06	3.3996e+06	2550158	2.7619e+06	3.77499e+06	4.02874e+06	3.42291e+06	3.19143e+06	0.139475	1.02415	0.475764	0.406811	0.938957	0.98366	0.659007	0.439799	0.85754	0.384012
Q96RQ9	L-amino-acid oxidase OS=Homo sapiens OX=9606 GN=IL4I1 PE=1 SV=1	IL4I1	1.7809	0.0448755	Up	4	2	16	2	2	62.8		1.53341e+06	242687	59142	1.88589e+06	846990	273460	27607.7	17693.9		110025	8124.95			1.14535e+06	5.21154e+06	3.04999e+06	4.93139e+06	3.09911e+06		256926	61971.3	55505.2		150072	76895.8	108654			0.518624	0.126645	0.0223939	0.36758	0.683093	0.224904	0.14683	0.158277
Q96SB4	SRSF protein kinase 1 OS=Homo sapiens OX=9606 GN=SRPK1 PE=1 SV=2	SRPK1	0.566078	0.0368117	Down	5	3	5	3	3	74.3	936386	4.67939e+06	3201257	444917	3.25301e+06	577923	589969	1.62865e+06	1.10317e+06	1.68362e+06	769205	831567	1.12853e+06	263879	2.12259e+06	738417	1.04326e+06	1.37927e+06	3.68425e+06	831430	440228	991355	784827	1036809	844365	1.39126e+06	1.18898e+06	1.9305e+06	1.16723	5.00995	5.28826	0.533288	2.0071	1.47544	1.53597	1.67133	1.90409	2.74884
Q96T88	E3 ubiquitin-protein ligase UHRF1 OS=Homo sapiens OX=9606 GN=UHRF1 PE=1 SV=1	UHRF1	1.82935	0.0117714	Up	6	4	10	4	4	89.8	1.00634e+06		1.09736e+06	1.40315e+06	2.38146e+06			58232.6	55294.6	9633.22	129034	20514.7	30385.8	26642	1.76482e+06	1.76254e+06	1.09025e+06	3.92252e+06	7.64301e+06	1.68042e+06	1.30002e+06	80395	152488	280738	300995	91851.8	121493	141509	0.413154		0.597044	0.553924	0.483941			0.320116	0.511251	0.0842526
Q99447	Ethanolamine-phosphate cytidylyltransferase OS=Homo sapiens OX=9606 GN=PCYT2 PE=1 SV=1	PCYT2	0.219921	0.000200678	Down	14	5	33	5	5	43.8	7.29838e+07	8.55306e+06	9.27995e+07	5.10885e+07	1.1509e+07	4.65302e+07	2.65645e+07	2.38503e+07	3.77508e+07	1.88525e+07	2.47616e+07	6.13404e+07	6.07637e+07	9.50624e+06	7.40873e+06	9.39284e+06	1.1414e+07	1.62929e+07	5.55266e+06	2.06929e+07	3.12385e+06	2.81326e+06	1.96309e+07	2.88567e+07	1.81475e+07	1.03161e+07	4.33597e+07	6.08274e+06	5.64962	0.568664	9.5198	3.80273	0.440973	7.37692	4.29482	1.09335	2.91072	1.375
Q99459	Cell division cycle 5-like protein OS=Homo sapiens OX=9606 GN=CDC5L PE=1 SV=2	CDC5L	1.95076	0.000104117	Up	25	16	147	16	16	92.2	1.88159e+06	6.6995e+06	1.77736e+06	4.54446e+06	1.18033e+07	2.33276e+06	4.09577e+06	5.49765e+06	1.76643e+06	3.03472e+06	2.58759e+06	1.01771e+06	1.54778e+06	541354	1.38613e+07	1.56952e+07	1.10984e+07	1.27131e+07	2.87889e+07	4.94675e+06	1.42059e+07	8.7908e+06	4.68458e+06	6.15144e+06	4.89498e+06	6.38758e+06	3.74478e+06	9.80544e+06	0.360849	1.10353	0.451715	0.838035	1.12043	0.91626	1.64054	1.50617	0.813963	1.32278
Q99519	Sialidase-1 OS=Homo sapiens OX=9606 GN=NEU1 PE=1 SV=1	NEU1	2.89136	0.0010987	Up	8	3	38	3	3	45.4	199740	1.2136e+06	457352	230242	2.87467e+06	49282.7	389323	392220	276484	179742	463480	6837.35	89955.6	9880.08	5.99125e+06	6.97681e+06	2.98019e+06	3.16111e+06	3.93634e+06	183880	943535	678658	987827	782996	690586	724136	469925	1.1121e+06	0.158395	0.826594	0.480635	0.175566	1.12836	0.0800421	0.644816	0.742877	0.880778	0.541636
Q99523	Sortilin OS=Homo sapiens OX=9606 GN=SORT1 PE=1 SV=3	SORT1	0.298392	0.000662071	Down	7	5	13	5	5	92	7.64223e+06	7.06533e+06	6.40253e+06	6.14844e+06	4.5517e+06	683178	8.33844e+06	7.20002e+06	5.27022e+06	6.13458e+06	4.45341e+06	1.43807e+07	3.54443e+06	1.90485e+07	2.78973e+06	1.29982e+06	5.37866e+06	5.99314e+06	825066	2.71243e+06	4.63351e+06	2.11668e+06	4.53099e+06	990551	3.57005e+06	1.82535e+06	5.77855e+06	8.10213e+06	3.1455	2.49772	3.4923	2.43341	0.927311	0.575906	7.16811	1.52287	1.87485	2.06435
Q99611	Selenide, water dikinase 2 OS=Homo sapiens OX=9606 GN=SEPHS2 PE=1 SV=3	SEPHS2	2.24061	0.0107515	Up	6	2	12	2	2	47.3	472280	951184			1.18183e+06	110578		205360		31669.4	16261.2			23157	1.45792e+06	2.34266e+06	483395	1.29596e+06	1954095	273250	810921	57393.3	396522	573092	426693	148140	134134	388640	0.605513	1.04744			0.750001	0.290363		1.04607		0.256659
Q99685	Monoglyceride lipase OS=Homo sapiens OX=9606 GN=MGLL PE=1 SV=2	MGLL	0.455929	0.0117173	Down	42	9	61	9	9	33.2	2.84621e+07	3.03327e+06	6.02633e+06	3.92657e+07	7.44738e+06	1.03161e+07	6.93207e+06	876595	917865	1.45033e+06	750603	1.38201e+06	369745	821844	4.34211e+06	8.99669e+06	8.05996e+06	5.03757e+06	7.5517e+06	3.02497e+06	8.29065e+06	683261	424867	1.00971e+06	151259	1.17811e+06	588453	4.87406e+06	3.07745	0.281694	0.863509	4.08242	0.398575	2.28449	1.56544	0.614515	1.08224	1.61759
Q99715	Collagen alpha-1(XII) chain OS=Homo sapiens OX=9606 GN=COL12A1 PE=1 SV=2	COL12A1	0.386115	0.000455095	Down	46	126	2797	126	126	332.9	3.77044e+09	6.21609e+08	1.86812e+09	3.18686e+09	1.01346e+09	6.65185e+08	1.1751e+09	1.16332e+09	1.30866e+09	8.80057e+08	8.61619e+08	1.27124e+09	1.35259e+09	9.60543e+08	1.22346e+09	4.64809e+08	2.67835e+09	8.81277e+08	4.41751e+08	1.01231e+09	1.06107e+08	3.26097e+08	1.02485e+09	1.24083e+09	5.77955e+08	3.66645e+08	1.48706e+09	4.78847e+08	5.94619	0.841986	3.90428	4.83269	0.791106	2.14851	3.87053	1.40161	2.65194	1.68698
Q99795	Cell surface A33 antigen OS=Homo sapiens OX=9606 GN=GPA33 PE=1 SV=1	GPA33	0.377708	0.0117921	Down	22	6	9	6	6	35.6	857095	1.91549e+06	2045788		3.24039e+07	588149	2.35216e+06	1.09605e+06	436112	508505	1.95932e+06	1.47966e+06	1.18611e+06	1.20611e+06	380650	1.37849e+06	2.44288e+06	1.07962e+06		612070	4149667	936152		563007	1.65769e+06	593098	548673	1.02419e+06	0.467714	0.897785	1.47945		8.75247	0.657335	2.68083	0.794993	0.532037	0.586813
Q99807	5-demethoxyubiquinone hydroxylase, mitochondrial OS=Homo sapiens OX=9606 GN=COQ7 PE=1 SV=3	COQ7	0.410754	0.0211134	Down	12	2	2	2	2	24.3			1.59696e+06	928619	614566	826157		47009.1	70399.9	52039.9		119273		113318	382236		220077	447024	358769		82726	418458			63174.6		55081.7	83179			5.06522	2.13714	0.728056	4.04972		0.385905	0.972031	0.679681
Q99873	Protein arginine N-methyltransferase 1 OS=Homo sapiens OX=9606 GN=PRMT1 PE=1 SV=3	PRMT1	1.68546	0.00107248	Up	34	12	147	12	12	42.4	6.57168e+06	1.05741e+07	6.46873e+06	7.22435e+06	1.93685e+07	4.46891e+06	3.72552e+06	4.41555e+06	2.18239e+06	1.82664e+06	3.82405e+06	764732	1.59114e+06	900974	4.24311e+07	2.92158e+07	1.12027e+07	3.11118e+07	4.7847e+07	5.15669e+06	2.16636e+07	3.54424e+06	4.71599e+06	3.05234e+06	6.41197e+06	4.38494e+06	2.92355e+06	8.26672e+06	0.578251	0.799143	0.754308	0.611251	0.843564	0.80536	0.684664	1.14433	0.951284	0.753165
Q99959	Plakophilin-2 OS=Homo sapiens OX=9606 GN=PKP2 PE=1 SV=2	PKP2	0.273218	0.015815	Down	10	8	10	8	8	97.4	6.84859e+06	300779	2.3523e+06		18745074	571755	1.61542e+07	8.1063e+06	1.47009e+07	1.29644e+07	5.07719e+06	28845269	2.4402e+07	1.62587e+07	3.66105e+06	1.75513e+06	1.37565e+06	2.76195e+06	3.19481e+06	5.77852e+06	1.49714e+06	3.2586e+06	8.44031e+06	1.05929e+07	4.04702e+06	5.08209e+06	1.68376e+07	4.07291e+06	2.85272	0.107608	1.29849		3.8648	0.487771	14.0538	0.696666	2.12498	1.77265
Q9BPY8	Homeodomain-only protein OS=Homo sapiens OX=9606 GN=HOPX PE=1 SV=1	HOPX	0.258469	0.0457509	Down	44	2	9	2	2	8.3	438627	1.16539e+07			2.91765e+06	399952		192180		281571		114718	114568	91369.7				533683	332214			274877	236932			98729.1	71834.2		0.322408	7.35738			1.06151	0.602096		0.47516		1.10761
Q9BQ39	ATP-dependent RNA helicase DDX50 OS=Homo sapiens OX=9606 GN=DDX50 PE=1 SV=1	DDX50	1.71962	0.00384537	Up	14	8	34	7	7	82.5	293731	699916	4.2147e+06		2.305e+06	403062	1.45616e+06	746085	511354	379760	584696	180188	1.13391e+06	296000	5.23143e+06	4.51256e+06	3.79011e+06	6.09516e+06	4.33598e+06	1.60023e+06	5.03083e+06	1.8175e+06	997085	1.77231e+06	1.15781e+06	1.33924e+06	1.64052e+06	2.55882e+06	0.179286	0.36693	3.4092		0.696384	0.503867	1.85633	0.747584	0.861792	0.605411
Q9BQS8	FYVE and coiled-coil domain-containing protein 1 OS=Homo sapiens OX=9606 GN=FYCO1 PE=1 SV=3	FYCO1	0.0653885	0.0324073	Down	5	5	10	5	5	166.9	3.46109e+08	7.72173e+06	7.35503e+08	345249664	42575792	622618	7.30089e+06					262326		1.41817e+06	1.65297e+07	5.04114e+06	12039973	18372710	4.75687e+06	45860344	398483	561389	166432	1.66279e+06		1.15304e+06		231029	1.89189	0.0362526	5.32791	1.81466	0.115193	0.00697032	0.0833506
Q9BRJ7	Tudor-interacting repair regulator protein OS=Homo sapiens OX=9606 GN=NUDT16L1 PE=1 SV=1	NUDT16L1	0.2818	0.0320297	Down	33	5	27	4	4	23.3	1.09109e+07	842953	520149	1.4233e+06	9.80982e+06	922502	221616	782671	468894	1.57971e+06	453156	63753.3		1.11193e+06	5.21556e+06	3.77651e+06	4.2732e+06	4.08254e+06	5.01278e+06		716691	35088.7	25605.2	35264.4	112377	267578	71968.3	600118	3.33558	0.221337	0.21073	0.418393	1.4844	0.577596	0.141501	1.54867	1.5605	4.97309
Q9BRT3	Migration and invasion enhancer 1 OS=Homo sapiens OX=9606 GN=MIEN1 PE=1 SV=1	MIEN1	0.565961	0.00881952	Down	30	2	13	2	2	12.4	3.55397e+06	9.10737e+06	4.41744e+06	3.71241e+06	1.83011e+07	2.31904e+06	4.94267e+06	678263	349114	449662	655313	633907	302506	565254	5.0538e+06	3.92798e+06	754479	5.54724e+06	5258465		3.33733e+06	796780	1.09434e+06		953959	597722	316409	763597	0.869005	1.91268	1.43142	0.87286	2.21497	1.16135	2.52418	0.776797	0.67249	0.819341
Q9BRX2	Protein pelota homolog OS=Homo sapiens OX=9606 GN=PELO PE=1 SV=2	PELO	0.500826	0.0120996	Down	16	6	18	6	6	43.3	8.144e+06	4046853	9.26272e+06	8.64485e+06	3.2304e+06		1.54797e+06	870726	1.3169e+06	833108	1.71728e+06	1.27569e+06		951742	1.09095e+07	9.4337e+06	5.74987e+06	7.68904e+06	3.70029e+06	1.83065e+06	1.60652e+06	84645.7	870397	1.01172e+06	1.31508e+06	431815	1.83178e+06	233110	1.92368	0.82102	2.8995	1.96351	0.377688		0.763671	0.809178	2.05838	1.23178
Q9BRX8	Peroxiredoxin-like 2A OS=Homo sapiens OX=9606 GN=PRXL2A PE=1 SV=3	PRXL2A	0.287739	0.00413871	Down	27	6	107	6	6	25.7	6.10097e+07	1.57726e+07	5.26015e+06	8.56145e+07	1.9887e+07	1.39909e+07	1.37396e+07	4.44327e+06	691741	1.00572e+07	617350	4.24316e+06	2.70756e+06	902851	1.10277e+07	1.22394e+07	1.45555e+06	1.38462e+07	1.36316e+07	6.50421e+06	7.4444e+06	3.15922e+06	2.18784e+06	3.02742e+06	672059	2.58077e+06	2.37266e+06	1.14006e+06	4.13551	0.918281	0.472517	5.58029	0.667237	1.94234	1.94515	1.27575	0.334055	4.59424
Q9BS26	Endoplasmic reticulum resident protein 44 OS=Homo sapiens OX=9606 GN=ERP44 PE=1 SV=1	ERP44	1.56568	0.000606723	Up	49	17	409	16	17	46.9	3.07079e+07	5.66955e+07	1.79179e+07	2.92751e+07	1.14901e+08	2.36354e+07	1.50413e+07	1.50814e+07	9.31134e+06	9.60818e+06	2.22657e+07	4.76031e+06	7.85039e+06	7.31405e+06	1.77377e+08	8.08558e+07	9.66673e+07	1.36059e+08	1.87862e+08	2.96789e+07	5.90148e+07	1.42024e+07	1.58469e+07	3.21906e+07	2.89066e+07	2.55008e+07	1.91657e+07	3.12947e+07	0.669817	1.06217	0.517942	0.614021	1.24054	1.05589	0.685237	0.81778	0.849211	0.828904
Q9BTC0	Death-inducer obliterator 1 OS=Homo sapiens OX=9606 GN=DIDO1 PE=1 SV=5	DIDO1	4.77953	0.0213781	Up	3	6	8	6	6	243.7	115310	3.04882e+06	1198.32	771920	1.31194e+06	3689.51	1.05677e+06	4.63451e+06	4.03968e+06	1.63393e+06	3.63289e+06	1.00839e+06	1.79553e+06	2.30288e+06	3.06167e+06	3.61073e+06	1.3407e+07	1.53685e+06	3.14838e+06	18822684	5.14659e+06	5.41167e+06	7.5512e+06	6.07332e+06	1.18784e+07	502992	3.6016e+06	1.28845e+07	0.103045	2.3401	0.00141913	0.663306	0.580306	0.0067527	1.97239	0.695452	1.01958	0.390092
Q9BTE1	Dynactin subunit 5 OS=Homo sapiens OX=9606 GN=DCTN5 PE=1 SV=1	DCTN5	2.91362	0.0127602	Up	12	2	13	2	2	20.1	876662	1.41317e+06		464487	6.42675e+06			3.97018e+06	1.41544e+06		2.41382e+06	803125	1.35591e+06	1.05548e+06	4.01501e+06	1.39348e+06	1.40578e+06	2.05588e+06	1.07455e+07	2.42458e+06	1.25188e+07	3.45205e+06	2.09546e+07	4.24435e+06	4.29567e+06	1.17184e+07	3283649	7.52199e+06	0.492207	0.68148		0.250767	1.78603			0.853399	0.511733
Q9BUF5	Tubulin beta-6 chain OS=Homo sapiens OX=9606 GN=TUBB6 PE=1 SV=1	TUBB6	0.657828	0.0100652	Down	63	24	1109	8	8	49.8	4.18456e+07	3.68855e+07	1.41783e+07	4.00815e+07	3.9483e+07	1.65957e+07	2.66653e+07	1.32703e+07	1.25867e+07	1.41741e+07	2.40346e+07	1.08718e+07	9.83452e+06	1.76239e+07	6.92662e+07	3.93639e+07	4.12924e+07	6.43438e+07	5.10697e+07	7.43678e+06	2.39984e+07	5.46442e+06	2.09591e+07	1.19285e+07	2.19025e+07	1.19077e+07	1.18383e+07	1.60733e+07	2.08787	1.5807	0.937493	1.92299	0.975093	1.69589	2.77876	1.03837	1.65651	1.76456
Q9BUK6	Protein misato homolog 1 OS=Homo sapiens OX=9606 GN=MSTO1 PE=1 SV=1	MSTO1	1.92171	0.0308559	Up	3	2	4	2	2	61.8	61562.2	146604		136541	250985	146816	30311.4								326803	837461	216372	449485	997495		151518							11718.2	0.0679799	0.139045		0.144981	0.137182	0.332037	0.0699072
Q9BUL9	Ribonuclease P protein subunit p25 OS=Homo sapiens OX=9606 GN=RPP25 PE=1 SV=1	RPP25	0.486616	0.041084	Down	10	2	3	2	2	20.6	4933666		5746057	2104409	2243980	3.43555e+06				73333.8	552164		1.08299e+06	65743.8		611175	5.63261e+06	582003	663774	4.83371e+06	1.25733e+06	26110.1				71090.7	1.05092e+06	90337.3	1.46259		2.25742	0.599877	0.329271	2.08592				0.294289
Q9BV20	Methylthioribose-1-phosphate isomerase OS=Homo sapiens OX=9606 GN=MRI1 PE=1 SV=1	MRI1	1.69026	0.0329515	Up	15	5	43	5	5	39.1	266511	5.86527e+06	1.46451e+06	1.52698e+06	2.01558e+06	2780.87	795138	1.9459e+06	662236	438343	953846	466449	723314	236509	3.48047e+06	6.79571e+06	2.7508e+06	2.75056e+06	9.02814e+06	961872	3.80843e+06	1.67163e+06	1.09265e+06	2.33691e+06	2.9156e+06	1.30344e+06	1.56708e+06	3.68663e+06	0.210978	3.98797	1.5364	1.16235	0.789776	0.00450869	1.31466	1.29649	0.742114	0.464657
Q9BVJ6	U3 small nucleolar RNA-associated protein 14 homolog A OS=Homo sapiens OX=9606 GN=UTP14A PE=1 SV=1	UTP14A	2.1289	0.00195836	Up	9	5	25	5	5	87.9	127295	656779	775430	119026	2.12971e+06	254620	14109.8	268764	75194.8	31035.7	202845	22391.2	18744.7	9599.05	1.93269e+06	1.73763e+06	919115	2.73234e+06	2.81172e+06	559570	1.85061e+06	140400	258703	155085	390209	250465	143605	301569	0.147617	0.654162	1.19167	0.132723	1.22244	0.604735	0.0341739	1.29636	0.610031	0.238169
Q9BVT8	Transmembrane and ubiquitin-like domain-containing protein 1 OS=Homo sapiens OX=9606 GN=TMUB1 PE=1 SV=1	TMUB1	0.147203	0.0120062	Down	16	2	4	2	2	26.2			938252		656955	3.20019e+06		46440.2		127830				125599	363105	737443	991087	600080	554353	158618											0.892552		0.233422	4.70489		0.32824		1.43747
Q9BWJ5	Splicing factor 3B subunit 5 OS=Homo sapiens OX=9606 GN=SF3B5 PE=1 SV=1	SF3B5	1.95816	0.0171789	Up	38	3	31	3	3	10.1	1.66855e+06	2.29146e+06	1.69584e+06	3484.19	3.54803e+06	54897.7	410932	881527	315735	189564	700093		136146	244151	3.29831e+06	4.4446e+06	1.5294e+06	4.157e+06	5.31936e+06	848877	4.30049e+06	1.16259e+06	1.07154e+06	1.29821e+06	1.82514e+06	1.14196e+06	778513	2.78767e+06	1.46067	1.72293	1.96737	0.00293288	1.53738	0.0984273	0.751334	0.879154	0.529617	0.300785
Q9BX66	Sorbin and SH3 domain-containing protein 1 OS=Homo sapiens OX=9606 GN=SORBS1 PE=1 SV=3	SORBS1	0.303616	0.00293768	Down	24	25	144	24	25	142.4	2.61933e+08	2.01487e+07	4.84441e+07	8.36077e+07	1.56354e+08	1.18832e+07	1.16734e+07	3.88514e+06	7.12758e+06	2.51125e+07	5.00106e+06	2.83248e+07	2.5774e+07	1.55891e+07	2.7232e+07	4.68654e+07	3.60451e+07	5.59309e+07	3.29666e+07	4.54703e+07	3.55045e+06	2.55163e+06	5.30402e+06	9.54708e+06	3.84011e+06	1.00852e+07	1.77548e+07	4.42074e+06	6.98101	0.46123	1.71104	2.14267	2.06262	0.648648	0.649794	0.287228	0.886282	2.9538
Q9BX79	Receptor for retinol uptake STRA6 OS=Homo sapiens OX=9606 GN=STRA6 PE=1 SV=1	STRA6	0.268285	0.00696546	Down	4	2	3	2	2	73.5	9085405	563643	2.02712e+06	4841647		6.982e+06	2.62393e+06			812447	348384	325974	358313	771158	3722328	271558		1.32518e+06	331404					155811	289413	1.67037e+06	241440	909306	5.12316	0.272985	1.51482	2.62523		8.06346	3.09027			1.64603
Q9BXN1	Asporin OS=Homo sapiens OX=9606 GN=ASPN PE=1 SV=2	ASPN	0.417307	0.0132959	Down	52	22	510	22	22	43.4	2.59298e+08	5.99295e+07	1.12533e+08	4.07247e+08	1.24398e+08	2.51151e+07	6.61921e+07	5.61797e+07	1.39779e+08	2.04614e+08	1.98095e+07	7.77623e+07	1.79724e+08	2.16243e+08	1.10352e+08	6.7195e+07	2.13533e+08	1.74555e+08	8.1517e+07	1.6491e+08	1.05453e+07	2.50292e+07	7.08466e+07	1.79606e+08	2.65304e+07	7.47776e+07	6.77453e+07	4.00879e+07	3.81968	0.758246	2.19685	5.76854	0.907037	0.757724	2.0365	0.717921	3.00435	4.1601
Q9BXP5	Serrate RNA effector molecule homolog OS=Homo sapiens OX=9606 GN=SRRT PE=1 SV=1	SRRT	1.65369	0.00419895	Up	22	18	186	18	18	100.6	2.76725e+06	1.74481e+07	1.61858e+07	2.90932e+06	2.38243e+07	2.69598e+06	5.30936e+06	1.13118e+07	5.36614e+06	3.04014e+06	1.00102e+07	2.95782e+06	7.08208e+06	3.27161e+06	2.82003e+07	2.699e+07	1.87903e+07	2.87479e+07	3.77638e+07	8.93792e+06	3.54444e+07	1.0049e+07	1.20697e+07	1.90167e+07	1.86051e+07	9.53629e+06	1.19431e+07	1.70719e+07	0.307316	1.66428	2.38211	0.310676	1.3096	0.613199	1.23148	1.28756	1.02732	0.550552
Q9BXR6	Complement factor H-related protein 5 OS=Homo sapiens OX=9606 GN=CFHR5 PE=1 SV=1	CFHR5	0.342976	0.0317026	Down	6	3	9	2	2	64.4		1.39745e+06					514420	656403			51773	485113	155251	108076	267026				154277		82318.9	682255	108314	172382	149176		131298			5.24155					4.69191	3.2899
Q9BXS5	AP-1 complex subunit mu-1 OS=Homo sapiens OX=9606 GN=AP1M1 PE=1 SV=3	AP1M1	0.402924	0.0197535	Down	36	13	122	9	14	48.6	1.97028e+07	1.09812e+07	1.09172e+08	1.3761e+07	1.43513e+07	3.96514e+07	1.03904e+07	5.19097e+06	4.36947e+06	7.16124e+06	6.04312e+06	5.13552e+06	4.52009e+06	3.76497e+06	2.26885e+07	1.44644e+07	1.17958e+07	2.33522e+07	2.25883e+07	7.44399e+06	1.2144e+07	4.22588e+06	5.47631e+06	6.85334e+06	1.03086e+07	4.15272e+06	4.75876e+06	9.87418e+06	1.44282	0.690675	10.5946	0.968981	0.520183	5.9469	1.58916	0.824132	1.16677	1.80886
Q9BY32	Inosine triphosphate pyrophosphatase OS=Homo sapiens OX=9606 GN=ITPA PE=1 SV=2	ITPA	1.76873	0.0150478	Up	24	5	54	5	5	21.4	825490	1.59859e+06	129692	6.54108e+06	6.68944e+06	1.01572e+06	1.2788e+06	1.41898e+06	425487	635106	2.59515e+06	590595	1.47532e+06	505398	1.1597e+07	8.70858e+06	1.08184e+07	1.04558e+07	1.04991e+07	986458	5.23625e+06	1.98176e+06	2.39738e+06	655851	4.0317e+06	1.51733e+06	2.62742e+06	3.78018e+06	0.298365	0.496265	0.0621209	2.27334	1.19676	0.751898	0.965356	0.767808	0.387233	0.546754
Q9BYX2	TBC1 domain family member 2A OS=Homo sapiens OX=9606 GN=TBC1D2 PE=1 SV=3	TBC1D2	0.583121	0.00276217	Down	9	6	63	6	6	105.3	4.50182e+07	80148111	2.41446e+07	6.67483e+07	3.92954e+07	1.31471e+07	3.6888e+07	1.63811e+07	1.81003e+07	2.84944e+07	2.12392e+07	1.79252e+07	1.44025e+07	2.043e+07	6.93711e+07	4.47065e+07	4.45245e+07	39245874	22547627	2.44321e+07	3.20652e+07	1.6287e+07	1.4581e+07	1.52242e+07	3.19738e+07	2.52516e+07	1.26066e+07	1.90449e+07	2.03106	3.10578	1.44359	2.89571	0.877524	1.21482	3.47592	0.993054	1.84555	2.74827
Q9BYZ8	Regenerating islet-derived protein 4 OS=Homo sapiens OX=9606 GN=REG4 PE=1 SV=1	REG4	0.42831	0.0101617	Down	14	2	3	2	2	18.2	799067		735575	1080562	7.316e+06	1.31548e+06	596388			303330			127709	121618	378887	530266				867303	261441	138863	535572	113810		179807		358274	0.876231		1.06894	1.13937	3.97092	2.95439	1.36589			1.46143
Q9BZE4	GTP-binding protein 4 OS=Homo sapiens OX=9606 GN=GTPBP4 PE=1 SV=3	GTPBP4	2.21184	0.0242241	Up	26	15	56	15	15	73.9	3.94498e+06	4.0206e+06	2.3337e+06	3.84173e+06	1.59476e+07	3.45434e+06	2.20438e+06	4.22512e+06	2.41441e+06	4.93155e+06	8.8598e+06	5.54472e+06	4.13335e+06	2.42389e+06	1.79117e+07	1.70241e+07	1.12097e+07	1.83951e+07	2.40023e+07	6.50631e+07	7.70183e+06	5.03037e+06	7.72588e+06	7.99832e+06	1.19266e+07	5.85867e+06	4.27639e+06	8.12243e+06	0.606075	0.530536	0.475134	0.56753	1.21272	1.08691	0.707323	0.697458	0.670348	1.29519
Q9BZF1	Oxysterol-binding protein-related protein 8 OS=Homo sapiens OX=9606 GN=OSBPL8 PE=1 SV=3	OSBPL8	2.17354	0.0322625	Up	19	14	90	12	14	101.1	8.94932e+06	6.22928e+07	7870686	2.08727e+07	5.15545e+07	1.52092e+06	1.03193e+06	4.26114e+06	1.82521e+06	659672	913012	799596	914982	786956	168276824	1.07158e+08	3.96066e+07	1.32715e+08	6.42671e+07	1.59607e+07	3.60938e+06	1.27833e+07	2.37372e+06	1.78125e+06	2.51707e+06	2.01593e+06	1.26863e+06	4.86447e+06	0.200189	1.19682	0.233321	0.448961	0.570821	0.0696796	0.0482113	0.726383	0.523314	0.178911
Q9BZL1	Ubiquitin-like protein 5 OS=Homo sapiens OX=9606 GN=UBL5 PE=1 SV=1	UBL5	1.74522	0.00358991	Up	33	3	20	3	3	8.5		6.22879e+06	273537	643218	5.75775e+06	369998	687964	739148	218492	310550	208148	119605	231610	71461	4.81888e+06	7.60376e+06	4.05701e+06	6.23054e+06	4.41718e+06	2.83612e+06	1.05101e+06	1.0814e+06	575873	641120	813318	619671	439964	1.45523e+06		2.36051	0.159943	0.272897	1.25746	0.334355	0.63398	1.12785	0.560744	0.753913
Q9BZZ2	Sialoadhesin OS=Homo sapiens OX=9606 GN=SIGLEC1 PE=1 SV=2	SIGLEC1	0.621319	0.0271956	Down	15	18	88	18	18	182.5	1.87834e+07	10601973	3.56874e+07	9.61559e+06	1.41663e+07	6.39024e+06	7.69845e+06	4.23081e+06	2.17529e+06	4.38108e+06	6.67638e+06	3.09528e+06	2.48546e+06	4.62881e+06	1.42556e+07	3.15398e+07	9.16379e+06	8.22832e+06	4.30559e+07	1.74202e+07	2.64104e+06	1.96561e+06	1.82404e+06	2.89937e+06	7.50839e+06	4.54274e+06	3.45349e+06	3.36548e+06	1.88971	0.916112	4.75801	0.9302	0.705439	1.3167	1.61761	1.05181	0.909576	1.73286
Q9GZL7	Ribosome biogenesis protein WDR12 OS=Homo sapiens OX=9606 GN=WDR12 PE=1 SV=2	WDR12	1.69407	0.0115219	Up	23	8	18	8	8	47.7	556589	1.67103e+06	5.37901e+06	2.44013e+06	3.80058e+06	659580	1.86397e+06	1.09566e+06	412540	332962	60375.4	471193	739323	275567	5.01995e+06	8.38645e+06	4.52201e+06	6.64386e+06	5.28382e+06	1.99004e+06	5.94605e+06	635613	2.19807e+06	1.91265e+06	760123	2.64459e+06	1.0847e+06	1.36043e+06	0.215443	0.555549	2.75924	0.908218	0.728165	0.522893	1.50691	1.21645	0.770363	0.588145
Q9GZM7	Tubulointerstitial nephritis antigen-like OS=Homo sapiens OX=9606 GN=TINAGL1 PE=1 SV=1	TINAGL1	0.447371	0.0201081	Down	18	7	95	7	7	52.4	3.00986e+07	5.47526e+06	3.16189e+06	4.1104e+07	2.57996e+07	5.84669e+06	6.72936e+06	2.48977e+06	2.89737e+06	8.47284e+06	444939	2.85339e+06	2.7354e+06	2.72918e+06	4.30218e+07	1.9873e+07	4.4586e+06	2.51985e+07	2.27699e+07	3.05035e+06	2501698	1.93877e+06	4.4948e+06	1.027e+06	722890	1.62372e+06	1.4774e+06	1.57552e+06	2.53632	0.396281	0.353097	3.3306	1.0761	1.00906	1.18435	0.782165	1.53092	4.23485
Q9GZZ1	N-alpha-acetyltransferase 50 OS=Homo sapiens OX=9606 GN=NAA50 PE=1 SV=1	NAA50	1.77395	0.00660955	Up	18	3	36	3	3	19.4	156056	3.04064e+06		158135	2.00593e+06	132835	84946.2	1.35749e+06	549227		537571	139941	183585	116521	1.62284e+06	3.5264e+06	346014	2.17068e+06	4.62445e+06	387187	1346318	1.30481e+06	2.02113e+06	949089	1.47568e+06	1.34328e+06	516298	1.78085e+06	0.238619	3.99331		0.232506	1.51818	0.415993	0.271281	1.50339	1.02305
Q9GZZ9	Ubiquitin-like modifier-activating enzyme 5 OS=Homo sapiens OX=9606 GN=UBA5 PE=1 SV=1	UBA5	2.12728	0.0497381	Up	4	2	15	2	2	44.8	1.20797e+06	1.19498e+06		1.44007e+06	1.60925e+06	293855	541920	23981.7	70904	36170.6		92449.1		15335.5	2.76135e+06	2.35876e+06	2.2104e+06	5.72845e+06	3.27761e+06	135038	1.62284e+06	248042	339515	70549.4	414304	410283	37853	299394	0.607872	0.516485		0.696815	0.400829	0.302856	0.569561	0.108451	0.539305	0.260243
Q9H074	Polyadenylate-binding protein-interacting protein 1 OS=Homo sapiens OX=9606 GN=PAIP1 PE=1 SV=1	PAIP1	1.67439	6.8865e-05	Up	15	7	71	7	7	53.5	2.49324e+06	4.29619e+06	968229	2.9683e+06	1.22038e+07	1.15078e+06	1.18449e+06	3.43549e+06	1.85132e+06	2.26401e+06	3.64758e+06	1.55272e+06	2.41835e+06	903135	9.8409e+06	1.44718e+07	7.79176e+06	1.2996e+07	1.17326e+07	3.40197e+06	3.18337e+06	6.88097e+06	3.59148e+06	5.39334e+06	6.58025e+06	4.3018e+06	4.56412e+06	6.25716e+06	0.830232	1.22874	0.427271	0.950438	2.01146	0.78483	0.823793	1.01648	0.921299	1.06576
Q9H0U3	Magnesium transporter protein 1 OS=Homo sapiens OX=9606 GN=MAGT1 PE=1 SV=1	MAGT1	1.56561	0.0244342	Up	11	5	69	5	5	38	3.63277e+06	6.7929e+06	1.0594e+06	5.38868e+06	1.50865e+07	126540	4.5866e+06	2.5531e+06	1.66192e+06	2.18242e+06	2.54031e+06	688709	1.16626e+06	808723	22356524	1.80946e+07	1.59314e+07	2.46018e+07	1.87079e+07	2.46211e+06	6551635	2.50066e+06	3.15837e+06	3.47382e+06	3.62242e+06	3.54296e+06	2.1277e+06	3.10011e+06	0.66444	1.06712	0.256784	0.94772	1.36581	0.0474015	1.7521	0.874279	0.957198	1.18902
Q9H0V9	VIP36-like protein OS=Homo sapiens OX=9606 GN=LMAN2L PE=1 SV=1	LMAN2L	2.13144	0.00552796	Up	18	5	51	5	5	39.7	1.65117e+06	3.23575e+06	5404167	7.32273e+06	1.33064e+07	1.55305e+06	443836	1.05278e+06	476688	380496	976737	139258	375889	284456	1.37159e+07	1.37385e+07	7.29974e+06	1.13686e+07	8.96341e+06	2.636e+07	4.00067e+06	765865	1.10197e+06	827520	2.10281e+06	2.16321e+06	938923	2.20146e+06	0.249562	0.420052	1.08244	1.06424	0.995471	0.480751	0.140107	0.795998	0.606205	0.457716
Q9H1E3	Nuclear ubiquitous casein and cyclin-dependent kinase substrate 1 OS=Homo sapiens OX=9606 GN=NUCKS1 PE=1 SV=1	NUCKS1	2.32695	0.00032679	Up	29	6	64	6	6	27.3		1.25641e+07	687780	4.55422e+06	8.33711e+06	500676	1.77623e+06	6.04183e+06	2.93967e+06	4.99867e+06	4.73255e+06		2.68291e+06	960522	2.07465e+07	2.11737e+07	2.15097e+07	1.88233e+07	2.921e+07	4482973	1.83105e+07	1.02262e+07	7.53173e+06	4848025	8714897	1.66435e+07	5698704	1.33276e+07		1.88498	0.159211	0.764942	0.720828	0.179118	0.648011	0.937112	0.766885	1.23352
Q9H1K0	Rabenosyn-5 OS=Homo sapiens OX=9606 GN=RBSN PE=1 SV=2	RBSN	2.42793	0.00806285	Up	3	2	2	2	2	88.8		408851			188771			1.24104e+06	1779280	545540	2240065	217346	2445363	267283								2.70024e+06	6111161	2.28663e+06	4984240	6685795	2.06257e+06	6.4627e+06		0.614352			0.163466			0.28008	0.675382	0.195881
Q9H270	Vacuolar protein sorting-associated protein 11 homolog OS=Homo sapiens OX=9606 GN=VPS11 PE=1 SV=1	VPS11	0.206497	0.000114834	Down	14	11	64	11	11	107.8	4.61006e+07	3.87995e+06	6.74997e+07	2.81065e+07	7.847e+06	3.96147e+06	1.43106e+07	9.42713e+06	1.39798e+07	9.90169e+06	1.97434e+07	4.13386e+07	2.50394e+07	1.36388e+07	7.83961e+06	7.92688e+06	4.41429e+06	6.99034e+06	8.10643e+06	6.01688e+06	2.92032e+06	2.69042e+06	2.47531e+06	2.52563e+07	2.73443e+06	3.24761e+06	2.18049e+07	3.6613e+06	6.12132	0.442493	11.8776	3.5886	0.515731	1.07731	3.96868	0.83939	2.0936	1.4027
Q9H2F3	3 beta-hydroxysteroid dehydrogenase type 7 OS=Homo sapiens OX=9606 GN=HSD3B7 PE=1 SV=2	HSD3B7	0.346147	0.0464087	Down	18	5	11	5	5	41	8.92421e+06	1.27413e+06	582339	7.62235e+06	2.27905e+06	1.5143e+06	505889	11873.6	28883.6	384955	736085	113706	484960	1.16697e+06	91674	441584	357032	865171	948929		10916.5	364832	9435.7	137110	1.89219e+06	1.79035e+06	187014	389489	8.28229	1.01563	0.716219	6.8022	1.04693	2.87833	0.980586	0.0216503	0.0885809	1.11676
Q9H2G2	STE20-like serine/threonine-protein kinase OS=Homo sapiens OX=9606 GN=SLK PE=1 SV=1	SLK	1.51284	0.0259042	Up	11	12	82	11	11	142.6	1.40885e+07	1.44687e+07	48790005	2.55615e+07	6.68295e+07	2.6017e+06	8.4357e+06	6.79507e+06	6.04791e+06	5.18496e+06	4.77919e+06	5.28467e+06	1.52049e+07	4.72657e+06	2.95776e+07	3.84228e+07	88576607	3.45609e+07	4.66509e+07	4.4349e+07	4.2843e+07	2.08529e+07	1.81439e+07	21027273	8.52275e+06	1.86144e+07	1.53097e+07	2.11931e+07	0.699393	0.616915	3.20978	1.22017	1.64212	0.264521	0.874634	0.595253	0.891092	0.722642
Q9H3P7	Golgi resident protein GCP60 OS=Homo sapiens OX=9606 GN=ACBD3 PE=1 SV=4	ACBD3	2.4053	0.00830599	Up	27	10	82	10	10	60.6	705886	3.31652e+06	294357	2.25461e+06	9.35277e+06	1.20565e+06	944795	856253	190615	196467	841995	4963.84	356315	151465	1.13852e+07	1.03649e+07	1.3898e+07	1.18927e+07	2.05911e+07	321079	4482393	1.5485e+06	635377	630768	1.03443e+06	1.20862e+06	649380	2.14254e+06	0.140208	0.565801	0.0774825	0.430617	0.91952	0.490465	0.391947	0.8358	0.312945	0.305113
Q9H477	Ribokinase OS=Homo sapiens OX=9606 GN=RBKS PE=1 SV=1	RBKS	1.65405	0.0271454	Up	5	2	6	2	2	34.1	102378	63181	217281	114823	89573.6		69257	96990.5	46059.2	43838	228191	36335	80450.9	55729.2	184607	476360	219161	962925	883369	333309		84965.8	98756.2	139488	375607	147601	100872	113699	0.690446	0.365974	1.94193	0.744616	0.299009		0.97552	0.85988	0.686807	0.618343
Q9H4M9	EH domain-containing protein 1 OS=Homo sapiens OX=9606 GN=EHD1 PE=1 SV=2	EHD1	0.377926	0.00813862	Down	63	26	377	16	27	60.6	2.06529e+08	4.33971e+07	3.00385e+07	1.31135e+08	9.41182e+07	2.99087e+08	3.6434e+07	1.30886e+07	7.63632e+06	9.11661e+06	1.49389e+07	6.25385e+06	6.61935e+06	9.5429e+06	5.18369e+07	5.61182e+07	4.70542e+07	6.92987e+07	7.14247e+07	4.13645e+07	1.87703e+07	9.10113e+06	1.82589e+07	1.03424e+07	2.05616e+07	1.00955e+07	8.44041e+06	1.12947e+07	3.36199	0.606763	0.648014	2.05264	0.758354	9.97155	1.23872	0.878009	0.861587	0.972991
Q9H553	Alpha-1,3/1,6-mannosyltransferase ALG2 OS=Homo sapiens OX=9606 GN=ALG2 PE=1 SV=1	ALG2	1.78956	0.0127274	Up	21	7	39	7	7	47.1	1.94243e+06	1.66303e+06	1.07281e+07	5.17576e+06	9.64239e+06	852610	1.90236e+06	227459	90347.1	1.49293e+06	1.41178e+06	642004	937445	1.27073e+06	7895067	7.7759e+06	1.14646e+07	1.17025e+07	1.06707e+07	1.36462e+07	2.79991e+06	3.03962e+06	2.66595e+06	6.35321e+06	3.92211e+06	2.50546e+06	1.19358e+06	3.06352e+06	0.425901	0.313187	3.11728	1.09123	1.04648	0.382879	0.871176	0.129018	0.0861926	1.34727
Q9H6X2	Anthrax toxin receptor 1 OS=Homo sapiens OX=9606 GN=ANTXR1 PE=1 SV=2	ANTXR1	1.82541	0.0326914	Up	14	6	29	5	5	62.7	1.77286e+06	1.05605e+06			2.06296e+06			246145	606900	27220.4	697790	50303.6	55479.4	30041.4	2.23775e+06	2.46356e+06	2.20241e+06	3.48347e+06	2.22854e+06		3.68011e+06	1.63451e+06	400937	277042	757560	254452		1.78196e+06	1.15823	0.592579			0.667102			0.591758	2.45403	0.104116
Q9H788	SH2 domain-containing protein 4A OS=Homo sapiens OX=9606 GN=SH2D4A PE=1 SV=1	SH2D4A	0.408761	0.0465845	Down	8	3	7	3	3	52.7		1.09401e+06			1.39358e+06	1.15919e+06	1.06925e+06	353272	421431	565094	251370	2975.49		576134	588200	672768		464308	8.09349e+06		19968.2	4502.31	404493	604960	12972.2	3173.53		347056		0.765658			0.562066	1.93452	1.8197	1.48527	2.98012	3.77997
Q9HAV4	Exportin-5 OS=Homo sapiens OX=9606 GN=XPO5 PE=1 SV=1	XPO5	2.325	0.00218204	Up	7	8	26	8	8	136.2	517045	1.96689e+06		646551	5.64995e+06	745451	1.2348e+06	596960	295645	51621.5	434240	318719	151450	213135	4.91468e+06	1.00833e+07	3.36387e+06	2.46686e+06	7.8344e+06		8.91634e+06	1.27546e+06	641707	1.52197e+06	576600	621028	1.08954e+06	739963	0.198564	0.648774		0.238756	1.07398	0.586325	0.990414	0.827132	0.688986	0.113797
Q9HBL0	Tensin-1 OS=Homo sapiens OX=9606 GN=TNS1 PE=1 SV=3	TNS1	0.620995	0.0460368	Down	36	45	322	42	45	196.9	2.34232e+08	5.95902e+07	4.95637e+07	2.10529e+08	1.90161e+08	6.80597e+07	2.50303e+07	9.6281e+06	1.10002e+07	2.86818e+07	9.04428e+06	1.06122e+07	1.12517e+07	1.24791e+07	1.83194e+08	9.31438e+07	1.01044e+08	1.44885e+08	1.1113e+08	4.49957e+07	2.44666e+07	1.20703e+07	1.74259e+07	1.66889e+07	1.73778e+07	1.72792e+07	1.36742e+07	2.408e+07	2.94607	0.643743	0.826132	2.54617	1.18386	1.75321	0.657526	0.498108	0.957177	2.3608
Q9HC84	Mucin-5B OS=Homo sapiens OX=9606 GN=MUC5B PE=1 SV=3	MUC5B	0.272943	0.0170586	Down	6	18	25	17	17	596		883360	2.25964e+06	1.52911e+06	4.57339e+07	504422	1.55463e+06	622258	236657	804452		1.07598e+06	728664	396067	937269	445081	934627	1.42765e+06	583469	1.31049e+06	789741	821864	401782	622283	1.22883e+06	1.37603e+06	453781	1.0373e+06		0.399511	1.57681	0.774227	11.9198	0.543991	1.70973	0.430879	0.275622	0.886247
Q9HCB6	Spondin-1 OS=Homo sapiens OX=9606 GN=SPON1 PE=1 SV=2	SPON1	0.592048	0.0263706	Down	27	13	79	13	13	90.9	8.70698e+06	6.58115e+06	3.97989e+06	6.54273e+06	17474918	8.34433e+06	2.25941e+06	2.20158e+06	5.0551e+06	3.81313e+06	1.26754e+06	3.61181e+06	6.33064e+06	808873	7.49643e+06	5.26856e+06	3.80861e+07	1.93831e+07	1.24069e+07	1.19122e+07	791574	451897	1.74932e+06	3.6352e+06	802207	227185	2.6489e+06	1.68716e+06	1.24705	0.809581	0.755401	0.901064	1.23884	2.44769	0.675869	0.91083	3.51757	2.50989
Q9HCU0	Endosialin OS=Homo sapiens OX=9606 GN=CD248 PE=1 SV=1	CD248	0.277908	0.0376006	Down	17	11	106	11	11	80.8	1.37452e+07	1.55568e+07	8.66376e+06	1.28391e+07	1.02496e+07	1.60812e+08	3.81484e+06	1.63968e+06	1.27573e+06	6.38365e+06	8.85825e+06	3.1057e+06	3.69252e+06	6.94535e+06	9.00156e+06	1.39236e+07	9.89724e+06	1.34327e+07	4.55751e+07	6.99174e+06	2.2204e+07	2.13924e+06	451070	1.09246e+06	1.28956e+07	3.91965e+06	1.62327e+06	1.33215e+06	0.803969	0.781539	0.671558	0.722111	0.296741	19.2644	0.46603	0.346095	0.452902	2.14375
Q9HD15	Steroid receptor RNA activator 1 OS=Homo sapiens OX=9606 GN=SRA1 PE=1 SV=2	SRA1	0.496255	0.0240058	Down	24	5	20	5	5	24.4	2.31413e+06	1.3502e+07	870934	1.45166e+06	1.03983e+07	539047	1.01114e+06	3.97506e+06	2.62222e+06	4.47573e+06	6294210	6.61882e+06	3.36224e+06	3.72191e+06	4.25652e+06	5.32514e+06	6.77471e+06	6.29916e+06	9.07724e+06	889931	1.77264e+06	843531	2.80706e+06	3.49814e+06	1.89909e+06	1.3498e+06	2.396e+06	1.67496e+06	1.12903	5.65794	0.563111	0.681027	2.51109	0.538634	1.03034	1.34332	1.49044	2.40642
Q9NNX6	CD209 antigen OS=Homo sapiens OX=9606 GN=CD209 PE=1 SV=1	CD209	0.633745	0.0133529	Down	36	9	77	9	9	45.7	2.10752e+06	4.12757e+06	4.97901e+06	4.96668e+06	1.89424e+07	4.0678e+06	5237260	9.41674e+06	4.14173e+06	6.01127e+06	7.02318e+06	3.5771e+06	3.39821e+06	1.61956e+06	3.28466e+06	1.78933e+07	3.05609e+06	2.8366e+06	2.29119e+07	1.53638e+06	1.42506e+06	2.7261e+06	7.90124e+06	2.03104e+06	9.5063e+06	6.19407e+06	3.1765e+06	1.28773e+06	0.64909	1.09187	2.0322	1.47089	2.8877	2.56591	3.3689	2.23097	1.65039	2.26585
Q9NP66	High mobility group protein 20A OS=Homo sapiens OX=9606 GN=HMG20A PE=1 SV=1	HMG20A	1.54751	0.0371239	Up	9	2	10	2	2	40.1		739429			988858			131926	74132.8	40894.1	115634	43580.3	62358	27164.6		946716	500095	1.31141e+06	892659		984613	104993	148520	126705	240755	131950	150513	500414		1.33723			1.03059			1.03011	0.973585	0.508025
Q9NP77	RNA polymerase II subunit A C-terminal domain phosphatase SSU72 OS=Homo sapiens OX=9606 GN=SSU72 PE=1 SV=1	SSU72	0.283158	0.0165404	Down	14	2	8	2	2	22.6	3.88168e+06	2.25601e+06	5.50744e+06	4176131	2.04016e+06	9934380	1.44567e+06				124015				2.82705e+06	1.58849e+06	2047672	2.45494e+06	3.32568e+06	1.11974e+06	298955		393473	214971	124779	203395		1.01136e+06	1.17168	0.584885	2.20307	1.21211	0.304813	6.14154	0.911396
Q9NPD3	Exosome complex component RRP41 OS=Homo sapiens OX=9606 GN=EXOSC4 PE=1 SV=3	EXOSC4	1.50545	0.0214281	Up	23	5	21	5	5	26.4	2.05708e+06	6.70529e+06	1.62035e+06	1.88966e+06	4.75763e+06	423439	1.15307e+06	2.06554e+06	144922	1.01713e+06	1.38996e+06	69823.1	186313	83395.1	8.04575e+06	6.33662e+06	6.75452e+06	6.60913e+06	6.30437e+06	4.04929e+06	2.48389e+06	1.14627e+06	1.92718e+06	318410	2.05124e+06	1.41528e+06	987218	1.94719e+06	0.671458	1.87986	0.700916	0.593104	0.768671	0.283078	0.786091	2.31003	0.272601	1.80979
Q9NPF4	tRNA N6-adenosine threonylcarbamoyltransferase OS=Homo sapiens OX=9606 GN=OSGEP PE=1 SV=1	OSGEP	0.361511	0.0111331	Down	13	4	28	4	4	36.4	5.32299e+07	2.15116e+07	5.33141e+07	45514884	4.70034e+07	2.90657e+06	6.29836e+07	8.40612e+06	29761978	1.56307e+07	1.64497e+07	6.73546e+06	2106698	1.49086e+07	1.21894e+06	4.33643e+06	1.6193e+07	2.47121e+07	4.9448e+06	1.62179e+07	9.20724e+06	33023340	1.98057e+07	2.86429e+06	1.41813e+07	6.41917e+06	1.96522e+06	5.15731e+07	4.11978	1.42999	5.46827	3.38729	1.80065	0.460731	10.1811	0.628817	3.74455	1.86028
Q9NQ29	Putative RNA-binding protein Luc7-like 1 OS=Homo sapiens OX=9606 GN=LUC7L PE=1 SV=1	LUC7L	1.65904	0.00304081	Up	30	9	64	4	4	43.7	1.46017e+06	1.55257e+06		1.69139e+06	2.17514e+06	170087	407810	939709	271439	278277	379358	153543	265514	153502	2.69914e+06	3.35594e+06	2.46471e+06	2.48402e+06	5.40774e+06	804824	3.24848e+06	625280	1.11346e+06	543843	742960	655610	402410	1.69255e+06	1.17217	1.07048		1.3056	0.864282	0.279645	0.683746	1.66327	0.808076	0.783643
Q9NQT8	Kinesin-like protein KIF13B OS=Homo sapiens OX=9606 GN=KIF13B PE=1 SV=2	KIF13B	0.477832	0.00261193	Down	11	18	75	16	18	202.7	3.66093e+07	8.81632e+06	2.04699e+07	1.65685e+07	3.40781e+07	3.80864e+07	6.924e+06	4.82957e+06	2.97119e+06	1.95723e+06	2.03531e+06	2.92278e+06	2.30331e+06	2.29793e+06	3.33293e+07	9.50172e+06	1.04071e+07	3.31426e+07	1.22648e+07	6.43641e+06	4.65961e+06	1.54464e+06	4.30119e+06	3.63712e+06	3.86414e+06	1.72568e+06	3.51538e+06	3.44087e+06	2.72006	0.56262	2.01554	1.18372	1.25327	5.79568	1.07447	1.32722	1.37332	0.855748
Q9NR19	Acetyl-coenzyme A synthetase, cytoplasmic OS=Homo sapiens OX=9606 GN=ACSS2 PE=1 SV=1	ACSS2	0.473437	0.00264965	Down	17	12	98	12	12	78.5	2.37316e+07	1.34538e+07	5.72408e+06	5.17587e+07	2.47889e+07	7.60404e+06	3.48235e+06	1.71295e+06	1.54642e+06	3.91432e+06	2.0156e+06	3.33796e+06	1.56979e+06	879949	8.04971e+06	1.07646e+07	7.68171e+06	2.25571e+07	1.66157e+07	6.95044e+06	3.32436e+06	1.81941e+06	2.60152e+06	1.28762e+06	2.5553e+06	2.16409e+06	2.42132e+06	2.11685e+06	2.33698	1.13792	0.747003	4.90107	1.20828	1.53363	0.716226	0.621041	0.943003	2.25789
Q9NR50	Translation initiation factor eIF-2B subunit gamma OS=Homo sapiens OX=9606 GN=EIF2B3 PE=1 SV=1	EIF2B3	0.138035	0.00416988	Down	27	9	29	9	9	50.2	4.68134e+08	1.72033e+07	9.13327e+08	6.21068e+08	7.07569e+07	1.64913e+07	2.81402e+07	6.68049e+06	3.76299e+07	3.85583e+07	1.20088e+07	5.38724e+07	4.20705e+07	1.40101e+08	2.23273e+07	7.71381e+06	1.11143e+07	5.26604e+07	1.09698e+07	5.5997e+07	3.44384e+06	3.63363e+06	2.06226e+07	1.00304e+08	1.14771e+07	2.54142e+07	8.91219e+07	1.95519e+07	7.24182	0.228577	18.7238	9.2384	0.541786	0.522493	0.909192	0.102453	0.970645	0.940818
Q9NRS6	Sorting nexin-15 OS=Homo sapiens OX=9606 GN=SNX15 PE=1 SV=1	SNX15	2.16439	0.00228213	Up	8	3	5	3	3	38.3	631725	402459	376514	378290	177269	148047		77956.5		33797.5	474143	98134.8	598718	38584.3		1243825	991572	765250	1.84136e+06	1.45217e+06	672074		864290	415823	804603	694573	776822	450587	1.42272	0.778493	1.12373	0.819212	0.197609	0.682869		0.244475		0.168631
Q9NSD9	Phenylalanine--tRNA ligase beta subunit OS=Homo sapiens OX=9606 GN=FARSB PE=1 SV=3	FARSB	0.378441	0.00420709	Down	29	17	309	17	17	66.1	157934768	4.09113e+07	5.05168e+07	1.26725e+08	1.05159e+08	9.64012e+06	8.5031e+07	8.78609e+07	1.17071e+08	1.78808e+08	2.73596e+07	1.84366e+08	2.60751e+08	1.90381e+08	7.28842e+07	5.8714e+07	6.3349e+07	1.01586e+08	5.39305e+07	5.99407e+07	2.36945e+07	3.08534e+07	7.59117e+07	1.84957e+08	2.44075e+07	4.30946e+07	1.51751e+08	2.65396e+07	3.92438	0.873128	1.66348	3.02785	1.29337	0.490595	4.41286	1.04865	2.35013	3.39539
Q9NSU2	Three-prime repair exonuclease 1 OS=Homo sapiens OX=9606 GN=TREX1 PE=1 SV=2	TREX1	0.413933	0.00420381	Down	17	4	10	4	4	33.2	430169	864547	894486	286331	931775	64941.4	900636	2.5339e+06	577251	612726	322492	390437	529589	864263	1.91189e+06	2.46954e+06	1.01059e+06	227143	483116	145924	260654	77950.8	378041	170733	226765	292939	358511	145297	1.07686	1.85887	2.96745	0.689236	1.15455	0.332958	4.7089	5.99113	2.29559	2.30492
Q9NSY1	BMP-2-inducible protein kinase OS=Homo sapiens OX=9606 GN=BMP2K PE=1 SV=2	BMP2K	1.60416	0.0254967	Up	6	6	34	4	4	129.1	2.78489e+06	919227	634194	156426	3653754		971773	653445	252042	255456	120983	92219.7			1.34543e+06	5.05781e+06	2.39836e+06	4.06248e+06	4.06637e+06	1.03339e+06	1.41348e+06	1.2505e+06	782067	981507		805412		474365	1.93302	0.548016	0.583365	0.104404	1.25531		1.40878	1.08606	0.704572	0.675505
Q9NV70	Exocyst complex component 1 OS=Homo sapiens OX=9606 GN=EXOC1 PE=1 SV=4	EXOC1	2.46833	0.0299113	Up	6	5	17	5	5	101.9	834660	1327626	275997	827362	3.6396e+06	158001	281951	484480		868455	275835	832089	445911	419798	3672670	4.81929e+06	1.90147e+06	3.41889e+06	5.70207e+06	13759653	2.61039e+06	538113	427565	1.82169e+06	331025	686011	793034	1.45191e+06	0.501293	0.684856	0.219672	0.477813	1.08198	0.194352	0.353676	0.540943		1.54274
Q9NVE7	4'-phosphopantetheine phosphatase OS=Homo sapiens OX=9606 GN=PANK4 PE=1 SV=1	PANK4	1.50107	0.0311129	Up	16	10	31	10	10	85.9	2.99495e+06	1.51645e+07	4.49242e+06	3.47613e+06	4.57975e+06	3.05999e+06	2.80663e+06	454971	1.45415e+06	441550	1.29288e+06	203133	2.10497e+06	531660	2.35425e+07	3.66224e+07	2.35741e+07	3.02244e+07	9.53969e+06	6.66069e+06	6.47591e+06	809235	663075	1.31113e+06	2.08768e+06	1.8544e+06	1.52617e+06	3.35233e+06	0.298287	1.29722	0.592944	0.332905	0.225771	0.624182	0.583819	0.249123	1.33921	0.384662
Q9NVH1	DnaJ homolog subfamily C member 11 OS=Homo sapiens OX=9606 GN=DNAJC11 PE=1 SV=2	DNAJC11	1.98369	0.0117827	Up	18	8	41	8	8	63.2	1.67404e+06	8.36721e+06	6.844e+06	2.76272e+06	8.93288e+06	535990	1.875e+06	4.21984e+06	2.4789e+06	1.86421e+06	1.98399e+06	2.29904e+06	3.57742e+06	1.38521e+06	1.49803e+07	3.64512e+07	5.86777e+07	1.43906e+07	2.78202e+07	6.03893e+06	6.97318e+06	6.29944e+06	6.04057e+06	3.25492e+06	3.16394e+06	2.44452e+06	3.34821e+06	3.52638e+06	0.241197	1.03545	1.30679	0.382756	0.637056	0.158165	0.564231	0.996355	0.984434	0.700299
Q9NWX6	Probable tRNA(His) guanylyltransferase OS=Homo sapiens OX=9606 GN=THG1L PE=1 SV=2	THG1L	1.50563	0.0338333	Up	9	2	3	2	2	34.8					110499			115719	50737	58432.1	67683.8	40137	47205.1	25524.4				266110	160329		88432.8	157715	137082	63764.3	207647		90418	88735.5					0.961734			1.53466	1.13173	1.2329
Q9NX24	H/ACA ribonucleoprotein complex subunit 2 OS=Homo sapiens OX=9606 GN=NHP2 PE=1 SV=1	NHP2	1.5865	0.0151012	Up	53	5	52	5	5	17.2		2.55539e+06		384384	2.38742e+06	853704	1.04848e+06	961894	412657	270503	425273	145039	403006	204310	7.93363e+06	5.86922e+06	2.72877e+06	9.50909e+06	7.61605e+06		3.21347e+06	651723	748626	268492	726682	613320	642546	1.26351e+06		0.906344		0.15263	0.487983	0.72202	0.904284	1.37919	0.995165	0.617076
Q9NX46	ADP-ribosylhydrolase ARH3 OS=Homo sapiens OX=9606 GN=ADPRS PE=1 SV=1	ADPRS	1.75088	0.00349	Up	20	6	66	6	6	38.9	2.15206e+06	5.81395e+06	4.1914e+06	2.78511e+06	7.1368e+06	1.04772e+06	973853	1.79642e+06	814865	1.00581e+06	1.05997e+06	229790	963934	1.13821e+06	7.89665e+06	2.25719e+07	1.70932e+07	9.63995e+06	1.07864e+07	2.50251e+06	3.14208e+06	1.85323e+06	1.9237e+06	4.58448e+06	1.6306e+06	1.65735e+06	2.0594e+06	3.78152e+06	0.526376	1.22139	1.35859	0.655032	0.864024	0.524847	0.49749	0.981072	0.748493	0.873933
Q9NXR1	Nuclear distribution protein nudE homolog 1 OS=Homo sapiens OX=9606 GN=NDE1 PE=1 SV=3	NDE1	2.1724	0.0461646	Up	12	3	10	3	3	37.7	533420	1902386		362608	1.28026e+06	232866	327924				14155.5				4.42113e+06	3.77929e+06	1533831	1.93127e+06	1.94556e+06	721150	338027		65014.5	73333.4	31862.1			354555	0.192998	0.591184		0.126154	0.229278	0.172559	0.247803
Q9NY59	Sphingomyelin phosphodiesterase 3 OS=Homo sapiens OX=9606 GN=SMPD3 PE=1 SV=1	SMPD3	0.139065	0.0327668	Down	5	3	5	3	3	71	377836	3.27609e+06		1.93143e+06			210018	39188.1	18319.1	34193.8	861829		15805.6	52988.7	472726			136309			76671.6	20245.8				71762.7		41038.5	0.480275	3.57671		2.36072			0.557561	0.344523	0.27088	0.478278
Q9NYB9	Abl interactor 2 OS=Homo sapiens OX=9606 GN=ABI2 PE=1 SV=1	ABI2	0.501301	0.0463356	Down	16	6	43	3	3	55.6	1.49471e+06	822771	913144	1.57309e+06	251147	981263	1.86168e+06	212646	289325	205570	311790	186677	322737	197708			538304	328835	1.74453e+06		607853	141389	157021	170385	337328	284057	390771	754218	2.70265	1.27777	2.18807	2.73505	0.224772	3.63383	7.03052	0.822915	1.88319	1.2657
Q9NZH8	Interleukin-36 gamma OS=Homo sapiens OX=9606 GN=IL36G PE=1 SV=1	IL36G	0.256183	0.0316139	Down	13	2	4	2	2	18.7		8.6195e+06			1.92526e+06		1.96053e+06								728624	1.39715e+06	3.80738e+06	914159	1.63585e+06		1.7078e+06	1.96684e+06				4113748		1913649		7.86749			1.01271		4.35147
Q9NZN4	EH domain-containing protein 2 OS=Homo sapiens OX=9606 GN=EHD2 PE=1 SV=2	EHD2	0.403832	0.00769452	Down	79	39	817	36	39	61.1	7.47721e+08	9.36327e+07	1.51524e+08	9.40952e+08	2.91056e+08	7.00834e+07	1.45519e+08	2.88436e+07	2.8472e+07	1.24743e+08	5.4983e+07	5.46396e+07	5.05508e+07	4.64707e+07	3.8016e+08	1.69932e+08	9.43541e+07	1.16187e+08	1.12816e+08	1.23943e+08	3.6491e+07	3.34725e+07	6.35212e+07	5.36325e+07	7.7079e+07	7.06878e+07	5.27699e+07	7.02288e+07	5.4292	0.583936	1.45803	6.56967	1.04605	1.04222	2.20681	0.431886	0.717047	2.97172
Q9P035	Very-long-chain (3R)-3-hydroxyacyl-CoA dehydratase 3 OS=Homo sapiens OX=9606 GN=HACD3 PE=1 SV=2	HACD3	1.77764	0.000365755	Up	29	8	124	8	8	43.1	4.24866e+06	1.33814e+07	1.48424e+06	6.6553e+06	1.19492e+07	6.88948e+06	2.47148e+06	4.67667e+06	3.05623e+06	2.25572e+06	4.25873e+06	1.18928e+06	2.79987e+06	1.68661e+06	1.46616e+07	2.5177e+07	1.03319e+07	4.24815e+07	3.63965e+07	1.00761e+07	1.76273e+07	5.04278e+06	7.70469e+06	6.02944e+06	6.48982e+06	6.00907e+06	5.99373e+06	1.02956e+07	0.545179	1.47479	0.252395	0.821173	0.758938	1.8106	0.662359	0.988089	1.08606	0.758253
Q9P0J1	[Pyruvate dehydrogenase [acetyl-transferring]]-phosphatase 1, mitochondrial OS=Homo sapiens OX=9606 GN=PDP1 PE=1 SV=3	PDP1	1.50342	0.0112694	Up	16	7	38	7	7	61	772662	1.35404e+06	1.47324e+06	405848	2.04475e+06	589195	566406	829458	232673	360890	525429	70141.7	427014	286480	5.32216e+06	2.66537e+06	2.09389e+06	4.95092e+06	3.48517e+06	2.25157e+06	895766	421902	908796	597873	899699	618745	667400	960378	0.632761	0.952408	1.59887	0.31959	0.828844	0.988227	0.968786	1.50261	0.708936	1.04015
Q9P0L0	Vesicle-associated membrane protein-associated protein A OS=Homo sapiens OX=9606 GN=VAPA PE=1 SV=3	VAPA	1.56406	0.00121468	Up	32	6	123	5	5	27.9	3.95345e+06	9.93412e+06	7.388e+06	4.45883e+06	1.07445e+07	2.1596e+06	3568100	5.9929e+06	2.71387e+06	2.54296e+06	1.70465e+06	2.10561e+06	2.81875e+06	1.73245e+06	1.04216e+07	1.55758e+07	8.08459e+06	1.96395e+07	2.88561e+07	1.11098e+07	9.73399e+06	7.6011e+06	8.36624e+06	7.08942e+06	8.05503e+06	4.51988e+06	3.11577e+06	8.08433e+06	0.703572	1.51846	1.7424	0.763015	0.946456	0.787142	1.32623	1.49435	1.13819	1.00884
Q9P0M6	Core histone macro-H2A.2 OS=Homo sapiens OX=9606 GN=MACROH2A2 PE=1 SV=3	MACROH2A2	1.68894	0.00892507	Up	50	16	241	14	16	40	2.77056e+07	3.75773e+07	1.25173e+07	3.26966e+07	6.83623e+07	1.43029e+07	9.60799e+06	2.37199e+07	1.10158e+07	3.48667e+06	7.68785e+06	1.21419e+07	1.38976e+07	9.13565e+06	1.03475e+08	9.26038e+07	7.82343e+07	1.27049e+08	7.07603e+07	1.71515e+07	1.37731e+08	2.4216e+07	1.90439e+07	1.72366e+07	1.53034e+07	2.13507e+07	1.48227e+07	5.06972e+07	0.824805	0.960837	0.493837	0.935977	1.00735	0.872076	0.5974	1.37978	1.07776	0.322685
Q9P2X3	Protein IMPACT OS=Homo sapiens OX=9606 GN=IMPACT PE=1 SV=2	IMPACT	1.74862	0.0247323	Up	20	5	26	5	5	36.5	1.4461e+06	1.60205e+06	1.43717e+06	1.01364e+06	1.40152e+06	931983		813655	72935.8	350748	683473	471978	43032.4	66636.4	1.66114e+06	1.5033e+06	2.31868e+06	1.88824e+06	4.07776e+06	3.05161e+06	1.81897e+06	895072	542779	1.57562e+06	987888	945236	934264	2.67865e+06	1.19625	1.13825	1.57551	0.806283	0.573858	1.57899		1.47199	0.221929	1.00955
Q9UBB5	Methyl-CpG-binding domain protein 2 OS=Homo sapiens OX=9606 GN=MBD2 PE=1 SV=1	MBD2	0.628765	0.0309012	Down	9	3	11	3	3	43.2	1.0271e+06	2.19453e+06	435299	2.6567e+06	1.57105e+06		1.08094e+06	784714	698838	701132	1.59216e+06			563931	2.39378e+06	1.41242e+06	1.50427e+06	697042	2.37246e+06	1.11788e+06	650118	467311	1.30012e+06	599544	1.36264e+06	1.06948e+06	392925	628447	1.34461	2.46755	0.755197	3.34431	1.01802		2.95552	1.11279	1.66681	1.58187
Q9UBB6	Neurochondrin OS=Homo sapiens OX=9606 GN=NCDN PE=1 SV=1	NCDN	1.99094	0.00361424	Up	14	8	69	8	8	78.8	1.07762e+06	5.43016e+06	85908.2	802790	4.79608e+06	1.08565e+06	375330	239570	141250	195615	254597	101391	395567	158567	6.44824e+06	1.08649e+07	8.74883e+06	8.24719e+06	1.19603e+07	934682	1.80274e+06	515839	577611	354191	673354	277257	627072	862927	0.325591	1.40915	0.0343976	0.233231	0.717254	0.671806	0.236847	0.341877	0.339027	0.44413
Q9UBR2	Cathepsin Z OS=Homo sapiens OX=9606 GN=CTSZ PE=1 SV=1	CTSZ	1.51453	0.0300084	Up	14	4	148	4	4	33.8	3864052	1.86728e+07	1.55495e+06	1.2836e+07	4.12203e+07	1.38929e+06	1.45371e+07	1.19326e+07	1.02943e+07	1.08376e+07	3.98386e+06	5.14342e+06	7.52459e+06	5.62147e+06	6.34226e+07	4.08306e+07	17028151	3.12263e+07	4.41971e+07	6.9455e+06	2.56704e+07	1.38672e+07	2.50528e+07	2.31286e+07	6.62564e+06	1.76112e+07	1.10674e+07	2.61688e+07	0.366752	1.52223	0.195585	1.17149	1.93652	0.270066	2.88175	0.994644	1.44324	1.43726
Q9UBV7	Beta-1,4-galactosyltransferase 7 OS=Homo sapiens OX=9606 GN=B4GALT7 PE=1 SV=1	B4GALT7	2.32059	0.000162322	Up	5	2	15	2	2	37.4	240629	328238		86689	508770	364769	375876	96731.1	59603.1	43243.1	86471.4		80359.9	20223.1	1.27137e+06	897155	1.33933e+06	1.35098e+06	3.539e+06		703603	133730	350651	395520	189853	263226	117077	224932	0.396199	0.464189		0.137249	0.414637	1.23007	1.29258	0.547337	0.56724	0.389292
Q9UBX5	Fibulin-5 OS=Homo sapiens OX=9606 GN=FBLN5 PE=1 SV=1	FBLN5	0.325241	0.000201361	Down	20	9	158	9	9	50.1	2.87345e+07	1.88965e+07	9.1899e+06	2.43836e+07	2.8375e+07	3.69904e+07	2.25651e+07	4.86594e+06	6.13096e+06	1.73371e+07	2.29746e+06	3.98814e+06	1.16902e+07	8.33265e+06	7.59431e+06	9.64996e+06	5.57157e+06	2.90947e+07	15863528	8.50696e+06	6.37062e+06	4.46945e+06	6.27618e+06	2.39378e+06	6.07504e+06	2.30897e+06	9.6575e+06	7.78202e+06	2.77636	1.56818	1.17672	2.26542	1.35703	7.31996	4.55365	0.842519	1.78546	4.77595
Q9UBY9	Heat shock protein beta-7 OS=Homo sapiens OX=9606 GN=HSPB7 PE=1 SV=1	HSPB7	0.450666	0.0140457	Down	46	7	45	7	7	18.6	1.01394e+07	5.53981e+06	2.64253e+07	7.7148e+06	3.634e+07	2.48771e+06	2.66026e+06	855322	4.37346e+06	2.9045e+06	1.8167e+06	6.9585e+06	3.57921e+06	1.25192e+06	22482695	1.0939e+07	1.18399e+07	1.03547e+07	7.32511e+06	2.19792e+07	3.88175e+06	104257	6.46483e+06	417956	106985	281502	2.67845e+06	812403	0.916491	0.430083	3.16538	0.670534	1.62586	0.460536	0.502215	0.417373	3.58946	2.25494
Q9UDW1	Cytochrome b-c1 complex subunit 9 OS=Homo sapiens OX=9606 GN=UQCR10 PE=1 SV=3	UQCR10	0.585403	0.00927451	Down	38	2	35	2	2	7.3	3.79809e+06	1.67508e+06	4.67762e+06	5.31862e+06	4.12798e+06	1.52558e+06	598859	495895	110807	378959	175253	209504	295382	241370	2.2193e+06	3.98309e+06	2.91254e+06	6.08099e+06	4.47872e+06	2.03024e+06	1080034	90316.5	309861	133336	224764	285122	276291	311339	1.26286	0.478376	2.06113	1.70048	0.679377	1.0389	0.415878	1.28947	0.48462	1.56778
Q9UEW8	STE20/SPS1-related proline-alanine-rich protein kinase OS=Homo sapiens OX=9606 GN=STK39 PE=1 SV=3	STK39	1.51013	0.0280235	Up	12	7	39	4	4	59.4		2.07123e+06		4.03825e+06	6.20219e+06		605728	1.03081e+06	268810	373904	558544	162564	355494	453048	5.40209e+06	5.13318e+06	1.08489e+07	7.88154e+06	6.8545e+06		2.29546e+06	1.45349e+06	1098118	414456	737227	1.2895e+06	645828	1.63433e+06		0.585819		1.2787	1.01093		0.416603	1.20141	0.526951	0.693338
Q9UGM3	Deleted in malignant brain tumors 1 protein OS=Homo sapiens OX=9606 GN=DMBT1 PE=1 SV=2	DMBT1	0.217325	0.0123496	Down	9	5	10	5	5	260.6	8.45132e+06	1.5158e+06	1.4521e+07	4.52651e+06	3.07605e+07	3.13838e+07	399220	423283	166222	191459	325387	367108			1.97698e+06	407974	9303972	2.73845e+06	1.36878e+06	5.0727e+06	330202		281632	194039	429159		321026	87060.3	0.925882	0.142631	2.10822	0.476842	1.66804	7.04182	0.0913467	0.424349	0.28028	0.305379
Q9UGP4	LIM domain-containing protein 1 OS=Homo sapiens OX=9606 GN=LIMD1 PE=1 SV=1	LIMD1	0.41747	0.00863858	Down	10	5	9	5	5	72.1	4.70493e+06	4.2455e+06	1.79917e+06	710046	3.79202e+06		5.37773e+06	1.23985e+06	1.15668e+06	1.99633e+06	2.24933e+06	4.32199e+06	2.93788e+06	2.57535e+06	4.04486e+06	3.76835e+06	1.17068e+06	3111692	4.4973e+06	333440	2.46924e+06	233908	1.03144e+06	2.31512e+06	3.06531e+06	499698	3.02159e+06	1.91343e+06	3.00736	2.33079	1.52404	0.436415	1.19973		7.17931	0.765288	1.20083	1.96046
Q9UHN6	Cell surface hyaluronidase OS=Homo sapiens OX=9606 GN=CEMIP2 PE=1 SV=1	CEMIP2	1.56693	0.0310962	Up	5	7	20	7	7	154.3	5.75604e+06	5.74277e+06	1.3172e+06	6.51559e+06	1.10035e+07	546854	527749	1.85004e+06	792845	600675	1.68166e+06	861517	473763	635900	2.16671e+07	1.3404e+07	1.52452e+07	1.24023e+07	1.3574e+07	3.33434e+06	2.18696e+06	3.41684e+06	1.51883e+06	1.45662e+06	2.33125e+06	1.04397e+06	2.3116e+06	1.23057e+06	1.17872	1.01007	0.357462	1.28299	1.11532	0.229355	0.225718	1.01274	0.729985	0.523149
Q9UHY7	Enolase-phosphatase E1 OS=Homo sapiens OX=9606 GN=ENOPH1 PE=1 SV=1	ENOPH1	1.84036	0.00607617	Up	25	4	73	4	4	28.9	2.69412e+06	2.98467e+06		2.91487e+06	5624278	1.03974e+06	535709	436311	154104	131200	240404	254504	354096	245683	2.33313e+06	1.06452e+07	7.22747e+06	4.68167e+06	5.95445e+06	835283	3.38277e+06	732079	1.14806e+06	696811	663022	1.53818e+06	627063	1.98954e+06	0.984611	0.936883		1.02435	1.01741	0.778252	0.408909	0.614094	0.364807	0.293793
Q9UI42	Carboxypeptidase A4 OS=Homo sapiens OX=9606 GN=CPA4 PE=1 SV=2	CPA4	0.419583	0.0254492	Down	32	11	32	11	11	47.3	1.00477e+07	3.3919e+07	1.0464e+06	3.4e+06	6.57363e+06	7.15909e+06	745302	1.10382e+06	1.28782e+06	663695	1.24858e+06	811096	1.21002e+06	215648	4.06492e+06	4.1568e+06	3.74179e+06	955515	3.26172e+06	5.13796e+06	763204	2.03155e+06	1.58735e+06		1.25242e+06	180637	893075	304476	2.57265	7.45927	0.355059	0.837087	0.833105	3.75421	0.398561	0.837056	1.64257	0.800748
Q9UJ14	Glutathione hydrolase 7 OS=Homo sapiens OX=9606 GN=GGT7 PE=1 SV=2	GGT7	4.79702	0.000316746	Up	6	4	7	4	4	70.4	100243	263043	2.84398e+06	388348	1.6001e+06		265997	12051.5	4455.21	104530	47531.7	15469.4	10207.5	10210.6	2.18105e+06	2.64724e+06	2.02303e+06	2.10893e+06	3.07097e+06	1.31751e+07	857806		173984	224901	523553	271141	43384.8	650093	0.036467	0.0821892	1.37108	0.135846	0.288121		0.202103	0.0504435	0.0313649	0.696109
Q9UK22	F-box only protein 2 OS=Homo sapiens OX=9606 GN=FBXO2 PE=1 SV=2	FBXO2	4.08824	0.020501	Up	28	6	10	6	6	33.3	524751				51553			89387	36750.3	55700	85808.5	30130.9	46773.3	37257.4	9.52742e+06	319758		529876			408072	188697	338413	303489	157321	113367	56274.8	306577	0.841937				0.0409413			0.325213	0.224887	0.322418
Q9UKF6	Cleavage and polyadenylation specificity factor subunit 3 OS=Homo sapiens OX=9606 GN=CPSF3 PE=1 SV=1	CPSF3	1.72449	0.00512622	Up	11	7	32	7	7	77.4		1.91864e+06	137703	723165	3.21921e+06	1.25379e+06	383391	243329	140060		228360	89367.2	194524	62173.4	4.01616e+06	4.25802e+06	1.97921e+06	4.03183e+06	5.11384e+06		3.66023e+06	326154	257108	689568	365432	278357	292185	441158		0.861578	0.0954096	0.363561	0.833089	1.34256	0.41865	0.62928	0.60922
Q9UKM9	RNA-binding protein Raly OS=Homo sapiens OX=9606 GN=RALY PE=1 SV=1	RALY	1.73367	0.00368228	Up	36	13	270	13	13	32.4	1.25237e+07	1.83678e+07	3.30436e+06	1.15135e+07	58179189	6.26059e+06	1.05465e+07	2.13588e+07	1.06585e+07	2.04436e+07	1.49697e+07	7.58371e+06	1.41392e+07	1.64195e+07	7.07753e+07	8.18943e+07	4.41865e+07	5.59115e+07	6.71415e+07	1.4735e+07	6.43271e+07	1.48507e+07	2.17027e+07	3.61727e+07	3.41954e+07	1.78771e+07	2.35649e+07	6.38876e+07	0.727746	0.916742	0.254463	0.643332	1.67339	0.745094	1.27998	1.04587	0.877824	1.59268
Q9UKX3	Myosin-13 OS=Homo sapiens OX=9606 GN=MYH13 PE=2 SV=2	MYH13	0.565909	0.0074427	Down	27	84	961	3	3	223.5	2.02453e+07	3.69005e+06	15854034	5.82579e+06	5.79456e+06	5.28806e+06		837775			588072	198316	273888		3.31931e+06	857419	1.85234e+06	1.95923e+06	3.51877e+06	3.12702e+07	219780	194628	178737	189575	455624	410739	274542	419194	2.73031	0.427427	2.83346	0.75548	0.386803	1.46061		0.846767
Q9UKX5	Integrin alpha-11 OS=Homo sapiens OX=9606 GN=ITGA11 PE=1 SV=2	ITGA11	1.64205	0.0261197	Up	8	11	19	11	11	133.4	1.03812e+06	4.81331e+06	143379	1.52329e+06	3.83864e+06	1.11043e+06	1.59898e+06	2.73867e+06	1.59258e+06	2.20051e+06	1.89721e+06	727595	777164	1.34379e+06	7.18139e+06	5.12868e+06	6.08565e+06	4.25944e+06	4.80376e+06	1.20165e+06	4.97719e+06	1.00258e+06	4.00795e+06	4.10332e+06	3.8414e+06	4.38747e+06	7.48109e+06	5.08825e+06	0.628455	2.50271	0.115027	0.88672	1.15023	1.37678	2.0217	1.14257	1.11752	1.46062
Q9UL26	Ras-related protein Rab-22A OS=Homo sapiens OX=9606 GN=RAB22A PE=1 SV=2	RAB22A	2.80552	0.00984369	Up	34	6	60	4	4	21.8	126048		91875.5	218239	228422		41920.4		277581		165757			111779	277049	409859	3.22323e+06	872087	569829	327413	1.06246e+06	294316	579060	338097	205593	435530	238135	769860	0.451523		0.436146	0.751719	0.405007		0.31363		1.36051
Q9ULR0	Pre-mRNA-splicing factor ISY1 homolog OS=Homo sapiens OX=9606 GN=ISY1 PE=1 SV=3	ISY1	0.414729	0.0253824	Down	11	2	13	2	2	33	8464832	4.44798e+06	1.89084e+06	9794611	3.25672e+06	578565	625312				224875	283927	174635		1.19131e+06	4.5306e+06	823218	2079369	3.46213e+06	377997	1.58539e+06	173342	336113	513697			396615		2.95568	1.33396	0.874952	3.28857	0.562861	0.413752	0.456022
Q9UM07	Protein-arginine deiminase type-4 OS=Homo sapiens OX=9606 GN=PADI4 PE=1 SV=2	PADI4	0.449662	0.0489708	Down	11	5	12	5	5	74	1.91632e+06	2.76039e+06	377627	798894	2.33002e+06	459189	2.81884e+06	190826		208272	760892	85599.7	23623.6	81976	138756	1.26674e+06	389208	270393	4.46928e+06	321022	717740	46673.6	85642.8			328013		581504	1.67855	2.07672	0.438348	0.672877	1.0102	0.823771	5.15687	0.695738		1.20812
Q9UMD9	Collagen alpha-1(XVII) chain OS=Homo sapiens OX=9606 GN=COL17A1 PE=1 SV=3	COL17A1	0.438637	0.0206631	Down	3	4	9	4	4	150.3	1338650	7.93372e+06		372475	5.8274e+06	235065	2.13739e+06	8.85946e+06	1.15571e+07	9.70014e+06	15828243	2.03826e+07	1.70534e+07	1.20356e+07	2.11287e+06	1.61437e+06	871302	3.25124e+06	4.6366e+06	1.15931e+06	608958	2.72592e+06	6.93799e+06	1.33197e+07	1.46532e+07	4028856	1.92068e+07	5.56551e+06	0.917241	4.66911		0.24541	1.97639	0.329878	3.05879	0.637845	1.39948	1.11111
Q9UMS6	Synaptopodin-2 OS=Homo sapiens OX=9606 GN=SYNPO2 PE=1 SV=2	SYNPO2	0.558622	0.0223936	Down	33	26	162	26	26	117.4	1.4444e+08	1.57136e+07	4.59381e+07	1.69963e+07	1.66742e+08	1.11938e+07	1.10987e+07	1.80018e+07	5.69179e+06	1.25513e+07	6.71797e+06	5.06332e+06	8.44281e+06	1.32752e+07	2.37771e+07	1.34409e+07	1.1948e+07	2.36409e+07	2.23447e+07	5.2627e+07	4.03675e+07	2.84078e+07	7.39576e+06	2.40302e+06	5.66088e+06	4.64371e+06	1.6297e+07	8.25843e+06	5.82929	0.544686	2.45692	0.659572	3.33084	0.925235	0.935512	1.61223	0.857373	1.78842
Q9UN36	Protein NDRG2 OS=Homo sapiens OX=9606 GN=NDRG2 PE=1 SV=2	NDRG2	0.330716	0.00386611	Down	36	8	58	8	8	40.8	2.61231e+08	2.7465e+07	5.9066e+07	2.66506e+08	1.07094e+08	4.1022e+06	8.11382e+06	3.75611e+06	2.96825e+06	4.33148e+06	2.0661e+06	4.09467e+06	3.85671e+06	2.74803e+06	1.77983e+07	4.24612e+06	3.01587e+07	1.55729e+08	2.07367e+07	5.71461e+07	1.99408e+06	1.05701e+06	2.34615e+06	6.83643e+06	937733	847889	3.51142e+06	781148	3.8006	0.343201	1.13882	3.72833	0.77121	0.122234	0.246549	0.457256	0.607759	0.838931
Q9UN86	Ras GTPase-activating protein-binding protein 2 OS=Homo sapiens OX=9606 GN=G3BP2 PE=1 SV=2	G3BP2	1.88221	0.0189357	Up	19	7	36	7	7	54.1	806718	1.8322e+06	7.26224e+06		5.94704e+06	249378	101682	6842.28	1881.97	89875.3	225381	246751		22893.1	6.57578e+06	5.12026e+06	4.53951e+06	2.58828e+06	5.71931e+06	7.90368e+06	2.28559e+06	140142	491980	776297	436866	229995		444054	0.161817	0.315657	1.93046		0.590451	0.102449	0.0425986	0.0185809	0.00859583	0.388308
Q9UNF1	Melanoma-associated antigen D2 OS=Homo sapiens OX=9606 GN=MAGED2 PE=1 SV=2	MAGED2	2.18623	0.000882198	Up	34	15	105	15	15	64.9	4.22276e+06	7.5304e+06	9.04716e+06	5.72897e+06	5.73683e+06	3.11959e+06	3.61606e+06	5.56143e+06	2.2199e+06	1.99e+06	4.15307e+06	364071	1.89875e+06	588587	2.31757e+07	1.58005e+07	2.95095e+07	1.57394e+07	2.57827e+07	7.01501e+06	4.35092e+07	6.11093e+06	3.25791e+06	4.7897e+06	6.28926e+06	4.07784e+06	7.00686e+06	1.13252e+07	0.488866	0.748779	1.38802	0.63775	0.328736	0.739673	0.874339	1.42739	0.958292	0.812601
Q9UNN5	FAS-associated factor 1 OS=Homo sapiens OX=9606 GN=FAF1 PE=1 SV=2	FAF1	2.18163	0.00432595	Up	6	4	28	4	4	73.9	2.30067e+06	1.98286e+06	1.94431e+06	1.90152e+06	5.19996e+06	1.3895e+06	958081	892231	739117	200996	70196	148111	135853	668738	9.21267e+06	8.02539e+06	5.50428e+06	2.79125e+07	1.81681e+07	1.47224e+06	2.98992e+06	1.08909e+06	351732	1.63552e+06	495093	723814	2.52051e+06	1.89269e+06	0.46848	0.346792	0.524674	0.372321	0.524104	0.579484	0.407463	0.865359	1.20571	0.310153
Q9UNQ2	Probable dimethyladenosine transferase OS=Homo sapiens OX=9606 GN=DIMT1 PE=1 SV=1	DIMT1	2.87038	0.0324163	Up	12	4	11	4	4	35.2		1.19408e+06		82006.6	2.44737e+06	99467		409793	21788.5	7314.97	19442.1			8452.12	2.60259e+06	2.05735e+06	1.29325e+06	2.7846e+06	2.37091e+06		1.74101e+06	26614.9	683596	37714.5	57492	878392	24133.9	714008		0.603076		0.0463687	0.712324	0.119791		2.24392	0.200669	0.0637274
Q9UNW1	Multiple inositol polyphosphate phosphatase 1 OS=Homo sapiens OX=9606 GN=MINPP1 PE=1 SV=1	MINPP1	0.399062	0.0293988	Down	13	5	38	5	5	55	7.9242e+06	2.13006e+06	3.83258e+06	3.69593e+06	6.75081e+06	1.13552e+07	600817	454005	359631	246548	299158	284012	498236	265485	1.34438e+06	375732	2.67357e+06	1.25891e+06	6.18863e+06	775889	847317	637916	562041	794516	556910	887561	402551	766347	3.45501	0.797677	2.21449	1.54952	1.45691	10.14	0.547124	0.644844	0.859133	0.557141
Q9UP38	Frizzled-1 OS=Homo sapiens OX=9606 GN=FZD1 PE=1 SV=2	FZD1	1.75684	0.0117713	Up	4	2	8	2	2	71.1		77729.6			227523			228616	171355	109892	179321	840117	146106	31771.3		205289	802631	585345	997850		766095	308894	374009	702341	467425	394187	708510	495782		0.340293			0.574026			0.647141	0.815829	0.494911
Q9UPN7	Serine/threonine-protein phosphatase 6 regulatory subunit 1 OS=Homo sapiens OX=9606 GN=PPP6R1 PE=1 SV=5	PPP6R1	1.59885	0.0470308	Up	7	6	29	6	6	96.7	463679	2.49689e+06	328359	2.70496e+06	3.74694e+06	1.40611e+06	1.46594e+06	2.35394e+06	2.0588e+06	1.003e+06	1.94708e+06	553349	933320	648443	3.68859e+06	3382716	2.26266e+06	4.68195e+06	7.07976e+06	535691	8.07369e+06	2.52256e+06	4.12344e+06	2.21542e+06	5.26551e+06	2.65772e+06	2.35385e+06	5.66186e+06	0.319615	1.47826	0.29995	1.79288	1.27841	1.98508	2.11045	1.16106	1.70798	0.787098
Q9UPQ9	Trinucleotide repeat-containing gene 6B protein OS=Homo sapiens OX=9606 GN=TNRC6B PE=1 SV=4	TNRC6B	0.00258489	0.0126719	Down	1	2	2	2	2	193.9		1008674560										372735			559819	538988		1.05449e+06		482250		153906	304100							3.39012
Q9UQ88	Cyclin-dependent kinase 11A OS=Homo sapiens OX=9606 GN=CDK11A PE=1 SV=4	CDK11A	1.64305	0.0152585	Up	11	9	63	8	9	91.3	394844	4.88434e+06	2.18558e+06	2.0985e+06	1.011e+07	283463	1.92147e+06	2.37454e+06	1.15344e+06	288091	1.46135e+06	509758	1.08042e+06	783670	7.11968e+06	1.05057e+07	5.51596e+06	8.72705e+06	1.29673e+07	980150	8.00273e+06	2.5515e+06	2.56661e+06	3.10253e+06	2.1573e+06	1.62334e+06	1.36509e+06	4.38527e+06	0.14185	1.50713	1.04054	0.724922	1.79778	0.208568	1.44174	1.29058	1.05441	0.249119
Q9UQC9	Calcium-activated chloride channel regulator 2 OS=Homo sapiens OX=9606 GN=CLCA2 PE=1 SV=2	CLCA2	0.221087	0.0299432	Down	6	4	11	4	4	103.9		4.19045e+06	3714363	737506	1.27651e+06	796954	215498	1.01415e+06	319796	14915.4					552643	66105.3		447522	214844		525951	149091	640844			111301	131717	240569		5.17854	7.08237	1.02035	0.909099	2.34848	0.647588	2.74521	1.45598	0.0642355
Q9Y240	C-type lectin domain family 11 member A OS=Homo sapiens OX=9606 GN=CLEC11A PE=1 SV=1	CLEC11A	0.127602	0.00118772	Down	23	6	42	6	6	35.7	9.54239e+08	5.75972e+07	6.0372e+08	3.41289e+08	8.59273e+07	1.91693e+07	6.46884e+08	2.06429e+08	2.73211e+08	2.17965e+08	9.15696e+07	1.08518e+07	1.0934e+07	3.99994e+08	6.81526e+07	2.14219e+07	6.27121e+07	5.44283e+07	1.86048e+07	6.3906e+07	8.97459e+06	3.61327e+07	1.66127e+08	7.32642e+06	6.17635e+06	1.52706e+08	9.28286e+06	1.22715e+08	9.03665	0.468483	7.57662	3.1078	0.402776	0.371797	12.7946	1.95403	4.3498	3.2826
Q9Y243	RAC-gamma serine/threonine-protein kinase OS=Homo sapiens OX=9606 GN=AKT3 PE=1 SV=1	AKT3	2.42271	0.0258785	Up	21	9	35	6	6	55.7	838036	574812	992977	1.38208e+06	2.15317e+06	805364		112637	30103	55987.4	195743	20474	46102.6	65888.7	2.02468e+06	2.34056e+06	3.56518e+06	2.19439e+06	2.19307e+06	1.05323e+06	519071	84340.8	69006	405221	626337	346352	247891	2.04919e+06	0.580665	0.342082	0.911783	0.920824	0.738454	1.14289		0.482992	0.217109	0.381962
Q9Y2S7	Polymerase delta-interacting protein 2 OS=Homo sapiens OX=9606 GN=POLDIP2 PE=1 SV=1	POLDIP2	1.59655	0.0272772	Up	21	7	29	7	7	42	1.96297e+06	2.22295e+06	2.03357e+06	2.57558e+06	6.13205e+06	190200	54175.2	324251	274868	267861	325900	210540	452886	136305	6.27372e+06	5.63035e+06	3.79853e+06	7.70699e+06	5.76947e+06	657213	2.14896e+06	387333	941734	539948	857896	1.40476e+06	331228	1.06283e+06	0.920632	0.895454	1.26392	1.16152	1.42351	0.182697	0.0530668	0.461573	0.658101	0.60665
Q9Y2U8	Inner nuclear membrane protein Man1 OS=Homo sapiens OX=9606 GN=LEMD3 PE=1 SV=2	LEMD3	0.577696	0.0177932	Down	5	3	31	3	3	99.9	662524	1.80188e+06	715816	414802	2.01169e+06	916406	1.67412e+06	535978	641831	1.16598e+06	687114	523486	1.01556e+06	775718	1.55615e+06	2.59554e+06	1.2692e+06	904864	2.10366e+06	170004	1.68477e+06	433444	494474	594416	789953	528011	529156	1.0761e+06	1.0013	2.33899	1.43368	0.602813	1.50489	2.8366	5.28445	0.885444	1.78338	3.06461
Q9Y2X7	ARF GTPase-activating protein GIT1 OS=Homo sapiens OX=9606 GN=GIT1 PE=1 SV=2	GIT1	2.11331	0.00148043	Up	11	9	64	5	5	84.3	195354	393686		807738	3.37632e+06		893306	622648	286729	190100	394578		1.97378e+06	258714	4.8738e+06	2.99486e+06	2.71707e+06	3.37887e+06	7.38383e+06	532950	3.88228e+06	1.47321e+06	717198	2.36748e+06	3.00976e+06	1.18958e+06	1.8232e+06	1.84931e+06	0.15557	0.269274		0.618521	1.33085		1.48578	0.549347	0.425486	0.266843
Q9Y2Y8	Proteoglycan 3 OS=Homo sapiens OX=9606 GN=PRG3 PE=1 SV=2	PRG3	0.191455	0.00157583	Down	18	3	12	3	3	25.4	3.18395e+06	3.53277e+07	1.30738e+06		3.27615e+07	1.0946e+06	2.32976e+06	2.12442e+06	1.30921e+06	896697	290863	285206	468883	767796	2.26563e+06	310001		1.68602e+06	791343		1.02715e+06	1.29313e+06	521852			413741	324195		0.774863	7.3844	0.421646		3.94642	0.545584	1.18419	1.30506	1.35272	0.876408
Q9Y2Z0	Protein SGT1 homolog OS=Homo sapiens OX=9606 GN=SUGT1 PE=1 SV=3	SUGT1	1.52534	0.0425202	Up	34	9	89	9	9	41	2.0981e+06	3.85995e+06	502876	2.72497e+06	1.20494e+07	853370	2.06179e+06	2.01949e+06	553281	1.09435e+06	2.88556e+06	80837.6	336856	1.0358e+06	9.32554e+06	7.47396e+06	8.8272e+06	1.34331e+07	1.40122e+07	681095	6.7271e+06	1.69515e+06	3.47773e+06	1.34773e+06	2.36324e+06	1.28157e+06	1.46912e+06	5.12809e+06	0.595071	0.940302	0.189014	0.743164	1.69158	0.495711	1.22135	1.18734	0.54713	1.02367
Q9Y333	U6 snRNA-associated Sm-like protein LSm2 OS=Homo sapiens OX=9606 GN=LSM2 PE=1 SV=1	LSM2	2.22628	0.00453767	Up	66	5	38	5	5	10.8	317201	2.11261e+06	382671	104873	4.03e+06	215363	149472	231887	7491.74	194474	541573	172750	215906	98679.2	5.49947e+06	4.94955e+06	3.11422e+06	5.42596e+06	4.27445e+06	802449	2.0316e+06	161564	905752	541372	1.12318e+06	96684.1	626353	583506	0.199558	1.14155	0.319043	0.0634419	1.25494	0.277493	0.196401	0.485853	0.0264011	0.648276
Q9Y3C0	WASH complex subunit 3 OS=Homo sapiens OX=9606 GN=WASHC3 PE=1 SV=1	WASHC3	2.45753	0.0137161	Up	23	3	19	3	3	21.2	192106	1.48866e+06	175494	612456	3.3078e+06	369565		82122.5		36817					2.4644e+06	5.0747e+06	3.00032e+06	3.96217e+06	4.68312e+06		626808	92753.3	46155.6			433444	141066		0.0644872	0.42921	0.0780701	0.197691	0.549608	0.25408		0.281141		0.200531
Q9Y3C4	EKC/KEOPS complex subunit TPRKB OS=Homo sapiens OX=9606 GN=TPRKB PE=1 SV=1	TPRKB	1.58471	0.0258781	Up	11	2	27	2	2	19.6	412220	849488	159089	215567	1804710	361481	217139	302118	203462	136599	474016	92568.9	211647	71211.1	1.72187e+06	2.70244e+06	1.2495e+06	1.943e+06	1.62545e+06	128940	1.06694e+06	247938	284410	403111	805366	316785	392532	915906	0.741011	1.31158	0.378987	0.372614	1.60578	1.33085	0.815235	0.899039	1.01834	0.646724
Q9Y3D7	Mitochondrial import inner membrane translocase subunit TIM16 OS=Homo sapiens OX=9606 GN=PAM16 PE=1 SV=2	PAM16	2.10509	0.00109531	Up	25	2	3	2	2	13.8	165165	401366		241777	929445			56451.1	165888	354092	129893	316185	532448	236010		689916	702356	1.40618e+06	3.10066e+06	802585	425621	695975	837631	856237	790540	671295	657122	1.35737e+06	0.427534	0.892349		0.601795	1.19085			0.117138	0.578963	1.16899
Q9Y3F4	Serine-threonine kinase receptor-associated protein OS=Homo sapiens OX=9606 GN=STRAP PE=1 SV=1	STRAP	1.5086	0.0340086	Up	46	13	166	13	13	38.4	8.35919e+06	1.14684e+07	1.77161e+06	1.49906e+07	3.50066e+07	2.86524e+06	2.09925e+06	7.52051e+06	3.28777e+06	2.91113e+06	5.44452e+06	3.71159e+06	4.93755e+06	1.58597e+06	3.05869e+07	2.93162e+07	3.50393e+07	3.42662e+07	4.42638e+07	2.04744e+06	1.4183e+07	5.02071e+06	9.10001e+06	7.65281e+06	8.56715e+06	7.78032e+06	6.23176e+06	1.1669e+07	0.887808	1.04616	0.249352	1.53093	1.84029	0.623254	0.46566	1.1426	0.840154	0.703685
Q9Y3L3	SH3 domain-binding protein 1 OS=Homo sapiens OX=9606 GN=SH3BP1 PE=1 SV=3	SH3BP1	1.59482	0.0268769	Up	21	12	89	12	12	75.7	2.25194e+06	1.82965e+07	2.12416e+06	4.87405e+06	2.94558e+07	4.05248e+06	4.72629e+06	2.75457e+06	1.68147e+06	723148	1.35267e+06	1.92659e+06	382447	198378	7.69102e+07	1.56789e+07	2.46054e+07	3.20871e+07	3.0119e+07	4.76646e+06	1.42492e+07	4.20713e+06	2.51822e+06	1.14918e+06	2.41789e+06	1.84598e+06	1.51732e+06	2.84551e+06	0.151681	1.05848	0.189606	0.315679	0.982037	0.559042	0.664884	0.972382	0.998349	0.406145
Q9Y3Q8	TSC22 domain family protein 4 OS=Homo sapiens OX=9606 GN=TSC22D4 PE=1 SV=2	TSC22D4	1.66771	0.024805	Up	15	5	20	4	5	41	211688	2.17386e+06	1.34905e+06		2.21136e+06	358708	1.37312e+06	95826	517514	124122	147839	244105		21678.3	5.41057e+06	4.18809e+06	3.18348e+06	4.16619e+06	5.75218e+06	1.27675e+06	2.64806e+06	127718	148546	773049	380297	596294	1.02208e+06	506498	0.0972192	0.857491	0.821059		0.502687	0.3374	1.31709	0.235963	2.14335	0.486272
Q9Y4A5	Transformation/transcription domain-associated protein OS=Homo sapiens OX=9606 GN=TRRAP PE=1 SV=3	TRRAP	2.00093	0.0214684	Up	3	8	19	8	8	437.3	156904	594391		219828	560055		164232	185765	286270	395019	402020		244171	11389.2	1.32054e+06	1.47997e+06	546186	789560	1.01461e+06	54518	1.10113e+06	446583	994411	1.03028e+06	624713	466391	816126	1.20403e+06	0.481246	1.56584		0.648331	0.850248		1.05206	0.422112	1.09408	1.42808
Q9Y4K0	Lysyl oxidase homolog 2 OS=Homo sapiens OX=9606 GN=LOXL2 PE=1 SV=1	LOXL2	1.88156	0.0261814	Up	6	4	21	4	4	86.7	2.5153e+06	1.31865e+06	5.03824e+06	1.30721e+06	3.20726e+06	813757	183587	102643	610904	69056.1	814485	286172	518759	91904.1	3.84911e+06	5.86527e+06	9.43804e+06	25680021	4.09824e+06	5.20705e+06	793617	440336	1.20076e+06	1.20052e+06	1.4182e+06	574912	218598	1.56546e+06	0.703561	0.316798	1.86758	0.351591	0.444046	0.466181	0.107252	0.119065	1.19189	0.127446
Q9Y4P8	WD repeat domain phosphoinositide-interacting protein 2 OS=Homo sapiens OX=9606 GN=WIPI2 PE=1 SV=1	WIPI2	1.73048	0.0170814	Up	10	4	12	4	4	49.4	580342	704024	933451	911429	838694	126369	144715		128585	18595.9	182216	21428		21763.8	1.64999e+06	2.02633e+06	2.30436e+06	900400	1.8696e+06		368291	157266	279758	227217	468619		149205		0.66582	0.693748	1.41923	1.00549	0.476275	0.296935	0.346766		1.12632	0.154081
Q9Y4R8	Telomere length regulation protein TEL2 homolog OS=Homo sapiens OX=9606 GN=TELO2 PE=1 SV=2	TELO2	2.75979	0.0131323	Up	2	2	4	2	2	91.7		163156			495396		57201.1								676339	1.13353e+06	429507	982287	1870052		238731									0.232716			0.407206		0.198397
Q9Y570	Protein phosphatase methylesterase 1 OS=Homo sapiens OX=9606 GN=PPME1 PE=1 SV=3	PPME1	1.6143	0.00752683	Up	21	8	94	8	8	42.3	6.74649e+06	1.15085e+07	5.05578e+06	5.63674e+06	1.56649e+07	2.3494e+06	1.76568e+06	2.34481e+06	866239	295649	2.46025e+06	425821	777128	167498	1.84137e+07	1.63341e+07	1.61158e+07	2.04298e+07	2.69019e+07	4.67849e+06	7.71568e+06	2.24923e+06	4.21135e+06	1.13792e+06	3.91015e+06	1.85773e+06	875184	4.12739e+06	0.753924	1.10462	0.748735	0.605701	0.866481	0.537719	0.41211	1.22325	0.76007	0.245387
Q9Y5K6	CD2-associated protein OS=Homo sapiens OX=9606 GN=CD2AP PE=1 SV=1	CD2AP	0.456699	0.00289366	Down	17	8	78	8	8	71.4	3.74677e+06	3.00714e+06	4.13263e+06	3.87187e+06	1.4354e+07	1.63122e+06	1.97026e+06	4.44079e+06	4.93495e+06	9.61069e+06	2.44571e+06	4.21627e+06	4.93708e+06	9.83215e+06	6.21443e+06	4147201	5.58313e+06	6.08802e+06	8.16527e+06	956025	5.62549e+06	694013	5.33067e+06	7.32765e+06	4.58051e+06	637194	943552	1.4771e+06	1.38466	0.954511	2.02396	1.3759	2.62567	1.23466	1.52075	1.39956	2.61592	4.819
Q9Y5Q8	General transcription factor 3C polypeptide 5 OS=Homo sapiens OX=9606 GN=GTF3C5 PE=1 SV=2	GTF3C5	2.26433	0.0246487	Up	13	6	23	6	6	59.5	447411	508340	2.35732e+06	2.40053e+06	2.13437e+06	836434	361033			157443	105926	160643	180998	90497.3	1.01782e+06	3.06541e+06	4.2264e+06	2.33152e+06	1.96245e+06	4.05018e+06	8.79966e+06	153395	389629	746141	954469	327411	578096	998177	0.230226	0.224669	1.60752	1.18778	0.543626	0.881511	0.388012			0.541227
Q9Y5S1	Transient receptor potential cation channel subfamily V member 2 OS=Homo sapiens OX=9606 GN=TRPV2 PE=1 SV=1	TRPV2	0.316136	0.0140573	Down	10	5	6	5	5	85.9	2.64979e+06	1.39303e+07	6.00785e+06	4.63818e+06	721096	1.22938e+06	279183	136299	2101883	417360	173285	2.55954e+06	790420	295277	404781	691058	370500		454070	1.58062e+06	85978.2	31003.6	2.74359e+06		99656.5		443439	2.53255e+06	1.83371	8.27982	5.50969	3.08636	0.246998	1.74242	0.403513	0.152252	3.94903	0.741743
Q9Y5S9	RNA-binding protein 8A OS=Homo sapiens OX=9606 GN=RBM8A PE=1 SV=1	RBM8A	1.60357	0.000876517	Up	61	7	127	7	7	19.9	4.28581e+06	1.87203e+07	3.42843e+06	3.64087e+06	1.49746e+07	6.3718e+06	2.62728e+06	6.12592e+06	1.31526e+07	2.24462e+06	3.33423e+06	1.65726e+06	2.53707e+06	1.36529e+06	2.30253e+07	2.61329e+07	1.68668e+07	3.2841e+07	4.0459e+07	8.24e+06	1.64913e+07	6.97656e+06	6.6321e+06	1.25538e+07	9.01324e+06	6.13474e+06	8.01195e+06	1.7063e+07	0.512697	1.92346	0.543517	0.418807	0.886674	1.56113	0.656425	1.03059	3.72164	0.600796
Q9Y5Y7	Lymphatic vessel endothelial hyaluronic acid receptor 1 OS=Homo sapiens OX=9606 GN=LYVE1 PE=1 SV=2	LYVE1	0.199101	0.000448793	Down	11	4	39	4	4	35.2	8.27617e+06	1.93762e+06	3.9301e+06	4.46044e+06	39195781	1.75463e+06	1.17329e+06	506937	442257	2.6244e+06	1.43841e+06	225668	963681	5.2127e+06	3.22857e+06	1.37441e+06	1.06535e+06	2.56987e+06	9.88999e+06	42507.3	981688	125090	610268	415616	2.13303e+06	83513.3	290298	377238	2.39252	0.481101	1.50563	1.23989	5.60851	1.03887	0.708406	0.385108	0.565083	3.17196
Q9Y5Z4	Heme-binding protein 2 OS=Homo sapiens OX=9606 GN=HEBP2 PE=1 SV=1	HEBP2	0.378976	0.0435676	Down	37	7	86	7	7	22.9	1.82092e+07	3.03294e+07	1.17796e+07	4.27724e+07	1.51143e+07	4.85643e+06	2.1458e+07	1.22551e+07	1.34399e+06	3.02105e+07	1.01212e+06	874603	1.91226e+06	6.53001e+06	1.14591e+07	1.55621e+07	4.51551e+06	8.93806e+06	8.95793e+06	1.44785e+07	1.6902e+07	9.105e+06	4.4858e+06	3.91755e+06	1.65234e+06	1.68497e+06	4.94632e+06	3.25449e+06	1.63168	2.33427	1.39883	3.68543	0.67037	0.891272	4.01592	2.86762	0.528943	11.2469
Q9Y646	Carboxypeptidase Q OS=Homo sapiens OX=9606 GN=CPQ PE=1 SV=1	CPQ	1.53983	0.0389597	Up	11	6	97	6	6	51.9	8.31541e+06	1.23137e+07	3.06713e+06	9.33286e+06	7.32242e+06	4.26341e+06	2.2117e+06	3.01511e+06	804635	1.58116e+06	3.36741e+06	1.06405e+06	2.51589e+06	1.13239e+06	1.70273e+07	2.66572e+07	2.38534e+07	1.17362e+07	7.32961e+06	3.49145e+06	1.25013e+07	6.0444e+06	2.70021e+06	2.50257e+06	6.5595e+06	7.48093e+06	3.7251e+06	5.81447e+06	1.32164	1.68097	0.646028	1.42634	0.576057	1.38783	0.734186	0.968354	0.434649	0.807935
Q9Y680	Peptidyl-prolyl cis-trans isomerase FKBP7 OS=Homo sapiens OX=9606 GN=FKBP7 PE=1 SV=2	FKBP7	1.6131	0.0432402	Up	37	7	28	7	7	25.8	4722610	3166228	1.7457e+06	925195	6.54762e+06	962553	857889	1.07842e+06	443397	614959	593425	491307	1.28963e+06	539383	10194465	7.36394e+06	1.85887e+07	8.25161e+06	1.34337e+07	759479	2.63038e+06	1.55557e+06	878217	1.48334e+06	1.25978e+06	1.65367e+06	1.59688e+06	1.00741e+06	1.40773	0.810626	0.689597	0.265186	0.966055	0.587637	0.534094	0.806221	0.557529	0.731444
Q9Y6E2	eIF5-mimic protein 1 OS=Homo sapiens OX=9606 GN=BZW2 PE=1 SV=1	BZW2	1.82792	0.01313	Up	20	11	149	8	8	48.1	4.07806e+06	1.30904e+07	8.68821e+06	1.12701e+06	1.09769e+07	2.24649e+06	5.98176e+06	6.16706e+06	3.61881e+06	2.38519e+06	8.8661e+06	172388	3.48885e+06	1.01197e+06	8.78268e+06	2.36741e+07	1.39394e+07	1.19008e+07	5.32243e+07	1.17901e+07	2.30514e+07	1.21122e+07	9.38776e+06	7.41595e+06	1.24768e+07	1.07461e+07	4.42251e+06	5.75055e+06	0.539178	1.48653	1.5223	0.14328	0.718359	0.608319	1.6518	1.18253	1.16711	0.727658
Q9Y6N9	Harmonin OS=Homo sapiens OX=9606 GN=USH1C PE=1 SV=3	USH1C	0.355518	0.0282663	Down	6	3	3	3	3	62.2			191383		1.06392e+06	115259	133055								223145		104873	258372	63591.1		214811										1.07523		2.23252	1.00076	1.17812
A0A0B4J1X8	Immunoglobulin heavy variable 3-43 OS=Homo sapiens OX=9606 GN=IGHV3-43 PE=3 SV=1	IGHV3-43	0.535463	0.00982895	Down	25	2	5	2	2	13.1	3.05666e+06	1.57264e+06	2.34718e+06		5.53271e+06	1.97445e+06	3358507	977117	483448	2.18708e+06	1448682	515843	948607	1.50035e+06		1.52131e+06	3.48309e+06	5.00831e+06	1.49266e+07	403200	2.38008e+06	844721	345314	520071	1841489	507420	385147		1.37987	0.609764	1.40419		1.23626	1.82552	3.16656	1.02123	0.849841	3.63675
A0A0B4J1Y9	Immunoglobulin heavy variable 3-72 OS=Homo sapiens OX=9606 GN=IGHV3-72 PE=3 SV=1	IGHV3-72	0.52008	0.0371942	Down	31	3	85	2	3	13.2	1.32135e+07	4.98978e+07	5.5854e+06	3.92741e+07	1.48241e+07	7.59128e+06	3.37495e+07	8.22231e+06	6.24713e+06	2.07095e+07	6.55324e+06	6.12096e+06	9.20643e+06	1.55312e+07	2.69435e+07	2.38069e+07	2.90449e+07	7.5758e+07	1.60825e+07	3.72928e+06	1.34208e+07	1.06018e+07	4.38638e+06	7.19775e+06	7.93551e+06	9.93504e+06	6.73231e+06	1.09348e+07	1.00991	3.27559	0.565732	2.88638	0.560812	1.18831	5.38745	0.919429	1.17494	3.68438
A5A3E0	POTE ankyrin domain family member F OS=Homo sapiens OX=9606 GN=POTEF PE=1 SV=2	POTEF	0.439138	0.0386041	Down	13	12	1358	3	3	121.4	2.19082e+06	560044	1.28473e+07	1.78232e+06	1.89807e+06			357306	504001	390947	205967	676451	346029	588446	814065		3.11131e+06	894041	676630	5.4865e+06	603627	208021	318427	450282	540229	108364	314389	303019	1.39229	0.305693	10.8199	1.08915	0.597058			0.683497	1.62157	1.18983
O00534	von Willebrand factor A domain-containing protein 5A OS=Homo sapiens OX=9606 GN=VWA5A PE=1 SV=2	VWA5A	0.617238	0.0199275	Down	14	10	69	10	10	86.4	3.57514e+07	9.96967e+06	1.54921e+07	5.73644e+07	6.14962e+07	7.76336e+06	3.0143e+06	6.25647e+06	1.70564e+06	2.73686e+06	1.07497e+06	1.50341e+06	1.89308e+06	2.62366e+06	1.35347e+07	9.76264e+06	8.24546e+06	1.2265e+07	3.24018e+06	5.067e+07	2.16665e+06	4.0643e+06	2.15761e+06	1.90782e+06	2.70075e+06	3.70783e+06	1.79528e+06	2.0564e+06	2.57944	0.617809	1.48126	3.97974	2.19615	1.14717	0.454222	1.61928	0.742491	1.12698
O75095	Multiple epidermal growth factor-like domains protein 6 OS=Homo sapiens OX=9606 GN=MEGF6 PE=1 SV=4	MEGF6	0.107154	0.0160514	Down	2	2	3	2	2	161.1	27071858					9792170		167711		64888.8		94733.1				711199			388882				95809						1.49252					1.10568		0.336325		0.207031
O95260	Arginyl-tRNA--protein transferase 1 OS=Homo sapiens OX=9606 GN=ATE1 PE=1 SV=2	ATE1	2.81309	0.0498799	Up	6	2	9	2	2	59.1		682087	488336	1.77186e+06	1.93835e+06		170855			24535.5	43972.8		82927.2		2.44185e+06	3.34277e+06	1.24463e+06	2.38605e+06	4.01897e+06		762878				965604		32418.4	822166		0.291074	0.321537	0.846509	0.476691		0.177297			0.12836
P15088	Mast cell carboxypeptidase A OS=Homo sapiens OX=9606 GN=CPA3 PE=1 SV=2	CPA3	0.194634	2.11724e-06	Down	22	11	208	11	11	48.6	1.20144e+08	8.74722e+07	2.59297e+07	1.45685e+08	7.37192e+07	6.79981e+07	1.83442e+07	1.32553e+08	2.24583e+07	5.00795e+07	5.31883e+06	3.32629e+07	1.60016e+07	1.81694e+07	1.51963e+07	1.76753e+07	8.85848e+06	1.46808e+07	3.61116e+07	2.90755e+07	8.32257e+06	5.64911e+06	2.1362e+07	1.25031e+07	7.21454e+06	9.1855e+06	1.69511e+07	1.48177e+07	4.64032	2.90173	1.32719	5.41053	1.40932	5.37887	1.47977	6.3972	1.82301	3.84532
P22532	Small proline-rich protein 2D OS=Homo sapiens OX=9606 GN=SPRR2D PE=2 SV=2	SPRR2D	0.490779	0.0250508	Down	92	7	18	2	7	7.9	1.55585e+07	5.89319e+07	1425945	1.45977e+07	1.53478e+07	5.67637e+06	1.76184e+06	1.41127e+07	1.60122e+06		335900	1.07133e+06			1.58315e+06	1.51242e+06	4.79427e+06	4.71855e+06	1.34487e+07	1.54929e+06	1.32034e+06	2.31407e+07	2.1607e+06	2.73738e+06	821102	433512	930477	69434.4	2.17492	7.0757	0.264161	1.9622	1.06196	1.62516	0.514392	4.46623	0.852297
P22676	Calretinin OS=Homo sapiens OX=9606 GN=CALB2 PE=2 SV=2	CALB2	0.29435	0.00509742	Down	31	8	36	7	8	31.5	1.5283e+07	2.62986e+07	665189	2.80051e+07	6.23544e+06	5.65808e+06	1.06827e+06	9.4656e+06	5.23065e+06	1.18665e+07	4.93378e+06	4.23213e+06	1.11249e+07	1.20705e+07	480671	3.68978e+06		2.54355e+06	3.99024e+06	4261314	3.52319e+06	1.31947e+07	4.0383e+06	4.75109e+06	6.19404e+06	5.21383e+06	5.64754e+06	4.41462e+06	5.09943	7.53678	0.294135	8.98525	1.02982	3.8666	0.744466	1.26402	1.17482	2.52114
P27482	Calmodulin-like protein 3 OS=Homo sapiens OX=9606 GN=CALML3 PE=1 SV=2	CALML3	0.362812	0.0484901	Down	82	15	303	13	14	16.9	2.84148e+07	6.56469e+08	1.843e+07	3.64652e+07	7.08986e+07	1.72974e+07	1.06413e+07	6.22081e+07	1.86629e+07	1.41822e+07	1.17246e+07	1.72845e+07	3.67558e+07	6.7805e+06	4.76648e+07	3.43393e+07	4.26762e+07	3.76868e+07	24908184	1.43011e+07	3.19206e+07	6.45059e+07	2.02385e+07	1.35735e+07	1.4923e+07	1.87973e+07	1.35679e+07	2.95219e+07	0.822096	16.313	0.706633	1.01446	1.01531	1.02496	0.643016	2.1437	1.0817	0.777552
P35542	Serum amyloid A-4 protein OS=Homo sapiens OX=9606 GN=SAA4 PE=1 SV=2	SAA4	0.470527	0.0465259	Down	36	5	66	5	5	14.7	1.2879e+07	2.18852e+07	1.6899e+07	4.30017e+07	1.65246e+07	1.53603e+06	2.93322e+07	5.47453e+06	4.41121e+06	2.17822e+07	6.16404e+06	5.77849e+06	3.51494e+06	9.964e+06	3.1929e+07	1.52527e+07	2.88286e+07	2.40925e+07	1.17422e+06	7.44677e+06	1.66134e+07	5.86826e+06	2.34715e+06	6265272	8.74796e+06	8.8389e+06	2.14148e+06	6.83446e+06	1.26477	1.84596	2.19927	4.06065	0.803235	0.308942	6.01623	0.832694	1.12851	5.27121
P56277	Cx9C motif-containing protein 4 OS=Homo sapiens OX=9606 GN=CMC4 PE=1 SV=1	CMC4	0.549843	0.0174389	Down	25	2	3	2	2	7.7	1.14112e+06	732597	471345	1.21663e+06	913310									132184	993149	1.16794e+06	275692	711580	425676		596886	122841				214395	163236	419064	2.20569	1.21625	1.20738	2.26127	0.873807
P84101	Small EDRK-rich factor 2 OS=Homo sapiens OX=9606 GN=SERF2 PE=1 SV=1	SERF2	1.5712	0.035109	Up	31	3	33	3	3	6.9	1.10629e+06	5731357	651216	904349	8.71607e+06	34779.2	681955	890503	762209	605827	2.14856e+06	176015	611449	288832	3.26096e+06	5.36666e+06	6.48174e+06	6.18408e+06	9.32101e+06	2.52581e+06	1.71392e+06	2.43487e+06	1.65264e+06	281350	2.79423e+06	1588950	1.08484e+06	3.19953e+06	0.576827	2.5667	0.449977	0.45341	2.24946	0.0371401	0.742645	0.672372	0.967961	0.727767
Q01995	Transgelin OS=Homo sapiens OX=9606 GN=TAGLN PE=1 SV=4	TAGLN	0.300403	0.037982	Down	88	26	1399	26	26	22.6	8.12547e+09	2.79282e+08	2.197e+08	1.7365e+09	6.23687e+09	8.78288e+07	3.73426e+08	9.56299e+07	1.12603e+08	1.78392e+08	2.70607e+07	9.65801e+07	8.95669e+07	8.57162e+07	5.22915e+08	2.23524e+08	1.04461e+09	4.38331e+08	3.06432e+08	4.33778e+08	9.14793e+07	2.54886e+08	2.37131e+08	9.61335e+07	4.11819e+07	7.68383e+07	7.23059e+07	1.22691e+08	8.76507	0.258756	0.314071	1.8012	3.33009	0.19404	0.84132	0.375493	0.743648	1.11443
Q02338	D-beta-hydroxybutyrate dehydrogenase, mitochondrial OS=Homo sapiens OX=9606 GN=BDH1 PE=1 SV=3	BDH1	0.267125	0.00229803	Down	12	4	10	4	4	38.1	1.34685e+06	567053	2.52636e+06	6.90044e+06	1.11508e+07	1.29539e+06		357194	270352	163347	31823		135859	187441	560428	650237	133057	686123	333835	518710	83991.8	13533	271691	238406	49663.2	248028		777011	0.925777	0.334774	2.30129	4.56082	3.7938	1.82362		0.950204	1.20963	0.691341
Q03701	CCAAT/enhancer-binding protein zeta OS=Homo sapiens OX=9606 GN=CEBPZ PE=1 SV=3	CEBPZ	0.323998	0.0167858	Down	2	2	9	2	2	120.9	12242707	1.38464e+06		868034	1.01693e+07			682199	837323	2.57146e+06	581490	1.00491e+06	1.4964e+06	2.81634e+06	3.48991e+06	2.14858e+06	3.38242e+06	3.55839e+06	4.06538e+06	288026	772320	604376	1.0964e+06	804686	785084	1.04923e+06	921269	484574	6.87499	0.667841		0.468718	2.82662			0.572475	1.18181	3.43317
Q07507	Dermatopontin OS=Homo sapiens OX=9606 GN=DPT PE=1 SV=2	DPT	0.222578	0.000119202	Down	51	8	264	8	8	24	1.18668e+08	2.31506e+07	1.62142e+07	1.10742e+08	3.60331e+07	1.26924e+08	5.27072e+07	3.64907e+07	5.07763e+07	8.95894e+07	1.09417e+08	1.0042e+08	1.06026e+08	8.4151e+07	1.48325e+07	7.52855e+06	2.90962e+07	7.1337e+07	2.66115e+07	2.48011e+07	2.14783e+06	6.29311e+06	3.50516e+07	4.64046e+07	9.78402e+07	2.52472e+07	5.89316e+07	23045887	5.4733	0.917105	0.991056	4.91141	0.822617	11.9896	5.07732	0.674096	1.57765	2.6331
[truncated: 45 more rows]
[truncated: 37 more columns]
