# Supplementary material for: Clinicopathologic and proteomic characteristics of low-grade undifferentiated spindle cell sarcoma
Source: Front Mol Biosci. 2025 Jul 1;12:1591644. doi: 10.3389/fmolb.2025.1591644 (PMC12259450; doi:10.3389/fmolb.2025.1591644)
Supplement: Supplementary file 6 [file Table1.xlsx]

## Sheet: Sheet1
Supplementary Table 1. The overall number of peptides and proteins identified.
Title	Number
Total spectrums	2998186
Matched spectrums	666188
Peptides	57700
Unique peptides	55238
Identified proteins	6677
Comparable proteins	5687
Total spectrums, the total number of spectra and the number of secondary spectra produced by mass spectrometry; Matched spectrums, the number of effective spectra and count of spectra that correspond to the theoretical secondary spectra; Peptides, count of identified peptides and the number of peptide sequences elucidated from the match; Unique peptides, count of unique peptides identified and co…
