# Supplementary material for: Clinicopathologic and proteomic characteristics of low-grade undifferentiated spindle cell sarcoma
Source: Front Mol Biosci. 2025 Jul 1;12:1591644. doi: 10.3389/fmolb.2025.1591644 (PMC12259450; doi:10.3389/fmolb.2025.1591644)
Supplement: Supplementary file 7 [file Table5.xlsx]

## Sheet: Sheet1
Protein accession	Protein description	Gene name	tumor/Normal Ratio	tumor/Normal P value	Regulated Type	Coverage [%]	Peptides	PSMs	Unique Peptides	Razor + unique peptides	MW [kDa]	Intensity N1	Intensity N2	Intensity N3	Intensity N4	Intensity N5	Intensity N6	Intensity N7	Intensity N8a	Intensity N8b	Intensity N9a	Intensity N9b	Intensity N10a	Intensity N10b	Intensity N11a	Intensity T1	Intensity T2	Intensity T3	Intensity T4	Intensity T5	Intensity T6	Intensity T7	Intensity T8a	Intensity T8b	Intensity T9a	Intensity T9b	Intensity T10a	Intensity T10b	Intensity T11a	N1	N2	N3	N4	N5	N6	N7	N8a	N8b	N9a
Q9P1Y6	PHD and RING finger domain-containing protein 1 OS=Homo sapiens OX=9606 GN=PHRF1 PE=1 SV=3	PHRF1	15.3168	0.0299104	Up	2	2	3	2	2	178.6	192347		141218		916674	35677.1						201269	235063	246733	1.30044e+06	1.44412e+06	842812	1.48439e+06	1.5669e+06	26659694	677822				552182	560793			0.138624		0.134874		0.327	0.0526609
Q70E73	Ras-associated and pleckstrin homology domains-containing protein 1 OS=Homo sapiens OX=9606 GN=RAPH1 PE=1 SV=3	RAPH1	5.04894	0.0372089	Up	4	5	16	4	4	135.2	174508	376686	251970	412310	1.07105e+06	658563	10482.5	49747.4					3285.92		1.84953e+06	1.84079e+06	813627	1.14818e+06	1.84658e+06	1030496	1.2295e+06	45198	3348.55		474303		776106	55856.5	0.115355	0.213866	0.220729	0.262074	0.350437	0.891589	0.0144722	0.423626
Q9UJ14	Glutathione hydrolase 7 OS=Homo sapiens OX=9606 GN=GGT7 PE=1 SV=2	GGT7	4.79702	0.000316746	Up	6	4	7	4	4	70.4	100243	263043	2.84398e+06	388348	1.6001e+06		265997	12051.5	4455.21	104530	47531.7	15469.4	10207.5	10210.6	2.18105e+06	2.64724e+06	2.02303e+06	2.10893e+06	3.07097e+06	1.31751e+07	857806		173984	224901	523553	271141	43384.8	650093	0.036467	0.0821892	1.37108	0.135846	0.288121		0.202103	0.0504435	0.0313649	0.696109
Q9BTC0	Death-inducer obliterator 1 OS=Homo sapiens OX=9606 GN=DIDO1 PE=1 SV=5	DIDO1	4.77953	0.0213781	Up	3	6	8	6	6	243.7	115310	3.04882e+06	1198.32	771920	1.31194e+06	3689.51	1.05677e+06	4.63451e+06	4.03968e+06	1.63393e+06	3.63289e+06	1.00839e+06	1.79553e+06	2.30288e+06	3.06167e+06	3.61073e+06	1.3407e+07	1.53685e+06	3.14838e+06	18822684	5.14659e+06	5.41167e+06	7.5512e+06	6.07332e+06	1.18784e+07	502992	3.6016e+06	1.28845e+07	0.103045	2.3401	0.00141913	0.663306	0.580306	0.0067527	1.97239	0.695452	1.01958	0.390092
O94880	PHD finger protein 14 OS=Homo sapiens OX=9606 GN=PHF14 PE=1 SV=3	PHF14	4.46714	0.0127466	Up	2	2	3	2	2	106.9	96741.9	107172			157177		66059.5								923651	946200	208945	302243	1.18654e+06		827867								0.223797	0.212943			0.179974		0.319172
Q5T440	Putative transferase CAF17, mitochondrial OS=Homo sapiens OX=9606 GN=IBA57 PE=1 SV=1	IBA57	4.08842	0.000460781	Up	6	2	7	2	2	38.1	751081	1.94241e+06	570147	1.14043e+06	2.01494e+06						1.76981e+06	521965	1.1319e+06	632133	6.8411e+06	6907045	6165231	42366692	3.46664e+06	2.48378e+06	3783695				4.64859e+06		1.74552e+06		0.26138	0.580589	0.262943	0.381624	0.34708
Q9UK22	F-box only protein 2 OS=Homo sapiens OX=9606 GN=FBXO2 PE=1 SV=2	FBXO2	4.08824	0.020501	Up	28	6	10	6	6	33.3	524751				51553			89387	36750.3	55700	85808.5	30130.9	46773.3	37257.4	9.52742e+06	319758		529876			408072	188697	338413	303489	157321	113367	56274.8	306577	0.841937				0.0409413			0.325213	0.224887	0.322418
P05114	Non-histone chromosomal protein HMG-14 OS=Homo sapiens OX=9606 GN=HMGN1 PE=1 SV=3	HMGN1	3.51272	0.0317589	Up	33	3	19	3	3	10.7		672253		10354.9	1800.71		212133	456851	558680		1.09123e+06	248499	533071	183869	1.4163e+06	913562	298518		4.13353e+06		2.90351e+06	2.16726e+06	1.00058e+06	659791	1.33409e+06	219203	1.09964e+06	4.66275e+06		1.71155		0.0295148	0.00264204		1.31333	0.309303	0.636184
Q8IU81	Interferon regulatory factor 2-binding protein 1 OS=Homo sapiens OX=9606 GN=IRF2BP1 PE=1 SV=1	IRF2BP1	3.42359	0.00820004	Up	9	4	27	4	4	61.6	399503	662520	921776	1.07087e+06	786972	127012		389309	94037.8	77500.4	342524	98448	43636.6	46633.2	585591	2.15189e+06	718009	3.33179e+07	1.90382e+06	513495	1.18552e+06	413605	414977	738225	537024	280316	441827	586108	0.215888	0.307503	0.660121	0.556451	0.210499	0.140573		0.560266	0.227621	0.177449
O00148	ATP-dependent RNA helicase DDX39A OS=Homo sapiens OX=9606 GN=DDX39A PE=1 SV=2	DDX39A	3.34176	0.00453485	Up	46	17	480	5	5	49.1	2413327	1.37739e+06	1.37183e+06	269610	2.62144e+06	1.44561e+06	236608	471864	27888.6		50049.6	10459.1	19599.5	47953.4	5.07543e+06	3.48213e+06	749444	3.27532e+06	6.69751e+06	1.01005e+06	1.95236e+06	605769	121861	2.40833e+06	696181	1.13031e+06	113956	1.40225e+06	1.04391	0.511733	0.786385	0.11214	0.561263	1.28069	0.213759	1.3252	0.131735
Q06481	Amyloid beta precursor like protein 2 OS=Homo sapiens OX=9606 GN=APLP2 PE=1 SV=2	APLP2	3.31472	0.0200549	Up	3	3	3	2	2	86.9	422259			437283	302583	57420.8									1271442	2.42601e+06			726948		1.27751e+06					289474		1.18722e+06	0.671642			0.668808	0.238224	0.187058
P29966	Myristoylated alanine-rich C-kinase substrate OS=Homo sapiens OX=9606 GN=MARCKS PE=1 SV=4	MARCKS	3.23927	0.0256883	Up	43	7	54	7	7	31.5		7.87974e+06	464948	2.3432e+06	1.8679e+07		3.42638e+06			230299	130787	331749			1.99041e+07	26393574	2.87764e+07	26364803	3.95201e+07	675541	7.1428e+06	5417867	1.37295e+06	654588						0.38886	0.0354024	0.129458	0.53122		0.411174			0.146146
Q6P587	Acylpyruvase FAHD1, mitochondrial OS=Homo sapiens OX=9606 GN=FAHD1 PE=1 SV=2	FAHD1	3.23769	0.0138587	Up	22	5	50	5	5	24.8	3.70713e+06	3.22914e+06	1.07668e+07	1.79796e+06	1.08383e+07	1.83389e+06	1.44769e+06	5.60126e+06	577951	964013	309278	211209	714088	339260	6.84078e+06	9.46252e+06	1.00253e+07	6.12503e+06	1.6448e+07	7.09152e+06	8.34982e+06	1.81114e+07	2.99555e+07	1.84538e+06	1.01231e+06	4.95539e+06	865830	6.23123e+06	0.653613	0.489002	2.5157	0.30482	0.945855	0.662223	0.533101	2.20274	0.382278	0.603158
P56945	Breast cancer anti-estrogen resistance protein 1 OS=Homo sapiens OX=9606 GN=BCAR1 PE=1 SV=2	BCAR1	3.09639	0.010216	Up	3	3	3	3	3	93.3					681072						33086.7			17362.3	1.74691e+06	1.6133e+06	1.89383e+06	790986	1.03898e+06		1.31178e+06				191667	196190		84701.5					0.272417
Q9BTE1	Dynactin subunit 5 OS=Homo sapiens OX=9606 GN=DCTN5 PE=1 SV=1	DCTN5	2.91362	0.0127602	Up	12	2	13	2	2	20.1	876662	1.41317e+06		464487	6.42675e+06			3.97018e+06	1.41544e+06		2.41382e+06	803125	1.35591e+06	1.05548e+06	4.01501e+06	1.39348e+06	1.40578e+06	2.05588e+06	1.07455e+07	2.42458e+06	1.25188e+07	3.45205e+06	2.09546e+07	4.24435e+06	4.29567e+06	1.17184e+07	3283649	7.52199e+06	0.492207	0.68148		0.250767	1.78603			0.853399	0.511733
Q7Z739	YTH domain-containing family protein 3 OS=Homo sapiens OX=9606 GN=YTHDF3 PE=1 SV=1	YTHDF3	2.913	0.00178728	Up	13	7	43	4	7	63.8	1.61963e+06	6.51938e+06	763476	2.25644e+06	8790475	232866	219584	363194	51654.7	297676	447117		113784		1.23304e+07	1.08133e+07	3.07437e+07	1.33145e+07	1.78709e+07	692073	2.88931e+06	797461	333453	1.77153e+06	1.35286e+06	344146	460435	1.3103e+06	0.232104	0.802441	0.144994	0.310935	0.623533	0.068347	0.0657227	0.320239	0.0766045	0.417589
Q99519	Sialidase-1 OS=Homo sapiens OX=9606 GN=NEU1 PE=1 SV=1	NEU1	2.89136	0.0010987	Up	8	3	38	3	3	45.4	199740	1.2136e+06	457352	230242	2.87467e+06	49282.7	389323	392220	276484	179742	463480	6837.35	89955.6	9880.08	5.99125e+06	6.97681e+06	2.98019e+06	3.16111e+06	3.93634e+06	183880	943535	678658	987827	782996	690586	724136	469925	1.1121e+06	0.158395	0.826594	0.480635	0.175566	1.12836	0.0800421	0.644816	0.742877	0.880778	0.541636
Q9UNQ2	Probable dimethyladenosine transferase OS=Homo sapiens OX=9606 GN=DIMT1 PE=1 SV=1	DIMT1	2.87038	0.0324163	Up	12	4	11	4	4	35.2		1.19408e+06		82006.6	2.44737e+06	99467		409793	21788.5	7314.97	19442.1			8452.12	2.60259e+06	2.05735e+06	1.29325e+06	2.7846e+06	2.37091e+06		1.74101e+06	26614.9	683596	37714.5	57492	878392	24133.9	714008		0.603076		0.0463687	0.712324	0.119791		2.24392	0.200669	0.0637274
Q15018	BRISC complex subunit Abraxas 2 OS=Homo sapiens OX=9606 GN=ABRAXAS2 PE=1 SV=2	ABRAXAS2	2.84309	0.00879801	Up	12	5	27	5	5	46.9	2.57131e+06	1.72328e+06	427606	2.07552e+06	7.17785e+06	817585	404886	675695	725864	651647	359470		38421.3	202279	1.01013e+07	5.95803e+06	7.75252e+06	6.03349e+06	7.47891e+06	4.03497e+06	616660	3.67729e+06	534439	1.2721e+06	416693	4.8708e+06	858466	5.56966e+06	0.915527	0.527003	0.201767	0.710599	1.26501	0.596209	0.301092	0.593568	1.07247	0.910757
O95260	Arginyl-tRNA--protein transferase 1 OS=Homo sapiens OX=9606 GN=ATE1 PE=1 SV=2	ATE1	2.81309	0.0498799	Up	6	2	9	2	2	59.1		682087	488336	1.77186e+06	1.93835e+06		170855			24535.5	43972.8		82927.2		2.44185e+06	3.34277e+06	1.24463e+06	2.38605e+06	4.01897e+06		762878				965604		32418.4	822166		0.291074	0.321537	0.846509	0.476691		0.177297			0.12836
Q9UL26	Ras-related protein Rab-22A OS=Homo sapiens OX=9606 GN=RAB22A PE=1 SV=2	RAB22A	2.80552	0.00984369	Up	34	6	60	4	4	21.8	126048		91875.5	218239	228422		41920.4		277581		165757			111779	277049	409859	3.22323e+06	872087	569829	327413	1.06246e+06	294316	579060	338097	205593	435530	238135	769860	0.451523		0.436146	0.751719	0.405007		0.31363		1.36051
Q9Y4R8	Telomere length regulation protein TEL2 homolog OS=Homo sapiens OX=9606 GN=TELO2 PE=1 SV=2	TELO2	2.75979	0.0131323	Up	2	2	4	2	2	91.7		163156			495396		57201.1								676339	1.13353e+06	429507	982287	1870052		238731									0.232716			0.407206		0.198397
P52292	Importin subunit alpha-1 OS=Homo sapiens OX=9606 GN=KPNA2 PE=1 SV=1	KPNA2	2.70524	0.0173218	Up	13	6	34	5	6	57.8	3.095e+06	1.55334e+06	117097	314175	4.1341e+06	859653	233289	688098	272121	243126	2.23741e+06	126827	279666	101932	3.13958e+06	6.53432e+06	767373	338466	7.87571e+06	226999	1.43235e+06	1.02248e+07	1.45776e+06	1.72453e+06	3.92799e+06	7.54876e+06	1.35311e+06	1.01176e+07	2.43237	1.04852	0.121956	0.237422	1.60817	1.38369	0.382925	0.347368	0.231053	0.195273
P05060	Secretogranin-1 OS=Homo sapiens OX=9606 GN=CHGB PE=1 SV=2	CHGB	2.64589	0.024988	Up	40	23	37	23	23	78.2	537195	8.25984e+06	8.46179e+06	488889	9.25182e+06	2.12712e+06	4.07852e+06	1.37792e+07	8.5616e+06	6.80154e+06	4.50892e+06	4.49468e+06	3.24239e+06		9.72131e+06	1.4395e+07	1.18745e+07	1.99256e+08	1.32415e+07	1.45416e+07	5.43973e+06	1.74921e+07	1.66656e+07	1.39166e+07	6.7003e+06	1.30695e+07	1.01358e+07	1.54693e+07	0.0716132	0.945746	1.4949	0.0626689	0.610479	0.580767	1.13557	1.00668	1.05204	0.790577
Q92541	RNA polymerase-associated protein RTF1 homolog OS=Homo sapiens OX=9606 GN=RTF1 PE=1 SV=4	RTF1	2.57535	0.00140173	Up	6	5	17	5	5	80.3		380827	343780		2.89925e+06		108273	125221		79553.2	99431.2	47433.9	138358	124534	1.97169e+06	3.77467e+06	1.61767e+06	3.65833e+06	3.0474e+06	326349	2.18887e+06	105989	276066	754084	700268	821137	238585	230841		0.286268	0.398725		1.25595		0.197913	0.362451		0.366352
Q15428	Splicing factor 3A subunit 2 OS=Homo sapiens OX=9606 GN=SF3A2 PE=1 SV=2	SF3A2	2.56814	0.00126039	Up	16	6	48	6	6	49.2	1.87847e+06	3.11107e+06	551154	514255	7.79114e+06	1.71755e+06	1.21946e+06	155604	85767.9	438259	1.3716e+06		442815	87082.8	8.84815e+06	6.45328e+06	5.0756e+06	8.51466e+06	8.82621e+06	3.99064e+06	5.58513e+06	1.47166e+06	226292	1.26042e+06	2.41171e+06	4.17832e+06	1.27753e+06	3.29957e+06	0.53645	0.763089	0.208587	0.141216	1.1013	1.00457	0.727347	0.154943	0.143644	0.694309
Q5MNZ6	WD repeat domain phosphoinositide-interacting protein 3 OS=Homo sapiens OX=9606 GN=WDR45B PE=1 SV=2	WDR45B	2.52691	0.0209426	Up	9	2	16	2	2	38.1	119455	107989		399376	1.07939e+06	246880	95187.1	34841.2	7435.6	15625.8	43548.3		68547.3	16863.4	274300	1.00733e+06	1.05902e+06	308278	1.00599e+06	194886	194142	105602		477134	105007	79593.4	53589.7	852996	0.329606	0.255922		1.05962	1.47418	1.39516	0.548551	0.317624	0.114011	0.226638
Q96MX6	Dynein axonemal assembly factor 10 OS=Homo sapiens OX=9606 GN=DNAAF10 PE=1 SV=1	DNAAF10	2.52623	0.0161585	Up	7	2	5	2	2	39.7		173174		102819				298291	36943	15501.8	388452	193257	52979.2	182416	146803	269305	1.2477e+06	2.16264e+06	1.77173e+06				270240	533857	571993	400953	627536	518210		0.544739		0.362091				0.835202	0.173978	0.0690565
Q14692	Ribosome biogenesis protein BMS1 homolog OS=Homo sapiens OX=9606 GN=BMS1 PE=1 SV=1	BMS1	2.47378	0.00593424	Up	4	5	7	5	5	145.7		800371	222558		734735		443306	59171.5	18492.1		74980.4	56352.4	170694		1.18105e+06	2.65639e+06	1.9194e+06	3.61003e+06	2.18149e+06	212846	587670	67097.7	377858	683581	719914	316065	131339	461289		0.747696	0.320793		0.395553		1.00704	0.234195	0.123101
Q9NV70	Exocyst complex component 1 OS=Homo sapiens OX=9606 GN=EXOC1 PE=1 SV=4	EXOC1	2.46833	0.0299113	Up	6	5	17	5	5	101.9	834660	1327626	275997	827362	3.6396e+06	158001	281951	484480		868455	275835	832089	445911	419798	3672670	4.81929e+06	1.90147e+06	3.41889e+06	5.70207e+06	13759653	2.61039e+06	538113	427565	1.82169e+06	331025	686011	793034	1.45191e+06	0.501293	0.684856	0.219672	0.477813	1.08198	0.194352	0.353676	0.540943		1.54274
Q9Y3C0	WASH complex subunit 3 OS=Homo sapiens OX=9606 GN=WASHC3 PE=1 SV=1	WASHC3	2.45753	0.0137161	Up	23	3	19	3	3	21.2	192106	1.48866e+06	175494	612456	3.3078e+06	369565		82122.5		36817					2.4644e+06	5.0747e+06	3.00032e+06	3.96217e+06	4.68312e+06		626808	92753.3	46155.6			433444	141066		0.0644872	0.42921	0.0780701	0.197691	0.549608	0.25408		0.281141		0.200531
Q9H1K0	Rabenosyn-5 OS=Homo sapiens OX=9606 GN=RBSN PE=1 SV=2	RBSN	2.42793	0.00806285	Up	3	2	2	2	2	88.8		408851			188771			1.24104e+06	1779280	545540	2240065	217346	2445363	267283								2.70024e+06	6111161	2.28663e+06	4984240	6685795	2.06257e+06	6.4627e+06		0.614352			0.163466			0.28008	0.675382	0.195881
Q9Y243	RAC-gamma serine/threonine-protein kinase OS=Homo sapiens OX=9606 GN=AKT3 PE=1 SV=1	AKT3	2.42271	0.0258785	Up	21	9	35	6	6	55.7	838036	574812	992977	1.38208e+06	2.15317e+06	805364		112637	30103	55987.4	195743	20474	46102.6	65888.7	2.02468e+06	2.34056e+06	3.56518e+06	2.19439e+06	2.19307e+06	1.05323e+06	519071	84340.8	69006	405221	626337	346352	247891	2.04919e+06	0.580665	0.342082	0.911783	0.920824	0.738454	1.14289		0.482992	0.217109	0.381962
Q9H3P7	Golgi resident protein GCP60 OS=Homo sapiens OX=9606 GN=ACBD3 PE=1 SV=4	ACBD3	2.4053	0.00830599	Up	27	10	82	10	10	60.6	705886	3.31652e+06	294357	2.25461e+06	9.35277e+06	1.20565e+06	944795	856253	190615	196467	841995	4963.84	356315	151465	1.13852e+07	1.03649e+07	1.3898e+07	1.18927e+07	2.05911e+07	321079	4482393	1.5485e+06	635377	630768	1.03443e+06	1.20862e+06	649380	2.14254e+06	0.140208	0.565801	0.0774825	0.430617	0.91952	0.490465	0.391947	0.8358	0.312945	0.305113
P20036	HLA class II histocompatibility antigen, DP alpha 1 chain OS=Homo sapiens OX=9606 GN=HLA-DPA1 PE=1 SV=1	HLA-DPA1	2.40497	0.034274	Up	20	4	66	4	4	29.4	1.33359e+06	5.60494e+06		2.17447e+06	1.10723e+07	1.58712e+06	2.87939e+06	7.77882e+06	2.94355e+06	662921	450038	4.18193e+06	1.01774e+06	712392	9.05673e+06	8.25496e+06	3.80451e+06	1.92248e+07	21714989	2.97038e+06	3.82533e+06	2.62086e+07	1.85768e+07	1.79467e+07	836041	1.29529e+07	2521286	5.1139e+06	0.30506	1.10122		0.478296	1.25366	0.74357	1.37567	1.65269	1.05186	0.224083
Q86SZ2	Trafficking protein particle complex subunit 6B OS=Homo sapiens OX=9606 GN=TRAPPC6B PE=1 SV=1	TRAPPC6B	2.39725	0.00295991	Up	10	2	16	2	2	18		671470	48380.6		213805		17966.8		926921	1.62948e+06	687055	1.17039e+06	1.45863e+06	1.01438e+06		1.65537e+06	1.74792e+06	2.17499e+06	1.25292e+06	348069	631387	1.26368e+06	3.1077e+06	3375321	1.53494e+06	2.9036e+06		5.26e+06		1.63001	0.18121		0.299103		0.106058		0.620528	1.03188
Q8TDD1	ATP-dependent RNA helicase DDX54 OS=Homo sapiens OX=9606 GN=DDX54 PE=1 SV=2	DDX54	2.37572	0.00855693	Up	11	9	21	9	9	98.5	1.76162e+06	1.1597e+06	698565	1.6207e+06	2.0046e+06		448558	341679	352257	106206	136733	11660.6	2074.66	15873.9	3.72064e+06	4.32616e+06	3.47059e+06	2.63566e+06	2.89368e+06	390084	2.94769e+06	685523	547887	1.15439e+06	559177	555879	162649	607372	0.906544	0.512581	0.476401	0.801973	0.510605		0.482109	1.10998	1.92471	0.54893
O14981	TATA-binding protein-associated factor 172 OS=Homo sapiens OX=9606 GN=BTAF1 PE=1 SV=2	BTAF1	2.36253	0.000326294	Up	2	4	9	4	4	206.8	79104.8	557658			614353	443651	262489	299692	196661	129694	201615	91347.2	145087	121894	1.12115e+06	2.69986e+06	965655	1.81265e+06	2.50933e+06		2.0224e+06	675563	598983	385104	405664	526565	247271	1.32672e+06	0.133673	0.809373			0.513854	1.53543	0.926404	0.82981	0.915863	0.57134
Q7Z5G4	Golgin subfamily A member 7 OS=Homo sapiens OX=9606 GN=GOLGA7 PE=1 SV=2	GOLGA7	2.35265	0.00808151	Up	14	2	2	2	2	15.8	925799	1.80149e+06			1.877e+06		133282	641996		266848	418448			73746.4	2.96835e+06	2.32351e+06	2.16798e+06	4.96326e+06	2.62764e+06	4942969	1.80999e+06	480569	895051	522831	626662	1.49594e+06	336694	2.89525e+06	0.626095	1.0464			0.628304		0.188254	0.94423		0.624425
Q9H1E3	Nuclear ubiquitous casein and cyclin-dependent kinase substrate 1 OS=Homo sapiens OX=9606 GN=NUCKS1 PE=1 SV=1	NUCKS1	2.32695	0.00032679	Up	29	6	64	6	6	27.3		1.25641e+07	687780	4.55422e+06	8.33711e+06	500676	1.77623e+06	6.04183e+06	2.93967e+06	4.99867e+06	4.73255e+06		2.68291e+06	960522	2.07465e+07	2.11737e+07	2.15097e+07	1.88233e+07	2.921e+07	4482973	1.83105e+07	1.02262e+07	7.53173e+06	4848025	8714897	1.66435e+07	5698704	1.33276e+07		1.88498	0.159211	0.764942	0.720828	0.179118	0.648011	0.937112	0.766885	1.23352
Q9HAV4	Exportin-5 OS=Homo sapiens OX=9606 GN=XPO5 PE=1 SV=1	XPO5	2.325	0.00218204	Up	7	8	26	8	8	136.2	517045	1.96689e+06		646551	5.64995e+06	745451	1.2348e+06	596960	295645	51621.5	434240	318719	151450	213135	4.91468e+06	1.00833e+07	3.36387e+06	2.46686e+06	7.8344e+06		8.91634e+06	1.27546e+06	641707	1.52197e+06	576600	621028	1.08954e+06	739963	0.198564	0.648774		0.238756	1.07398	0.586325	0.990414	0.827132	0.688986	0.113797
Q0VDF9	Heat shock 70 kDa protein 14 OS=Homo sapiens OX=9606 GN=HSPA14 PE=1 SV=1	HSPA14	2.32073	0.032596	Up	11	6	30	6	6	54.8	4.26492e+06	1.22294e+07	572972	4.87746e+06	2.36548e+07	197906	1.00274e+06	782556	166193	52309.2	165911		406294	53192.7	1.51982e+07	2.82695e+07	2.67484e+06	4.02763e+07	7.03862e+07	363516	3.47022e+06	935524	581477	401334	861272	1.35523e+06	654325	1.26823e+06	0.289759	0.71363	0.051588	0.31864	0.795477	0.0275381	0.142287	0.461888	0.164985	0.0491212
Q9UBV7	Beta-1,4-galactosyltransferase 7 OS=Homo sapiens OX=9606 GN=B4GALT7 PE=1 SV=1	B4GALT7	2.32059	0.000162322	Up	5	2	15	2	2	37.4	240629	328238		86689	508770	364769	375876	96731.1	59603.1	43243.1	86471.4		80359.9	20223.1	1.27137e+06	897155	1.33933e+06	1.35098e+06	3.539e+06		703603	133730	350651	395520	189853	263226	117077	224932	0.396199	0.464189		0.137249	0.414637	1.23007	1.29258	0.547337	0.56724	0.389292
Q7Z2Z2	Elongation factor-like GTPase 1 OS=Homo sapiens OX=9606 GN=EFL1 PE=1 SV=2	EFL1	2.31141	0.0401604	Up	7	7	40	7	7	125.4	5.24046e+07	1.86436e+07	6.13138e+07	4.84174e+07	4.90582e+07	6.83059e+06	2.05464e+07	1.6376e+06	639720	423978	523521	28190.7	465653	73981.1	1.20183e+08	8.9284e+07	8.80196e+07	1.59833e+08	5.55785e+07	2.70646e+07	7.68081e+07	6.40669e+06	802094	143864	1.53833e+06	2.04626e+06	817767	4.71019e+06	0.368954	0.112739	0.572071	0.327781	0.17096	0.0984937	0.302126	0.5805	0.381412	0.239116
P80217	Interferon-induced 35 kDa protein OS=Homo sapiens OX=9606 GN=IFI35 PE=1 SV=5	IFI35	2.29865	0.000679011	Up	22	6	52	6	6	31.5	2.45653e+06	3.49639e+06	931663	1.73688e+06	1.05466e+07	1.04145e+06	422961	2.04324e+06	497643	296067	659790	287467	468106	174129	8.04308e+06	1.31577e+07	4.46877e+06	1.26225e+07	1.77096e+07	1.17286e+06	3.51187e+06	2.14487e+06	4.89443e+06	863751	1.0397e+06	2.94571e+06	1.75842e+06	1.30036e+06	0.689336	0.842697	0.346464	0.46866	1.46488	0.598545	0.247891	1.43326	0.587128	0.33042
Q8NFH5	Nucleoporin NUP35 OS=Homo sapiens OX=9606 GN=NUP35 PE=1 SV=1	NUP35	2.2936	0.0233839	Up	13	3	29	3	3	34.8		2660911	866491		427080		290573	403159	195656	120747	414346	60902	123913	168052	1.46317e+07	3.31525e+06		677214	3.40592e+06	1.95374e+06	1.47399e+06	1.47136e+06	444096	480552	731045	291661	283482	754286		1.43603	0.721515		0.132826		0.381327	0.740415	0.604369	0.352814
Q96Q15	Serine/threonine-protein kinase SMG1 OS=Homo sapiens OX=9606 GN=SMG1 PE=1 SV=3	SMG1	2.28374	0.0239785	Up	1	3	4	3	3	410.2		431104						464119	340902	218380	299506					1.2401e+06	1.84327e+06				3.59986e+06	333974	1.17036e+06	522140	870942	1.10757e+06	701246	777604		0.51241						0.991207	1.22454	0.742024
Q05519	Serine/arginine-rich splicing factor 11 OS=Homo sapiens OX=9606 GN=SRSF11 PE=1 SV=1	SRSF11	2.28247	0.00202709	Up	17	6	39	6	6	53.5	1.14771e+06	4.52469e+06	246557	1.00707e+06	6.78521e+06	3.33376e+06	503147	3.07228e+06	1.30749e+06	632719	1.64897e+06	246909	347855	311462	5.30996e+06	5.82586e+06	2.42341e+06	5.26614e+06	3.13819e+07	4.36792e+06	2.52236e+06	7.83444e+06	5.82053e+06	3.04488e+06	5.19803e+06	1.91323e+06	1.95099e+06	3.74465e+06	0.42829	1.45023	0.121931	0.361364	1.25329	2.54794	0.39215	1.31644	0.942295	0.43134
Q502W6	von Willebrand factor A domain-containing protein 3B OS=Homo sapiens OX=9606 GN=VWA3B PE=1 SV=3	VWA3B	2.28086	0.0263951	Up	3	2	21	2	2	145.7	2.5502e+06	854649	127809	887988	4.27015e+06			101667	130986		79820.6		125521		5.8796e+06	5.48214e+06	13411875	4.97325e+06	4.62079e+06		446826	359222	575040	92194	308513	256350	370143	193103	0.714837	0.205761	0.047477	0.239342	0.592458			0.210294	0.455701
Q8IVD9	NudC domain-containing protein 3 OS=Homo sapiens OX=9606 GN=NUDCD3 PE=1 SV=3	NUDCD3	2.27561	0.00416394	Up	11	4	19	4	4	40.8	440300	1.05519e+06	240041	690210	762938		248345	319306	139373	229693	576929	118579	96211.5		1.42945e+06	2.04247e+06	398994	1.55688e+06	2.09882e+06	200812	1.05359e+06	616564	976502	1.06057e+06	1.19775e+06	3.11897e+06	352802	1.75123e+06	0.821933	1.69184	0.593831	1.23894	0.70495		0.968262	0.567593	0.416695	0.649603
Q9Y5Q8	General transcription factor 3C polypeptide 5 OS=Homo sapiens OX=9606 GN=GTF3C5 PE=1 SV=2	GTF3C5	2.26433	0.0246487	Up	13	6	23	6	6	59.5	447411	508340	2.35732e+06	2.40053e+06	2.13437e+06	836434	361033			157443	105926	160643	180998	90497.3	1.01782e+06	3.06541e+06	4.2264e+06	2.33152e+06	1.96245e+06	4.05018e+06	8.79966e+06	153395	389629	746141	954469	327411	578096	998177	0.230226	0.224669	1.60752	1.18778	0.543626	0.881511	0.388012			0.541227
Q99611	Selenide, water dikinase 2 OS=Homo sapiens OX=9606 GN=SEPHS2 PE=1 SV=3	SEPHS2	2.24061	0.0107515	Up	6	2	12	2	2	47.3	472280	951184			1.18183e+06	110578		205360		31669.4	16261.2			23157	1.45792e+06	2.34266e+06	483395	1.29596e+06	1954095	273250	810921	57393.3	396522	573092	426693	148140	134134	388640	0.605513	1.04744			0.750001	0.290363		1.04607		0.256659
Q01780	Exosome component 10 OS=Homo sapiens OX=9606 GN=EXOSC10 PE=1 SV=2	EXOSC10	2.23043	0.000528025	Up	8	5	15	5	5	100.8	443232	730133	543889	754210	1.74174e+06	190239						22371.9			2.00154e+06	3.79061e+06	2.81183e+06	1.87733e+06	3.91333e+06	760711		38031.7		74122.7	71592.5	153140	61437.8		0.156682	0.221683	0.254793	0.256366	0.304756	0.137732
P35637	RNA-binding protein FUS OS=Homo sapiens OX=9606 GN=FUS PE=1 SV=1	FUS	2.23039	0.00039254	Up	13	7	257	5	7	53.4	9.82589e+06	3.18375e+07	5.09537e+06	1.01865e+07	4.19289e+07	8.28146e+06	8.26519e+06	1.37148e+07	7.89584e+06	5.60804e+06	1.10321e+07	3.54665e+06	7.28688e+06	2.69435e+06	7.0646e+07	6.56655e+07	3.00617e+07	5.67669e+07	9.41081e+07	6.43314e+06	9.16819e+07	1.37765e+07	1.82735e+07	2.41063e+07	2.05783e+07	1.7543e+07	1.4602e+07	4.40322e+07	0.502766	1.39918	0.345509	0.501185	1.06191	0.867859	0.883277	0.98894	0.957608	0.64337
Q9Y333	U6 snRNA-associated Sm-like protein LSm2 OS=Homo sapiens OX=9606 GN=LSM2 PE=1 SV=1	LSM2	2.22628	0.00453767	Up	66	5	38	5	5	10.8	317201	2.11261e+06	382671	104873	4.03e+06	215363	149472	231887	7491.74	194474	541573	172750	215906	98679.2	5.49947e+06	4.94955e+06	3.11422e+06	5.42596e+06	4.27445e+06	802449	2.0316e+06	161564	905752	541372	1.12318e+06	96684.1	626353	583506	0.199558	1.14155	0.319043	0.0634419	1.25494	0.277493	0.196401	0.485853	0.0264011	0.648276
O60645	Exocyst complex component 3 OS=Homo sapiens OX=9606 GN=EXOC3 PE=1 SV=3	EXOC3	2.22508	0.0250901	Up	11	8	46	8	8	85.5	7.40301e+06	1.48498e+07	1.24624e+06	4.79249e+06	3.38561e+07	3.26989e+06	239112	3.83957e+06	563818	629026	1.33546e+06	225024	1.03867e+06	248743	3.02674e+07	2.16347e+07	6.31834e+07	3.17456e+07	1.61466e+08	2.21586e+06	5.16379e+06	1.05714e+06	1.74157e+06	1.26184e+06	2.55981e+06	2.14115e+06	1.10706e+06	4.12233e+06	0.34792	0.59942	0.0776175	0.216577	0.787569	0.31474	0.0234705	1.00293	0.247706	0.261413
Q9BZE4	GTP-binding protein 4 OS=Homo sapiens OX=9606 GN=GTPBP4 PE=1 SV=3	GTPBP4	2.21184	0.0242241	Up	26	15	56	15	15	73.9	3.94498e+06	4.0206e+06	2.3337e+06	3.84173e+06	1.59476e+07	3.45434e+06	2.20438e+06	4.22512e+06	2.41441e+06	4.93155e+06	8.8598e+06	5.54472e+06	4.13335e+06	2.42389e+06	1.79117e+07	1.70241e+07	1.12097e+07	1.83951e+07	2.40023e+07	6.50631e+07	7.70183e+06	5.03037e+06	7.72588e+06	7.99832e+06	1.19266e+07	5.85867e+06	4.27639e+06	8.12243e+06	0.606075	0.530536	0.475134	0.56753	1.21272	1.08691	0.707323	0.697458	0.670348	1.29519
Q9GZQ3	COMM domain-containing protein 5 OS=Homo sapiens OX=9606 GN=COMMD5 PE=1 SV=1	COMMD5	2.21074	0.0251685	Up	31	7	50	7	7	24.7	4565139	6.40249e+06	6.49439e+06	6.12777e+06	18647970	3.41069e+07		174554	107806	124221	179227		90585.8	95765.9	9.10687e+06	24437650	1.27471e+07	2.28386e+07	2.90042e+07	1.33216e+06	21132560	117850	2.02321e+06	4.86901e+06	1.81544e+06	1.69247e+06	993702	4.5163e+06	0.226713	0.273094	0.427415	0.29262	0.45839	3.46907		0.132391	0.137525	0.149898
Q96I15	Selenocysteine lyase OS=Homo sapiens OX=9606 GN=SCLY PE=1 SV=4	SCLY	2.20164	0.00539036	Up	16	5	22	5	5	48.1	702009		160479	661462	1.41662e+06	154391	36922.1	199289	113212	408973	296393	62391.4	108325	183625	1.201e+06	931547	2.12179e+06	2.39133e+06	919338	987851	2.56371e+06	350245	342536	195006	521070	729296	308041	1.69101e+06	1.20069		0.363745	1.08786	1.19929	0.540828	0.131894	0.553904	0.529241	1.80849
Q9UNF1	Melanoma-associated antigen D2 OS=Homo sapiens OX=9606 GN=MAGED2 PE=1 SV=2	MAGED2	2.18623	0.000882198	Up	34	15	105	15	15	64.9	4.22276e+06	7.5304e+06	9.04716e+06	5.72897e+06	5.73683e+06	3.11959e+06	3.61606e+06	5.56143e+06	2.2199e+06	1.99e+06	4.15307e+06	364071	1.89875e+06	588587	2.31757e+07	1.58005e+07	2.95095e+07	1.57394e+07	2.57827e+07	7.01501e+06	4.35092e+07	6.11093e+06	3.25791e+06	4.7897e+06	6.28926e+06	4.07784e+06	7.00686e+06	1.13252e+07	0.488866	0.748779	1.38802	0.63775	0.328736	0.739673	0.874339	1.42739	0.958292	0.812601
Q9UNN5	FAS-associated factor 1 OS=Homo sapiens OX=9606 GN=FAF1 PE=1 SV=2	FAF1	2.18163	0.00432595	Up	6	4	28	4	4	73.9	2.30067e+06	1.98286e+06	1.94431e+06	1.90152e+06	5.19996e+06	1.3895e+06	958081	892231	739117	200996	70196	148111	135853	668738	9.21267e+06	8.02539e+06	5.50428e+06	2.79125e+07	1.81681e+07	1.47224e+06	2.98992e+06	1.08909e+06	351732	1.63552e+06	495093	723814	2.52051e+06	1.89269e+06	0.46848	0.346792	0.524674	0.372321	0.524104	0.579484	0.407463	0.865359	1.20571	0.310153
Q14919	Dr1-associated corepressor OS=Homo sapiens OX=9606 GN=DRAP1 PE=1 SV=3	DRAP1	2.1739	0.000111148	Up	10	2	38	2	2	22.3	443047	3.50075e+06	285115	481956	2957865	1.09137e+06	415144	827529	282608	356631	444378	429659	395581	347741	6.50905e+06	4.92701e+06	4.00913e+06	4.39802e+06	9.21655e+06		3.88144e+06	966007	1.04779e+06	1.9997e+06	711602	1.40827e+06	1.13518e+06	1.42393e+06	0.2596	1.76181	0.221393	0.271545	0.857857	1.30972	0.508047	0.902368	0.518316	0.618712
Q9BZF1	Oxysterol-binding protein-related protein 8 OS=Homo sapiens OX=9606 GN=OSBPL8 PE=1 SV=3	OSBPL8	2.17354	0.0322625	Up	19	14	90	12	14	101.1	8.94932e+06	6.22928e+07	7870686	2.08727e+07	5.15545e+07	1.52092e+06	1.03193e+06	4.26114e+06	1.82521e+06	659672	913012	799596	914982	786956	168276824	1.07158e+08	3.96066e+07	1.32715e+08	6.42671e+07	1.59607e+07	3.60938e+06	1.27833e+07	2.37372e+06	1.78125e+06	2.51707e+06	2.01593e+06	1.26863e+06	4.86447e+06	0.200189	1.19682	0.233321	0.448961	0.570821	0.0696796	0.0482113	0.726383	0.523314	0.178911
Q9NXR1	Nuclear distribution protein nudE homolog 1 OS=Homo sapiens OX=9606 GN=NDE1 PE=1 SV=3	NDE1	2.1724	0.0461646	Up	12	3	10	3	3	37.7	533420	1902386		362608	1.28026e+06	232866	327924				14155.5				4.42113e+06	3.77929e+06	1533831	1.93127e+06	1.94556e+06	721150	338027		65014.5	73333.4	31862.1			354555	0.192998	0.591184		0.126154	0.229278	0.172559	0.247803
Q9NRS6	Sorting nexin-15 OS=Homo sapiens OX=9606 GN=SNX15 PE=1 SV=1	SNX15	2.16439	0.00228213	Up	8	3	5	3	3	38.3	631725	402459	376514	378290	177269	148047		77956.5		33797.5	474143	98134.8	598718	38584.3		1243825	991572	765250	1.84136e+06	1.45217e+06	672074		864290	415823	804603	694573	776822	450587	1.42272	0.778493	1.12373	0.819212	0.197609	0.682869		0.244475		0.168631
Q05086	Ubiquitin-protein ligase E3A OS=Homo sapiens OX=9606 GN=UBE3A PE=1 SV=4	UBE3A	2.15282	0.000957931	Up	11	7	32	7	7	100.6	1.23872e+06	2.52368e+06	407996	347207	4.38487e+06		183223	494199	101850	92676.2	549763	241470	203113	93040.4	2.13504e+06	2.22588e+06	3.13805e+06	5.65533e+06	9.31529e+06	736423	2.29447e+06	1.54852e+06	401952	782384	1.03912e+06	402551	851825	1.40749e+06	0.799213	1.39851	0.348846	0.215405	1.40032		0.246899	0.776113	0.269027	0.231559
Q7Z417	FMR1-interacting protein NUFIP2 OS=Homo sapiens OX=9606 GN=NUFIP2 PE=1 SV=1	NUFIP2	2.15263	0.00500124	Up	8	3	11	3	3	76.1		1.14602e+06	385903	1.9441e+06	2.23152e+06	132214	52062	181633	40844.9	25813.1	324047	20645.6	53052.5	66276.9	2.73367e+06	2.99899e+06	2.85669e+06	5.22701e+06	2.88915e+06	1.48232e+06	709463	106475	174141	70918.1	484459	609090	136653	879484		0.627658	0.326105	1.19204	0.704323	0.17267	0.0693363	0.676036	0.255695	0.152856
Q8TD55	Pleckstrin homology domain-containing family O member 2 OS=Homo sapiens OX=9606 GN=PLEKHO2 PE=1 SV=1	PLEKHO2	2.14984	0.0207798	Up	37	14	173	14	14	53.3	2.44065e+07	1.4192e+07	1.6834e+07	3.119e+07	3.3413e+07	6.76934e+06	1.51803e+07	6.76147e+06	4.41191e+06	3.49696e+06	4.40807e+06	2.67878e+06	2.51129e+06	1.30256e+06	5.406e+07	4.2147e+07	3.55865e+07	5.44361e+07	4.62174e+07	2.48389e+07	1.80789e+07	4.08322e+07	6.70109e+06	5.90866e+06	6.878e+06	3.91535e+07	3.57238e+06	2.95424e+07	1.14892	0.57381	1.05017	1.41182	0.77854	0.652647	1.4925	0.86549	0.949855	0.712165
P52701	DNA mismatch repair protein Msh6 OS=Homo sapiens OX=9606 GN=MSH6 PE=1 SV=2	MSH6	2.13634	0.00049887	Up	6	7	30	7	7	152.7	3.01733e+06	998994	2.00592e+06	2.2226e+06	3.11738e+06	1.22345e+06	1.09396e+06	2.74506e+06	1.40712e+06	1.07642e+06	2.07018e+06	230173	295488	605514	4.63332e+06	1.00126e+07	9.44683e+06	5.39209e+06	5.44925e+06	5.86145e+06	5.13617e+06	1.24802e+06	4.99871e+06	3.07285e+06	4.41608e+06	3.89886e+06	2.50196e+06	5.37528e+06	1.24952	0.355324	1.10084	0.885038	0.638987	1.03766	0.946174	1.51156	1.30321	0.943027
Q9H0V9	VIP36-like protein OS=Homo sapiens OX=9606 GN=LMAN2L PE=1 SV=1	LMAN2L	2.13144	0.00552796	Up	18	5	51	5	5	39.7	1.65117e+06	3.23575e+06	5404167	7.32273e+06	1.33064e+07	1.55305e+06	443836	1.05278e+06	476688	380496	976737	139258	375889	284456	1.37159e+07	1.37385e+07	7.29974e+06	1.13686e+07	8.96341e+06	2.636e+07	4.00067e+06	765865	1.10197e+06	827520	2.10281e+06	2.16321e+06	938923	2.20146e+06	0.249562	0.420052	1.08244	1.06424	0.995471	0.480751	0.140107	0.795998	0.606205	0.457716
Q9BVJ6	U3 small nucleolar RNA-associated protein 14 homolog A OS=Homo sapiens OX=9606 GN=UTP14A PE=1 SV=1	UTP14A	2.1289	0.00195836	Up	9	5	25	5	5	87.9	127295	656779	775430	119026	2.12971e+06	254620	14109.8	268764	75194.8	31035.7	202845	22391.2	18744.7	9599.05	1.93269e+06	1.73763e+06	919115	2.73234e+06	2.81172e+06	559570	1.85061e+06	140400	258703	155085	390209	250465	143605	301569	0.147617	0.654162	1.19167	0.132723	1.22244	0.604735	0.0341739	1.29636	0.610031	0.238169
Q53GL7	Protein mono-ADP-ribosyltransferase PARP10 OS=Homo sapiens OX=9606 GN=PARP10 PE=1 SV=2	PARP10	2.12879	0.0314454	Up	12	9	19	9	9	109.9	844232	2212104	941122	2.11115e+06	652052	2.26333e+06	723379	731395	456864	401115	187166		693642	553951	1.19455e+06	3.53766e+06	1.04364e+06	1.23128e+07	2.02113e+06	1.33192e+06	2.53857e+06	8.50077e+06	1.12928e+06	2.72383e+06	1.21413e+06	5.08689e+06	2.09899e+06	2.23548e+06	0.599539	1.34928	0.885709	1.44164	0.229203	3.29193	1.07293	0.535514	0.56262	0.467258
Q9GZZ9	Ubiquitin-like modifier-activating enzyme 5 OS=Homo sapiens OX=9606 GN=UBA5 PE=1 SV=1	UBA5	2.12728	0.0497381	Up	4	2	15	2	2	44.8	1.20797e+06	1.19498e+06		1.44007e+06	1.60925e+06	293855	541920	23981.7	70904	36170.6		92449.1		15335.5	2.76135e+06	2.35876e+06	2.2104e+06	5.72845e+06	3.27761e+06	135038	1.62284e+06	248042	339515	70549.4	414304	410283	37853	299394	0.607872	0.516485		0.696815	0.400829	0.302856	0.569561	0.108451	0.539305	0.260243
P09234	U1 small nuclear ribonucleoprotein C OS=Homo sapiens OX=9606 GN=SNRPC PE=1 SV=1	SNRPC	2.11474	0.0370797	Up	26	4	40	4	4	17.4	520441	6.89511e+06	546184		5.9442e+06	754783	174648	1.22888e+06	543085		334151	381197		318036	5.81235e+06	5.54158e+06	1.19525e+07	7.74885e+06	9.43922e+06	2.80461e+06	8.91671e+06	2.43978e+06		617683	811345	236542	305400	4.56586e+06	0.146124	1.66277	0.203225		0.826084	0.434029	0.102415	1.03266	0.767584
Q9Y2X7	ARF GTPase-activating protein GIT1 OS=Homo sapiens OX=9606 GN=GIT1 PE=1 SV=2	GIT1	2.11331	0.00148043	Up	11	9	64	5	5	84.3	195354	393686		807738	3.37632e+06		893306	622648	286729	190100	394578		1.97378e+06	258714	4.8738e+06	2.99486e+06	2.71707e+06	3.37887e+06	7.38383e+06	532950	3.88228e+06	1.47321e+06	717198	2.36748e+06	3.00976e+06	1.18958e+06	1.8232e+06	1.84931e+06	0.15557	0.269274		0.618521	1.33085		1.48578	0.549347	0.425486	0.266843
Q16658	Fascin OS=Homo sapiens OX=9606 GN=FSCN1 PE=1 SV=3	FSCN1	2.10912	0.0008949	Up	49	25	569	25	25	54.5	2.38595e+07	1.22849e+08	2.21769e+07	6.52576e+07	9.30476e+07	3.05366e+07	4.28512e+07	5.96367e+07	2.73076e+07	2.20842e+07	1.0052e+08	2.51218e+07	3.17233e+07	1.34396e+07	1.24028e+08	4.15764e+08	6.3889e+08	1.23284e+08	2.89557e+08	5.74303e+07	1.08801e+08	9.26222e+07	1.49096e+08	1.02527e+08	1.05278e+08	6.08299e+07	6.42047e+07	1.11689e+08	0.320206	1.41607	0.394421	0.842132	0.618096	0.839341	1.20111	0.908481	0.699675	0.535247
Q6EMK4	Vasorin OS=Homo sapiens OX=9606 GN=VASN PE=1 SV=1	VASN	2.10787	0.0437531	Up	11	6	36	6	6	71.7	1.00644e+06	2.00796e+06	530222	683397	828834	2.10763e+06	224986	54634.8	147411	511376	2.03383e+06	521587	45248.4	47279.4	2.40892e+06	1.36862e+07	2.60023e+07	3.21861e+06	1.22983e+07	220251	1.85061e+06	617766	1.27339e+06	365418	2.56624e+06	969918	115720	740958	0.316504	0.542361	0.220973	0.206655	0.129016	1.35749	0.147774	0.0583499	0.264795	0.868924
Q9Y3D7	Mitochondrial import inner membrane translocase subunit TIM16 OS=Homo sapiens OX=9606 GN=PAM16 PE=1 SV=2	PAM16	2.10509	0.00109531	Up	25	2	3	2	2	13.8	165165	401366		241777	929445			56451.1	165888	354092	129893	316185	532448	236010		689916	702356	1.40618e+06	3.10066e+06	802585	425621	695975	837631	856237	790540	671295	657122	1.35737e+06	0.427534	0.892349		0.601795	1.19085			0.117138	0.578963	1.16899
Q06546	GA-binding protein alpha chain OS=Homo sapiens OX=9606 GN=GABPA PE=1 SV=1	GABPA	2.1021	0.0292639	Up	11	4	20	4	4	51.3	606641	1.28345e+06	1.28709e+06		1.41326e+06	118333		628778	39485.1	33983.7	278515	326055		21691	729814	2.40515e+06	1.65201e+06	1.8246e+06	7.05122e+06	910813	2.2218e+06	417009	546927	677177	72219.2	1.16877e+06	557567	1984205	0.504247	0.916292	1.41779		0.581454	0.201449		1.50737	0.159208	0.129617
Q07666	KH domain-containing, RNA-binding, signal transduction-associated protein 1 OS=Homo sapiens OX=9606 GN=KHDRBS1 PE=1 SV=1	KHDRBS1	2.10061	0.0393372	Up	26	8	145	6	8	48.2	9.37219e+06	8.70234e+06	6.83821e+06	3.6108e+06	1.13775e+08	3.86765e+06	6.23758e+06	8.41965e+06	3.8232e+06	4.10279e+06	7.48557e+06	1.19717e+06	4.88641e+06	1.56116e+06	3.67199e+07	28793776	9.80184e+06	2.3433e+07	3.74846e+07	1.27819e+08	3.17913e+07	9.43278e+06	8.9967e+06	1.09987e+07	7.76559e+06	5.61909e+06	5.73186e+06	2.11395e+07	0.537125	0.428363	0.519357	0.198984	3.22749	0.453972	0.746621	0.971359	0.74186	0.753069
Q5HYI8	Rab-like protein 3 OS=Homo sapiens OX=9606 GN=RABL3 PE=1 SV=1	RABL3	2.07652	0.0300599	Up	8	2	17	2	2	26.4	3.12227e+06	4.2984e+06	604719	1.92901e+06	6.43438e+06	326068	3.67687e+06	1.38438e+06	307613	147532	1.08241e+06	106408	465340	375288	7.10809e+06	8.16515e+06	6.73331e+06	8.08681e+06	1.02426e+07	331556	1.85659e+07	1.38844e+06	417462	2.40591e+06	1.73589e+06	1.96752e+06	1.61461e+06	2.29183e+06	0.848641	1.00346	0.217819	0.504159	0.865649	0.181514	2.08728	1.11887	0.418157	0.189706
Q8IXK2	Polypeptide N-acetylgalactosaminyltransferase 12 OS=Homo sapiens OX=9606 GN=GALNT12 PE=1 SV=3	GALNT12	2.07274	0.020757	Up	17	8	14	7	7	66.9	1.40731e+06	4.46264e+06	1.36865e+06	2.77159e+06	9.80979e+06		2.05669e+06	623597	350562	911939	1.41955e+06	36509.1	708078		8.98407e+06	9.10939e+06	2.21921e+07	1.20626e+07	1.80772e+07	3.26875e+06	1.72073e+07	236301	1.0763e+06	745550	1.34812e+06	4.16651e+06	1.25061e+06	2.17627e+06	0.199477	0.543295	0.257089	0.377756	0.688245		0.608866	0.463329	0.438088	1.07801
P14209	CD99 antigen OS=Homo sapiens OX=9606 GN=CD99 PE=1 SV=1	CD99	2.07041	0.0284395	Up	13	2	42	2	2	18.8	9244.87	1.02746e+07	260402	421864	1.53662e+07	84300	2.83366e+06	1191776	1.62864e+06	3.80941e+06	2.39314e+06	623058	1.26751e+06	1.54343e+06	9.51923e+06	1.66505e+07	3.81436e+07	6.22319e+06	8.19939e+06	2.89863e+06	1.08694e+07	1.82502e+06	3.12194e+06	3.40009e+06	4237578	2.81461e+06	3.80742e+06	4.29251e+06	0.00302355	2.88616	0.112863	0.132669	2.48751	0.0564667	1.93559	0.292394	0.672059	1.48697
Q13438	Protein OS-9 OS=Homo sapiens OX=9606 GN=OS9 PE=1 SV=1	OS9	2.04819	0.00228704	Up	16	8	27	8	8	75.5	3.36656e+06	3.60271e+06	495622	1.8591e+06	6.54209e+06	647267	552387	311020	59816.8	190889	47627.4	212376	117696	76230.8	7.45988e+06	3.9246e+06	4.27183e+06	3.39986e+06	1.61799e+07	2.55501e+06	1.23455e+06		438649	648876	594658		778754	730897	0.893981	0.821697	0.174414	0.474705	0.859883	0.352025	0.306362	0.554329	0.179313	0.541291
Q8IW45	ATP-dependent (S)-NAD(P)H-hydrate dehydratase OS=Homo sapiens OX=9606 GN=NAXD PE=1 SV=1	NAXD	2.04724	0.00260084	Up	12	4	13	4	4	36.6	5.43356e+06	5.13186e+06	2.99019e+06	1.46986e+06	1.72156e+07	1.52581e+06	1968770	275819	556657	612622	150566		529451	354898	1.05583e+07	2.16063e+07	1.10334e+07	31573703	20141203	2.35989e+06	2552182	548789	1.69108e+06	1.49635e+06	1.09119e+06	2.17776e+06	1.4886e+06	3.06437e+06	0.673574	0.546408	0.491235	0.17521	1.05635	0.387391	0.509737	0.184496	0.626269	0.651967
Q5H9L2	Transcription elongation factor A protein-like 5 OS=Homo sapiens OX=9606 GN=TCEAL5 PE=1 SV=1	TCEAL5	2.01859	0.0316687	Up	17	4	21	4	4	23.3	5.46891e+06	2.77458e+06	1.06388e+06	1.91133e+06	7.31678e+06	578136	2.42996e+06		26122.1	475066	209395			27684.1	7.7623e+06	5.65004e+06	7.66102e+06	1.22559e+07	7.08052e+06	654664	3.26415e+06		230181	1.41598e+06		1.24002e+06	964529	1.55772e+06	1.04752	0.456459	0.27005	0.35203	0.69369	0.226799	0.972103		0.0595541	1.02451
Q9Y4A5	Transformation/transcription domain-associated protein OS=Homo sapiens OX=9606 GN=TRRAP PE=1 SV=3	TRRAP	2.00093	0.0214684	Up	3	8	19	8	8	437.3	156904	594391		219828	560055		164232	185765	286270	395019	402020		244171	11389.2	1.32054e+06	1.47997e+06	546186	789560	1.01461e+06	54518	1.10113e+06	446583	994411	1.03028e+06	624713	466391	816126	1.20403e+06	0.481246	1.56584		0.648331	0.850248		1.05206	0.422112	1.09408	1.42808
O76094	Signal recognition particle subunit SRP72 OS=Homo sapiens OX=9606 GN=SRP72 PE=1 SV=3	SRP72	1.99816	0.000112655	Up	27	14	125	14	14	74.6	2.65095e+06	8.64304e+06	1.31753e+06	4.02841e+06	1.88792e+07	2.92074e+06	1.07834e+06	1.18271e+06	463964	319353	1.05657e+06	400224	846912	802140	1.95649e+07	2.12039e+07	1.21652e+07	2.24682e+07	2.63723e+07	2.84849e+06	5.71105e+06	1.18953e+06	2.4637e+06	3.38557e+06	2.04894e+06	1.95765e+06	2.24041e+06	3.73385e+06	0.359269	1.00607	0.236629	0.524967	1.26644	0.810698	0.305227	0.589111	0.388698	0.25308
Q8NF37	Lysophosphatidylcholine acyltransferase 1 OS=Homo sapiens OX=9606 GN=LPCAT1 PE=1 SV=2	LPCAT1	1.99714	0.00500271	Up	13	6	36	6	6	59.1	708611	1.52729e+06		2.68744e+06	4.78692e+06	1.5648e+06	488121	1.08878e+06	92867	116495	836669	59388.8	92266.7	48027.4	3.38481e+06	4.02074e+06	6.03497e+06	2.63867e+06	7.52861e+06	1.82948e+06	5.09447e+06	861815	216518	1.48181e+06	1.53403e+06	600066	1.33174e+06	1.07866e+06	0.28568	0.528852		1.04181	0.955234	1.29205	0.411007	1.87256	0.268637	0.318767
Q9UBB6	Neurochondrin OS=Homo sapiens OX=9606 GN=NCDN PE=1 SV=1	NCDN	1.99094	0.00361424	Up	14	8	69	8	8	78.8	1.07762e+06	5.43016e+06	85908.2	802790	4.79608e+06	1.08565e+06	375330	239570	141250	195615	254597	101391	395567	158567	6.44824e+06	1.08649e+07	8.74883e+06	8.24719e+06	1.19603e+07	934682	1.80274e+06	515839	577611	354191	673354	277257	627072	862927	0.325591	1.40915	0.0343976	0.233231	0.717254	0.671806	0.236847	0.341877	0.339027	0.44413
Q9NVH1	DnaJ homolog subfamily C member 11 OS=Homo sapiens OX=9606 GN=DNAJC11 PE=1 SV=2	DNAJC11	1.98369	0.0117827	Up	18	8	41	8	8	63.2	1.67404e+06	8.36721e+06	6.844e+06	2.76272e+06	8.93288e+06	535990	1.875e+06	4.21984e+06	2.4789e+06	1.86421e+06	1.98399e+06	2.29904e+06	3.57742e+06	1.38521e+06	1.49803e+07	3.64512e+07	5.86777e+07	1.43906e+07	2.78202e+07	6.03893e+06	6.97318e+06	6.29944e+06	6.04057e+06	3.25492e+06	3.16394e+06	2.44452e+06	3.34821e+06	3.52638e+06	0.241197	1.03545	1.30679	0.382756	0.637056	0.158165	0.564231	0.996355	0.984434	0.700299
P08962	CD63 antigen OS=Homo sapiens OX=9606 GN=CD63 PE=1 SV=2	CD63	1.98354	0.0131834	Up	8	2	21	2	2	25.6		2.51559e+06	795928	2.56209e+06	9.32832e+06		1.32126e+06	703298	697924	1.10868e+06	644199	678103	1.44022e+06		1.22387e+07	4.40813e+06	9.60624e+06	6.95407e+06	9.64018e+06		7.59253e+06	973286		1.97096e+06	1.02274e+06	6.65463e+06	2.22233e+06	2.49593e+06		0.632293	0.308675	0.720961	1.35121		0.807561	0.421975	0.704311	1.05833
P35251	Replication factor C subunit 1 OS=Homo sapiens OX=9606 GN=RFC1 PE=1 SV=4	RFC1	1.98328	0.0169214	Up	3	3	4	3	3	128.2					342164			30517.9			55166	37788.1			256201	669730	371877	820610	670948		551460		76457.8	156645	133101		97017.3						0.539011			0.262441
P16949	Stathmin OS=Homo sapiens OX=9606 GN=STMN1 PE=1 SV=3	STMN1	1.98308	0.00591953	Up	54	8	73	8	8	17.3	7.30214e+06	2.42752e+07	8951070	1.26477e+07	3.85863e+07	1.54286e+06	7.32761e+06	8.10506e+06	5.11448e+06	3.64448e+06	6.77353e+06	4.3849e+06	6.21376e+06	3.01961e+06	1.87075e+07	5.26169e+07	1.37101e+07	1.92706e+07	4.10003e+07	1.23519e+07	6.02096e+07	1.16451e+07	1.90168e+07	3.84907e+07	1.29879e+07	1.16691e+07	1.88015e+07	1.501e+07	0.624326	1.78264	1.0142	1.0398	1.63296	0.270169	1.3085	0.809717	0.859386	0.579272
Q92820	Gamma-glutamyl hydrolase OS=Homo sapiens OX=9606 GN=GGH PE=1 SV=2	GGH	1.97634	0.0109947	Up	29	9	64	9	9	35.9	8.1118e+06	1.38946e+07	2.09329e+06	2.41539e+07	2.78353e+07	3.50546e+06	1.54051e+07	4.30849e+06	2.73172e+06	1.74432e+06	2.74905e+06	1.90894e+06	2.14727e+06	463344	4.95111e+07	2.69085e+07	1.31167e+08	4.81457e+07	3.07818e+07	1.08637e+07	15571977	7.59369e+06	3.01202e+06	1.3299e+07	7.33434e+06	5.40937e+06	5.41552e+06	2.69212e+06	0.404017	0.594387	0.138166	1.15678	0.686214	0.357582	1.6025	0.785696	0.837868	0.506088
Q9UGV2	Protein NDRG3 OS=Homo sapiens OX=9606 GN=NDRG3 PE=1 SV=2	NDRG3	1.96685	0.0124265	Up	10	3	33	3	3	41.4	922496	1.24413e+06	254393	1.56465e+06	2.58851e+06	1.8267e+06	1.21852e+06	127382	61471.3	64172	135216	42774.6	193694		1.47757e+06	2.31008e+06	2.31934e+06	3.62725e+06	4.48625e+06	583375	1.74918e+06	103817	748755	764933	913536	486686	847230	1.36661e+06	0.594565	0.688717	0.217285	0.969688	0.825784	2.4113	1.64028	0.357533	0.290194	0.286564
Q8NEZ5	F-box only protein 22 OS=Homo sapiens OX=9606 GN=FBXO22 PE=1 SV=1	FBXO22	1.96677	0.00710108	Up	14	5	26	5	5	44.5		330608	2.43842e+06	1.94244e+06	2757120	445482	1.16315e+06	1.26196e+06	2.12458e+06	1.08147e+06	552835	566557	1.01161e+06	436368	4.5752e+06	4.51852e+06	4.2318e+06	3.90147e+06	3.00842e+06	2.42239e+06	9.56277e+06	3.73958e+06	5.40568e+06	1.53243e+06	1.93132e+06	2.17795e+06	1.4635e+06	3.47451e+06		0.179279	2.04019	1.17924	0.86161	0.576038	1.53377	0.800817	2.26762	1.09187
Q93100	Phosphorylase b kinase regulatory subunit beta OS=Homo sapiens OX=9606 GN=PHKB PE=1 SV=3	PHKB	1.9653	0.022542	Up	6	7	20	7	7	124.8	1.22014e+06	468103	3.80152e+06	1.28285e+06	1.92697e+06		283067	209786	44612.7	33070.4	66511.5	96500.6	63906	17746.4	3.07148e+06	2.38562e+06	1.63816e+06	3.25794e+06	2.85176e+06	1.03538e+07	1.32033e+06	138559	143233	180810	278248	115857	243215	258422	0.447962	0.14761	1.84961	0.452886	0.350178		0.217056	0.829581	0.296722	0.208062
Q6ZS17	Rho family-interacting cell polarization regulator 1 OS=Homo sapiens OX=9606 GN=RIPOR1 PE=1 SV=1	RIPOR1	1.96525	0.00239134	Up	2	3	7	3	3	132.2	3.26782e+06	1.7671e+06	245882	1.38563e+06	4.41543e+06	1.93803e+06	891478	109614	57687.6	68822.4	118224	405092	434123	43716.5	3.92706e+06	7.03105e+06	2.45799e+06	4.3057e+06	6.41986e+06	2.09315e+06	2.23822e+06	744567	988472	662202	531823	1.24142e+06	465067	1.52742e+06	1.31461	0.610578	0.131085	0.536001	0.879209	1.59679	0.749029	0.219422	0.194226	0.219187
Q9BWJ5	Splicing factor 3B subunit 5 OS=Homo sapiens OX=9606 GN=SF3B5 PE=1 SV=1	SF3B5	1.95816	0.0171789	Up	38	3	31	3	3	10.1	1.66855e+06	2.29146e+06	1.69584e+06	3484.19	3.54803e+06	54897.7	410932	881527	315735	189564	700093		136146	244151	3.29831e+06	4.4446e+06	1.5294e+06	4.157e+06	5.31936e+06	848877	4.30049e+06	1.16259e+06	1.07154e+06	1.29821e+06	1.82514e+06	1.14196e+06	778513	2.78767e+06	1.46067	1.72293	1.96737	0.00293288	1.53738	0.0984273	0.751334	0.879154	0.529617	0.300785
Q7Z4V5	Hepatoma-derived growth factor-related protein 2 OS=Homo sapiens OX=9606 GN=HDGFL2 PE=1 SV=1	HDGFL2	1.95814	0.0446845	Up	13	8	73	6	7	74.3	1.01001e+07	6.92544e+06	5.55085e+07	6.13122e+06	3.34688e+07	2.99799e+06	1.13325e+06	1.57815e+06	388798	2.21253e+06	4.10842e+06	263981		939102	1.80302e+07	1.66756e+07	2.17079e+07	1.18148e+07	3.02843e+07	6.62147e+07	1.37027e+07	1.28672e+07	1.39089e+07	1.02078e+06	9.68526e+06	7.6779e+06	1.23279e+06	9.75996e+06	0.632522	0.372511	4.6068	0.369214	1.03746	0.384529	0.148227	0.360159	0.149238	0.803351
O75718	Cartilage-associated protein OS=Homo sapiens OX=9606 GN=CRTAP PE=1 SV=1	CRTAP	1.95708	0.0028438	Up	20	8	165	7	7	46.5	5.13124e+06	9.5505e+06	1.07417e+06	3.18966e+06	1.83454e+07	4.86491e+06	3.4413e+06	8.99639e+06	9.12255e+06	2.9211e+06	1.30871e+07	2.7572e+06	1.05031e+07	1.75132e+06	1.89073e+07	1.78095e+07	5.15242e+07	1.28183e+07	3.5339e+07	5.09155e+06	1.72054e+07	1.1622e+07	1.39069e+07	1.73836e+07	1.96527e+07	3.05831e+07	9.98029e+06	1.51544e+07	0.755364	1.20754	0.209553	0.4515	1.33672	1.46675	1.05805	0.882726	1.50551	0.456009
Q8NHP6	Motile sperm domain-containing protein 2 OS=Homo sapiens OX=9606 GN=MOSPD2 PE=1 SV=1	MOSPD2	1.95483	0.043744	Up	5	3	6	3	3	59.7	124888	322422		365208	897367		237295	38124.1	42507.8	26356.1	85474				1.91557e+06	929426		790730	1258465		156477	48566.7	135146	53853.3	328614	90795.7	211090	325406	0.252317	0.559491		0.709491	0.897383		1.0013	0.301387	0.565201	0.331494
Q99459	Cell division cycle 5-like protein OS=Homo sapiens OX=9606 GN=CDC5L PE=1 SV=2	CDC5L	1.95076	0.000104117	Up	25	16	147	16	16	92.2	1.88159e+06	6.6995e+06	1.77736e+06	4.54446e+06	1.18033e+07	2.33276e+06	4.09577e+06	5.49765e+06	1.76643e+06	3.03472e+06	2.58759e+06	1.01771e+06	1.54778e+06	541354	1.38613e+07	1.56952e+07	1.10984e+07	1.27131e+07	2.87889e+07	4.94675e+06	1.42059e+07	8.7908e+06	4.68458e+06	6.15144e+06	4.89498e+06	6.38758e+06	3.74478e+06	9.80544e+06	0.360849	1.10353	0.451715	0.838035	1.12043	0.91626	1.64054	1.50617	0.813963	1.32278
P05161	Ubiquitin-like protein ISG15 OS=Homo sapiens OX=9606 GN=ISG15 PE=1 SV=5	ISG15	1.94979	0.0172507	Up	32	4	40	4	4	17.9	9.96151e+06	934238	639640	1.12241e+06	3.94664e+06	430051	872800	1.36149e+06	604440	179870	2.50036e+06	210527	35462.3	133723	6.61413e+06	2.59402e+06	2.08717e+07	9.38952e+06	5.18241e+07	978980	3.54148e+06	1.928e+06	727187	562418	1.38666e+06	900860	1.11069e+06	2.00343e+06	1.89182	0.152389	0.160983	0.204969	0.370991	0.167272	0.346194	0.881984	0.658579	0.185384
P21757	Macrophage scavenger receptor types I and II OS=Homo sapiens OX=9606 GN=MSR1 PE=1 SV=1	MSR1	1.94866	0.0469618	Up	24	8	37	8	8	49.7	3.72434e+06	1.18713e+07	896784	2.83887e+06	9.25322e+06	2.34829e+06	4.35536e+06	301693	273113	386408	296323	282961	103716	160564	6.56064e+06	2.2839e+07	8.68504e+06	3.00257e+07	1.09943e+08	6.08344e+06	3.96465e+06	133833	618006	916669	558386	491545	446186	670155	0.191817	0.525141	0.0612087	0.140592	0.235891	0.247706	0.468501	0.222872	0.339347	0.454158
P67936	Tropomyosin alpha-4 chain OS=Homo sapiens OX=9606 GN=TPM4 PE=1 SV=3	TPM4	1.93611	0.00304869	Up	91	38	1187	17	17	28.5	3.7543e+07	8.97544e+07	4.61265e+07	4.3606e+07	9.7055e+07	2.85874e+07	3.75854e+07	7.3105e+07	6.67028e+07	3.94643e+07	5.87566e+07	2.56145e+07	5.98293e+07	1.98344e+07	2.10069e+08	1.35844e+08	2.83114e+08	1.02412e+08	2.46363e+08	2.47852e+07	3.15344e+08	1.10526e+08	9.18382e+07	1.50777e+08	1.26101e+08	1.03577e+08	1.12607e+08	1.30175e+08	0.654165	1.34325	1.06512	0.730609	0.837063	1.02019	1.36782	1.01862	1.56322	0.874864
P38159	RNA-binding motif protein, X chromosome OS=Homo sapiens OX=9606 GN=RBMX PE=1 SV=3	RBMX	1.93511	0.000780274	Up	33	15	337	6	15	42.3	4.57395e+07	79011328	1.77221e+07	4.02986e+07	1.32767e+08	1.21463e+07	3.73346e+07	3.43002e+07	2.12233e+07	8.28927e+06	2.24838e+07	9.55826e+06	3.48434e+07	5.77678e+06	4.93022e+08	3.27026e+08	1.08174e+08	1.8656e+08	1.65161e+08	4.84529e+07	1.59668e+08	4.1635e+07	3.3174e+07	3.94454e+07	2.92855e+07	3.25949e+07	3.28623e+07	6.99998e+07	0.601608	0.892591	0.308905	0.509673	0.864355	0.327199	1.02561	1.01131	1.05248	0.388844
Q8TDN6	Ribosome biogenesis protein BRX1 homolog OS=Homo sapiens OX=9606 GN=BRIX1 PE=1 SV=2	BRIX1	1.92903	0.00161569	Up	25	7	39	7	7	41.4	2.29765e+06	1.69902e+06	1.10193e+06	1.46984e+06	2.44603e+06	1.26021e+06	620224	1.3072e+06	632625	369564	1.07855e+06	106119	282284	392368	6.88208e+06	7.32635e+06	3.35135e+06	5.56773e+06	5.79866e+06	555910	3.03711e+06	1.48657e+06	1.1551e+06	1.94944e+06	2.01234e+06	3.57023e+06	1.22307e+06	1.99653e+06	1.2852	0.816255	0.816831	0.790564	0.677221	1.4437	0.724578	1.25442	1.02108	0.564239
Q8N392	Rho GTPase-activating protein 18 OS=Homo sapiens OX=9606 GN=ARHGAP18 PE=1 SV=3	ARHGAP18	1.92867	0.0453498	Up	17	11	54	11	11	74.9	3.63662e+06	6.36335e+06	6.09259e+06	6.29147e+06	1.4443e+07	1.00239e+06	1.75539e+06	1.70821e+06	1.26344e+06	1.49239e+06	2.80445e+06	919738	630226	2.26952e+06	1.34917e+07	2.76986e+07	1.66737e+07	1.88043e+07	2.02613e+07	4.37019e+07	7.56835e+06	935165	4.32912e+06	2.0573e+06	3.21865e+06	4.32719e+06	710994	4.90035e+06	0.411096	0.617836	0.912718	0.683877	0.808139	0.232075	0.414448	0.626791	0.779736	0.871233
Q13151	Heterogeneous nuclear ribonucleoprotein A0 OS=Homo sapiens OX=9606 GN=HNRNPA0 PE=1 SV=1	HNRNPA0	1.92831	0.00704347	Up	38	8	179	7	7	30.8	1.25051e+07	1.47168e+07	713702	4.00575e+06	1.62806e+07	4.09538e+06	1.16227e+06	3.93992e+06	1.96512e+06	1.68898e+06	2.26241e+06	1.25824e+06	2.37054e+06	956876	2.93706e+07	3.08373e+07	1.03867e+07	1.88967e+07	3.64232e+07	2.37873e+06	3.00688e+07	3.70358e+06	3.74343e+06	4.59697e+06	4.40782e+06	7.30343e+06	4.66504e+06	9.7522e+06	1.52386	1.54032	0.115256	0.469375	0.981991	1.02211	0.29581	0.922643	0.774007	0.629275
Q8WVT3	Trafficking protein particle complex subunit 12 OS=Homo sapiens OX=9606 GN=TRAPPC12 PE=1 SV=3	TRAPPC12	1.92183	0.00497656	Up	4	2	8	2	2	79.3	358010			265450	557787	122250	61240.3							18746.2	1.42537e+06	1.00993e+06	932331	1.15641e+06	727046	195224	347026			77533.8					0.464242			0.330987	0.358013	0.324673	0.165858
Q9BUK6	Protein misato homolog 1 OS=Homo sapiens OX=9606 GN=MSTO1 PE=1 SV=1	MSTO1	1.92171	0.0308559	Up	3	2	4	2	2	61.8	61562.2	146604		136541	250985	146816	30311.4								326803	837461	216372	449485	997495		151518							11718.2	0.0679799	0.139045		0.144981	0.137182	0.332037	0.0699072
O15305	Phosphomannomutase 2 OS=Homo sapiens OX=9606 GN=PMM2 PE=1 SV=1	PMM2	1.91865	0.000790304	Up	23	6	105	5	6	28.1	2.79997e+06	7.79688e+06	743935	2.88627e+06	16168277	2.02599e+06	696155	2.59059e+06	1.17839e+06	690025	2.37141e+06	814572	1.35713e+06	565866	1.41223e+07	1.59589e+07	2.22854e+07	1.62613e+07	2.51346e+07	2.13138e+06	5.73065e+06	3.78713e+06	4.03006e+06	3.06987e+06	3.88371e+06	2.588e+06	1.54714e+06	4.35559e+06	0.536158	1.28234	0.188783	0.531442	1.53245	0.794557	0.278417	0.961544	0.735645	0.407478
P10114	Ras-related protein Rap-2a OS=Homo sapiens OX=9606 GN=RAP2A PE=1 SV=1	RAP2A	1.9182	0.0482218	Up	38	6	107	2	2	20.6	815492	367443		1.10799e+06	1.17178e+06		438867	1.76395e+06	1.01675e+06	612536	787386	487982	1.07396e+06	508929	1114509	1.26777e+06	694013	2.59075e+06	2.67573e+06	382608	4.69202e+06	2.96314e+06	1.11256e+06	4.4909e+06	1.26734e+06	1.86143e+06	2787135	2.5035e+06	1.22421	0.473769		1.59937	0.870685		1.376	1.22934	1.19182	0.679183
P45985	Dual specificity mitogen-activated protein kinase kinase 4 OS=Homo sapiens OX=9606 GN=MAP2K4 PE=1 SV=1	MAP2K4	1.91797	0.0217241	Up	10	3	19	3	3	44.3	1596.1	398025			179506	5856.05	295182	477013		266382	764392	65003.4	210657	137102	642408	918251	773669	1.16741e+06	879080		497734	1.12213e+06	617758	227572	835131	869554	181224	1.26298e+06	0.00814737	1.74505			0.453543	0.0612224	3.147	0.836885		0.743552
P51003	Poly(A) polymerase alpha OS=Homo sapiens OX=9606 GN=PAPOLA PE=1 SV=4	PAPOLA	1.91707	0.00646268	Up	13	8	26	8	8	82.8	987058	1.96079e+06	932448	829289	5.11892e+06	425484	30069	826273	414450	245333	478080		348579	96259.4	7.60102e+06	7.72403e+06	3.74553e+06	2.19026e+06	5.1437e+06	683127	1.64841e+06	786780	870866	1.4086e+06	902168	798570	918889	1.21871e+06	0.653274	1.11461	0.817838	0.527763	1.67692	0.576746	0.0415644	0.991725	0.836661	0.468484
Q8TED0	U3 small nucleolar RNA-associated protein 15 homolog OS=Homo sapiens OX=9606 GN=UTP15 PE=1 SV=3	UTP15	1.91607	0.021644	Up	6	3	14	3	3	58.4								540751	116951	63933.2	234874	42939.6	96388.6	31776.8	1.12148e+06	441552		595280	888083		63388.8	342891	563814	305591	445681	190423	180771	676965								1.9881	0.723194	0.37397
O00541	Pescadillo homolog OS=Homo sapiens OX=9606 GN=PES1 PE=1 SV=1	PES1	1.91499	0.00131866	Up	16	9	103	9	9	68	4.83814e+06	1.00817e+07	3.61613e+06	4.07829e+06	1.80986e+07	2.30356e+06	3.51474e+06	5.66605e+06	2.35314e+06	1.86676e+06	5.04165e+06	1.86268e+06	579890	1.30847e+06	1.83323e+07	3.70621e+07	1.41237e+07	2.20894e+07	36521158	1.80263e+06	1.17749e+07	8.79596e+06	8.88357e+06	7.47017e+06	8.44612e+06	6.21873e+06	5.15154e+06	7.98076e+06	0.678215	1.21385	0.671774	0.549727	1.25579	0.661359	1.02904	1.19457	0.834428	0.626167
Q8WWM7	Ataxin-2-like protein OS=Homo sapiens OX=9606 GN=ATXN2L PE=1 SV=2	ATXN2L	1.91319	0.00273967	Up	17	16	110	16	16	113.3	2.31397e+06	1.48289e+07	3.75784e+06	2.77754e+06	2.23134e+07	2.1798e+06	1.61681e+06	4.46603e+06	2.86422e+06	2.85659e+06	1.75501e+06	1.91752e+06	1.20143e+06	1.83536e+06	2.43202e+07	2.55318e+07	1.50628e+07	1.54219e+07	4.93937e+07	9.39191e+06	1.10326e+07	1.05503e+07	5.68406e+06	3.30089e+06	3.20113e+06	6.92924e+06	1.71378e+06	1.25721e+07	0.297225	1.63597	0.639669	0.343058	1.41865	0.573444	0.433746	1.02028	1.10056	1.03828
P16278	Beta-galactosidase OS=Homo sapiens OX=9606 GN=GLB1 PE=1 SV=2	GLB1	1.9121	0.0155664	Up	21	10	72	10	10	76	1.20278e+07	9.6829e+06	35752763	1.25117e+07	2.61547e+07	3.56496e+06	1.89582e+06	700459	621472	137955	313810	63564.5	113864	156623	1.61638e+07	2.88874e+07	1.5587e+07	2.84668e+07	2.96286e+07	3.21733e+07	2.62556e+06	686689	2.42414e+06	1.19223e+06	1.53795e+06	2.12922e+06	762926	3.05423e+06	0.503317	0.348018	1.98268	0.503445	0.541734	0.305532	0.165692	0.461609	0.688847	0.144644
Q969M3	Protein YIPF5 OS=Homo sapiens OX=9606 GN=YIPF5 PE=1 SV=1	YIPF5	1.91135	0.0331777	Up	8	2	9	2	2	28		652590		218404	1.34262e+06										1.48319e+06	1422877	1.52207e+06	1.38109e+06	3059418			585787						431181		0.547166		0.205011	0.64874
O75494	Serine/arginine-rich splicing factor 10 OS=Homo sapiens OX=9606 GN=SRSF10 PE=1 SV=1	SRSF10	1.90698	0.00147308	Up	11	3	54	3	3	31.3	863925	7.894e+06	2.9379e+06	1409511	1.2069e+07	2.10646e+06	242417	2441577	847817	1.28757e+06	2.10727e+06	651380	1023595	612525	1.8801e+07	1.36876e+07	1.13867e+07	2.10198e+07	10879562	4.20737e+06	5.59675e+06	2.58001e+06	2.37352e+06	3.21364e+06	3.99472e+06	2.54569e+06	1.82561e+06	5.31693e+06	0.203054	1.59358	0.915086	0.318554	1.40406	1.01399	0.119	1.00087	0.584549	0.839747
Q5W0V3	FHF complex subunit HOOK interacting protein 2A OS=Homo sapiens OX=9606 GN=FHIP2A PE=1 SV=1	FHIP2A	1.9064	0.00224958	Up	14	10	56	10	10	86.5	2.09706e+06	1.28346e+06	3384283	2281357	3.90886e+06	789751	787527	1.22823e+06	917064	523654	1.07618e+06	95066.1	731851	385371	6.14551e+06	6.28646e+06	1.0455e+07	6.00145e+06	6.01863e+06	1.38995e+06	3.01098e+06	5.41159e+06	1.40355e+06	1.81945e+06	1.77737e+06	1.63487e+06	1.48064e+06	2.23816e+06	0.924817	0.486148	1.97788	0.967426	0.853249	0.713317	0.72537	0.999755	1.25552	0.678155
O00329	Phosphatidylinositol 4,5-bisphosphate 3-kinase catalytic subunit delta isoform OS=Homo sapiens OX=9606 GN=PIK3CD PE=1 SV=2	PIK3CD	1.90419	0.0496293	Up	5	4	6	4	4	119.4	949884	57874.9		89841	896076			64243	55681.2					40450.1	266182	1.01655e+06	1.63071e+06	2.02815e+06	1.86398e+06	297443	1.24265e+06	291968	138024			105294	64586.1	95012.4	1.31703	0.0689219		0.119779	0.614968			0.339769	0.495308
Q96RP9	Elongation factor G, mitochondrial OS=Homo sapiens OX=9606 GN=GFM1 PE=1 SV=2	GFM1	1.90211	0.00606682	Up	9	6	29	6	6	83.4	855174	7.31108e+06	2.2012e+06	2.594e+06	1.16311e+07	2.94479e+06	1.93463e+06	1.32874e+06	1.54039e+06	729224	2.00644e+06	963989	4.04832e+06	439901	1.98157e+07	1.19034e+07	2.67425e+07	1.77771e+07	4.4419e+07	1.3497e+06	6.61043e+06	3.3996e+06	2550158	2.7619e+06	3.77499e+06	4.02874e+06	3.42291e+06	3.19143e+06	0.139475	1.02415	0.475764	0.406811	0.938957	0.98366	0.659007	0.439799	0.85754	0.384012
O00422	Histone deacetylase complex subunit SAP18 OS=Homo sapiens OX=9606 GN=SAP18 PE=1 SV=1	SAP18	1.90034	0.0394252	Up	24	4	37	4	4	17.6	4.09992e+06	6.2214e+06	1619788	4470232	7.02835e+06	173086	1.30074e+06	2.6102e+06	1.69442e+06	1.33298e+06	603214	223940	1.08365e+06	1.49097e+06	5.90045e+06	8.56472e+06	2.09154e+06	8.68934e+06	1.87125e+07	1.51457e+07	1.29629e+07	1.16806e+06	3.33478e+06	3.56371e+06	1.99814e+06	2.06548e+06	1.84322e+06	5.50455e+06	1.0755	1.40174	0.563099	1.12758	0.912582	0.092992	0.712653	1.26088	1.37667	1.02445
Q00535	Cyclin-dependent kinase 5 OS=Homo sapiens OX=9606 GN=CDK5 PE=1 SV=3	CDK5	1.89815	0.0131238	Up	19	5	51	4	4	33.3	466065	747602	623238		895811	502638	180951	99728.1	59481.4		224505		296910	17565.4	981910	3.84183e+06	9.63824e+06	4757546	9.68129e+06	2.74782e+06	1.44588e+06	90914.5	157322	161284	179484	150620	176574	175345	0.166852	0.229877	0.295684		0.158739	0.368542	0.135299	0.302132	0.303089
P13674	Prolyl 4-hydroxylase subunit alpha-1 OS=Homo sapiens OX=9606 GN=P4HA1 PE=1 SV=2	P4HA1	1.89395	0.00245214	Up	36	16	200	16	16	61	7.38745e+06	1.12414e+07	2.21359e+07	7.15712e+06	3.81968e+07	8.64747e+06	7.73651e+06	2.86755e+06	2.28149e+06	3.3663e+06	3.28938e+06	2.20944e+06	5.39781e+06	766242	4.2593e+07	4.33003e+07	7.19718e+07	8.25269e+07	7.81985e+07	1.90785e+07	1.05744e+07	5.91752e+06	1.07775e+07	4.82219e+06	6.04911e+06	1.48657e+07	2.35336e+06	1.32823e+07	0.333976	0.436498	1.32619	0.311127	0.854729	0.800676	0.730491	0.452378	0.605367	0.844916
Q9UN86	Ras GTPase-activating protein-binding protein 2 OS=Homo sapiens OX=9606 GN=G3BP2 PE=1 SV=2	G3BP2	1.88221	0.0189357	Up	19	7	36	7	7	54.1	806718	1.8322e+06	7.26224e+06		5.94704e+06	249378	101682	6842.28	1881.97	89875.3	225381	246751		22893.1	6.57578e+06	5.12026e+06	4.53951e+06	2.58828e+06	5.71931e+06	7.90368e+06	2.28559e+06	140142	491980	776297	436866	229995		444054	0.161817	0.315657	1.93046		0.590451	0.102449	0.0425986	0.0185809	0.00859583	0.388308
Q9Y4K0	Lysyl oxidase homolog 2 OS=Homo sapiens OX=9606 GN=LOXL2 PE=1 SV=1	LOXL2	1.88156	0.0261814	Up	6	4	21	4	4	86.7	2.5153e+06	1.31865e+06	5.03824e+06	1.30721e+06	3.20726e+06	813757	183587	102643	610904	69056.1	814485	286172	518759	91904.1	3.84911e+06	5.86527e+06	9.43804e+06	25680021	4.09824e+06	5.20705e+06	793617	440336	1.20076e+06	1.20052e+06	1.4182e+06	574912	218598	1.56546e+06	0.703561	0.316798	1.86758	0.351591	0.444046	0.466181	0.107252	0.119065	1.19189	0.127446
Q9UH62	Armadillo repeat-containing X-linked protein 3 OS=Homo sapiens OX=9606 GN=ARMCX3 PE=1 SV=1	ARMCX3	1.88115	0.0133652	Up	21	7	36	7	7	42.5	3.11832e+06	2.28912e+06	298036	1.44937e+06	5.00742e+06	347874	1.19278e+06	3.40555e+06	704009	475601	286934	651924	622620	1.00958e+06	5.55914e+06	8.13876e+06	5.81094e+06	2.26962e+07	1.46659e+07	646598	5.73549e+06	2.32737e+06	1.76315e+06	2.4067e+06	905327	2.06371e+06	978616	1.78825e+06	1.10466	0.696493	0.139915	0.493703	0.878016	0.252393	0.882501	2.06695	0.71867	0.459256
Q13042	Cell division cycle protein 16 homolog OS=Homo sapiens OX=9606 GN=CDC16 PE=1 SV=2	CDC16	1.87932	0.000352979	Up	7	5	24	5	5	71.6	539443	169670	143698	335235	1.75768e+06		130992	1649705	1.2275e+06	935052	1.36194e+06	498861	1.41224e+06	425573	1445541	1.9931e+06	888871	1.95072e+06	2.13663e+06	635912	1.5567e+06	1.34591e+06	1.9861e+06	2.70834e+06	1.64897e+06	2.38065e+06	2.19201e+06	3.44011e+06	1.14915	0.310439	0.405668	0.68669	1.85333		0.582808	1.05563	1.3211	0.95194
Q96DI7	U5 small nuclear ribonucleoprotein 40 kDa protein OS=Homo sapiens OX=9606 GN=SNRNP40 PE=1 SV=1	SNRNP40	1.87628	0.0010719	Up	35	9	63	9	9	39.3	1.574e+06	3.68739e+06	1.49765e+06	2.35451e+06	8.30124e+06	1.08445e+06	888699	2.47169e+06	416778	968407	1.20628e+06	630508	754753	84029.5	9.16134e+06	8.66697e+06	3.65441e+06	1.05339e+07	1.37532e+07	1.8698e+06	8.14783e+06	1.85761e+06	1.95364e+06	2.83244e+06	1.71395e+06	1.41376e+06	1.86494e+06	4.40592e+06	0.491996	0.989959	0.620377	0.70768	1.28434	0.694247	0.580178	1.65163	0.468417	1.02955
P29992	Guanine nucleotide-binding protein subunit alpha-11 OS=Homo sapiens OX=9606 GN=GNA11 PE=1 SV=2	GNA11	1.87167	0.0115423	Up	38	12	101	7	11	42.1	1.2132e+07	1.02829e+07	4.15825e+06	15223558	4.89894e+07	2.50261e+06	4.76885e+06	1.65047e+06	2.79815e+06	2.8234e+06	1.97528e+06	1.21397e+06	3.30265e+06	612045	2.55352e+07	2.10884e+07	1.77284e+07	1.97254e+07	1.34016e+07	3.39383e+07	1.99952e+07	1.94218e+06	5.15659e+06	6.99521e+06	1.0269e+07	7.9921e+06	6.37519e+06	1.58571e+07	1.04558	0.761166	0.474924	1.26159	2.08981	0.441738	0.858395	0.376925	1.07481	1.02587
Q68E01	Integrator complex subunit 3 OS=Homo sapiens OX=9606 GN=INTS3 PE=1 SV=1	INTS3	1.86919	0.000620049	Up	14	11	52	11	11	118	2.93994e+06	2.59611e+06	2.07026e+06	2.63318e+06	8.66889e+06	647807	4.27124e+06	2.50544e+06	2.09218e+06	1.51224e+06	2.19628e+06	255831	1.49573e+06	1.75966e+06	1.16922e+07	1.42397e+07	1.53224e+07	1.36827e+07	1.32816e+07	5.07205e+06	1.06411e+07	2.89646e+06	2.47832e+06	5.43237e+06	2.71826e+06	5.71566e+06	3.40076e+06	6.36826e+06	0.701968	0.532407	0.65508	0.604561	1.02453	0.316791	2.13002	0.948535	1.33223	0.910876
P42858	Huntingtin OS=Homo sapiens OX=9606 GN=HTT PE=1 SV=2	HTT	1.85115	0.00121606	Up	7	19	63	19	19	347.4	3.97521e+06	3.71527e+06	673099	4.3777e+06	9.24691e+06	1.37996e+06	2.6046e+06	3.64385e+06	2.75209e+06	1.72509e+06	4.77597e+06	515219	2.97445e+06	2.06407e+06	1.3834e+07	2.30043e+07	6.89873e+06	1.84191e+07	1.28014e+07	3.08864e+06	1.32845e+07	5.51479e+06	7.3082e+06	5.20962e+06	8.50873e+06	3.80203e+06	5.1691e+06	6.1605e+06	0.974323	0.782123	0.218631	1.03174	1.12181	0.692721	1.33332	0.942513	1.19729	0.70992
P12956	X-ray repair cross-complementing protein 6 OS=Homo sapiens OX=9606 GN=XRCC6 PE=1 SV=2	XRCC6	1.84944	0.000464619	Up	34	22	554	22	22	69.8	3.98281e+07	7.21766e+07	3.43658e+07	4.66279e+07	1.17142e+08	2.83078e+07	3.65462e+07	4.75894e+07	1.4124e+07	9.39932e+06	1.71665e+07	1.26563e+07	1.20513e+07	8.68785e+06	1.57037e+08	1.68115e+08	1.06738e+08	1.68879e+08	1.52734e+08	4.92247e+07	1.42785e+08	4.97727e+07	2.85144e+07	1.15052e+08	3.39869e+07	6.64701e+07	2.38894e+07	3.97604e+07	0.691628	1.07652	0.790859	0.778591	1.00688	1.00679	1.32549	1.68877	0.843004	0.530673
Q15024	Exosome complex component RRP42 OS=Homo sapiens OX=9606 GN=EXOSC7 PE=1 SV=3	EXOSC7	1.84808	0.0380197	Up	15	3	16	3	3	31.8		1.41995e+06	761905		1.54508e+06		147688	251027	83338.3		157946		95011.6	52638.8	2.54907e+06	7.0913e+06	460217	3.44684e+06	3.17674e+06	1064550	548382	220484	451456	365382	545405	140008	158390	464959		0.88767	0.734896		0.556632		0.224507	0.731491	0.408454
P06493	Cyclin-dependent kinase 1 OS=Homo sapiens OX=9606 GN=CDK1 PE=1 SV=3	CDK1	1.84535	0.00337723	Up	20	5	65	4	4	34.1	2.09277e+06	3.60978e+06	1.34112e+06	2.83122e+06	5.3604e+06	736585	1.42218e+06	1.10732e+06	1.01596e+06	994625	1.77684e+06	199799	426560	137479	2.94543e+06	1.29688e+07	4.30904e+06	1.03588e+07	8011842	2.22944e+06	6.88583e+06	2.60491e+06	2.12886e+06	2.85932e+06	3.24001e+06	726632	1.67872e+06	2.31774e+06	0.742495	1.1	0.630563	0.965886	0.94135	0.535233	1.05384	0.836003	1.2901	1.19471
Q9UHY7	Enolase-phosphatase E1 OS=Homo sapiens OX=9606 GN=ENOPH1 PE=1 SV=1	ENOPH1	1.84036	0.00607617	Up	25	4	73	4	4	28.9	2.69412e+06	2.98467e+06		2.91487e+06	5624278	1.03974e+06	535709	436311	154104	131200	240404	254504	354096	245683	2.33313e+06	1.06452e+07	7.22747e+06	4.68167e+06	5.95445e+06	835283	3.38277e+06	732079	1.14806e+06	696811	663022	1.53818e+06	627063	1.98954e+06	0.984611	0.936883		1.02435	1.01741	0.778252	0.408909	0.614094	0.364807	0.293793
Q14CX7	N-alpha-acetyltransferase 25, NatB auxiliary subunit OS=Homo sapiens OX=9606 GN=NAA25 PE=1 SV=1	NAA25	1.83926	0.00621021	Up	10	8	50	8	8	112.2	2.69594e+06	3.03604e+06	1.394e+06	497008	6.20404e+06	281033	581016	367138	170680	71553.9	312001	61012.8	63407	47725.4	2.71131e+06	2.65573e+06	5.26004e+06	4.48122e+06	4.09877e+06	1.88498e+06	1.0193e+06	482422	439573	555573	452696	1.33096e+06	252321	1.09118e+06	1.26854	1.227	0.869255	0.224874	1.44495	0.270833	0.570996	0.862168	0.67415	0.267341
P35249	Replication factor C subunit 4 OS=Homo sapiens OX=9606 GN=RFC4 PE=1 SV=2	RFC4	1.83663	0.028737	Up	11	4	21	4	4	39.7	2.18229e+06	1.64873e+06	1.4657e+06	699816	2.64389e+06	89721.2	2.40273e+06	477456	398205	171477	985711	316923	82457.3	63521.4	4.48593e+06	4.81106e+06	443491	3.20517e+06	6.34609e+06	517166	7.32926e+06	1.21995e+06	1.21373e+06	1.31895e+06	1.2687e+06	806731	1.27836e+06	2.19825e+06	1.36638	0.886647	1.21616	0.42133	0.819378	0.115054	3.14205	0.60702	0.851504	0.346854
O95573	Fatty acid CoA ligase Acsl3 OS=Homo sapiens OX=9606 GN=ACSL3 PE=1 SV=3	ACSL3	1.8347	0.00139601	Up	15	9	88	8	8	80.4	2.10101e+06	2.18386e+06	870155	5.37689e+06	1.04729e+07	1.82701e+06	1.17613e+06	2.5171e+06	648113	1.52189e+06	1.00328e+06	370685	741400	386783	1.05593e+07	6.60113e+06	6.84967e+06	5.38081e+06	1.73352e+07	4.38504e+06	6.88702e+06	2.15946e+06	2.68557e+06	2.99162e+06	3.66479e+06	3.65616e+06	716367	4.13728e+06	0.611279	0.545729	0.335503	1.50426	1.50819	1.08868	0.714688	1.44777	0.62699	1.39269
O14980	Exportin-1 OS=Homo sapiens OX=9606 GN=XPO1 PE=1 SV=1	XPO1	1.83054	0.0380469	Up	34	29	506	29	29	123.3	4.61221e+07	4.64143e+07	2.8565e+07	5.82151e+07	9.41377e+07	1.31359e+07	4.56147e+07	4.07404e+07	4.2056e+07	1.30565e+07	1.76533e+07	1.88434e+07	1.59364e+07	1.65398e+07	1.41788e+08	1.08265e+08	3.77223e+08	8.60063e+07	1.04133e+08	4.19587e+07	4.9942e+07	8.88235e+07	2.07158e+08	3.04293e+07	3.40255e+07	3.75486e+07	2.64392e+07	8.26204e+07	0.956236	0.826512	0.784836	1.16057	0.966053	0.557783	1.9752	1.0712	1.85987	0.54619
Q96T88	E3 ubiquitin-protein ligase UHRF1 OS=Homo sapiens OX=9606 GN=UHRF1 PE=1 SV=1	UHRF1	1.82935	0.0117714	Up	6	4	10	4	4	89.8	1.00634e+06		1.09736e+06	1.40315e+06	2.38146e+06			58232.6	55294.6	9633.22	129034	20514.7	30385.8	26642	1.76482e+06	1.76254e+06	1.09025e+06	3.92252e+06	7.64301e+06	1.68042e+06	1.30002e+06	80395	152488	280738	300995	91851.8	121493	141509	0.413154		0.597044	0.553924	0.483941			0.320116	0.511251	0.0842526
Q9Y6E2	eIF5-mimic protein 1 OS=Homo sapiens OX=9606 GN=BZW2 PE=1 SV=1	BZW2	1.82792	0.01313	Up	20	11	149	8	8	48.1	4.07806e+06	1.30904e+07	8.68821e+06	1.12701e+06	1.09769e+07	2.24649e+06	5.98176e+06	6.16706e+06	3.61881e+06	2.38519e+06	8.8661e+06	172388	3.48885e+06	1.01197e+06	8.78268e+06	2.36741e+07	1.39394e+07	1.19008e+07	5.32243e+07	1.17901e+07	2.30514e+07	1.21122e+07	9.38776e+06	7.41595e+06	1.24768e+07	1.07461e+07	4.42251e+06	5.75055e+06	0.539178	1.48653	1.5223	0.14328	0.718359	0.608319	1.6518	1.18253	1.16711	0.727658
Q9BU23	Lipase maturation factor 2 OS=Homo sapiens OX=9606 GN=LMF2 PE=1 SV=2	LMF2	1.82745	0.0328818	Up	9	6	49	6	6	79.6	1.87584e+06	9.04834e+07	203792	1.16149e+07	1.76646e+08		3.96427e+07	1.06579e+08	4.12901e+07	4.76243e+07	3.37217e+07	339431	3.31437e+07	4.38832e+07	1.72725e+08	1.95371e+08	9.04846e+07	1.26803e+08	1.37424e+08	28891264	1.97959e+08	8.28461e+07	6.09682e+07	9.00735e+07	8.8691e+07	8.46864e+07	7.48409e+07	1.93478e+08	0.0491411	2.03591	0.00707499	0.29258	2.29052		2.16901	1.48832	0.969794	1.05809
Q9H6X2	Anthrax toxin receptor 1 OS=Homo sapiens OX=9606 GN=ANTXR1 PE=1 SV=2	ANTXR1	1.82541	0.0326914	Up	14	6	29	5	5	62.7	1.77286e+06	1.05605e+06			2.06296e+06			246145	606900	27220.4	697790	50303.6	55479.4	30041.4	2.23775e+06	2.46356e+06	2.20241e+06	3.48347e+06	2.22854e+06		3.68011e+06	1.63451e+06	400937	277042	757560	254452		1.78196e+06	1.15823	0.592579			0.667102			0.591758	2.45403	0.104116
Q8WTW3	Conserved oligomeric Golgi complex subunit 1 OS=Homo sapiens OX=9606 GN=COG1 PE=1 SV=1	COG1	1.81518	0.014311	Up	9	9	34	9	9	108.9	2.55148e+06	4.37972e+06	4.72758e+06	974617	3.06647e+06	1.75734e+06	2.60529e+06	815892	285086	626095	512550	451751	477824	272838	1.11645e+07	1.03217e+07	1.24291e+07	5.03083e+06	1.09905e+07	1.55008e+07	1.03152e+07	523670	707167	746141	1.30725e+06	978012	606944	1.93263e+06	0.460978	0.679635	1.13192	0.169318	0.274226	0.650265	0.98309	0.801233	0.470881	0.978219
P22352	Glutathione peroxidase 3 OS=Homo sapiens OX=9606 GN=GPX3 PE=1 SV=2	GPX3	0.306854	0.00137386	Down	37	8	159	8	8	25.5	1.7707e+07	1.58904e+07	1.49265e+07	1.66531e+08	2.56738e+07	1.32125e+07	1.03283e+07	3.32104e+06	3.79802e+06	7.02193e+06	4.95995e+06	3.10388e+06	2.90411e+06	1.49965e+07	3.44019e+07	7.78486e+06	7.38908e+06	2.77601e+07	2.14544e+07	1.01809e+07	5.9513e+06	3.87924e+06	2.36126e+06	4.26745e+06	6.64241e+06	4.32549e+06	2.99872e+06	1.62959e+06	1.05599	0.813935	1.17967	9.54969	0.757853	1.61378	1.28645	0.560229	1.0776	1.8846
Q8N2G8	GH3 domain-containing protein OS=Homo sapiens OX=9606 GN=GHDC PE=1 SV=2	GHDC	0.304811	0.00619884	Down	15	8	42	8	8	57.5	2.02134e+07	6369575	4.65816e+07	5.34421e+06	6.08829e+06	1.44332e+06	7.6862e+06	2.98406e+06	6.63651e+06	4.33909e+06	9.77999e+06	8.2956e+06	3.55606e+06	1.62338e+07	6.93822e+06	5.83598e+06	8.27763e+06	1.41149e+07	1.04136e+07	1.51991e+06	1.43096e+06	1.40943e+06	3.37955e+06	5.13415e+06	6.69865e+06	3.87769e+06	1.16856e+07	4.01563e+06	4.30014	1.16384	13.1325	1.09322	0.641091	0.628861	3.41511	0.527896	1.97465	1.22126
Q9BX66	Sorbin and SH3 domain-containing protein 1 OS=Homo sapiens OX=9606 GN=SORBS1 PE=1 SV=3	SORBS1	0.303616	0.00293768	Down	24	25	144	24	25	142.4	2.61933e+08	2.01487e+07	4.84441e+07	8.36077e+07	1.56354e+08	1.18832e+07	1.16734e+07	3.88514e+06	7.12758e+06	2.51125e+07	5.00106e+06	2.83248e+07	2.5774e+07	1.55891e+07	2.7232e+07	4.68654e+07	3.60451e+07	5.59309e+07	3.29666e+07	4.54703e+07	3.55045e+06	2.55163e+06	5.30402e+06	9.54708e+06	3.84011e+06	1.00852e+07	1.77548e+07	4.42074e+06	6.98101	0.46123	1.71104	2.14267	2.06262	0.648648	0.649794	0.287228	0.886282	2.9538
Q16769	Glutaminyl-peptide cyclotransferase OS=Homo sapiens OX=9606 GN=QPCT PE=1 SV=1	QPCT	0.302676	0.0217576	Down	7	2	2	2	2	40.9		1.7235e+06				1.08779e+06	192915	211808		461893						307654	484798	1.25438e+06	275014		145731	191393				512127		179801		3.74479				5.63595	1.01927	0.729098		2.52962
O60237	Protein phosphatase 1 regulatory subunit 12B OS=Homo sapiens OX=9606 GN=PPP1R12B PE=1 SV=2	PPP1R12B	0.301983	0.0395926	Down	8	6	9	6	6	110.3	5905944	1.557e+06		1.06921e+06	10844993										1.80785e+06	304708	1.66752e+06	1.70587e+06	4.61731e+06	1.09771e+06	848586				207268			265265	1.85979	0.421119		0.323754	1.69038
Q01995	Transgelin OS=Homo sapiens OX=9606 GN=TAGLN PE=1 SV=4	TAGLN	0.300403	0.037982	Down	88	26	1399	26	26	22.6	8.12547e+09	2.79282e+08	2.197e+08	1.7365e+09	6.23687e+09	8.78288e+07	3.73426e+08	9.56299e+07	1.12603e+08	1.78392e+08	2.70607e+07	9.65801e+07	8.95669e+07	8.57162e+07	5.22915e+08	2.23524e+08	1.04461e+09	4.38331e+08	3.06432e+08	4.33778e+08	9.14793e+07	2.54886e+08	2.37131e+08	9.61335e+07	4.11819e+07	7.68383e+07	7.23059e+07	1.22691e+08	8.76507	0.258756	0.314071	1.8012	3.33009	0.19404	0.84132	0.375493	0.743648	1.11443
Q99523	Sortilin OS=Homo sapiens OX=9606 GN=SORT1 PE=1 SV=3	SORT1	0.298392	0.000662071	Down	7	5	13	5	5	92	7.64223e+06	7.06533e+06	6.40253e+06	6.14844e+06	4.5517e+06	683178	8.33844e+06	7.20002e+06	5.27022e+06	6.13458e+06	4.45341e+06	1.43807e+07	3.54443e+06	1.90485e+07	2.78973e+06	1.29982e+06	5.37866e+06	5.99314e+06	825066	2.71243e+06	4.63351e+06	2.11668e+06	4.53099e+06	990551	3.57005e+06	1.82535e+06	5.77855e+06	8.10213e+06	3.1455	2.49772	3.4923	2.43341	0.927311	0.575906	7.16811	1.52287	1.87485	2.06435
P62736	Actin, aortic smooth muscle OS=Homo sapiens OX=9606 GN=ACTA2 PE=1 SV=1	ACTA2	0.297945	0.0185102	Down	81	47	5799	5	5	42	5.69803e+08	1.22155e+07	8.14406e+07	9.80492e+07	5.94764e+08	2.27116e+07	2.89633e+07	1.64405e+07	2.65893e+07	7.2846e+07	8.74121e+06	4.07036e+07	3.3311e+07	2.51307e+07	4.15382e+07	1.87698e+07	1.94057e+07	3.22001e+07	1.88775e+07	4.49594e+07	6.97209e+07	3.4644e+07	3.94488e+07	3.91387e+07	1.78602e+07	2.48109e+07	3.1514e+07	4.5117e+07	11.2191	0.20658	2.12502	1.85634	5.79642	0.915861	1.19105	0.374406	1.01846	2.63939
Q6UWP8	Suprabasin OS=Homo sapiens OX=9606 GN=SBSN PE=1 SV=2	SBSN	0.295321	0.0383869	Down	56	18	50	18	18	60.5	8.62825e+06	1.97762e+08	1.87008e+07	1.30731e+07	1.52374e+07	1.5972e+06	3.63879e+06	4.09354e+07	1.07188e+07	4.08128e+06	7.64934e+06	7.00438e+06	8.02466e+06	6.15477e+06	6.94852e+06	2.79036e+06	3.63175e+06	1.07733e+07	3.98712e+06	1.15372e+07	5.7391e+06	2.38345e+07	1.16833e+07	1.47164e+07	1.05644e+07	1.00009e+07	1.12255e+07	8.55144e+06	1.10246	21.7033	3.16657	1.6062	0.963677	0.417971	0.971063	2.78453	1.22634	0.441692
P22676	Calretinin OS=Homo sapiens OX=9606 GN=CALB2 PE=2 SV=2	CALB2	0.29435	0.00509742	Down	31	8	36	7	8	31.5	1.5283e+07	2.62986e+07	665189	2.80051e+07	6.23544e+06	5.65808e+06	1.06827e+06	9.4656e+06	5.23065e+06	1.18665e+07	4.93378e+06	4.23213e+06	1.11249e+07	1.20705e+07	480671	3.68978e+06		2.54355e+06	3.99024e+06	4261314	3.52319e+06	1.31947e+07	4.0383e+06	4.75109e+06	6.19404e+06	5.21383e+06	5.64754e+06	4.41462e+06	5.09943	7.53678	0.294135	8.98525	1.02982	3.8666	0.744466	1.26402	1.17482	2.52114
O00170	AH receptor-interacting protein OS=Homo sapiens OX=9606 GN=AIP PE=1 SV=3	AIP	0.291994	0.0157605	Down	39	10	118	10	10	37.6	1.71797e+08	9.64736e+06	2.75376e+07	3.79633e+06	2.40289e+07	2.12646e+06	1.95978e+06	3.78385e+07	4.74722e+07	2.85641e+07	4.05506e+07	5.94993e+07	1.07448e+08	2.89831e+07	1.75576e+07	1.8781e+07	7.36537e+06	22592435	2.77722e+07	1.577e+06	5.99018e+06	1.22899e+06	2.9711e+07	2.95707e+07	2.35153e+07	1.3354e+07	9.6565e+07	4.72929e+06	16.3304	0.787651	3.46896	0.346999	1.13057	0.41399	0.389082	0.999449	2.10899	1.20037
O43175	D-3-phosphoglycerate dehydrogenase OS=Homo sapiens OX=9606 GN=PHGDH PE=1 SV=4	PHGDH	0.291028	0.0362701	Down	39	17	245	17	17	56.6	3.65603e+09	4.45665e+08	3.3846e+09	2.59212e+09	9.65679e+08	5.37352e+09	1.54265e+08	2.56182e+07	4.77209e+06	1.29358e+07	2.81818e+07	5.92912e+06	7.56863e+06	4.62692e+06	3.64946e+08	1.02783e+08	4.93267e+08	3.41954e+08	7.169e+07	1.1284e+09	6.8891e+07	3.08338e+07	6.26455e+06	8.54819e+06	4.32759e+07	4.53872e+07	7.63658e+06	5.12811e+07	1.60625	0.168172	1.97061	1.09506	0.209999	4.83515	0.141554	0.30836	0.0966112	0.247727
P02760	Protein AMBP OS=Homo sapiens OX=9606 GN=AMBP PE=1 SV=1	AMBP	0.290927	4.13445e-05	Down	32	9	189	9	9	39	3.03005e+07	3.73385e+07	1.45049e+07	3.50946e+07	1.95698e+07	3.18912e+07	2.42765e+07	4.81753e+06	3.40103e+06	1.52252e+07	2.16432e+06	7.53892e+06	2.99119e+06	7.84008e+06	1.37514e+07	9.70736e+06	1.19457e+07	1.53349e+07	1.26392e+07	9.36561e+06	6.4538e+06	3.76762e+06	2.53144e+06	5.67269e+06	3.89869e+06	6.49191e+06	830931	4.40766e+06	2.37975	2.51872	1.50968	2.65035	0.760763	5.12981	3.98214	1.036	1.23014	5.20916
Q8WUJ3	Cell migration-inducing and hyaluronan-binding protein OS=Homo sapiens OX=9606 GN=CEMIP PE=1 SV=2	CEMIP	0.289861	0.045641	Down	2	3	3	3	3	152.9	268783	4549947	315960			649865		65718.5	99871.7	119213	79877.1	53732	131609	5406.89	124129	308656	123684	101841	225211	305155	137698	126458		105984	138950		78338		0.671125	9.75774	1.0455			3.32333		0.492302	1.25833	1.42082
Q8WU79	Stromal membrane-associated protein 2 OS=Homo sapiens OX=9606 GN=SMAP2 PE=1 SV=1	SMAP2	0.289177	0.0476639	Down	18	8	57	6	8	46.8	3.18897e+06	5.71997e+06	1.2679e+08	6.23653e+06	1.05427e+07	4.07712e+06	5.56061e+06	872603	594956	553355	742526	848136	630705	488285	6.16456e+06	1.15709e+07	4.49653e+06	1.54914e+07	1.77712e+07	2.56747e+06	4.5225e+06	477355	949632	720732	864567	406414	973160	728994	0.21758	0.3352	11.4642	0.409159	0.356043	0.569731	0.792394	0.463959	0.532056	0.468097
P21549	Alanine--glyoxylate aminotransferase OS=Homo sapiens OX=9606 GN=AGXT PE=1 SV=1	AGXT	0.287811	0.0087385	Down	7	2	2	2	2	43	2799716	639635				376761	385415									446375		969144	667045			292540	63330.4	83011.7		137581		138534	4.85496	0.952676				1.33809	1.39589
Q9BRX8	Peroxiredoxin-like 2A OS=Homo sapiens OX=9606 GN=PRXL2A PE=1 SV=3	PRXL2A	0.287739	0.00413871	Down	27	6	107	6	6	25.7	6.10097e+07	1.57726e+07	5.26015e+06	8.56145e+07	1.9887e+07	1.39909e+07	1.37396e+07	4.44327e+06	691741	1.00572e+07	617350	4.24316e+06	2.70756e+06	902851	1.10277e+07	1.22394e+07	1.45555e+06	1.38462e+07	1.36316e+07	6.50421e+06	7.4444e+06	3.15922e+06	2.18784e+06	3.02742e+06	672059	2.58077e+06	2.37266e+06	1.14006e+06	4.13551	0.918281	0.472517	5.58029	0.667237	1.94234	1.94515	1.27575	0.334055	4.59424
P00326	Alcohol dehydrogenase 1C OS=Homo sapiens OX=9606 GN=ADH1C PE=1 SV=2	ADH1C	0.28639	8.23349e-05	Down	36	20	254	4	4	39.8	8.53156e+06	3.70854e+06	2.79963e+06	1.62343e+07	1.07283e+07	1.3342e+06	4.93948e+06	2.51105e+06	1.03601e+06	3.21902e+06	1.24861e+06	2.28754e+06	595905	877743	1.41282e+06	2.28237e+06	667274	3.18456e+06	2.57988e+06	201378	2.43933e+06	748743	1.90556e+06	826913	1.31655e+06	1.13839e+06	1.23996e+06	2.97443e+06	4.01859	1.50034	1.74757	7.35289	2.50125	1.28711	4.85933	1.54553	1.0725	3.15222
P29536	Leiomodin-1 OS=Homo sapiens OX=9606 GN=LMOD1 PE=1 SV=3	LMOD1	0.284988	0.00683981	Down	25	11	76	11	11	67	1.48375e+08	5.5738e+06	8.35719e+06	2.93616e+07	4.60568e+07	7.87012e+06	3.53691e+06	378518	439460	1.71593e+06	312957	889346	842577	978697	1.3721e+07	2.20943e+06	8.55079e+06	3.80101e+07	1.43398e+07	7.31737e+06	1.11573e+06	442382	692587	615192	531963	495470	397464	1.21094e+06	5.66494	0.182779	0.422847	1.07794	0.870381	0.615408	0.282038	0.166874	0.32586	1.20357
P06731	Carcinoembryonic antigen-related cell adhesion molecule 5 OS=Homo sapiens OX=9606 GN=CEACAM5 PE=1 SV=4	CEACAM5	0.284253	0.0280398	Down	5	3	37	2	3	76.7	3.23832e+06	9.07477e+06		2.08099e+06	4.92276e+07	2.41877e+06	3.52744e+06	872616	2.1505e+06		3.56378e+06	1.33821e+06	767899	22851.6	2029347	4.5568e+06	401460	1.24507e+06	5.39972e+06	567618	426262	974227	1.60049e+06	438579	3.46125e+06		698473	762894	0.915384	2.20323		0.565631	6.88769	1.40032	2.08254	0.482943	2.00181
Q9NP77	RNA polymerase II subunit A C-terminal domain phosphatase SSU72 OS=Homo sapiens OX=9606 GN=SSU72 PE=1 SV=1	SSU72	0.283158	0.0165404	Down	14	2	8	2	2	22.6	3.88168e+06	2.25601e+06	5.50744e+06	4176131	2.04016e+06	9934380	1.44567e+06				124015				2.82705e+06	1.58849e+06	2047672	2.45494e+06	3.32568e+06	1.11974e+06	298955		393473	214971	124779	203395		1.01136e+06	1.17168	0.584885	2.20307	1.21211	0.304813	6.14154	0.911396
Q9BRJ7	Tudor-interacting repair regulator protein OS=Homo sapiens OX=9606 GN=NUDT16L1 PE=1 SV=1	NUDT16L1	0.2818	0.0320297	Down	33	5	27	4	4	23.3	1.09109e+07	842953	520149	1.4233e+06	9.80982e+06	922502	221616	782671	468894	1.57971e+06	453156	63753.3		1.11193e+06	5.21556e+06	3.77651e+06	4.2732e+06	4.08254e+06	5.01278e+06		716691	35088.7	25605.2	35264.4	112377	267578	71968.3	600118	3.33558	0.221337	0.21073	0.418393	1.4844	0.577596	0.141501	1.54867	1.5605	4.97309
Q5VT52	Regulation of nuclear pre-mRNA domain-containing protein 2 OS=Homo sapiens OX=9606 GN=RPRD2 PE=1 SV=1	RPRD2	0.280972	0.0358019	Down	4	3	10	3	3	155.9	3.28526e+07	1.89053e+06	2.55778e+07	2.97459e+07	5.9292e+06	6.09586e+06		75873.8			75942.3	334670			1.67118e+06	2.09183e+06	1.96852e+06	2.27708e+07	1.10881e+07	1380884	275930	52837.3	69666.2	297052	371172	69372.3	586888		1.77497	0.0877297	1.83136	1.54536	0.158562	0.674535		0.0819864
Q15075	Early endosome antigen 1 OS=Homo sapiens OX=9606 GN=EEA1 PE=1 SV=2	EEA1	0.280937	0.00293274	Down	33	47	373	47	47	162.4	1.27172e+09	8.31345e+08	7.64081e+08	3.86589e+07	1.34154e+08	3.46722e+08	1.89947e+08	7.99649e+08	2.99029e+08	5.71009e+07	1.75744e+08	5.95407e+08	1.55768e+08	6.51253e+07	9.48486e+07	1.54306e+08	1.29545e+08	2.08615e+08	1.39181e+08	5.24125e+08	4.9389e+07	4.60141e+07	1.68474e+08	7.50842e+07	1.2495e+08	8.77496e+07	3.02572e+08	5.92199e+07	7.22132	4.05458	5.74979	0.211083	0.37706	4.0323	2.25271	4.51641	2.84064	0.513106
Q96Q06	Perilipin-4 OS=Homo sapiens OX=9606 GN=PLIN4 PE=1 SV=2	PLIN4	0.280907	0.000935318	Down	63	54	271	54	54	134.3	6.11789e+08	6.46175e+07	3.03435e+08	8.83104e+08	6.18316e+08	2.36479e+07	1.08385e+08	3.43461e+07	1.07409e+08	2.53582e+08	2.78713e+07	1.39758e+08	1.75163e+08	1.16592e+08	1.25678e+08	8.06245e+07	9.54656e+07	1.06951e+08	1.11988e+08	3.75702e+08	9.98222e+06	1.95198e+07	7.07859e+07	2.7145e+07	1.64744e+07	5.42194e+07	9.68901e+07	4.1442e+07	4.75125	0.43102	3.12292	6.59474	2.37683	0.376137	1.75803	0.399412	2.10084	4.69173
P48047	ATP synthase subunit O, mitochondrial OS=Homo sapiens OX=9606 GN=ATP5PO PE=1 SV=1	ATP5PO	0.280189	0.00145403	Down	49	9	238	9	9	23.3	4.76342e+08	4.57144e+07	2.72243e+08	4.0166e+08	8.79535e+07	1.99193e+08	2.9527e+07	2.7327e+07	1.27086e+07	2.23504e+07	1.27142e+07	1.92486e+07	3.04515e+07	1.95726e+07	8.28333e+07	4.90155e+07	3.40722e+07	8.11991e+07	8.95182e+07	4.22207e+07	1.95171e+07	1.8131e+07	2.52006e+07	2.02518e+07	2.08047e+07	2.10368e+07	2.22801e+07	2.00546e+07	5.75841	0.474656	4.36144	4.66899	0.526282	4.9318	0.74551	0.929464	0.727025	1.20947
Q05469	Hormone-sensitive lipase OS=Homo sapiens OX=9606 GN=LIPE PE=1 SV=4	LIPE	0.277991	0.00593849	Down	35	30	154	30	30	116.5	1.69906e+08	1.48388e+07	1.73836e+07	2.56518e+08	5.25243e+07	1.89216e+07	3.33106e+07	4.91495e+06	3.36069e+06	3.39643e+07	2.82754e+06	6.75803e+06	6.01364e+06	5.27083e+06	2.67067e+07	2.24265e+07	1.49838e+07	2.84482e+07	3.11566e+07	1.78624e+07	9.61157e+06	7.40225e+06	2.29307e+06	5.23643e+06	5.40152e+06	8.48555e+06	9.28223e+06	7.90319e+06	5.05908	0.379493	0.685951	7.34449	0.774114	1.1539	2.07155	0.485527	0.558384	5.33811
Q9HCU0	Endosialin OS=Homo sapiens OX=9606 GN=CD248 PE=1 SV=1	CD248	0.277908	0.0376006	Down	17	11	106	11	11	80.8	1.37452e+07	1.55568e+07	8.66376e+06	1.28391e+07	1.02496e+07	1.60812e+08	3.81484e+06	1.63968e+06	1.27573e+06	6.38365e+06	8.85825e+06	3.1057e+06	3.69252e+06	6.94535e+06	9.00156e+06	1.39236e+07	9.89724e+06	1.34327e+07	4.55751e+07	6.99174e+06	2.2204e+07	2.13924e+06	451070	1.09246e+06	1.28956e+07	3.91965e+06	1.62327e+06	1.33215e+06	0.803969	0.781539	0.671558	0.722111	0.296741	19.2644	0.46603	0.346095	0.452902	2.14375
Q13905	Rap guanine nucleotide exchange factor 1 OS=Homo sapiens OX=9606 GN=RAPGEF1 PE=1 SV=3	RAPGEF1	0.277068	0.00212525	Down	2	2	3	2	2	120.5	18572224	1.87969e+06	3.06009e+06	9272424	4706879		2.3215e+06	1.458e+06	3.83957e+06	1680018	1.07697e+06	8365957	5.17221e+06	2.75524e+06	3.19173e+06	1269413	2.72157e+06	6.70014e+06	1.19125e+06	1.45789e+06	68980.2	392278	2.60731e+06	4.1441e+06	1.30032e+06	2360599	2.94172e+06	1.14358e+06	9.75463	0.847961	2.12995	4.68296	1.22366		2.54663	0.563048	2.49391	1.03222
Q6NY19	KN motif and ankyrin repeat domain-containing protein 3 OS=Homo sapiens OX=9606 GN=KANK3 PE=1 SV=2	KANK3	0.276385	0.00460866	Down	5	4	11	4	4	85.8	6.93229e+07	5.49402e+06	1.14996e+07	3.28193e+07	1.43575e+07	603730	3.82517e+06	1.87877e+06	1.89195e+06	3.30384e+06	1.27675e+06	4.37266e+06	4.50697e+06	5.37788e+06	6.1033e+06	1.16762e+07	4.88886e+06	1.14252e+07	5.96497e+06	8.06673e+06	1.02218e+06	892356	1889405	1.52849e+06	1.3662e+06	2.08954e+06	3.31884e+06	1.6275e+06	9.41349	0.640776	2.06941	4.28532	0.965016	0.167905	1.08486	0.558309	0.945628	1.56203
Q06033	Inter-alpha-trypsin inhibitor heavy chain H3 OS=Homo sapiens OX=9606 GN=ITIH3 PE=1 SV=2	ITIH3	0.276197	0.00820867	Down	8	7	53	6	6	99.8	1.21731e+06	8.38427e+06		7.22796e+06	4.49188e+06	273073	5.56196e+06	8.82011e+06	2.95305e+06	1.34387e+06	169417	1.98091e+06	1.22154e+06	1.39701e+06	3.80573e+06	453785	636355	2.46142e+06	2.17402e+06	976624	1.11037e+06	1.78042e+06	1.68199e+06	1.47719e+06	900099	901700	949812	988280	0.831581	4.91938		4.74787	1.51884	0.382059	7.93563	5.61217	3.16037	1.36046
P01871	Immunoglobulin heavy constant mu OS=Homo sapiens OX=9606 GN=IGHM PE=1 SV=4	IGHM	0.275841	0.000418215	Down	58	27	987	27	27	49.4	1.94605e+08	2.31274e+09	7.28472e+07	1.0386e+09	3.69897e+08	3.59913e+08	3.86841e+08	6.95268e+07	7.7552e+07	8.00317e+07	5.06108e+07	7.32531e+07	8.36882e+07	1.40141e+08	1.92549e+08	6.10271e+07	1.83917e+08	8.59441e+08	1.5894e+08	1.54686e+08	7.5914e+07	6.08493e+07	3.68136e+07	3.01019e+07	5.20551e+07	9.65653e+07	6.45799e+07	4.24807e+07	0.711312	7.26062	0.352864	3.65034	0.669218	2.69433	2.95316	0.696986	1.3076	1.27645
P31997	Carcinoembryonic antigen-related cell adhesion molecule 8 OS=Homo sapiens OX=9606 GN=CEACAM8 PE=1 SV=2	CEACAM8	0.27518	0.0300728	Down	12	3	43	2	2	38.1		2.72589e+06			2.93427e+06		486946								516111	1.41842e+06	251369		2.74835e+06	106018	93221									2.08392			1.29274		0.905235
P27338	Amine oxidase [flavin-containing] B OS=Homo sapiens OX=9606 GN=MAOB PE=1 SV=3	MAOB	0.274824	0.00377275	Down	44	18	113	16	18	58.7	1.05857e+08	1.03358e+07	1.81482e+07	1.3932e+08	3.66614e+07	5.44173e+06	1.56832e+07	4.67507e+06	2.50967e+06	7.90848e+06	2.29556e+06	3.58005e+06	1.46646e+06	3.6827e+06	1.30563e+07	1.88956e+06	2.06105e+06	3.65711e+07	6.18464e+06	8.86004e+06	5.37616e+06	2417548	4.62589e+06	4.24173e+06	3.14807e+06	5.50604e+06	4.88918e+06	3.87083e+06	6.55722	0.549903	1.48978	8.29834	1.12406	0.690373	2.02901	0.711026	0.641983	1.91364
Q5T0D9	Tumor protein p63-regulated gene 1-like protein OS=Homo sapiens OX=9606 GN=TPRG1L PE=1 SV=1	TPRG1L	0.27443	0.0010902	Down	11	2	3	2	2	30.2		233002	774441					754087	459437	2672106	693377	1.08406e+06	885945	1.9877e+06	184153		156448			439936	57522.9	288034	483969	556699	542942	370070	430121			0.860949	4.41524					0.945268	0.968653	5.32913
Q99959	Plakophilin-2 OS=Homo sapiens OX=9606 GN=PKP2 PE=1 SV=2	PKP2	0.273218	0.015815	Down	10	8	10	8	8	97.4	6.84859e+06	300779	2.3523e+06		18745074	571755	1.61542e+07	8.1063e+06	1.47009e+07	1.29644e+07	5.07719e+06	28845269	2.4402e+07	1.62587e+07	3.66105e+06	1.75513e+06	1.37565e+06	2.76195e+06	3.19481e+06	5.77852e+06	1.49714e+06	3.2586e+06	8.44031e+06	1.05929e+07	4.04702e+06	5.08209e+06	1.68376e+07	4.07291e+06	2.85272	0.107608	1.29849		3.8648	0.487771	14.0538	0.696666	2.12498	1.77265
Q15848	Adiponectin OS=Homo sapiens OX=9606 GN=ADIPOQ PE=1 SV=1	ADIPOQ	0.273162	0.0492662	Down	12	2	7	2	2	26.4	781787	405609	1.898e+06	2.59044e+06	1.40868e+06	547940		3.69234e+06	319170	611702	1.2556e+07	1.26988e+06	254268	2.96795e+06	1.01069e+06	1.6507e+06	735784	539886	2.19882e+06	1.47937e+06	1.27935e+06				183188		362598	839278	0.785289	0.349937	2.52654	2.50204	0.700382	1.12725		3.15925	0.459317	0.832705
P49862	Kallikrein-7 OS=Homo sapiens OX=9606 GN=KLK7 PE=1 SV=1	KLK7	0.273108	0.00699556	Down	37	5	8	5	5	27.5	5.74621e+06	3.60826e+07	1.84365e+06	2.32383e+06	7620681	1.12743e+06	660380	226327					45507.2	87924.4	994030	2.70301e+06	2.37128e+06	4.88475e+06	5.3245e+06	1.18057e+06	1.23976e+06	41913.1	26354.9				149697	21585	0.476945	2.57232	0.202794	0.185469	0.313085	0.191658	0.11448	0.548552
Q9HC84	Mucin-5B OS=Homo sapiens OX=9606 GN=MUC5B PE=1 SV=3	MUC5B	0.272943	0.0170586	Down	6	18	25	17	17	596		883360	2.25964e+06	1.52911e+06	4.57339e+07	504422	1.55463e+06	622258	236657	804452		1.07598e+06	728664	396067	937269	445081	934627	1.42765e+06	583469	1.31049e+06	789741	821864	401782	622283	1.22883e+06	1.37603e+06	453781	1.0373e+06		0.399511	1.57681	0.774227	11.9198	0.543991	1.70973	0.430879	0.275622	0.886247
P21397	Amine oxidase [flavin-containing] A OS=Homo sapiens OX=9606 GN=MAOA PE=1 SV=1	MAOA	0.272602	9.32061e-05	Down	36	15	110	13	13	59.6	6.31564e+07	1.20798e+07	8.91751e+06	1.20516e+08	4.94324e+07	7.26514e+06	1.38276e+07	2.56189e+06	2.17605e+06	7.97779e+06	1.31668e+06	3.86568e+06	1.54476e+06	1.13334e+06	1.10346e+07	1.32187e+07	1.03259e+07	2.05833e+07	1.5456e+07	1.34271e+07	5.81784e+06	1.17548e+06	1.84163e+06	1.3705e+06	2.57767e+06	764158	853956	2.70816e+06	2.86583	0.470797	0.536249	5.25844	1.11026	0.675189	1.31048	0.715184	1.02173	3.54332
Q8TCF1	AN1-type zinc finger protein 1 OS=Homo sapiens OX=9606 GN=ZFAND1 PE=1 SV=1	ZFAND1	0.269802	0.0158741	Down	18	3	8	3	3	30.8	3.6132e+06	425229	1.97314e+06	1.4176e+06	1.79899e+06	1.72321e+06									824029	1.46292e+06	1.08397e+06	652091	2.44756e+06	164947	322169								2.92605	0.295771	2.11757	1.10389	0.721109	2.8581
P04271	Protein S100-B OS=Homo sapiens OX=9606 GN=S100B PE=1 SV=2	S100B	0.268865	0.00888425	Down	40	3	50	3	3	10.7	1.35151e+07	1.52183e+06	1.11534e+07	2.05572e+07	7.05653e+06	1.38642e+06	1.07281e+06	2.77254e+06	419032	3.50842e+06	136981	1.30291e+06	681455	629346	779500	93834.5	387959	1.65836e+06	1.56588e+06	4.6913e+06	10164.6	1.61794e+06	2.60889e+06	296885	146788	2.38739e+06	765087	2.12563e+06	6.83782	0.661308	7.47816	10.001	1.76714	1.43661	1.13362	1.51911	0.386162	3.05839
P31944	Caspase-14 OS=Homo sapiens OX=9606 GN=CASP14 PE=1 SV=2	CASP14	0.268768	0.00853264	Down	72	19	183	19	19	27.7	1.60354e+07	8.21183e+08	4.03135e+07	4.41245e+07	5.08242e+07	1.08379e+07	3.3052e+07	1.19468e+08	1.11179e+08	4.2761e+07	3.85153e+07	7.34038e+07	1.11321e+08	1.09173e+07	67126857	9.09684e+07	3.87595e+07	4.74903e+07	4.40933e+07	2.34513e+07	1.18801e+06	3.89186e+07	6.52783e+07	1.95395e+07	1.37921e+07	1.0149e+07	1.23673e+08	6.62489e+06	0.422344	18.5767	1.4071	1.1175	0.66258	0.584628	1.81816	2.02376	3.16766	1.15246
Q8IZA0	Dyslexia-associated protein KIAA0319-like protein OS=Homo sapiens OX=9606 GN=KIAA0319L PE=1 SV=2	KIAA0319L	0.268695	0.0144609	Down	4	3	3	3	3	115.6	278044	83379.6	636488	248241	208480	773785		27684.1			31814.3	73303.5	63923.2		183107	108479	336371	162023	524437	16167.4	22194.9	33279.2	38266.3			45791.4		39933.9	1.39957	0.360481	4.24581	1.20153	0.51943	7.97719		0.398703
Q9BX79	Receptor for retinol uptake STRA6 OS=Homo sapiens OX=9606 GN=STRA6 PE=1 SV=1	STRA6	0.268285	0.00696546	Down	4	2	3	2	2	73.5	9085405	563643	2.02712e+06	4841647		6.982e+06	2.62393e+06			812447	348384	325974	358313	771158	3722328	271558		1.32518e+06	331404					155811	289413	1.67037e+06	241440	909306	5.12316	0.272985	1.51482	2.62523		8.06346	3.09027			1.64603
O76076	CCN family member 5 OS=Homo sapiens OX=9606 GN=CCN5 PE=1 SV=1	CCN5	0.26783	0.00403181	Down	23	3	24	3	3	26.8	8.35033e+06	8.65699e+06	3.22751e+06	1.78335e+06	167227	3385737	162226	402617	620500	1.51302e+06		3.30364e+06	1.26452e+06	1.54527e+06	426033	1.54325e+07	521756	220172	789537	264061	462661		709721	603276	36911.1	93011.9	809226	201356	5.43034	4.83539	2.7815	1.11517	0.0538283	4.50946	0.220341	0.352797	0.914501	2.10934
Q02338	D-beta-hydroxybutyrate dehydrogenase, mitochondrial OS=Homo sapiens OX=9606 GN=BDH1 PE=1 SV=3	BDH1	0.267125	0.00229803	Down	12	4	10	4	4	38.1	1.34685e+06	567053	2.52636e+06	6.90044e+06	1.11508e+07	1.29539e+06		357194	270352	163347	31823		135859	187441	560428	650237	133057	686123	333835	518710	83991.8	13533	271691	238406	49663.2	248028		777011	0.925777	0.334774	2.30129	4.56082	3.7938	1.82362		0.950204	1.20963	0.691341
P14543	Nidogen-1 OS=Homo sapiens OX=9606 GN=NID1 PE=1 SV=3	NID1	0.265938	0.00197996	Down	29	27	659	26	26	136.3	4.25974e+08	4.01434e+07	8.26017e+07	2.64386e+08	1.92292e+08	4.80651e+07	4.24116e+07	4.14733e+07	3.55579e+08	4.96092e+07	7.34264e+07	6.28843e+08	2.14368e+08	8.46545e+07	2.48911e+08	1.05263e+08	5.38679e+07	1.12438e+08	8.62631e+07	5.48842e+07	5.22886e+07	3.22221e+07	3.92212e+07	3.30672e+07	3.86426e+07	2.48271e+07	2.41228e+08	4.41017e+07	5.59749	0.453071	1.43843	3.34063	1.2507	1.29356	1.16398	0.457376	6.59554	0.870437
P51884	Lumican OS=Homo sapiens OX=9606 GN=LUM PE=1 SV=2	LUM	0.265136	8.97762e-05	Down	50	26	1351	16	29	38.4	8.98492e+08	1.88436e+08	2.18042e+08	6.53866e+08	4.1552e+08	1.24363e+09	3.39712e+08	1.6399e+08	2.35763e+08	3.04558e+08	1.98389e+08	3.62505e+08	4.00674e+08	1.90965e+08	1.81428e+08	1.19214e+08	2.51047e+08	6.36167e+08	2.82322e+08	1.90018e+08	3.67666e+07	5.81417e+07	1.53027e+08	2.91866e+08	2.30191e+08	8.14749e+07	2.44422e+08	1.02597e+08	4.5696	0.823131	1.46958	3.19766	1.04601	12.954	3.60848	0.855464	2.06857	2.52769
P12830	Cadherin-1 OS=Homo sapiens OX=9606 GN=CDH1 PE=1 SV=3	CDH1	0.264798	0.00099586	Down	14	11	40	11	11	97.4	9.48972e+06	5.46303e+07	4.82028e+06	1.24936e+07	2.43504e+07	1.29048e+06	5.89116e+06	6.18326e+06	2.63008e+06	3.19259e+06	521608	1.15019e+07	1.22258e+06	1.00501e+06	4.73041e+06	4.17462e+06	2.46508e+06	1.58193e+06	4.00134e+06	6.08431e+06	3.59415e+06	5.03292e+06	3.07843e+06	1.2829e+06	790270	951832	1.15164e+06	1.04812e+06	1.65528	8.18453	1.11424	2.0955	2.10235	0.461018	2.1462	2.20331	1.57629	1.80997
P35442	Thrombospondin-2 OS=Homo sapiens OX=9606 GN=THBS2 PE=1 SV=2	THBS2	0.263979	0.00495524	Down	26	22	171	19	19	129.9	3.45549e+09	3.53074e+08	2.42902e+08	2.50525e+09	1.22871e+09	2.89547e+07	1.87823e+09	1.12593e+09	2.12286e+09	2.39395e+09	1.46179e+09	2.09587e+09	2.2452e+09	3.41412e+09	3.31791e+08	7.45687e+07	6.36648e+08	1.4735e+09	2.58352e+08	8.31762e+08	1.501e+08	3.05862e+08	1.20354e+09	1.47315e+09	1.04683e+09	8.22793e+08	1.77407e+09	6.38782e+08	8.86724	0.778191	0.826036	6.18171	1.56066	0.152176	10.0665	0.69195	2.19429	2.34071
Q02817	Mucin-2 OS=Homo sapiens OX=9606 GN=MUC2 PE=1 SV=2	MUC2	0.261488	0.0120958	Down	9	34	68	33	34	540	1.11754e+07	1.22685e+07	1.44384e+07	5.21561e+07	3.23752e+08	9.80752e+06	4.88304e+07	1.32886e+07	1.70995e+07	4.05474e+07	1.52234e+07	3.41518e+07	1.73556e+07	1.87183e+08	4.03197e+07	3.00619e+07	6.09074e+07	1.08125e+07	1.71221e+07	1.52924e+07	7.56672e+06	1.46968e+07	9.72174e+06	1.55963e+07	1.83397e+07	2.64766e+07	1.78974e+07	3.69376e+07	0.52811	0.497961	0.904211	2.36999	7.5728	0.949225	4.81951	0.448173	0.969973	2.1757
Q13185	Chromobox protein homolog 3 OS=Homo sapiens OX=9606 GN=CBX3 PE=1 SV=4	CBX3	0.261357	0.000738968	Down	43	8	128	6	10	20.8	2.14653e+08	6.1789e+07	3.09084e+08	1.22932e+08	8.43063e+07	2.31322e+08	1.34954e+08	4.94647e+06	2.81416e+07	1.06601e+07	4.33328e+07	4.95849e+07	3.71303e+07	2.73081e+07	4.22657e+07	2.4964e+07	6.75787e+07	6.21886e+07	5.32154e+07	8.85218e+07	8.933e+06	7.18525e+06	6.96908e+06	2.4738e+07	2.76733e+07	9.78002e+06	4.74878e+07	1.48315e+07	3.144	0.777316	5.99944	1.73137	0.611205	6.93923	4.12839	0.197684	1.89162	0.677807
P08123	Collagen alpha-2(I) chain OS=Homo sapiens OX=9606 GN=COL1A2 PE=1 SV=7	COL1A2	0.258888	7.62928e-05	Down	44	46	2302	46	46	129.2	7.04836e+09	2.45672e+09	1.12525e+10	5.33323e+09	3.44439e+09	8.43474e+09	7.10424e+09	5.73512e+09	9.51608e+09	6.02992e+09	1.0045e+10	1.09902e+10	1.08821e+10	6.20287e+09	1.96669e+09	7.51849e+08	1.98135e+09	2.84555e+09	1.11225e+09	5.09832e+09	2.24068e+08	1.62885e+09	6.31336e+09	6.22086e+09	8.27457e+09	3.29111e+09	9.69049e+09	2.32621e+09	3.5951	1.07627	7.60611	2.61573	0.869595	8.81135	7.56816	0.919732	2.56677	1.53851
P04259	Keratin, type II cytoskeletal 6B OS=Homo sapiens OX=9606 GN=KRT6B PE=1 SV=5	KRT6B	0.258848	0.00285998	Down	72	90	2145	4	5	60	1.53078e+08	7.70651e+08	3.66841e+07	4.82866e+07	6.00365e+07	2.67034e+07	2.36455e+07	2.34698e+08	3.90044e+07	2.72415e+07	1.96623e+07	1.74337e+08	1.10618e+08	9.54622e+06	5.32028e+07	3.83367e+07	8.90441e+07	2.97075e+07	3.03779e+07	8.68303e+07	1.52677e+07	7.91206e+07	1.60623e+07	1.91996e+07	8.90393e+06	1.26213e+07	6.55841e+07	6.83401e+06	2.80586	12.1325	0.891084	0.851057	0.544689	1.00246	0.90521	4.89312	1.36773	0.903603
Q9BPY8	Homeodomain-only protein OS=Homo sapiens OX=9606 GN=HOPX PE=1 SV=1	HOPX	0.258469	0.0457509	Down	44	2	9	2	2	8.3	438627	1.16539e+07			2.91765e+06	399952		192180		281571		114718	114568	91369.7				533683	332214			274877	236932			98729.1	71834.2		0.322408	7.35738			1.06151	0.602096		0.47516		1.10761
Q9NZH8	Interleukin-36 gamma OS=Homo sapiens OX=9606 GN=IL36G PE=1 SV=1	IL36G	0.256183	0.0316139	Down	13	2	4	2	2	18.7		8.6195e+06			1.92526e+06		1.96053e+06								728624	1.39715e+06	3.80738e+06	914159	1.63585e+06		1.7078e+06	1.96684e+06				4113748		1913649		7.86749			1.01271		4.35147
Q15661	Tryptase alpha/beta-1 OS=Homo sapiens OX=9606 GN=TPSAB1 PE=1 SV=1	TPSAB1	0.25367	0.0061398	Down	49	14	523	14	14	30.5	199785828	2.13098e+08	1.67345e+07	3.7957e+07	9.72167e+07	9.07751e+07	3.62965e+07	2.96049e+08	9.85899e+07	3.89368e+07	1.17642e+06	7.84243e+07	7.24704e+07	2.63922e+07	9.30372e+07	1.84064e+07	1.44626e+07	4.49413e+07	4.83161e+07	2.93839e+07	8.57896e+06	5.34447e+07	7.14855e+07	6.71757e+06	1.2436e+06	3.09408e+07	4.88111e+07	8.01531e+06	4.70098	4.3067	0.521826	0.858807	1.13226	4.3746	1.78377	7.91018	4.43062	1.65521
O00425	Insulin-like growth factor 2 mRNA-binding protein 3 OS=Homo sapiens OX=9606 GN=IGF2BP3 PE=1 SV=2	IGF2BP3	0.252362	0.0262122	Down	18	9	28	7	7	63.7	48726780	838708		3.58347e+06	3.47348e+06	65668276	1.63974e+06	1.71145e+06	6.70377e+06	610986	830083	1.41413e+07	8.12894e+06	719847	1.64606e+06	279117	666665	977159	1.23456e+07	3.02736e+07	751139	279034	1.39861e+06	272156	2.22454e+06	1.53304e+06	9.09288e+06	578842	8.16395	0.120694		0.57732	0.288058	22.5339	0.573796	0.3949	2.60166	0.224297
P22735	Protein-glutamine gamma-glutamyltransferase K OS=Homo sapiens OX=9606 GN=TGM1 PE=1 SV=4	TGM1	0.252331	0.00222054	Down	27	19	58	19	19	89.7	1.19028e+07	1.04167e+08	4.22789e+06	6.51018e+06	1.41029e+06	6.30205e+06	3.23213e+06	8.17204e+06	5.07273e+06	8.46344e+06	1.48104e+06	4.88118e+06	2.70304e+06	3.59962e+06	1.97488e+06	4.07586e+06	2.97806e+06	6.84405e+06	1.77874e+06	4.56931e+06	1.36913e+06	1.72423e+07	3.55307e+06	2.04021e+06	1.20595e+06	1.15049e+06	1.73269e+06	1.26289e+06	2.39972	18.0378	1.1296	1.26208	0.140735	2.60221	1.36098	1.61364	1.68473	2.65885
P55327	Tumor protein D52 OS=Homo sapiens OX=9606 GN=TPD52 PE=1 SV=2	TPD52	0.252203	0.0452281	Down	21	4	23	4	4	24.3	2.87215e+06	2.60836e+07	6.52083e+06	41788.7	1.59635e+07	1.2804e+06		480149	2.59668e+06	1.32333e+06	2.75962e+06	4.11889e+06		1.49001e+06	144730	2.47397e+06	71692.6	9.43935e+06		708683	2.20454e+06	442676	1.66593e+06		1.74862e+06	140614	2.94161e+06	693572	1.36971	10.6839	4.1211	0.0191628	3.76817	1.25059		0.189743	1.72591	0.832005
P33991	DNA replication licensing factor MCM4 OS=Homo sapiens OX=9606 GN=MCM4 PE=1 SV=5	MCM4	0.251275	0.00162596	Down	20	15	103	15	15	96.5	8.6666e+08	8.67129e+07	9.53914e+08	6.06756e+08	1.24264e+08	5.41322e+08	6.54759e+07	2.42127e+07	4.24018e+07	8.02427e+06	3.88587e+07	1.81273e+07	2.9133e+07	2.5554e+07	9.02649e+07	4.34652e+07	1.15159e+08	1.69918e+08	4.49033e+07	2.50436e+08	1.62758e+07	8.19683e+06	2.71488e+07	1.52608e+07	2.81863e+07	1.52032e+07	4.93335e+07	1.09077e+07	4.10942	0.353148	5.99419	2.76647	0.291647	5.25697	0.64843	0.547069	1.61136	0.288453
P02452	Collagen alpha-1(I) chain OS=Homo sapiens OX=9606 GN=COL1A1 PE=1 SV=6	COL1A1	0.249985	5.81965e-05	Down	55	76	5018	73	76	138.8	1.51819e+10	2.58505e+09	1.06422e+10	9.87126e+09	4.50717e+09	9.06768e+09	1.12888e+10	9.66704e+09	1.57575e+10	1.00191e+10	1.34251e+10	2.0117e+10	1.86726e+10	1.06825e+10	2.56508e+09	1.19011e+09	2.92045e+09	3.69516e+09	1.19564e+09	5.4891e+09	5.72007e+08	2.69501e+09	1.13139e+10	1.11623e+10	1.15838e+10	5.71707e+09	1.74157e+10	4.30801e+09	5.46194	0.798785	5.0739	3.41485	0.802611	6.68134	8.48239	0.905878	2.48354	1.49373
P07585	Decorin OS=Homo sapiens OX=9606 GN=DCN PE=1 SV=1	DCN	0.243786	0.00137957	Down	63	26	675	25	26	39.7	7.24027e+08	7.22338e+07	8.07304e+08	2.9219e+08	1.93977e+08	1.42484e+09	1.23811e+08	9.52472e+07	1.12878e+08	1.40364e+08	8.21364e+07	2.19762e+08	2.20598e+08	2.20045e+08	4.10367e+07	3.71521e+07	5.71152e+07	2.05904e+08	1.4141e+08	5.43732e+08	4.08146e+07	3.97781e+07	7.36978e+07	1.71985e+08	1.31872e+08	6.5767e+07	1.53108e+08	8.75158e+07	4.92865	0.422333	7.28282	1.91257	0.653589	19.865	1.76028	0.65683	1.30924	1.54002
Q12860	Contactin-1 OS=Homo sapiens OX=9606 GN=CNTN1 PE=1 SV=1	CNTN1	0.243275	0.019739	Down	2	2	2	2	2	113.2	924828	2.00078e+06	727326	723240								68063072	64968892				1.61968e+06	351417	215524	730076		1.15625e+06							0.643437	1.1956	0.670601	0.483847
P20774	Mimecan OS=Homo sapiens OX=9606 GN=OGN PE=1 SV=1	OGN	0.241992	0.0168759	Down	47	16	552	16	16	33.9	4.22342e+08	2.17516e+07	1.68617e+08	4.10904e+08	1.72397e+08	5.31888e+08	2.29205e+08	5.64529e+06	3.166e+07	1.82234e+08	8.05769e+06	1.26785e+08	2.31265e+08	9.03129e+07	5.93583e+07	4.50194e+07	2.35892e+08	6.54557e+07	6.08074e+07	6.91366e+07	2.2052e+07	1.41895e+07	2.77076e+07	8.17448e+07	2.03714e+07	5.01006e+07	1.78908e+08	2.66924e+07	4.01772	0.177725	2.12572	3.75868	0.811758	10.363	4.55395	0.0918693	0.866571	4.71828
P19012	Keratin, type I cytoskeletal 15 OS=Homo sapiens OX=9606 GN=KRT15 PE=1 SV=3	KRT15	0.240107	0.00151959	Down	71	31	1129	15	21	49.2	4.78465e+07	3.45365e+08	5.39332e+07	1.665e+08	1.01367e+08	1.23576e+08	2.17143e+07	1.32069e+08	6.19704e+07	1.0832e+07	1.82701e+07	2.70028e+08	1.05999e+08	6.13294e+06	3.26538e+07	3.57932e+07	2.7826e+07	3.20395e+07	2.77541e+07	6.99085e+07	2.70585e+07	7.9751e+07	3.022e+07	1.03873e+07	5.17761e+06	1.1439e+07	6.76427e+07	2.08241e+07	0.999243	6.19498	1.49268	3.34361	1.04785	5.2857	0.947144	3.33936	2.63545	0.435751
Q9BVM2	Protein DPCD OS=Homo sapiens OX=9606 GN=DPCD PE=1 SV=2	DPCD	0.237505	0.0442112	Down	20	5	11	5	5	23.2	13564468	9.84699e+06		8.54308e+06	8.73837e+06	570350	43457.8	582765	142166	115531	439443	816970	944483	94136	2.61565e+06	2.52562e+06	104320	342142	2.41517e+06	58625	1.01415e+06	349680	478290	226386	310698	556435	464553	501127	6.89027	4.29614		4.1728	2.19708	0.593366	0.0461054	0.669183	0.274571	0.211066
Q14314	Fibroleukin OS=Homo sapiens OX=9606 GN=FGL2 PE=1 SV=1	FGL2	0.233684	0.00740172	Down	8	4	20	3	3	50.2			12457399	12016268	1.42672e+06		3.05608e+06	357778	486767	231328		1.18969e+06	532829				626300	1.75274e+06	2.33248e+06	2.85355e+06			487576	383256		183958	237215	81221.6			4.83706	3.38543	0.206911		1.87016	0.608198	1.39175	0.625649
Q6PJT7	Zinc finger CCCH domain-containing protein 14 OS=Homo sapiens OX=9606 GN=ZC3H14 PE=1 SV=1	ZC3H14	0.232441	0.00103275	Down	4	2	12	2	2	82.8	741906112	1.03312e+08	431060096	593186240	2.26584e+08	5846509	346151008	2.76139e+08	4.27152e+08	341187840	3.97574e+08	572621120	544587840	275001184	9.20915e+07	2.19285e+07	137644592	1.89916e+08	5.30797e+07	1.8533e+08	8.14216e+06	58188504	2.4744e+08	3.39861e+08	2.11523e+08	118394544	3.97509e+08	6.04315e+07	8.25013	0.986742	6.35242	6.34283	1.24716	0.133155	8.03947	0.904101	2.35224	1.77727
P08294	Extracellular superoxide dismutase [Cu-Zn] OS=Homo sapiens OX=9606 GN=SOD3 PE=1 SV=2	SOD3	0.231703	0.000589213	Down	37	7	122	7	7	25.8	6.2458e+07	4.57983e+06	2.76517e+07	2.8453e+07	6.26429e+07	4.87176e+07	3.75609e+06	3.54989e+06	8.13588e+06	1.32698e+07	1.70803e+06	1.82127e+07	1.09055e+07	7.06063e+06	6.62441e+06	3.30721e+06	8.46423e+06	4.59658e+07	1.4102e+07	3.85306e+06	5.70094e+06	2.58334e+06	3.05052e+06	3.79844e+06	2.31223e+06	7.0428e+06	6.18724e+06	6.61521e+06	5.1134	0.322042	3.00008	2.23991	2.53849	8.16874	0.642255	0.488922	1.88468	2.90776
Q6UXB8	Peptidase inhibitor 16 OS=Homo sapiens OX=9606 GN=PI16 PE=1 SV=1	PI16	0.229954	0.0102294	Down	4	2	10	2	2	49.4	1.76936e+06	293790	153118	2.66676e+06	504250	1.59079e+06	234784	17540.4	27281.6	308956	287669	600449	894334	323854	318546		179391	160380	28340.8	701838	92089.5	23707.8		80890.8	217947	142978	425848	31489.2	4.68695	0.668427	0.537514	6.79265	0.661154	8.63053	1.29895	0.0781322	0.204395	2.18957
P04264	Keratin, type II cytoskeletal 1 OS=Homo sapiens OX=9606 GN=KRT1 PE=1 SV=6	KRT1	0.225633	0.00121252	Down	74	69	1841	6	71	66	6.94297e+08	8.54252e+09	3.4768e+08	3.15428e+08	1.45074e+08	1.49611e+08	1.46103e+08	2.84022e+09	5.63115e+08	2.15081e+08	2.95325e+08	2.0713e+09	1.15863e+09	3.42004e+08	1.92238e+08	2.28988e+08	1.47293e+08	2.78834e+08	1.2169e+08	1.40395e+09	1.29801e+08	1.55429e+08	1.66248e+08	1.34658e+08	1.30364e+08	1.32608e+08	8.07633e+08	8.49673e+07	1.81323	19.1617	1.20331	0.792114	0.187533	0.800235	0.796924	4.50856	1.50346	0.543199
Q8NDA2	Hemicentin-2 OS=Homo sapiens OX=9606 GN=HMCN2 PE=2 SV=3	HMCN2	0.224009	0.00736769	Down	2	8	13	8	8	541.6	5.89189e+06		288213	566111	1.403e+06	2.6819e+06	900611	514632	102144	675373	35582.1	961900	886450	484197	1.73728e+06	1.6241e+06	1.96552e+06	1.40593e+06	3.09044e+06	6.96026e+06	2.11894e+06	18284	103667	30965.3	27462.2	21023.3	66930.3	25169.5	2.18233		0.141472	0.201627	0.25722	2.03449	0.696712	2.15527	0.719496	4.50006
P15151	Poliovirus receptor OS=Homo sapiens OX=9606 GN=PVR PE=1 SV=2	PVR	0.223349	2.11613e-05	Down	9	2	117	2	2	45.3	1.83709e+07	4.66588e+06	1.61961e+07	1.25175e+07	5.00538e+06	1.43077e+07	1.14192e+07	25790431	4.67457e+07	2.06742e+07	3.42762e+07	3.38604e+07	49181757	2.68672e+07	2.6597e+06	1.32935e+06	5.6509e+06	4.86269e+06	1.73028e+06	4.27677e+06	409000	4.59193e+06	2.27874e+07	8.3059e+06	3.16148e+07	1.45466e+07	4.99285e+07	1.45699e+07	4.45782	0.97245	5.20826	2.92073	0.601189	7.11063	5.78733	0.89385	2.72494	1.14
Q07507	Dermatopontin OS=Homo sapiens OX=9606 GN=DPT PE=1 SV=2	DPT	0.222578	0.000119202	Down	51	8	264	8	8	24	1.18668e+08	2.31506e+07	1.62142e+07	1.10742e+08	3.60331e+07	1.26924e+08	5.27072e+07	3.64907e+07	5.07763e+07	8.95894e+07	1.09417e+08	1.0042e+08	1.06026e+08	8.4151e+07	1.48325e+07	7.52855e+06	2.90962e+07	7.1337e+07	2.66115e+07	2.48011e+07	2.14783e+06	6.29311e+06	3.50516e+07	4.64046e+07	9.78402e+07	2.52472e+07	5.89316e+07	23045887	5.4733	0.917105	0.991056	4.91141	0.822617	11.9896	5.07732	0.674096	1.57765	2.6331
Q15800	Methylsterol monooxygenase 1 OS=Homo sapiens OX=9606 GN=MSMO1 PE=1 SV=1	MSMO1	0.221755	0.0073339	Down	7	2	6	2	2	35.2		1.82044e+06		164872	1.3077e+06	470738		158785							155135	189765		325650	413636		48826	120546	55740.1	3853.55	2566.67			6255.3		2.74989		0.27882	1.13838	1.6956		1.88009
Q9UQC9	Calcium-activated chloride channel regulator 2 OS=Homo sapiens OX=9606 GN=CLCA2 PE=1 SV=2	CLCA2	0.221087	0.0299432	Down	6	4	11	4	4	103.9		4.19045e+06	3714363	737506	1.27651e+06	796954	215498	1.01415e+06	319796	14915.4					552643	66105.3		447522	214844		525951	149091	640844			111301	131717	240569		5.17854	7.08237	1.02035	0.909099	2.34848	0.647588	2.74521	1.45598	0.0642355
Q99447	Ethanolamine-phosphate cytidylyltransferase OS=Homo sapiens OX=9606 GN=PCYT2 PE=1 SV=1	PCYT2	0.219921	0.000200678	Down	14	5	33	5	5	43.8	7.29838e+07	8.55306e+06	9.27995e+07	5.10885e+07	1.1509e+07	4.65302e+07	2.65645e+07	2.38503e+07	3.77508e+07	1.88525e+07	2.47616e+07	6.13404e+07	6.07637e+07	9.50624e+06	7.40873e+06	9.39284e+06	1.1414e+07	1.62929e+07	5.55266e+06	2.06929e+07	3.12385e+06	2.81326e+06	1.96309e+07	2.88567e+07	1.81475e+07	1.03161e+07	4.33597e+07	6.08274e+06	5.64962	0.568664	9.5198	3.80273	0.440973	7.37692	4.29482	1.09335	2.91072	1.375
Q6UXG8	Butyrophilin-like protein 9 OS=Homo sapiens OX=9606 GN=BTNL9 PE=1 SV=1	BTNL9	0.219201	0.00512815	Down	4	2	2	2	2	59.7	2.26747e+06			4.24743e+06	1.72148e+06		1.31902e+06	42527.9		333917					460738	542000	906912	1377557	1.73539e+06	299406	826079	107660				16386.6			0.95953			1.72832	0.36058		1.16579	0.219224		2.73856
Q7Z3K3	Pogo transposable element with ZNF domain OS=Homo sapiens OX=9606 GN=POGZ PE=1 SV=2	POGZ	0.218939	0.00734657	Down	2	3	9	3	3	155.2	171542864	1.46065e+07	2.26501e+08	8.33698e+07	50234752	260639408	2.38667e+07	3.17708e+06	2.87619e+06	3.05266e+06	1.754e+06	1.61951e+06	3.61664e+06	3.85634e+06	1.00792e+07	6.1974e+06	11681495	42446772	45150746	2.49126e+07	2468061	3.70447e+06	2.47726e+06	7.74008e+06	2.65758e+06	6.39622e+06	3.57402e+06	5.07028e+06	2.94818	0.21561	5.15871	1.37775	0.427333	9.17421	0.85669	0.350978	0.534416	0.536538
O00767	Stearoyl-CoA desaturase OS=Homo sapiens OX=9606 GN=SCD PE=1 SV=2	SCD	0.218089	0.0020382	Down	11	2	4	2	2	41.5	3.65416e+06		1476044			1.04247e+06			102284	537302				312445	430877			387923			272230			172154	473994		150253	283896	5.59198		2.99342			3.2673			0.55966	2.78096
Q15154	Pericentriolar material 1 protein OS=Homo sapiens OX=9606 GN=PCM1 PE=1 SV=5	PCM1	0.217959	0.0410622	Down	2	4	7	4	4	228.4		5.7124e+07	2.19997e+06	865212	1.475e+06	173065		443473	574106	349502	583260	610297	1.23679e+06	215621	3.39373e+06	6.69488e+06	461174	5.70698e+06	2.70778e+06	1.154e+06	957544	160643	222980	191559	91653.6	183913	763763	247739		11.3398	0.673832	0.192286	0.16874	0.0819224		0.41884	0.911973	0.52517
Q9UGM3	Deleted in malignant brain tumors 1 protein OS=Homo sapiens OX=9606 GN=DMBT1 PE=1 SV=2	DMBT1	0.217325	0.0123496	Down	9	5	10	5	5	260.6	8.45132e+06	1.5158e+06	1.4521e+07	4.52651e+06	3.07605e+07	3.13838e+07	399220	423283	166222	191459	325387	367108			1.97698e+06	407974	9303972	2.73845e+06	1.36878e+06	5.0727e+06	330202		281632	194039	429159		321026	87060.3	0.925882	0.142631	2.10822	0.476842	1.66804	7.04182	0.0913467	0.424349	0.28028	0.305379
Q9NYL9	Tropomodulin-3 OS=Homo sapiens OX=9606 GN=TMOD3 PE=1 SV=1	TMOD3	0.214988	0.00227974	Down	49	14	151	13	14	39.6	1.4726e+09	1.45662e+08	2.56663e+09	7.29398e+08	2.6799e+08	1.56983e+09	1.07001e+09	1.17718e+08	3.18627e+08	1.62235e+08	3.79314e+08	6.569e+07	1.21078e+08	2.2741e+08	1.38363e+08	4.92295e+07	1.84138e+08	1.64548e+08	1.19882e+08	2.60186e+08	5.91951e+07	1.00631e+08	2.12201e+08	2.03056e+07	3.53974e+08	2.04414e+08	6.49496e+08	1.61473e+08	4.97414	0.422591	11.4891	2.36907	0.448057	10.8601	7.54868	0.491805	2.23894	1.07836
P00746	Complement factor D OS=Homo sapiens OX=9606 GN=CFD PE=1 SV=5	CFD	0.213104	0.00451969	Down	39	5	67	5	5	27	6.05635e+06	1.65393e+06	4.83829e+06	3.39855e+06	917393	1.00751e+07	1.25289e+06	343579	1.10541e+06	2.04243e+06	274887	3.54029e+06	5.6512e+06	2.18707e+06	2.06924e+06	2.00049e+06	1.49781e+06	329229	549082	1.5721e+06	747939	621360	1.06864e+06	1.25617e+06	457725	852710	2.19953e+06	748995	4.45326	1.04454	4.71464	2.40293	0.333891	15.1728	1.92412	0.265116	1.43464	2.50742
P16671	Platelet glycoprotein 4 OS=Homo sapiens OX=9606 GN=CD36 PE=1 SV=2	CD36	0.211972	0.00370349	Down	22	10	119	10	10	53	1.55184e+08	6.41005e+06	1.10539e+07	2.62856e+08	1.64617e+07	1.08794e+07	3.48255e+07	8.98785e+06	2.42408e+06	2.57195e+07	2.6536e+06	7.97613e+06	6.883e+06	4.21655e+06	1.0515e+07	9.08186e+06	4.3744e+06	6.57015e+06	7.8525e+07	1.34927e+07	6.28601e+06	3.28762e+06	3.7516e+06	3.06431e+06	1.91608e+06	5.10218e+06	1.06873e+07	4.91343e+06	6.25107	0.221773	0.590077	10.1813	0.328218	0.897549	2.92991	0.863556	0.391734	3.93158
P49790	Nuclear pore complex protein Nup153 OS=Homo sapiens OX=9606 GN=NUP153 PE=1 SV=2	NUP153	0.210547	0.0185025	Down	7	8	29	8	8	153.8	1.08053e+07	4.0362e+06	5.71289e+07	1.36369e+07	1.29419e+07	1.4723e+08	7.5943e+06	3.1947e+06	6.16087e+06	3.76055e+06	1.01362e+06	1.1142e+07	1.07577e+07	2.07241e+06	1.13514e+07	7.6395e+06	7.2381e+06	4.27663e+07	7.27438e+06	3.44118e+06	4.08426e+06	1.69434e+06	2.13424e+06	5.68717e+06	7.82398e+06	610478	9.63049e+06	3.46588e+06	0.791646	0.253985	5.54676	0.960704	0.469324	22.0922	1.16207	0.527126	1.70977	0.987201
O95833	Chloride intracellular channel protein 3 OS=Homo sapiens OX=9606 GN=CLIC3 PE=1 SV=2	CLIC3	0.207014	0.00854045	Down	51	10	35	10	10	26.6	6.12036e+06	5.02364e+07	2.68591e+06	16207145	6.33723e+06	1.1547e+06	1.4452e+06	1.84524e+06	6.72381e+06	9.06904e+06	230662	9.82318e+06		386751	3.82313e+06	4.96647e+06	3.09351e+06	1.34306e+07	4.83462e+06	990287	282690	3.37332e+06	2.2068e+06	609354	288024	3.06813e+06	323360	131033	1.21156	8.54136	0.704608	3.08499	0.620938	0.46815	0.597507	0.732373	4.48854	5.72679
Q8WTS1	1-acylglycerol-3-phosphate O-acyltransferase ABHD5 OS=Homo sapiens OX=9606 GN=ABHD5 PE=1 SV=1	ABHD5	0.206811	0.0153153	Down	25	5	19	5	5	39.1	1.07773e+07	2.25538e+06	2.02181e+06	3.29e+07	1.79492e+06	3.10871e+06	2.02659e+06		50396.1	34062.8		371849	199749	139851	109912	1.04334e+06	1.01913e+06		2.72626e+06	1.22219e+06		70219.7	142184	182341		290114	168897	138591	2.09554	0.37666	0.520975	6.15126	0.172748	1.23799	0.823008		0.14888	0.0951871
Q9H270	Vacuolar protein sorting-associated protein 11 homolog OS=Homo sapiens OX=9606 GN=VPS11 PE=1 SV=1	VPS11	0.206497	0.000114834	Down	14	11	64	11	11	107.8	4.61006e+07	3.87995e+06	6.74997e+07	2.81065e+07	7.847e+06	3.96147e+06	1.43106e+07	9.42713e+06	1.39798e+07	9.90169e+06	1.97434e+07	4.13386e+07	2.50394e+07	1.36388e+07	7.83961e+06	7.92688e+06	4.41429e+06	6.99034e+06	8.10643e+06	6.01688e+06	2.92032e+06	2.69042e+06	2.47531e+06	2.52563e+07	2.73443e+06	3.24761e+06	2.18049e+07	3.6613e+06	6.12132	0.442493	11.8776	3.5886	0.515731	1.07731	3.96868	0.83939	2.0936	1.4027
P48594	Serpin B4 OS=Homo sapiens OX=9606 GN=SERPINB4 PE=1 SV=2	SERPINB4	0.206226	0.0139007	Down	45	21	124	8	8	44.8	1.31165e+06	7.13566e+07	2.81485e+06	178657	2.10913e+06	4.51903e+06	1.43445e+06	1.05806e+07	4.57437e+06	6.23708e+06	787557	6.60127e+06	3.95514e+06	793037	745797	1.76713e+06	2.22619e+06		1.23209e+07	1.42931e+06	283358	1.63837e+06	1.99112e+06	3.37437e+06	134731	81971.2	5.96837e+06	63744.3	0.396068	18.5066	1.12641	0.0518742	0.315236	2.79476	0.904659	2.918	2.12185	2.73668
O75629	Protein CREG1 OS=Homo sapiens OX=9606 GN=CREG1 PE=1 SV=1	CREG1	0.205773	0.00513078	Down	15	2	6	2	2	24.1	404831	3.67409e+06	741073			718768					156398	97249.6				741579	342946	775626	129211		21728.1		6497.37			128838	113184	7306.34	0.543431	4.23606	1.31832			1.97609
P03973	Antileukoproteinase OS=Homo sapiens OX=9606 GN=SLPI PE=1 SV=2	SLPI	0.202459	0.0129709	Down	26	3	12	3	3	14.3	1061170	12442847	558642	1.17171e+06	1.19428e+06	7.77931e+06		906642			215317	1.13714e+06	762433	248102	550021	985010	498525	400018	2.12261e+06	551223	1214920	446568				348747	763409	357736	0.81136	8.17128	0.566046	0.861448	0.451977	12.182		1.14528
Q9Y5Y7	Lymphatic vessel endothelial hyaluronic acid receptor 1 OS=Homo sapiens OX=9606 GN=LYVE1 PE=1 SV=2	LYVE1	0.199101	0.000448793	Down	11	4	39	4	4	35.2	8.27617e+06	1.93762e+06	3.9301e+06	4.46044e+06	39195781	1.75463e+06	1.17329e+06	506937	442257	2.6244e+06	1.43841e+06	225668	963681	5.2127e+06	3.22857e+06	1.37441e+06	1.06535e+06	2.56987e+06	9.88999e+06	42507.3	981688	125090	610268	415616	2.13303e+06	83513.3	290298	377238	2.39252	0.481101	1.50563	1.23989	5.60851	1.03887	0.708406	0.385108	0.565083	3.17196
P10620	Microsomal glutathione S-transferase 1 OS=Homo sapiens OX=9606 GN=MGST1 PE=1 SV=1	MGST1	0.195436	0.000538557	Down	27	4	41	4	4	17.6	7.02737e+07	8.5941e+06	44279780	8.22101e+07	2.50615e+07	2.83761e+07	7.03773e+06		1.25398e+06	4.18697e+06	1.16346e+06	302109	1.48585e+06	4.96289e+06	6.1186e+06	4.32366e+06	5.92027e+06	2.7408e+07	4.02834e+06	3.58907e+06	372784		952490		235402	1.3676e+06	4.37482e+06	1.20739e+06	3.50484	0.368144	2.92665	3.94258	0.618678	2.89852	0.733092		0.585161	1.84819
P40189	Interleukin-6 receptor subunit beta OS=Homo sapiens OX=9606 GN=IL6ST PE=1 SV=2	IL6ST	0.195168	0.016464	Down	3	2	2	2	2	103.5	365130						253887	180238	129239	53187.8	207783	978191	36906.8	36873.4					739728		464025	24984.1	20118.4	39157.3	64144	39325.6	40983.9	201679	1.28194						1.86171	2.81896	3.39975	1.3235
P47929	Galectin-7 OS=Homo sapiens OX=9606 GN=LGALS7B PE=1 SV=2	LGALS7B	0.195018	0.00159196	Down	90	11	279	11	11	15.1	1.45426e+08	1.47792e+09	3.43679e+08	1.08392e+08	4.78633e+07	4.12262e+07	7.87679e+06	1.64145e+08	8.02109e+07	1.7378e+07	9.63742e+07	1.35873e+08	7.76067e+07	5.86801e+07	2.3077e+07	18246654	5.0007e+07	2.60018e+07	1.7687e+07	1.53275e+08	1.4681e+06	1.38325e+08	3.9191e+07	4.23401e+07	6.95788e+07	8.38591e+06	5.75337e+07	1.48401e+07	2.43458	21.2509	7.62476	1.74487	0.396614	1.41353	0.275412	1.63209	1.34141	0.274908
O94788	Retinal dehydrogenase 2 OS=Homo sapiens OX=9606 GN=ALDH1A2 PE=1 SV=3	ALDH1A2	0.194682	0.0483553	Down	12	7	137	2	2	56.7	1.22173e+06	2.54851e+07			1667244	1.02925e+06				207187				68900.4	1.81414e+06	1.35604e+06	449674	533108	2.27067e+06	1.57604e+06		230237	87844.3	96248.1					0.287329	5.14794			0.194082	0.495763				0.553226
P15088	Mast cell carboxypeptidase A OS=Homo sapiens OX=9606 GN=CPA3 PE=1 SV=2	CPA3	0.194634	2.11724e-06	Down	22	11	208	11	11	48.6	1.20144e+08	8.74722e+07	2.59297e+07	1.45685e+08	7.37192e+07	6.79981e+07	1.83442e+07	1.32553e+08	2.24583e+07	5.00795e+07	5.31883e+06	3.32629e+07	1.60016e+07	1.81694e+07	1.51963e+07	1.76753e+07	8.85848e+06	1.46808e+07	3.61116e+07	2.90755e+07	8.32257e+06	5.64911e+06	2.1362e+07	1.25031e+07	7.21454e+06	9.1855e+06	1.69511e+07	1.48177e+07	4.64032	2.90173	1.32719	5.41053	1.40932	5.37887	1.47977	6.3972	1.82301	3.84532
Q14761	Protein tyrosine phosphatase receptor type C-associated protein OS=Homo sapiens OX=9606 GN=PTPRCAP PE=1 SV=1	PTPRCAP	0.194384	0.0451948	Down	20	4	19	4	4	21.2	4095289	3.09865e+07	446999		2.54393e+06	343349	2.2439e+06	3.39484e+07	2.73498e+06		557744	1.25143e+07	4.45261e+06	72668	1.32866e+06	6.57581e+06	215802	2.72895e+06	2.19814e+06	2.69101e+06	980028	6.94749e+06	838180	336369	348609	467714	2.28941e+06	462443	1.44206	9.37159	0.208591		0.443391	0.247619	1.65026	10.904	1.47751
Q04609	Glutamate carboxypeptidase 2 OS=Homo sapiens OX=9606 GN=FOLH1 PE=1 SV=1	FOLH1	0.193692	0.0297484	Down	3	2	6	2	2	84.3			559302			874749	237650	358272						244908	1480639	469607		707744	1.18757e+06	313448	1.07852e+06					3713.33					0.572809			1.38454	0.383585	3.00819
P51636	Caveolin-2 OS=Homo sapiens OX=9606 GN=CAV2 PE=1 SV=2	CAV2	0.191965	0.0355855	Down	28	4	32	4	4	18.3	1.12894e+07	314254	362573	2.8003e+07	3.42916e+06	560576	928379	370224	346846	1.56809e+06	328205	691158	633498	436638	355649	2.55926e+06			1.0772e+06		203312	303621	798943	575852	704207	486316	595070	593037	6.55831	0.156798	0.279129	15.6424	0.986027	0.666963	1.12641	0.306523	0.482997	2.06557
Q9Y2Y8	Proteoglycan 3 OS=Homo sapiens OX=9606 GN=PRG3 PE=1 SV=2	PRG3	0.191455	0.00157583	Down	18	3	12	3	3	25.4	3.18395e+06	3.53277e+07	1.30738e+06		3.27615e+07	1.0946e+06	2.32976e+06	2.12442e+06	1.30921e+06	896697	290863	285206	468883	767796	2.26563e+06	310001		1.68602e+06	791343		1.02715e+06	1.29313e+06	521852			413741	324195		0.774863	7.3844	0.421646		3.94642	0.545584	1.18419	1.30506	1.35272	0.876408
O15438	ATP-binding cassette sub-family C member 3 OS=Homo sapiens OX=9606 GN=ABCC3 PE=1 SV=3	ABCC3	0.189817	0.03185	Down	3	4	6	3	3	169.2					2.58824e+06		2.0489e+06									521847	467759	2.01115e+06	239098	514348	859947						100274						1.05627		3.52826
O76027	Annexin A9 OS=Homo sapiens OX=9606 GN=ANXA9 PE=1 SV=3	ANXA9	0.187981	0.00872271	Down	42	12	16	12	12	38.3	1.01542e+07	26842725	7.67572e+06	1.6613e+07	1.46667e+07	1.74745e+08	27701943	2.08423e+07	1.15723e+07	9.63113e+06	1.98423e+07	7.68843e+06	1.3749e+07	5.05275e+06	3.73215e+06	4.27941e+06	1.56825e+06	1.01305e+07	3.64079e+06	7085455	1.25143e+07	5.61695e+06	2.52735e+07	2.171e+07	3.14201e+07	6.76393e+06	1.91945e+07	1.79186e+07	1.15766	2.62848	1.1597	1.82123	0.82766	40.8026	6.59625	1.26229	1.1788	0.928026
O95716	Ras-related protein Rab-3D OS=Homo sapiens OX=9606 GN=RAB3D PE=1 SV=1	RAB3D	0.187482	0.0337964	Down	38	8	94	4	5	24.3	871153	1.20215e+07	1.60023e+06	4312356	1.29026e+07	1.01566e+06	7.88628e+07	2.54624e+07	3.31972e+07	4.59484e+07	7.10291e+06	4.89369e+07	6.57886e+07	5.86834e+07	5.87027e+06	4.92521e+06	2.6935e+06	5.96728e+06	8.07851e+06	2.0485e+06	6.07606e+06	7.72302e+06	1.68416e+07	7.74425e+07	5.13244e+06	1.26591e+07	4.16794e+07	6.79627e+06	0.171693	2.03497	0.417955	0.817244	1.25868	0.40997	32.4623	0.714701	1.56724	2.05194
O60240	Perilipin-1 OS=Homo sapiens OX=9606 GN=PLIN1 PE=1 SV=2	PLIN1	0.184636	0.000393027	Down	62	28	318	28	28	56	5.48803e+08	5.37681e+07	3.45429e+08	1.10868e+09	1.05545e+08	1.08883e+08	1.6082e+08	4.54211e+08	8.05417e+07	1.60567e+08	5.60277e+06	1.37202e+08	5.56617e+07	1.93913e+07	6.62194e+07	4.54572e+07	5.63486e+07	7.05153e+07	6.83443e+07	2.17826e+08	3.15448e+07	1.32733e+07	1.11541e+08	5.81075e+06	4.13066e+06	2.03533e+07	5.18986e+07	1.38453e+07	3.85973	0.324793	3.21951	7.49769	0.367417	1.56837	2.36228	7.58517	2.26223	4.26613
Q96DC8	Enoyl-CoA hydratase domain-containing protein 3, mitochondrial OS=Homo sapiens OX=9606 GN=ECHDC3 PE=1 SV=2	ECHDC3	0.184144	0.0081871	Down	22	4	6	4	4	32.6	6.49673e+06	1.61101e+06		2.00797e+07	750760	1.78895e+06	3.25027e+06	349337	728290	920102			1.10676e+06				265504	1.08715e+06	753178		204695	488757	17625.8	1.68142e+06			725083		3.32397	0.707947		9.87868	0.190127	1.8746	3.47321	0.314652	1.10332	1.31854
P51888	Prolargin OS=Homo sapiens OX=9606 GN=PRELP PE=1 SV=1	PRELP	0.183095	0.00252892	Down	55	23	924	23	23	43.8	5.95305e+08	3.84313e+07	8.69596e+08	3.52071e+08	9.65934e+07	5.28285e+08	7.86982e+07	4.07353e+07	1.29366e+08	2.46796e+08	5.01992e+06	1.61208e+08	9.99441e+07	1.62777e+08	3.63989e+07	2.79936e+07	8.94484e+07	1.47651e+08	3.70455e+07	1.04341e+08	1.53985e+07	1.48124e+07	5.40177e+07	2.47915e+08	6.06658e+06	4.38343e+07	6.95064e+07	4.02321e+07	5.39837	0.299329	10.4503	3.06996	0.433563	9.81159	1.49052	0.47608	2.54295	4.58899
P57735	Ras-related protein Rab-25 OS=Homo sapiens OX=9606 GN=RAB25 PE=1 SV=2	RAB25	0.181992	0.0122795	Down	19	4	32	3	3	23.5	284987	1.81774e+06	1.03434e+06	907227	1.82619e+06	2.18999e+06		1767601		127061		1.09676e+07	455065	521675	513048	831860	654810	696111	1.86654e+06	371233	224117	1.27033e+06	388683	1.34056e+06	344887	507838	320507	294997	0.413349	2.26446	1.98812	1.26528	1.31105	6.50552		1.95099		0.223128
P12035	Keratin, type II cytoskeletal 3 OS=Homo sapiens OX=9606 GN=KRT3 PE=1 SV=3	KRT3	0.180786	0.0354538	Down	17	23	651	3	4	64.4	2.09594e+06	6.6276e+07	1.99998e+06	4772325				1.98503e+06	1.34664e+06	5.50648e+06	193468	273387	1.26276e+06	227281	2700327	1.45959e+06	1.6735e+06	393402		518974	931891	1.78308e+06	618156	162855	2.09697e+06	1.0039e+06	1.22894e+06	1.63132e+06	0.604291	16.4121	0.764154	1.32305				0.967623	1.10408	4.27053
P05165	Propionyl-CoA carboxylase alpha chain, mitochondrial OS=Homo sapiens OX=9606 GN=PCCA PE=1 SV=4	PCCA	0.177898	0.0219913	Down	25	15	87	15	15	80	8.31815e+08	1.59675e+07	9.53539e+08	1.044e+09	5.02805e+08	5.23257e+08	7.34153e+06	3.6711e+06	2.05233e+06	2.16722e+06	2.12458e+06	1.90436e+06	1.2215e+06	1.48697e+07	2.49532e+08	4.99637e+07	2.35058e+08	4.77114e+08	1.24701e+07	8.35541e+06	2.77973e+06	2.31245e+06	2.32728e+06	2.62721e+06	2.48602e+06	2.61669e+06	2.69533e+06	3.2035e+06	1.49137	0.0245887	2.26561	1.79985	0.44621	1.92141	0.0274912	0.166087	0.15617	0.155996
P23490	Loricrin OS=Homo sapiens OX=9606 GN=LORICRIN PE=1 SV=2	LORICRIN	0.177305	0.00339938	Down	10	4	14	4	4	25.7	167733	11062680	1.3341e+06			776761	8.26022e+06	1.07552e+07	1.4216e+06	2.2677e+06	251463	863623	1.11374e+06	1.77759e+06	2746351	327088	4.23408e+06	1.53148e+06	1.048e+06	160190	1.01794e+06	1.1845e+06	439255	340855	458239	404647	356691	1.21499e+06	0.119427	6.76527	1.25881			1.13271	12.2836	8.4339	1.87497	2.8292
Q14254	Flotillin-2 OS=Homo sapiens OX=9606 GN=FLOT2 PE=1 SV=2	FLOT2	0.173804	0.00124596	Down	43	16	112	16	16	47	4.40788e+08	1.83594e+07	2.62662e+08	3.65062e+08	4.33428e+07	1.92001e+08	1.57285e+07	1.21274e+07	5.50031e+06	1.27253e+07	8.63093e+06	8.11491e+06	2.29813e+07	1.18953e+07	3.20122e+07	3.91093e+07	8.62767e+06	4.63516e+07	4.00717e+07	2.6843e+07	1.15524e+07	1.14715e+07	1.15749e+07	7.77235e+06	1.02398e+07	7.38277e+06	7.6416e+06	6.24529e+06	6.24302	0.223339	4.93005	4.97178	0.303854	5.56951	0.465269	0.600589	0.458148	1.00264
Q14BN4	Sarcolemmal membrane-associated protein OS=Homo sapiens OX=9606 GN=SLMAP PE=1 SV=1	SLMAP	0.170496	0.000956171	Down	17	15	53	15	15	95.1	6.22542e+07	2.95507e+08	9.34751e+06	1.00777e+07	7.41693e+07	1.41558e+07	2.02492e+07	653550	2.92442e+07	1.46029e+07	2.28155e+07	2.40404e+07	2.89413e+07	1.34756e+07	1.11419e+07	4.50298e+06	3.18431e+06	4.60791e+06	7.31441e+06	6.65379e+06	7.44131e+06	1.02685e+06	1.34482e+06	1.55656e+07	2.08308e+07	8.443e+06	2.34475e+07	7.44629e+06	3.74915	15.2853	0.746018	0.583586	2.2109	1.74601	2.54695	0.0392869	2.95678	1.39662
Q9BYB4	Guanine nucleotide-binding protein subunit beta-like protein 1 OS=Homo sapiens OX=9606 GN=GNB1L PE=1 SV=2	GNB1L	0.170334	0.0212136	Down	6	2	5	2	2	35.6	59844357	921976	3.51766e+06	1.32832e+07	5.06305e+07	3.06311e+06	1.63364e+06	71773	34038.6		107556			51011.6	1.11507e+07	1.25758e+06		4.84155e+06	144231	865797	64322		102057	87221.5	132716	104460	79791.7	101951	3.24915	0.042994	0.253099	0.69347	1.36063	0.34061	0.185248	0.0769583	0.0613869
Q15424	Scaffold attachment factor B1 OS=Homo sapiens OX=9606 GN=SAFB PE=1 SV=4	SAFB	0.166363	0.0236452	Down	22	18	169	8	8	102.6	1.37919e+07	4.73499e+07	8.19906e+06	3.67063e+07	1.44954e+07	9.87567e+06	5.12703e+08	1.70574e+08	1.9652e+08	8.32609e+07	1.78749e+07	1.15542e+08	3.00783e+07	1.0346e+08	1.73002e+07	1.23063e+07	7.28973e+06	1.61982e+07	1.92434e+07	8.23828e+06	8.62931e+07	1.39048e+08	8.87804e+07	4.8592e+07	3.00896e+07	4.26641e+07	3.00965e+07	3.12454e+07	0.657012	1.93736	0.517611	1.6814	0.341792	0.963529	51.0113	1.90303	3.68765	1.4779
P53814	Smoothelin OS=Homo sapiens OX=9606 GN=SMTN PE=1 SV=7	SMTN	0.16551	0.000536461	Down	30	23	112	23	23	99	6.13314e+08	1.7898e+07	1.46632e+08	3.82569e+08	1.84281e+08	2.95161e+06	7.18802e+07	4.99782e+06	9.17213e+06	7.34548e+06	1.26059e+07	2.13915e+07	1.78836e+07	9.68838e+06	1.1738e+07	1.3522e+07	9.4403e+06	9.86764e+06	2.39287e+07	9.32957e+07	6.42699e+06	4.75281e+06	6.6752e+06	8.70871e+06	9.03004e+06	1.28599e+06	8.23845e+06	4.86341e+06	8.99135	0.225366	2.84878	5.39301	1.33722	0.0886236	2.2009	0.23149	0.714547	0.541304
P02743	Serum amyloid P-component OS=Homo sapiens OX=9606 GN=APCS PE=1 SV=2	APCS	0.162004	0.00364709	Down	34	10	240	10	10	25.4	5.45884e+07	6.46055e+08	2.01387e+07	2.94351e+08	9.82669e+07	3.83691e+07	6.49607e+07	1.64944e+07	4.45616e+07	3.10472e+07	6.93316e+06	3.08013e+08	1.25774e+07	4.83021e+07	9.55137e+07	5.86168e+07	3.21009e+07	1.12065e+08	7.81597e+07	4.57915e+07	2.15503e+07	1.16315e+07	2.19251e+07	1.95902e+07	8.55556e+06	1.57478e+07	1.28197e+07	1.12578e+07	0.72288	7.34814	0.353417	3.74811	0.644103	1.04063	1.79666	0.499892	2.27148	1.49703
Q12864	Cadherin-17 OS=Homo sapiens OX=9606 GN=CDH17 PE=1 SV=3	CDH17	0.16196	0.00130375	Down	15	11	11	11	11	92.2	2.38087e+06	1.29759e+06	4.08398e+06	3.51614e+06	4.43646e+07	2.91939e+07	3.31937e+06	6.22023e+06	4.07651e+06	4.75887e+06	4.16871e+06	6.07605e+06	3.81061e+06	3.23316e+06	1.75061e+06	928285	71070.2	812270	1.23869e+06	2.55393e+06	40182.5	53207.8	7.00462e+06	5.71449e+06	6.29579e+06	6.8402e+06	4.42171e+06	58491.9	1.01389	0.47461	2.30478	1.4398	9.35135	25.4623	2.95231	1.16355	1.28256	1.41629
Q6UY14	ADAMTS-like protein 4 OS=Homo sapiens OX=9606 GN=ADAMTSL4 PE=1 SV=2	ADAMTSL4	0.161386	0.0202091	Down	9	6	19	6	6	116.5	3.00103e+07	757283	6.0558e+07	1.85956e+07	1.30129e+06	7295386	463299	276964	686031	739239	2.01222e+06	355451	710365	2.27874e+06	848574	777318	619754	2.78613e+06	3.08394e+06	3.23526e+06	1.05375e+06	390455	1.89426e+06	159218	3.19457e+06	417114	361757		5.45434	0.118215	14.5859	3.24984	0.117065	2.71561	0.175866	0.134761	0.561425	0.57226
P06126	T-cell surface glycoprotein CD1a OS=Homo sapiens OX=9606 GN=CD1A PE=1 SV=4	CD1A	0.152591	0.0243657	Down	5	2	5	2	2	37.1	2.04578e+06	313461	2.53194e+07	309998	694891	3.962e+06	394963	874537	172861	68082.9	102969	372579	428840		652494	659897	585928	968745	604888	1113937	29322	327938	838072	121172	117276	47606.5	295291	24073.1	1.25597	0.165289	20.5998	0.183003	0.211163	4.98176	0.506438	1.53884	0.511589	0.1906
Q8WUF5	RelA-associated inhibitor OS=Homo sapiens OX=9606 GN=PPP1R13L PE=1 SV=4	PPP1R13L	0.148516	0.00595745	Down	26	16	65	16	16	89	220944345	1.37454e+07	2.48157e+08	1.39723e+08	1.22826e+07	6.7729e+06	2.63631e+07	1.01046e+07	2.45872e+07	2.79371e+07	2.05243e+06	1.00815e+08	4.03179e+07	1.80191e+08	1.18661e+07	7.38767e+06	4.62605e+06	1.35629e+07	5.85258e+06	1.22627e+07	4.50103e+06	8.76905e+06	1.47225e+07	49313274	2.58188e+06	2.29943e+07	1.04143e+08	1.83486e+07	10.0004	0.534356	14.885	6.0811	0.275172	0.62785	2.49218	0.250024	1.02325	1.0998
Q9BVT8	Transmembrane and ubiquitin-like domain-containing protein 1 OS=Homo sapiens OX=9606 GN=TMUB1 PE=1 SV=1	TMUB1	0.147203	0.0120062	Down	16	2	4	2	2	26.2			938252		656955	3.20019e+06		46440.2		127830				125599	363105	737443	991087	600080	554353	158618											0.892552		0.233422	4.70489		0.32824		1.43747
Q15847	Adipogenesis regulatory factor OS=Homo sapiens OX=9606 GN=ADIRF PE=1 SV=1	ADIRF	0.145013	0.0223295	Down	59	2	25	2	2	7.9	1.0147e+07		2.8697e+06	2.92005e+07	5827456	1.10084e+06	3.82799e+06		35802.5	1.34729e+07		136479	2.38691e+06	1.29029e+06	2.58669e+06	1747147	1.06171e+06	874541	746901	460524			535851	151458		999458	1.82236e+06	2.4662e+06	3.07298		1.15172	8.50337	0.873536	0.682796	2.42125		0.0349289	12.4334
Q96IZ0	PRKC apoptosis WT1 regulator protein OS=Homo sapiens OX=9606 GN=PAWR PE=1 SV=1	PAWR	0.143698	0.00202144	Down	11	3	14	3	3	36.5	8.50205e+06	5.36017e+06		785230	5.66012e+06			205664			285111	316455			2.15876e+06	1.22902e+06		932159	797089	94399.4									2.1839	1.18258		0.193949	0.719643			0.423475
Q9NY59	Sphingomyelin phosphodiesterase 3 OS=Homo sapiens OX=9606 GN=SMPD3 PE=1 SV=1	SMPD3	0.139065	0.0327668	Down	5	3	5	3	3	71	377836	3.27609e+06		1.93143e+06			210018	39188.1	18319.1	34193.8	861829		15805.6	52988.7	472726			136309			76671.6	20245.8				71762.7		41038.5	0.480275	3.57671		2.36072			0.557561	0.344523	0.27088	0.478278
Q9NR50	Translation initiation factor eIF-2B subunit gamma OS=Homo sapiens OX=9606 GN=EIF2B3 PE=1 SV=1	EIF2B3	0.138035	0.00416988	Down	27	9	29	9	9	50.2	4.68134e+08	1.72033e+07	9.13327e+08	6.21068e+08	7.07569e+07	1.64913e+07	2.81402e+07	6.68049e+06	3.76299e+07	3.85583e+07	1.20088e+07	5.38724e+07	4.20705e+07	1.40101e+08	2.23273e+07	7.71381e+06	1.11143e+07	5.26604e+07	1.09698e+07	5.5997e+07	3.44384e+06	3.63363e+06	2.06226e+07	1.00304e+08	1.14771e+07	2.54142e+07	8.91219e+07	1.95519e+07	7.24182	0.228577	18.7238	9.2384	0.541786	0.522493	0.909192	0.102453	0.970645	0.940818
P11678	Eosinophil peroxidase OS=Homo sapiens OX=9606 GN=EPX PE=1 SV=2	EPX	0.136199	0.0163635	Down	38	25	284	23	23	81	1.22553e+07	8.53194e+08	7.51617e+06	9.18118e+06	4.31811e+08	1.21149e+07	6.28513e+06	2.32411e+07	1.59257e+07	2.8982e+06	2.06e+06	788472	4.1966e+06	2.47255e+06	5.00288e+06	1.01052e+07	6.52116e+06	1.04745e+07	1.21551e+07	1.05715e+07	5.82906e+06	1.85768e+07	1.02085e+07	2.43539e+06	3.19303e+06	1.0365e+06	4.62312e+06	2.70336e+06	0.227678	13.614	0.185047	0.164012	3.97075	0.460962	0.243872	1.12857	1.30071	0.223907
P48061	Stromal cell-derived factor 1 OS=Homo sapiens OX=9606 GN=CXCL12 PE=1 SV=1	CXCL12	0.132326	0.00350588	Down	32	3	12	3	3	10.7	4.57452e+06	1.29603e+07	300738	1.8366e+06		1.22852e+07	532440	567126	1.0273e+06	233769		3.58571e+06	1.26507e+06	192466		251904	736189	2.27504e+06	1685145			126586	440825			79979.2	1.00146e+06	181777	2.17086	5.28254	0.189131	0.838073		11.9404	0.527724	0.630183	1.91996	0.41328
P23946	Chymase OS=Homo sapiens OX=9606 GN=CMA1 PE=1 SV=1	CMA1	0.131061	3.80152e-06	Down	55	12	146	12	12	27.3	3.45373e+07	2.38302e+07	8.21057e+06	1.24497e+07	1.27802e+07	2.45068e+07	6.44679e+06	7.73783e+07	1.46476e+07	3.19873e+07	1.14208e+06	2.72264e+07	7.04974e+06	1.08838e+07	4.43933e+06	2.71298e+06	5.01852e+06	1.94047e+06	3.88777e+06	4.05249e+06	1.23601e+06	3.98268e+06	1.05629e+07	5.04633e+06	1.74862e+06	4.90196e+06	5.67365e+06	2.44228e+06	5.70364	3.38013	1.79691	1.97698	1.04468	8.28894	2.2236	7.60215	2.42044	4.99995
Q14517	Protocadherin Fat 1 OS=Homo sapiens OX=9606 GN=FAT1 PE=1 SV=2	FAT1	0.130317	0.03116	Down	1	3	5	3	3	506	23032352	226461	21359860	5.9975e+06	1.66371e+06	10614403	1.48494e+06	824273	147621	1473435	1.28699e+06	123016	315130	4.64749e+06	941023	789409	999059	333370	920673	647069	175776	534743	1.50857e+06	1.83459e+06	796257	891931	955962	1.535e+06	10.6189	0.089676	13.0506	2.65884	0.379665	10.0227	1.42988	0.481759	0.145116	1.37012
P55083	Microfibril-associated glycoprotein 4 OS=Homo sapiens OX=9606 GN=MFAP4 PE=1 SV=2	MFAP4	0.129937	0.00043597	Down	27	6	182	6	6	28.6	1.70296e+08	1.75776e+07	10955974	2.59319e+07	23360656	1.76463e+08	4.43805e+07	2.54178e+06	2.21413e+07	2.14684e+07	1.46779e+06	1.97877e+07	1.9405e+07	1.41975e+07	4.06279e+06	6.452e+06	9.53945e+06	2.06337e+07	4.78089e+06	1.36502e+07	2.63701e+06	1.95328e+06	1.74568e+07	4.61407e+06	2.29027e+06	3.20854e+06	1.38355e+07	4.21317e+06	8.80965	0.781009	0.751095	1.28994	0.598165	18.6963	4.79509	0.212503	3.11344	2.8556
Q9Y240	C-type lectin domain family 11 member A OS=Homo sapiens OX=9606 GN=CLEC11A PE=1 SV=1	CLEC11A	0.127602	0.00118772	Down	23	6	42	6	6	35.7	9.54239e+08	5.75972e+07	6.0372e+08	3.41289e+08	8.59273e+07	1.91693e+07	6.46884e+08	2.06429e+08	2.73211e+08	2.17965e+08	9.15696e+07	1.08518e+07	1.0934e+07	3.99994e+08	6.81526e+07	2.14219e+07	6.27121e+07	5.44283e+07	1.86048e+07	6.3906e+07	8.97459e+06	3.61327e+07	1.66127e+08	7.32642e+06	6.17635e+06	1.52706e+08	9.28286e+06	1.22715e+08	9.03665	0.468483	7.57662	3.1078	0.402776	0.371797	12.7946	1.95403	4.3498	3.2826
P00325	All-trans-retinol dehydrogenase [NAD(+)] ADH1B OS=Homo sapiens OX=9606 GN=ADH1B PE=1 SV=3	ADH1B	0.123502	0.00282099	Down	67	31	379	14	31	39.8	7.39067e+08	1.77982e+07	3.8294e+07	1.89339e+09	1.58836e+08	3.33243e+07	2.27619e+08	2.63927e+07	1.42245e+07	1.93121e+08	1.76173e+07	6.14465e+07	4.94938e+07	3.16328e+07	3.70621e+07	2.03966e+07	1.49645e+07	1.50982e+08	1.49811e+07	3.92471e+07	1.99684e+07	1.747e+07	2.15386e+07	2.81646e+07	2.69372e+07	3.34592e+07	6.73841e+07	3.39606e+07	7.22901	0.149524	0.496381	17.808	0.768999	0.667582	4.65001	0.331781	0.300757	3.8625
Q15773	Myeloid leukemia factor 2 OS=Homo sapiens OX=9606 GN=MLF2 PE=1 SV=1	MLF2	0.123383	0.000282578	Down	8	2	5	2	2	28.1	5.71287e+06	5.30127e+06	7.46698e+06	8.64063e+06	2256818		6883816	1.26516e+06	9.70723e+06	150591	4624868	5.60959e+06	9593027	2.86385e+06	2.07627e+06	1743983	1.66963e+06	4.01302e+06	2.34745e+06	1.17335e+06	1.40192e+06	615085	1.26258e+06			347750		705736	2.02992	1.61788	3.51608	2.95223	0.39692		5.10862	0.68294	8.81335	0.129331
B3EWG6	Protein FAM25G OS=Homo sapiens OX=9606 GN=FAM25G PE=3 SV=1	FAM25G	0.122747	0.00701475	Down	52	3	8	3	3	9.3	1.18479e+06	1.98837e+07	375985	1.55863e+06		1.28179e+06	287401			14195913					842822		2.45005e+06	267836		553032		2.74832e+06	745125	629606	691669	583700			1.10681	15.9541	0.465472	1.4001		2.45244	0.560754			6.75914
P15090	Fatty acid-binding protein, adipocyte OS=Homo sapiens OX=9606 GN=FABP4 PE=1 SV=3	FABP4	0.119091	0.00375701	Down	75	20	405	19	21	14.7	9.40771e+08	3.07888e+07	7.66436e+07	2.46634e+09	1.79003e+08	9.26298e+07	1.32834e+08	4.13131e+06	4.98054e+06	1.89243e+08	1.34901e+07	5.79957e+07	2.02044e+07	4.29922e+07	81664190	7.34686e+07	2.77733e+07	3.13307e+07	4.06714e+07	7.19627e+07	3.97379e+07	4.04734e+06	7.6262e+06	1.03976e+07	1.44927e+07	2.44986e+07	3.63273e+07	1.5072e+07	4.51149	0.126815	0.487081	11.3728	0.424891	0.909777	1.33044	0.0768128	0.155751	5.59802
O75095	Multiple epidermal growth factor-like domains protein 6 OS=Homo sapiens OX=9606 GN=MEGF6 PE=1 SV=4	MEGF6	0.107154	0.0160514	Down	2	2	3	2	2	161.1	27071858					9792170		167711		64888.8		94733.1				711199			388882				95809						1.49252					1.10568		0.336325		0.207031
O95994	Anterior gradient protein 2 homolog OS=Homo sapiens OX=9606 GN=AGR2 PE=1 SV=1	AGR2	0.105979	0.000339795	Down	55	8	46	7	9	20	3.79542e+07	1.70487e+07	2.20913e+07	9.34038e+06	3.2611e+08	4.07396e+06	2.15455e+06	4.74098e+06	2.43608e+06	480328	214247	1.72862e+07	4.17496e+06	476716	2.24736e+06	3.63095e+06	2.36412e+06	7.8215e+06	5.6565e+06	1.78747e+06	2.39008e+06	1.17939e+06	129986	890070	3.73619e+06	278775	373932	1.79147e+06	1.65519	0.638589	1.27673	0.391681	7.03938	0.363876	0.196243	0.930562	0.804226	0.149998
P0DMM9	Sulfotransferase 1A3 OS=Homo sapiens OX=9606 GN=SULT1A3 PE=1 SV=1	SULT1A3	0.0933743	0.0119587	Down	27	7	91	2	2	34.2	51077696	395539	203683	869403	35477408	670649	363978	212084	210426	851900		516966	44550.3	1.05688e+06	137339	165977	979606	1.37297e+06	3.38346e+06	184919	302174	682263	65592.2	53629.8	464571	25196.4			11.7517	0.0781625	0.062103	0.19234	4.04019	0.316018	0.174901	0.147341	0.245881	0.941616
P19801	Amiloride-sensitive amine oxidase [copper-containing] OS=Homo sapiens OX=9606 GN=AOC1 PE=1 SV=4	AOC1	0.0913878	0.0063322	Down	11	7	10	7	7	85.3	4.05555e+07	533214	3.57961e+07	920032	8941125	1.87959e+06		157309	75009.4	93057.3	70918.2	295000	171797		623670	896108	235279	610211	263784	1.42515e+06	281146	96894.8	161706	118926	289207	142462	90331.7	254640	6.80337	0.0768276	7.95791	0.148408	0.742417	0.64578		0.178885	0.143464	0.16836
Q6UXI9	Nephronectin OS=Homo sapiens OX=9606 GN=NPNT PE=2 SV=3	NPNT	0.0802127	0.0010317	Down	8	4	10	4	4	61.9	9.45482e+06	8.94569e+07	1.02858e+06	1.55164e+07	4.44336e+06	694340			435280		1243312	1.73594e+06	359101	400616	505217	709875	1.0071e+06	4.97304e+06	3.66273e+06		29839.6		481426	608921	152606		279178	278928	1.48068	12.0327	0.213469	2.33657	0.344429	0.222703			0.304841
Q9BQS8	FYVE and coiled-coil domain-containing protein 1 OS=Homo sapiens OX=9606 GN=FYCO1 PE=1 SV=3	FYCO1	0.0653885	0.0324073	Down	5	5	10	5	5	166.9	3.46109e+08	7.72173e+06	7.35503e+08	345249664	42575792	622618	7.30089e+06					262326		1.41817e+06	1.65297e+07	5.04114e+06	12039973	18372710	4.75687e+06	45860344	398483	561389	166432	1.66279e+06		1.15304e+06		231029	1.89189	0.0362526	5.32791	1.81466	0.115193	0.00697032	0.0833506
P02458	Collagen alpha-1(II) chain OS=Homo sapiens OX=9606 GN=COL2A1 PE=1 SV=3	COL2A1	0.0635396	0.00378625	Down	8	7	252	3	3	141.7	7.53995e+07	7.08428e+06	5.59268e+07	1.16228e+07	6.41212e+06	7.62422e+08	3.95255e+07	5.79312e+07	1.13802e+08	13354389	2.89673e+07	1.81232e+08	1.44708e+08	1.45919e+07	3.09997e+06	227186	9.72036e+06	7.13122e+06	3.64818e+06	3.25344e+07		1.37412e+07	5.41419e+07	11192404	2.29382e+07	2.52176e+07	1.06094e+08	1.00596e+07	3.74344	0.302092	3.67969	0.554873	0.157574	77.5256	4.09854	0.658972	2.17728	0.241684
Q8WWA1	Transmembrane protein 40 OS=Homo sapiens OX=9606 GN=TMEM40 PE=1 SV=2	TMEM40	0.0579359	0.0356751	Down	17	3	3	3	3	25.5		5.46283e+06	76386336					4.37166e+06	4903275										902226	350924	667285	568217		7056448			5351069			0.934209	20.1554					0.497252	0.93805
P08697	Alpha-2-antiplasmin OS=Homo sapiens OX=9606 GN=SERPINF2 PE=1 SV=3	SERPINF2	0.0541168	0.0207812	Down	23	9	117	9	9	54.5	4.09934e+06	5.66867e+06	2.82691e+06	3.08866e+07	1.29312e+07	8.31358e+07	949437331	1.11532e+09	1.29376e+09	1.08645e+09	1.51729e+09	2.3418e+09	2.07927e+09	1.41653e+09	1.71449e+07	6.42297e+06	2.25948e+07	1.0473e+07	9.90195e+06	1.64882e+07	6.24393e+06	2.49935e+08	6.88844e+08	1.27639e+09	9.82065e+08	4.84448e+08	1.57273e+09	5.50962e+08	0.101341	0.120363	0.0926131	0.73421	0.158231	4.20927	49.0215	0.283099	0.552336	0.438751
Q14002	Carcinoembryonic antigen-related cell adhesion molecule 7 OS=Homo sapiens OX=9606 GN=CEACAM7 PE=1 SV=2	CEACAM7	0.00532689	0.0408003	Down	7	2	4	2	2	29.3	549970	175393888			1228961	234296			108634						377228		206382	377167	630739		26387.1								0.0140607	3.85143			0.015552	0.0122682			0.0566955
Q9UPQ9	Trinucleotide repeat-containing gene 6B protein OS=Homo sapiens OX=9606 GN=TNRC6B PE=1 SV=4	TNRC6B	0.00258489	0.0126719	Down	1	2	2	2	2	193.9		1008674560										372735			559819	538988		1.05449e+06		482250		153906	304100							3.39012
[truncated: 37 more columns]
